# Supplementary material for: Transcriptional profiling of identified neurons in leech
Source: BMC Genomics. 2021 Mar 25;22:215. doi: 10.1186/s12864-021-07526-0 (PMC7992859; doi:10.1186/s12864-021-07526-0)
Supplement: Supplementary file 2 — Additional file 2. [file 12864_2021_7526_MOESM2_ESM.xlsx]

## Sheet: Supplementary File S1.txt
Supplementary File 1. Full Annotation for Trinity Genes
Transcript ID	Helobdella BLAST Hit	E-value	Hirudo BLAST Hit	E-value	SWISSProt BLAST Hit	SP Long	SP E-value	T1 TPM	T2 TPM	T3 TPM	P1 TPM	P2 TPM	N1 TPM	N2 TPM	G1 TPM	G2 TPM	G3 TPM	R1 TPM	R2 TPM	Representative Sequence
comp26321_c0	jgi|Helro1|179518	8.21e-26	genemark-SCF_090273-processed-gene-0.2-mRNA-1	0	gi|442570288|sp|Q3TLH4.3|PRC2C_MOUSE	RecName: Full=Protein PRRC2C; AltName: Full=BAT2 domain-containing protein 1; AltName: Full=HLA-B-associated transcript 2-like 2; AltName: Full=Proline-rich and coiled-coil-containing protein 2C	0.000486	17.176	17.332	21.559	10.187	10.914	11.411	11.697	27.123	14.786	36.785	3.873	23.524	TATTTTTTTTTTTTCCAAATTTTTGCACTTGGATATTTGCCACGTCCGACGTCACTACAATACAATTCTCCATCATCTTTTCGCCTCAAAACGATGCAAATGCACTAACACATAATTTGTCTCAAAGCTCATGCGCTCCAAATTGGTCATCTAAAAACCATTCCACTTTAAAGCTATTTTCAACCTCCTCTGAAACAAACAGATTTGGACGAGGTCGTTCCGGGTCCAGCGTGAAACACATTGATTCGAATGACGGAACTGCAATCTCTATGTGAAATAATTGCAATACAATCGCCACAACCTAGCGATCTAACGATGAATAAATTGAAACGGCTTCGGCTCCAAAATCATTCTAGGTCAATAGGTCAACTCGTGCCAATGAAACTTGTGCGGTGCCTA…
comp26028_c1	jgi|Helro1|189222	0	maker-SCF_092838-snap-gene-2.98-mRNA-2	0	gi|296439329|sp|Q8NDA8.3|MROH1_HUMAN	RecName: Full=Maestro heat-like repeat-containing protein family member 1; AltName: Full=HEAT repeat-containing protein 7A	6.4e-105	71.848	82.175	75.188	83.944	81.138	98.051	86.295	63.047	73.968	60.48	96.554	132.356	TTATGGTATTTTAAAGTCTAAGTGAAGAATCCTTTCCGTGAGTTTTTGATTAACTAGAGAAGCGCCAAATAAATTCATTATCAAAGTGTTAGAAAGTTGAGTTTATTTGACTTTTAAAGCAGGCACATTTAAAAGTGCGAGACAAATATTAAGTGCGTTTACAATCTTTGGCATCTAGCGAACAAATCAATTTGTTTATCAAAAGTGTAACAAAATGCATTAATAGAAAAGACGACCAACCATTTATAATCATATTATCCAAGTCGATAAGTACTGACTGAGGATGAATCTATCGATCACATGATGATCAATTAATGTAAAGTTTAAGTCATCAGATTATTCACAATGTCTAAACGTTTTTGCTTATATTCCATATTTGTCATTATTTCAAATCTTTTT…
comp26092_c0	jgi|Helro1|103882	0	maker-SCF_090907-snap-gene-0.24-mRNA-1	0	gi|33112440|sp|O94813.1|SLIT2_HUMAN	RecName: Full=Slit homolog 2 protein; Short=Slit-2; Contains: RecName: Full=Slit homolog 2 protein N-product; Contains: RecName: Full=Slit homolog 2 protein C-product; Flags: Precursor	0	10.105	7.472	7.81	7.923	9.09	12.044	9.292	9.592	12.51	9.514	0.821	13.484	AACTTTGTGTTTGAGTGGGATTTCCAAAACAAGCATCAATTTTCGTTTCGCAGTTGTCTCCATGGTAACCAGGAGTGCACTGACAACTGTAGTGCTTGAACTTCTCCAGGTGGCAACTTCCCCCGTTTTGGCACGGAAAGGTGAAGCACACGTTGCACTTGGCAAGGACGCGTGGATCAGCTTTGTCATAGCACTGGAACTTGTGGGAAGGGGTGGTGAGGAGGAGTTTGTTTTCCATGTCCTCGGGTCCTGCACACGCAGCGATTCCAGGTTCTTTGTAGGCCTCCTTGATCCAGTCAGACAACCACTTCAAGTTGCAGTCGCAGTACAAAGGGTTGCCTCCAAGGGCGAAATGAGTCAATGAAGTCAGGTCCTTGAAGGAGCCATAAGGAATTGATG…
comp26073_c1	jgi|Helro1|79805	0	genemark-SCF_092217-processed-gene-0.3-mRNA-1	0	gi|294862529|sp|Q03001.4|DYST_HUMAN	RecName: Full=Dystonin; AltName: Full=230 kDa bullous pemphigoid antigen; AltName: Full=230/240 kDa bullous pemphigoid antigen; AltName: Full=Bullous pemphigoid antigen 1; Short=BPA; Short=Bullous pemphigoid antigen; AltName: Full=Dystonia musculorum protein; AltName: Full=Hemidesmosomal plaque protein	0	29.852	43.516	24.017	15.251	22.981	18.745	28.131	23.704	16.742	36.448	17.505	26.528	GTGAATTTATCATTAATTAAATAAAAATTACAATCGGAACAATCTACGACAGAATGTCAAGCGATGCTACGAGCAAAGCCAAGCCCAGAGTGTGAGATTGACAAAATCTATGAATAATATAGAGACACTTGAAACAACATTGCAAGGGAGGTGAACGAACGAACGCGACCGAATGTGATTATGGAAAATGTGTTTTCACGTGTCATCCACCGATAAATCGTTTGAAGAGATGTAAAGCGCTGACTGAGAATGAATGAATTACAAGTCCCCGACGGGAGGAGACGGGGCCTCTTTTCCGTTGGAATCTTTTGAAAACTCCGGTAGCCTGATTTCAGGGGCCAGGTCAATGGATGACCCAGTTTTGGTGACTAAATTCTTCTTGGAAGATGCGGCCGCTTT…
comp26361_c0	jgi|Helro1|194928	0	maker-SCF_089683-snap-gene-0.11-mRNA-1	0	gi|693586055|sp|Q9NRC6.2|SPTN5_HUMAN	RecName: Full=Spectrin beta chain, non-erythrocytic 5; AltName: Full=Beta-V spectrin	0	5.086	4.009	8.129	1.973	1.395	2.244	2.98	11.411	16.869	13.033	2.108	3.702	CAGGTTGATCCAGGTGTACTGAAGCTCTTCCAGCTTTGGCTCGATGTGCTCCCTGGCGTCTGGGATCAGTTCCAGGAGTTTTTCCGCCGTGTTTGAGATGGCATCGACTTGCTTCTTGATGGCAGCCAAATCTTGCTCAAGAGCTTTGTGCTTGACAATGAGAGTGTTCACAGATTGGATGTCCTGTCCGTATTCTTCCGAGCAGGCGAGCAGGCTCTTCTCGTCCATCCATTCGATGGCATCGTCGGCATCTCTGACAAAGGCGTGAACCTTCTTTGCGCCTTCGAGAGAGGCCAGTCGAGCCCTTGCCAGCTCCTTGACCTCATTCCAGGTTTGGTTGACATTCTGACACCTGGTTTTGATGACCGAAGTTTCACTGTGATTTGAAGACAGGAGGCC…
comp26392_c0	jgi|Helro1|173107	2.44e-20	genemark-SCF_091030-processed-gene-0.0-mRNA-1	0	gi|130551|sp|P16423.1|POLR_DROME	RecName: Full=Retrovirus-related Pol polyprotein from type-2 retrotransposable element R2DM; AltName: Full=Retrovirus-related Pol polyprotein from type II retrotransposable element R2DM; Includes: RecName: Full=Protease; Includes: RecName: Full=Reverse transcriptase; Includes: RecName: Full=Endonuclease	1.87e-18	11.227	12.769	17.633	18.054	22.901	9.073	9.121	14.451	19.108	10.099	22.391	11.828	GATCATCCATGAAACTGCTGCATGCCAGTCTACGGATGCAGTACCACAGTTTAAAAGATGATTTTTTTCTTTAAGTAAATTTCACTATCATTTGAAAATTGGCTTAATATAAAAATGTTTCACAGCTTCAAAAACCTTAAATGTAAGACCTTACATTTAAAGAGAAAAATAACTCTTGAATGCAAACATTCAATTCAGTTCATTAAATTAAAAAGCTTGGTTTGCAATCCAACATTTAAAAGAAATCTCAAATATTTTCACATAATTCAGTTTTATTTTTATCTTGGCCAAAATGGACATCCACAAAAGTGGATCATTCAACAAGATATTTATCATAAATTGTGAATGCAATCATTGTTTTTCTGAAATCATATAAAAAAAATCATAAATAGAAACACA…
comp23878_c0	jgi|Helro1|102242	0	genemark-SCF_090977-processed-gene-0.2-mRNA-1	0	gi|17375490|sp|Q14203.3|DCTN1_HUMAN	RecName: Full=Dynactin subunit 1; AltName: Full=150 kDa dynein-associated polypeptide; AltName: Full=DAP-150; Short=DP-150; AltName: Full=p135; AltName: Full=p150-glued	0	26.355	34.796	22.597	14.22	11.449	15.685	21.612	23.849	18.515	28.484	8.221	46.002	GAATGATTGAGCACAATCACTGAAACAAATCTCTCTGGCCATGGAGAATGGAGAATATGATTTTGATGGAACTCCAGAAAAACTGCCCCTGCCACCAGTGATTCACAGGGCAAATGCTGTGAAGTCCGAGTTTGCTGACGTGGACAATCTGAAGAGCACCTTGGAGTCAAAGGAGAAAACAGTTCAGGAGCTTAAGACCCAACTCAAGAACAAACAAGACGATCTCGGGCAGAGCGTGTTAAGGATGCAGGTCCTTGAGAAGAAGCTCGAGACGGTGAACAAAGAGGCAGATGACAGGATGGACAAGATACAACAGAGGCTCGACGAGGCAACCATGGAACTAAGGAACAAGGAGAAAGAGCACGAGGAGGGCATGGATGCACTCCAAGCTGACATCGA…
comp26292_c2	jgi|Helro1|72388	7.09e-176	maker-SCF_092122-snap-gene-0.33-mRNA-1	0	gi|1214787938|sp|A1Z713.2|VPS13_DROME	RecName: Full=Vacuolar protein sorting-associated protein 13	0	21.49	21.093	21.937	7.486	6.762	8.403	18.678	26.603	13.761	25.251	7.394	7.333	GGACGATATTTTGCAAAAGTCTTGATCAGGATTAGTCAAAATGGTTTTCGAAAGTCTGGTCGTGGACCTTGTAAATCGCTTTCTTGGAGACTTTATAGAAAATCTCGACTCATCACAGCTTTCTCTGGGAATATGGGGAGGTGATGTACTTTTGAACAACTTGTTTATCAAGGAAAATCTTTTTGATGATCTGGACTTGCCCATCAGGGTCGTTTATGGCAACGTTGGTCAGTTGAAGCTGAAGATACCATGGAAGAATTTATACACAGAACCCACCGTTGCCATATTGGATGGACTGTACATCATCGCAGTGCCCAATTCCAGTGTGGCTTACGATGAACTGAAGGAGCAGAAATCATCATGGGAAACAAAGCAGAAGGAACTCAAGAAGATTGAAGA…
comp23904_c0	jgi|Helro1|194320	0	maker-SCF_090809-snap-gene-0.24-mRNA-1	0	gi|81911628|sp|Q6VNB8.1|WDFY3_MOUSE	RecName: Full=WD repeat and FYVE domain-containing protein 3; AltName: Full=Beach domain, WD repeat and FYVE domain-containing protein 1; Short=BWF1	0	18.691	20.444	13	9.615	7.745	11.213	13.902	21.975	12.204	27.371	4.738	14.291	TTTGGCCCACGGGGGCAAAACAACATCGCCCAATGACACCCCACTTTGTTTTATTCCGAGATCAAAGTTGTTGGAGTTGACGAGGAACTCGGGCAGGTAGAAGAACTCGGGAATGAGCTCCTTGACGTCCGCCATGTTGTGCTTGGAGGCACTGAGCCATGCATCCTTTACGCTGTGGAACATCCTGTCGGCAAGATCAAAGTGCCCTCCCTGAAGCCTGAGGAATGTCTGTGTAAAAGGTTCCATGCGAACGAGGTACGAAGCCACGATCATGGCAGACGAGTAGTGAGTCCCGTAGTGATAAGGGGGAGTTTCACCGTGAGGATCGTCCCAATCCGAATATCGCTTCTTGAACTGCTTCAGTCTGTCTGGTGTCTGAGCTCCCATCGGTGCAGACAG…
comp21028_c1	jgi|Helro1|99451	0	maker-SCF_098051-snap-gene-0.9-mRNA-1	0	gi|17433715|sp|P45844.3|ABCG1_HUMAN	RecName: Full=ATP-binding cassette sub-family G member 1; AltName: Full=ATP-binding cassette transporter 8; AltName: Full=White protein homolog	0	54.609	45.13	46.105	17.392	42.487	19.284	31.713	36.101	30.689	62.792	8.85	31.461	ATGATAATGAGGATGCAATTATAATAATAATATGTAACAATTTCATGAATCATTGAATGAATTTGAAGCAAAATCTTCATCCACTCCTCATTCCCTAACAGAAAACAATAGGCATTCAGCCCATTTGTAACAGACGACAACACAAACACGGCGGCTGCAGCTATCACTTACGAAATTGAAAACCAACAGACTATTTATTTGCAAATTCAGACAAAAAAAGATATTATAAGTTTATTTACAGTCCACAAACCCAACAGCCCACCTGCAACCAAGTTTTGATATTCTTCACTTGCACAACAACATAACATGACAACAACAACAACATCATAACAACACAACAACAACATAATTACAACAACAGCAGACGCAAGAAGATATAAATTATCACAAACACTTTGC…
comp26186_c0	jgi|Helro1|190616	5.13e-131	maker-SCF_000303-snap-gene-1.97-mRNA-2	0	gi|57013014|sp|Q9TXQ1.1|TNKS1_CAEEL	RecName: Full=Tankyrase-like protein; AltName: Full=Poly ADP-ribose metabolism enzyme 5; AltName: Full=Poly(ADP-ribose) polymerase pme-5	1.23e-64	33.333	61.612	39.254	43.016	47.299	28.208	53.93	41.151	43.98	41.771	18.906	39.666	ACTCAAGCAAGTCAAAATATGAACTATCTAAGCAGAAGAAGAACTGAGTAGCGTTTACTAGCCATGCCAATGTCACCATCACCATCTAGGCATTGTTATAATTTATTCATGATTTGTTGTTCATTTACTGGCGGTATTCCAAAGTTTTTGTAAAATGAGGTTGATCACATTTTATTAATAAAACAAATTAATGGTTCAAATCTGAGTGTCTGCAACATTTATTATTGTCAGTTACTTGTGAAGTTTGTGGTTCGTGAAAATATGGACAGTTTCTAGCTTGTGCAATGTGTTACTGGATGTCTTCATGGGTTTTGTCAAATAAAACATTCAAACAAAAATTTTTGGAAAATAGTTTTGGTTTCTGATTCTGACAAAATTGAAATGATTAAGCGCAATTCT…
comp26390_c0	jgi|Helro1|176894	0	maker-SCF_090703-snap-gene-0.6-mRNA-1	0	gi|82120394|sp|Q9W7R3.1|TEN4_DANRE	RecName: Full=Teneurin-4; Short=Ten-4; AltName: Full=Protein Odd Oz/ten-m homolog 4; AltName: Full=Tenascin-M4; Short=Ten-m4; AltName: Full=Teneurin transmembrane protein 4	3.78e-12	9.764	14.533	12.893	5.817	7.104	9.109	15.456	12.022	17.042	22.617	9.983	2.138	TTCTGTGAAATCTTGGAGACATGTAATGTTGAAAAATGTGTAAGTCATTTGTGACTCGGATATGTAGCATTCTTGTAGTGAAAAAAATAATACTTTGCAATTGGTAAATGATCTGCTAAATGATGAAGATGGAATGTTTGAACTGATCTCTCCCTGTCAAAGTAGTCGAGAATCTGATTGTTTTTCTGTTATGCCTTTAAAACGTCCTGGATGGTATTTAAGATTTTATCAGACTAAATTAGTCTTGGATTTGGCAAGTAACAACAGATATCCAAGCACTTTTCTGGCAGATTCTTCGTTCATAAGGATTAACAAAGCATCGTCAGAATACTCCTACATCAGAATGTCCTCACAGTCATTGTACTTAATTGAGAATAATAACACTCTCAGAACCACTAC…
comp25533_c2	jgi|Helro1|74403	0	maker-SCF_089581-snap-gene-0.16-mRNA-1	0	gi|81170421|sp|O95786.2|DDX58_HUMAN	RecName: Full=Probable ATP-dependent RNA helicase DDX58; AltName: Full=DEAD box protein 58; AltName: Full=RIG-I-like receptor 1; Short=RLR-1; AltName: Full=Retinoic acid-inducible gene 1 protein; Short=RIG-1; AltName: Full=Retinoic acid-inducible gene I protein; Short=RIG-I	1.89e-99	34.851	41.367	30.744	44.588	63.502	37.754	48.017	37.038	33.848	44.89	51.677	78.87	TTGAATAACAAAGAGCCAATAGTTCTATGCTGTGGACCAGACAATATATAGAATTTAGCATTTGTTTTAGAAGTGAATTCAAATAAGAACCAAAATAATTGAGTGAAATCTCGTAAGATGGCTGGCTCGATTTCTAAATTTTAAAGCTGGATGTCGGTGACAATAACTAAGATAATAACAAGCTAAGTCCTCATTACAACACAAGCAGGAAACATTTAAAATCTAAATCTACTTACAAAACGAGTGACACGTAACGACCCTAACCAGCTTCCGAATTGAATTAGTTATTTTTTTCTAATCACGAAATGTTGGACTGGCCACGTCGAAGTTACCTAAATTTGTAAAAACAGCAAAAGGATGGCAAAACATGTGCCAACAATATTTAAATTCATGATTGAT…
comp25889_c3	jgi|Helro1|71126	4.89e-21	maker-SCF_091402-snap-gene-0.16-mRNA-1	0	gi|327478550|sp|Q5CZA5.3|ZN805_HUMAN	RecName: Full=Zinc finger protein 805	9.15e-26	6.723	5.616	4.385	3.914	3.483	4.027	6.485	4.598	4.175	5.754	3.185	3.253	GAATGCAATGTTCAAACAAGGCAATCAGGTTAACCTTTGGTGGACAGTATTGCTAACATTGCATGAGAATTTTATTGATTGACGTTGTTAGAAAAGTACATGCATGCCAACTTTTTAAAATGTGCCAAAGTCAGTTTCTAATTTAATTTCAAGAGTATTTGTTTGGCTTGATAAGCTAATACCTACTTCATTGGGTCAATAATACAGTATGAATGAATTCAACTGTGAAACGCATGCCAACACTCAATTTCCAATATTCATTTTATTCCTCTTTTGTTATCAATTAACTTGAAGGTTCAAGTATATAGATTTAATTAAACATAACCAACATGTTGCCAAGATATTTTAATTATTAAATTCAAAGCATGGGAACCATAAACTCGAATATTTGTCGTCCAC…
comp26115_c0	jgi|Helro1|107160	0	maker-SCF_000019-snap-gene-1.32-mRNA-1	0	gi|998490962|sp|E9PVA8.1|GCN1_MOUSE	RecName: Full=eIF-2-alpha kinase activator GCN1; AltName: Full=GCN1 eIF-2-alpha kinase activator homolog; AltName: Full=GCN1-like protein 1; AltName: Full=General control of amino-acid synthesis 1-like protein 1; AltName: Full=Translational activator GCN1	0	23.847	17.765	20.067	7.304	11.275	11.898	14.431	21.666	29.122	25.17	19.873	10.804	ATTGCTCATCACCACTTTTGCAGTTTCATCAGCAGCCTTCCTGATCTGTGGAATGCTGTCTCCAAAACTGAGAAGAAGGTATGGTAGGAGATGAACAACATAGGGCTCAAATAATCTTCCCAATGTTTGGCACAGCAGCTCAAAAGCAAGCAAGGATCCTTCTCTGTGTTTGAGGTTCTTTTTATTTTGGATGGCCTCCGTCAGTACGGTTATGATATCCAATTGTTTCAGAGACAAAATGCCCAGTCCCTTCACAAATCCTGCCAAGCCGTAAGCTGCACCTCTCCTTTCTCCATATTTGTCAGACTCCAACAGAATTGTTAAGAGATTCTTCACCAGACCAGGGGCATCGCCCTTGATTGGAACTACCAATGGGGACAGGCAGTTGGCGACCGCTGC…
comp26386_c0	jgi|Helro1|77812	0	genemark-SCF_199811-processed-gene-0.2-mRNA-1	0	gi|13124265|sp|Q9R1D7.1|GBF1_CRIGR	RecName: Full=Golgi-specific brefeldin A-resistance guanine nucleotide exchange factor 1; Short=BFA-resistant GEF 1	0	7.483	7.849	3.395	2.835	3.752	7.378	3.648	5.97	4.657	9.114	6.454	3.31	ATCCAATGAAAGATGGGGTACCGGAAGATGTTGACCTATCAAAGACTTTCGAGCTGAGAATATTTTACATACTTTTCCCAATCTTCGACGTGCTCCTCGTCAGTTACGGGTTGGTGAAAGTGCTCATCACCCTTTCCAAAGCCCTGACATTTCAAAGCAAATTCGTTCTCTGCCTGGCGACCACAGTCTTTTCAAACGACTCTCTCACCTTTCGAGACGCGGATTACTACAACAACATCGTCTCACGACAATTCACACACTACAGGTGCAGCATCTGCATGAAGCCGTTGACGAGCGAACTGAGTCAGATGCCGCTCATAGCCAATGCCTTTCTCTCCAGCAGAAGCAAATGCACTTTCATGGTCGTTTCAGAATCTCACGTCTTACCCAATATCATCA…
comp25250_c0	jgi|Helro1|172826	4.75e-87	maker-SCF_000019-snap-gene-3.32-mRNA-1	0	gi|296452911|sp|Q9H2Y9.2|SO5A1_HUMAN	RecName: Full=Solute carrier organic anion transporter family member 5A1; AltName: Full=Organic anion transporter polypeptide-related protein 4; Short=OATP-RP4; Short=OATPRP4; AltName: Full=Solute carrier family 21 member 15	9.87e-99	7.589	9.405	4.662	3.404	8.25	3.715	4.59	4.845	3.546	4.177	0.125	0	AAGAAGACCAAGGTAGTTTAAAACTTAATGGAGACATTAAACAATCGAGCAAAGAAAACAAATTTGAAAATAAATACAGAACGAACGGTGAACGCCTCGCAGAAATTTCCTTTTGCGTCCTCACGAGTTGCGTCGTCCCGATCGATTCAAGTGCTTTTTGCAGAAAATAAAAACTTTGGACCAACAAAAGAATGAATAAAAGTAGACTCGTTAATATCGTACTATGCAAGCTTCGTTCGCTACGGAGTTCGAAGCCTTCAGCAGGATCTAAGCAATATCAAACATACAATTGGTGCAAAAAAATTTGCAAACAATAAAAAGCATTAAAATTCATTAAGCTCCTCTATATGAAGACCTTACAATGTCATGCATCTAACAGCTAACAGGCAAGAGTTGGTG…
comp25862_c0	jgi|Helro1|125498	3.15e-34	genemark-SCF_090162-processed-gene-0.5-mRNA-1	0	gi|152031559|sp|Q9U943.2|APLP_LOCMI	RecName: Full=Apolipophorins; Contains: RecName: Full=Apolipophorin-2; AltName: Full=Apolipophorin II; AltName: Full=apoLp-2; Contains: RecName: Full=Apolipophorin-1; AltName: Full=Apolipophorin I; AltName: Full=apoLp-1; Flags: Precursor	1.06e-73	277.063	167.761	486.752	72.431	156.557	133.61	254.697	430.476	1081.8	676.783	479.545	508.976	ATGACAAATCAAAATCTCTGAAACCGCTGTAGGGTGTCTCTATTTTGAGCTTCAATTGGATGGTTTCACTGTCGGGATATTTAAAAATGAGGTGATTGCTTATCGCTGAACCAGCAACCTTGATGTCCAACTGAGTGTCCATGTCTCTGGCATCACCTTTATGATGCAAGACAAACCCATATTCCGAGGGAACGTTTACCAAGACCTTTGCTACGACCTCCTTTCTTTCCGGCCACGATAATTCAGATGATCCAGTGTAGCGCACTCCATTGAGTTCCAGGTGACCTTCGTTGGTCCAACCACTTCCATAAACATAATTTCTGGGAGTATGGTTGAATACCAGTGTCACTTTTTGGACTTGGCTGAAAGGAGTTTCCAAATTGTGAGAGAGGTTGATAT…
comp22155_c1	jgi|Helro1|101134	0	maker-SCF_092205-snap-gene-1.95-mRNA-1	0	gi|1708979|sp|P55162.1|HEM_DROME	RecName: Full=Membrane-associated protein Hem; AltName: Full=dHem-2	0	2.925	2.717	2.424	6.762	4.088	5.587	3.598	3.294	3.106	2.32	6.836	3.333	GTGATTGATAACATGTCTCTTGTAATGTGCAATCCCACGTCGCTTTTGACTTATCAAAGCATCCAAGGCGAAAGCGACTGCACACGAAACAGCCGAGCAAAGCAAGACATTATTTGACTCACTCCGAAAATACATGTTTTAACATATAGGACCAAGTAACCTCAGCAAATTAATTCATAATTCAGTCATCTAAAATTATTGAAAAACTATACCAATCGATCCGTTTCTAGACCCACAAATTGCACCCACTTTTGGCTACTACTGTAATTAGACGAATGTTTAAAAAAGTAACCTGTCCCTCCAAAAAACTCATAACAAAAAATAGTGAAATTAAAATATTTCTTCATATAAAAATGACTTCATAATCATAAGTAGTCTTGGGGAAGCATGTGACGCAAG…
comp25646_c1	jgi|Helro1|67881	0	maker-SCF_092015-snap-gene-0.21-mRNA-1	0	gi|296439473|sp|Q8IVF4.4|DYH10_HUMAN	RecName: Full=Dynein heavy chain 10, axonemal; AltName: Full=Axonemal beta dynein heavy chain 10; AltName: Full=Ciliary dynein heavy chain 10	0	3.285	5.732	2.081	0.801	0.875	2.196	1.41	0.446	6.527	5.124	0.291	0	GCCTCGAGGATGGCTTCAAGAATGTAAGGATTGAAGTTTACCTCGATTGCCGTTTGCTTGAGGTAATCAAAATCTGTTATTCCCGAATTTGTCAGGACTCCAAACCCATCGCTCAACTTCATGATAGGCATTACCTTCTGTGCGTTTATGTTCTTGTTGGGCTGTTTTACCTTCGTCGGGTCGTGCTTTTCCAATTTTGGCAAGTGGAAGGGTCTCCTGGCCTCTGCCGTGTACTTTCTTCCGTATCTGCTTGCGCCAGACTGTTGCGAAGATGTCACAACATTTTTAACTTCTTGGTTGTTGTTGTTGTTGTTGACCAGTACAAGAAAAACATCAACAGGATTGAGAAGAGACTCGATCTAATCGAGAATGCCAACTATTTCTCAGACAAGGTGAACT…
comp25513_c0	jgi|Helro1|65256	0	genemark-SCF_000188-processed-gene-1.35-mRNA-1	0	gi|46395959|sp|Q9C102.1|GLT1_SCHPO	RecName: Full=Putative glutamate synthase [NADPH]; AltName: Full=NADPH-GOGAT	0	42.862	49.113	38.036	20.645	14.697	17.138	29.105	49.009	33.068	42.29	16.139	7.821	TCACTCTTACTGACTTGTACCACGACCATAGAAGTCAAAAGAGACTTCAGAGGAGAGATAGTTCGGCTAACATGACCAAATACAGAGGATCGATCATGGAGGAAGACAGAAGACTTCCAATGTTTGGTTGGAACCTGGAAATTCTCAACATGCTTGTCATTGGAATGGTTGTCAACAAGAAAGAATCGTTGGGCTCTATGGGCAACGATTCTCCTTTTGCTTGTTTGTCGCAATATAATCCAACATTGTTCGAGTATTTCAAACAACTCTTCGCTCAAGTCACCAATCCGCCGATCGATCCGTTCAGAGAAAAAATCGTCATGTCTTTGGCATGCCCTATCGGTCCTGAGCATAATATTTTGGATCCCAGTGCGGACCAGTGCAGGAGAATGTGGCTGG…
comp25752_c1	jgi|Helro1|188971	0	maker-SCF_091706-snap-gene-0.45-mRNA-3	0	gi|124077986|sp|O75592.3|MYCB2_HUMAN	RecName: Full=E3 ubiquitin-protein ligase MYCBP2; AltName: Full=Myc-binding protein 2; AltName: Full=Pam/highwire/rpm-1 protein; AltName: Full=Protein associated with Myc; AltName: Full=RING-type E3 ubiquitin transferase MYCBP2	0	51.826	57.567	24.669	18.983	70.478	23.611	30.646	26.444	28.917	56.645	82.684	89.358	TTTTTTTTTTTGGAACTCCGGTTTAATTTTATTCACTACTAACAAAAAATGTTATTCAGAGTATAACACACACTTTGCGCTAGTGTTAATACACCTTAACTAACAAAACAGTCTTCGAAATACAACATTTCAGGAGAAGACGTAAACGCTAGCTGATTAGCAAGAAATTATCAAATGTTCGAATTCCATAGCCATTTTAAGTTTATTTTACGACATATTACGGATATCAGCGCGCATTTCTAACAAGGTGCAAATCATGTTTTCAGGTGACTAAGTGTAGAAATACCGATACAAAAGCACGCATACTGAATACTTTCTTGAATGAGGAATGTGTGCGAAGGAGACTCAAAAGCATTAGAAAGTGTGAGCATTTCGACATATGCCACAACCAAGAGCAAA…
comp25310_c1	jgi|Helro1|185261	5.89e-154	maker-SCF_090585-snap-gene-0.24-mRNA-1	0	gi|281312196|sp|Q7JQD3.1|GELS1_LUMTE	RecName: Full=Gelsolin-like protein 1; AltName: Full=Actin-modulator; Short=EWAM; Short=EWAM-P1	4.38e-136	2396.3	2249.11	2470.85	6668.63	1223.41	9100.17	6811.01	3038.28	4083.26	3221.22	14670.3	13741.7	TTAGACATGTACCCAATGGACAACCAAACCTGTTACGTTGAATTCGGAAGCTATGGATATACAACGGATGACTTGATTTTTAATTGGTATAACAACTCTCAAGCAGTCGAGCTGGATGATCAAATTAGTTTACCAGAATATGAAATCACTGGACTGACATTTGAAGTATGCACCAAACTCTATACCAGCACGGGAATATTTCCTTGCCTAAAAGCAAATTTTCACTTTAAGCGTCGTCTGAAAGCTTACATTCTCAGCATGTATTTGCCAAGTCTTCTCGTTGTTTTGTTATCATGGTTGTCATTTTGGATTGATCCTGAATCCACTCCTGCCCGTACTTCTCTCAGCATCCTAACAATCCTCACCATCACCACTCAAAGCGCTAGTTTGGCCAAAAGT…
comp21024_c2	jgi|Helro1|80090	3.95e-116	maker-SCF_090469-snap-gene-0.11-mRNA-1	0	gi|1351053|sp|P23049.2|SEA_AVIET	RecName: Full=Tyrosine-protein kinase transforming protein SEA	6.91e-60	5.298	2.42	9.571	1.216	1.463	1.96	3.57	7.784	16.015	9.144	5.769	3.719	GCTGTCAGGACAATAGGCAGGTTGTGAGGGACGTAGTCCTTTTTGTACATGCCCAATGACCTCCCAGTTTTCAAGGTCAGCGTACGGAACGCTGCCACGTGTCAGTAGCTCCCAGAGAAGAATTCCATAGGACCACACGTCACTCATGGTGGTGAATACGTTGGCCTCCAAGCACTCCAAAGCCATCCACCTGACCGGCACTGGGGTCTTGTTGTGGCACAGTCTGTAATAATCTCTCACCATTAATTCTCTTGACAAGCCAAAATCGGCCACTTTAACCAGCCCTCTGTCGTCCACCATGCAGTTTCTGGCAGCTAGGTCTCTGTGGACGAATCTGATGCTGGACAAGTAGATCATTCCATAAGCAATCTGGAGACTCATCTTCAGCAACTCCAGGAC…
comp24085_c0	jgi|Helro1|75607	7.67e-89	maker-SCF_092470-snap-gene-0.51-mRNA-1	0	gi|145559457|sp|P35445.2|COMP_BOVIN	RecName: Full=Cartilage oligomeric matrix protein; Short=COMP; Flags: Precursor	0	12.633	11.687	9.799	9.432	5.077	14.717	15.33	7.281	10.817	8.515	14.166	8.819	GAGGAAACTTAAGGCCAAGAAGGGAAAGTAGACTGATCATTTGTGATGATATTGTTTTGTCATTAAACATAAAAGTAATTTTGTCAAACCTAAATTAAGTTGGGCTTGCAGTTAAGATTGGTTGAGATTGTGGAGCAACATTTACAAATACAGAGAATATTTGTGAACATTTTTAAAATGATGGCCTGTTTGGTCATCTTTGTGATATTGCCGTTGTGCGGTGTAACAGCCTAGATACACACAAATAGTGGTATGGTTTTCACAACTTCTGTAGCTTCATTGCCTGTCTGGGATGCTCAGCAATTGTTTTGCAGCTTTTGTCTGTTCAAAATTATTTTAAATCCGATATTTGCGAGTTGGCAACCTGTGCTTAACAGGATTAATCTTGCTCATATAAAC…
comp24902_c0	jgi|Helro1|191448	0	maker-SCF_000294-snap-gene-0.21-mRNA-1	0	gi|939108076|sp|Q9VB11.5|UNC80_DROME	RecName: Full=Protein unc-80 homolog	0	46.549	63.636	39.845	30.663	33.064	33.089	42.318	48.832	42.627	84.959	19.073	39.675	TCCAGTCTCCATCCTGTCAGATGTTTTGTTTGAGATGTTGCCGTCCAACATTGAAGAAGCAATTCCAAACAACTGAAGTATAAAAGAATTCCTGTGGAGCAGAAAAAACTGTCTGAACATGAATTTGATGGCATAATTTGTTGTGCGGTTTGAATGACAAGAAGTGTAAACTTTTAAGATCGTTGGAAGGATGAATGAGAACCCAGTCATGGAGAAAACTTGTTTGAAATGTCTGCAGACATTGATGTAAATAGCAGTCATATGCCTCAGCAAGAAAATGTCATCTGCATGCAGAACGATGATGCCATTGATGACATTCAAGAACAGCGGTAGATCCCCAACATGGGTTATTGTGCTAGATATTCCACGAAACATTGTAGCTATCAACTGGGCCCAAGA…
comp25034_c1	jgi|Helro1|106966	0	maker-SCF_000019-snap-gene-2.23-mRNA-1	0	gi|57015308|sp|Q14204.5|DYHC1_HUMAN	RecName: Full=Cytoplasmic dynein 1 heavy chain 1; AltName: Full=Cytoplasmic dynein heavy chain 1; AltName: Full=Dynein heavy chain, cytosolic	0	78.156	103.956	57.937	21.156	22.022	36.534	47.471	56.738	38.045	83.197	12.461	12.447	TTTCCAGTTCCAAGAGAAAGTCGATGACCTCCTTATCATTGTCGAACAAATTGATCTCGAAGCCAAAGCTTTGGACACTTGTGCCTACAATAATTCCACATTTTTGGAAGTGATGGGCAAGATTCAGAAGCACGTGGATGATTTGAGTCTTAATCAGTATTCCAACTTGCCTCAGTGGGTGACCAAGCTCGACCAAGAGATTGAGTCGAAGCTTGCAGGGCGATTGGAAGCTGGTTTGAAGGCATGGACACAGATGTTGGAAAATGAATCAAAGGAGAAGGAAGGAGTTGATCTAAGCATGGACACTGATGTACCAACCCAGGTTGCTCACAAGGCTGGTGGAGAGCCAAAGCTAAAGAAGTTCGTCCATGAATTGCGCATCACAAATCAAGTCATGTA…
comp26300_c1	jgi|Helro1|192313	5.06e-16	snap-masked-SCF_000023-processed-gene-4.24-mRNA-1	0	gi|14195008|sp|Q9JI55.1|PLEC_CRIGR	RecName: Full=Plectin; Short=PCN; Short=PLTN; AltName: Full=300 kDa intermediate filament-associated protein; AltName: Full=IFAP300; AltName: Full=Plectin-1	3.11e-08	9.731	10.373	10.324	10.597	8.27	9.764	8.424	10.692	21.808	10.936	14.632	11.505	TGATGTAACCTCTCTTTTCTGCTTCAACAGGATCATACTCATTTCTTGAACTTGGATCACAAACTGATTTAATGACATATACTTTTGCAACACTGTCCTGATGATCATCCACTTCAACAACTGCAGGCTTTCTAACTGCCTCCTCAGAAGATTCTGTCAAAACAAGACCCTTCTCAATAGCATGATCAAGATCCATAAATGTATTTGTTTTCATATTCCAATATCTATTGTGGGCTTTATCAACAATCTGATGCCTTATGGCATCTGAAATTGGTATTTCTTCACCAGTTCTTGGATCAATGACTGACTTTATCATTTTAGATTTTGTACTGCTAAATTTATCAGCATTTAGAAAAATATGGCCTTGCTGCCATGCTTCATATAGTGTCAACTTTTGAC…
comp26055_c0	jgi|Helro1|90361	0	maker-SCF_090384-snap-gene-0.26-mRNA-1	0	gi|33112324|sp|Q8K0U4.1|HS12A_MOUSE	RecName: Full=Heat shock 70 kDa protein 12A	0	35.653	35.086	87.475	26.196	28.553	31.658	40.573	51.091	115.225	86.15	38.145	39.309	TGCTTGCCTCCAACGAAACGGTTGAGAACTCCCAGTCCGTAAGTCAAGCGTGACTTGCGGATCACCACAATGGATGGGTCGATGCCGTACAAAACTGCCCCTTTCAAAATGGTGAGACTGACATCGGTAGGGATGAGAATGCGAGCCTGGTGTGCAAAGTTTTTGCGTATTTCTTGTTGCAACATCGGAGATTCTGCAAATCCTCCCACGAGGAAGATGTGCTTAACGCCTGACACATCGGGTTGATTCAGCACGTTGGCAATTGCCACAGTGATGTTGTCGAGGGTGGGTTGGAAAAGTCTGTTCATGCACTCTGGCATCAGCCTCATCATCCCTTGGGAAGACCACTTGACATCCTTGTTGTTGTACTTTCTGATGGCTGATTCCACAGTAGCATTT…
comp26103_c0	jgi|Helro1|133652	2.82e-74	maker-SCF_085863-snap-gene-0.16-mRNA-1	0	gi|51338723|sp|P35546.2|RET_MOUSE	RecName: Full=Proto-oncogene tyrosine-protein kinase receptor Ret; AltName: Full=Proto-oncogene c-Ret; Contains: RecName: Full=Soluble RET kinase fragment; Contains: RecName: Full=Extracellular cell-membrane anchored RET cadherin 120 kDa fragment; Flags: Precursor	1.22e-65	5.094	3.571	3.55	2.755	20.007	5.411	6.265	3.212	9.586	5.282	22.294	3.194	AAATTGCCCACACTCCTCTCAGCGGCCCTGAACCAAGTGCACAAAAAGATCAGATGTTACTAAGGTAATAATTGTGAAATAGGCTTAAACATATCATTTAAAATAGCAAAGCCCTTAAAAGTCTGTTTCATGATTAAGGCTGTAGGTTTAAAGAGTTTAAGTTAATGCAGAACAACCTATTTGTCCACAACCTCTAGCAGTCGAATTGAGTCGTTCATTTCAAAATTTAAGTATCCTCTGACGGTGAAGTCACTCAAAAGTTCTGTCACCAGGTGAGGCAAACTGTAGGTTGTTGTCTTTGAGCATCCTGCTAAGGTCTAGATAATGCGATTTTTTGGAAAGGAACTTTTCAAATTGTTTGACAAGGCTTTTGAAATGTGGTCTCTTTTTTGGGTCATT…
comp26301_c0	jgi|Helro1|192596	0	maker-SCF_092159-snap-gene-0.16-mRNA-2	0	gi|67466782|sp|Q00174.2|LAMA_DROME	RecName: Full=Laminin subunit alpha; AltName: Full=Laminin A chain; Flags: Precursor	0	2.472	2.338	3.083	3.529	2.351	2.216	0.865	4.41	3.602	3.72	0.022	6.056	GAATATTCAAAAGTTGTGCCACTCGAGGGTGGTGAGATTGTGGTGTCGCTCGTGAACAACAGACCGAGCAGTCAGAACTTCTCGTATTCGGCCTCGCTCCAGGATTGGACCAAAGCCACCAACATCCGTCTGAGGCTGCTGAGGACGAAGACGCTTCTCGGCCACTTGATGGCCGTCGCCAAGCAAGATCCTACCATCACTAGGAGGTACTTCTACAGCATCAGGGACATCTCGATCGGAGGTCAGTGCGTGTGCAACGGGCACGCGAGAAGTTGCAACCTCACGGACCCGAGAAGGCCCGACAAAGTCATCTGCAACTGCGAGCACAACACGTGCGGCGATCACTGCGAACAATGCTGTCCCGGATTTATTCAGAAGCCTTGGAGGCCTGCCACCCTG…
comp23174_c1	jgi|Helro1|105460	9e-172	maker-SCF_091693-snap-gene-0.16-mRNA-1	0	gi|146345424|sp|P07314.4|GGT1_RAT	RecName: Full=Glutathione hydrolase 1 proenzyme; AltName: Full=Gamma-glutamyltransferase 1; AltName: Full=Gamma-glutamyltranspeptidase 1; Short=GGT 1; AltName: Full=Leukotriene-C4 hydrolase; AltName: CD_antigen=CD224; Contains: RecName: Full=Glutathione hydrolase 1 heavy chain; Contains: RecName: Full=Glutathione hydrolase 1 light chain; Flags: Precursor	7.28e-139	1.984	2.311	1.682	2.667	2.202	2.594	2.795	2.237	2.88	2.067	2.098	1.272	AGTTTCTTTGCTTGAGTCGAAACTTGGAAAGATTTACTGAATCTCTTTGGTGGTCTGACGAAACTGCATTCTAAAAGTGTGCTTTGAATTTAAACTCATCTGCGACATTGCCGTCCCAAGTGAACAAAGTTGCATCATTTGAGTTCGTCTTGGAATTGATGAAAATCAATCACGTAAAGATTGGGTGGTAGAAGCTTGCAGTCTCATTTCGAGTAAAGTCGGTCTGGAGTTTGTTCAATGCACGTGAAACTTGATTTCATCTTTTGTTACAAAATATTCACAAACAAACTGATCGTGAAGTATGATTATTTGAAGACACCAAATTTTGAGTGGATTCACATTTATCAGCTGGAGTGACATATTCACATGCAGATTGGATCAACAACTGGAAGTAACTTT…
comp25752_c0	jgi|Helro1|66971	7.8e-70	maker-SCF_091706-snap-gene-0.45-mRNA-3	0	gi|124077986|sp|O75592.3|MYCB2_HUMAN	RecName: Full=E3 ubiquitin-protein ligase MYCBP2; AltName: Full=Myc-binding protein 2; AltName: Full=Pam/highwire/rpm-1 protein; AltName: Full=Protein associated with Myc; AltName: Full=RING-type E3 ubiquitin transferase MYCBP2	0	87.976	109.376	56.224	38.943	60.94	37.02	54.503	70.004	54.112	100.413	24.027	45.23	CTTCTATTATGGCTTCTGTTGTAAAATACATAAATTATGTTAAAGTGCTTTTCCGTTTTGCGGATGCGATTCTTGGATATATCTAGGCCTCAAGTTGGATTTCCGCGATGGAATGCGGTCATTTTGGTGTGGGATATATGGAAGGGTTTTTAAATGTTGAGAGTTTTCTCGAGGGTCACTCTCTGAAAGAGAAACTTTACAATTTCTACAGACCTGCATCACTTTCAGAATTTAGTAACAAAAGTAGAAAAAGGAATGAAAAGAAAGGCAAAGATAACAAGGAAGTTACATCTGAACGAAAATGCTTTTACTTGGAAATACCCAAAAACCCATCCAAGTTTTCAGTGTATGCCTCCATCAGACAGATCATAATGGAAGATTACCTATTGAAGAAATGTC…
comp25182_c2	jgi|Helro1|72757	0	maker-SCF_000023-snap-gene-3.62-mRNA-3	0	gi|38605640|sp|Q9TV66.1|HCN4_RABIT	RecName: Full=Potassium/sodium hyperpolarization-activated cyclic nucleotide-gated channel 4; AltName: Full=Hyperpolarization-activated cation channel 4; Short=HAC-4	0	38.552	40.569	41.843	24.977	27.473	20.566	31.679	52.417	40.607	50.024	44.037	8.812	TCATCGTCATCATCATCGTCGTCGCCATCGCAATCTCTTTATGAACAACTTTCTCTTCAAGTGGATCATCCTTCGAACATCTTTCCGAGAATTTGCTGCTTTCTGAAAATTGATGACGACGACGACGACGATGAAGTTGTGATCGTTCGGATTAAAAGCGGGAGGAAGGCCAATGGTTCATCTGACCTTCACAGCTTCCTGTTTCATCGATCGAATGAGAAGAAATTGACGAACTACTCAAAATCATGCCACACACCCTCATTCCTCCCCAGCCACCCATCCTCGACTCGCTTCATCGATCTCCTTCTCCGGCAGTTCTTAGGTGACTCGCAAGAGTTGCCCAAGTCGTTCGTTATCCTCTGGAAATCTTCACGCTTCCAGTCGCGACTTTGCAGATCA…
comp22515_c0	jgi|Helro1|156368	0	genemark-SCF_091900-processed-gene-1.11-mRNA-1	0	gi|14424461|sp|P13395.2|SPTCA_DROME	RecName: Full=Spectrin alpha chain	0	257.01	351.276	198.652	187.795	244.299	176.934	228.662	239.43	151.107	246.802	167.551	208.291	ATTACAAACAAATGAATTTTATCATTTAAACCGACCTACTGAATAATTCGTATGCTTGCGCTACCAGTGGCCTCTAGCCTTAAGCAGCATGCTATGCAGCGTGAGTCATCTATAGATATCTGCTTATAGGTGGTGTATGCGGCCCCGCACCGCTGTCTACTCCGCTTGCAAATTTTTGATCCAGATATCATTCGATTCTCTTCGTTTTTCATACTGAGCTATCGTTGCTTCGGACATCGACGACAAGATATTTATATAAGACAATGTCAGAAGCAGATAATCCCCCTAAAGAGATATTGATTCTTGAAACGCCCGAGGAAATCCAGGCCAGAAGGGAGCAGGTTTTGGGGCGTTACACTGCCTTCAAAGATGCCACAAAAATGCGAAGACAGAGGCTGG…
comp26374_c0	jgi|Helro1|192809	1.28e-17	maker-SCF_089793-snap-gene-0.17-mRNA-1	0				1.735	1.834	2.812	1.98	1.109	1.247	1.551	3.072	4.129	2.511	1.899	1.013	GTTACTTTTAAAAATCAAAATAATTCCGATGATAATAAGCAGGACGAACGAATTGCATCTGGCAAAACCCGTTTGCCTCGTGTCGATCACAAAGGCGTGTCCTGCGACTTGACCGAGAGACAGTTCAATGCATCTCAAAGTTCAGAAGATCGACAGTTCTATTATGACAAAACTGAAGTCCTGGGATTTGATTGCTATCCTCCAATGGAATCGTTTCATTTCAATACCTTGGGTCCAAATCCTAAAGTTGTTAATTTGGTCATGGGTGGTAAGACACAGCTATGCTATCCTACAGAAAGTAGTCAAGATAAGCAATTCGAGTATTTTGGACTCCAGCCAATACAAGAACATTTTGAACCGACCTTTGCAGGGGAGGCCGACGGATCTTTGGATGACACC…
comp20119_c0			maker-SCF_090225-snap-gene-0.24-mRNA-1	0				3.28	1.241	0.625	0.213	0.004	0.519	0.531	0.968	0.675	0.952	0.073	0.204	CTTTGTGTTTGAAATCGTATTTATTGGCTGCAAAAATTTTCAGGACTTTCTGGAATTTGGCCTTTCGTCTTCTGGAGAAGGTTTTTCGTTTTCGTTTTCGTTTTTTTTTTCTTCTTTTAAATTGAAATCTTGAATTTGAGATTTGAAATTGTTCGCCAGATTACGCAATAGAACTTCTAGAAAATAAATAATCACTATTCAATAAAACTAGGACGAATAAATATTGCGTGCTCATCCGCGAACTGCCAACAAGTCGATCAAGGTGAGATAACCAAGAATTAAACCAAGAAATGTGTCATCAAGGTGAGAAAATAAGTCACGACACAATTCCCAAGTCAATGTTGATGCAATGTGACATAACGAATTAACAACGATAATGCTAATTATCACTAAAATTAA…
comp26197_c0	jgi|Helro1|109536	0	maker-SCF_000011-snap-gene-1.55-mRNA-1	0	gi|122065168|sp|Q8BUR4.3|DOCK1_MOUSE	RecName: Full=Dedicator of cytokinesis protein 1; AltName: Full=180 kDa protein downstream of CRK; Short=DOCK180	0	2.906	4.014	5.578	2.74	10.933	2.471	2.786	3.998	3.952	5.584	7.369	0.719	ATTTATAACTTCTCCATTTTCATTACAAATGGTGAGAGTCACTTCAATATTCTTATCTGCCATCTTGTGGCCTCCCTTCTTGAACTCCCCCTGCTTCAAGGTGACATAAAGGTCATTCCTCACATCCCCTACATCACATGACAAGACACAAATCATTCTAAATTAGCCTCAATGTTTAAGAGAGCCATCGACCAAACCTGGCATGATGACCTCTGGAAAGCCCATCTTTCTAGCAATCGAGGTAGCGTTCGTAACCAAGTGAGGGTAATCTTTTTGAAGAGATGTCAAATCACCCAAAAGATTTCTCATTGTCACCCAGAGTCCTTGACCCTTATGGTTTATGTCCTTGGCTGCAATGGACTTTTTGATGACAACATCCATGAAATCATGATCTCCACA…
comp21359_c0	jgi|Helro1|82302	4e-176	maker-SCF_000294-snap-gene-1.33-mRNA-2	1.91e-180	gi|2501096|sp|Q16932.1|STX_APLCA	RecName: Full=Syntaxin	1.14e-129	23.444	25.218	18.835	37.938	22.355	35.845	37.3	16.911	16.381	18.357	13.759	25.526	GATCTTTGATCATAAGAGTATGAGTGCCCTCGCTTACTAAAGCATTGTTGATAATGTTGAATTTTTTTATTGCATCACTGTTTCACGAAAGTTTTCAAAACTTTGTCGACATAAAGCAAAAAATCACATTCGGTCGGTCTCTCACTTATACTCACCTATGTTCATCGGTGTTTTTTCCTCATAACTAAGTATAGGAAAAATAAATACCTGGTTCAACTCCGCCGAGGGCTCAGACCCCATTCCAAAAATTCTTCGGAATTAGCTGACGATCTTCATTCTATTTAGCAGAAATCTCCCTAATAATATTTTAACACATATTATATTTTTTACTTGGCTTTCTCGCTGCTTCATTACCATGCACCATATTTTTGCCTTTATACAACATAAAATATCCATTTA…
comp22139_c0	jgi|Helro1|190040	7.25e-163	maker-SCF_091418-snap-gene-0.74-mRNA-1	4.49e-78	gi|76803555|sp|Q9NR30.5|DDX21_HUMAN	RecName: Full=Nucleolar RNA helicase 2; AltName: Full=DEAD box protein 21; AltName: Full=Gu-alpha; AltName: Full=Nucleolar RNA helicase Gu; AltName: Full=Nucleolar RNA helicase II; AltName: Full=RH II/Gu	4.9e-105	0.854	1.825	3.093	1.805	0.572	0.991	1.456	1.817	1.441	2.404	0	0.116	AAATGTCGATGTCACATTCGGAGTGACTGGAGTGGTGGCAGTTGTGCTCGGAAAGCAGGATGCAACTTCTGGGAAGTTTGTTGTGGAAGAAATGTCCTACAAATTGATGCCCGTTCAGGATGCATCTCCAGAAGTCGATGAGGACAAGTTCGTTGTGTTCATCAGCGGCATGGAAGTTGGAGGCGGAAATGAAATGGAAAAGAGTGACATCGACCAGCATCTTTTCCAGCTTCAGCTCCTGGTCGATTTGATCAACGGAAGTCTGGGAGATGATGACATTCAAAGGAAAATGTCAAAGGTTTGCCGAGTCGTAATAGCAGGGAATTCGCTGAGCACAAACGCCATCAACAAGGAGGCGATCGTGAACAGTCGCGGCAAAAGGCAACAAAGCCGAATGCA…
comp19842_c0	jgi|Helro1|192808	1.07e-52	maker-SCF_092101-snap-gene-2.18-mRNA-1	0	gi|30172983|sp|Q9YHY6.1|CND1_XENLA	RecName: Full=Condensin complex subunit 1; AltName: Full=Chromosome assembly protein XCAP-D2; AltName: Full=Chromosome condensation-related SMC-associated protein 1; AltName: Full=Chromosome-associated protein D2; AltName: Full=Eg7; AltName: Full=Non-SMC condensin I complex subunit D2	8.84e-36	44.905	37.753	44.593	7.055	11.224	21.324	18.776	42.083	16.967	34.84	4.435	9.579	TTTCACCGAGTTTGCCAGGAAGGCAAATGCCATTTACAACATCCTTCCGGACATCGTCAGTCGTCTTTCAGATCCCGAGTCCTCCGTTGCTGAAGAACAGTTCCAGCCAATCATGAAGTTCCTGGTGTCGTTCATCGAGAAGGAGAAGCAGTCAGAAAGTCTTTGTGAGAAGTTGTGCCACAGGATGAGAGCAACAGTTCACGAAAGGCAATGGAGGGATCTGTCCTACTGCTTGAGTCTCCTTCCAGCCAATGAGAAGTGCATAAAGAAGCTCAACGAGAACTTTGCCTGTTTCTCCGACAAGCTCCAGGACCCTTACGTGCTCGATTGCATGCAGACTGTCGTGTCCAATGCCAAGAAGTTCGTCAAGCAGGATGCTAAGCCCTTTATAGAGGAATT…
comp24611_c0	jgi|Helro1|64830	2.93e-19	maker-SCF_090777-snap-gene-0.17-mRNA-1	0	gi|254763437|sp|Q9ULJ7.4|ANR50_HUMAN	RecName: Full=Ankyrin repeat domain-containing protein 50	0	2.836	3.859	3.442	3.286	3.007	5.611	5.08	2.825	3.887	4.905	0.14	3.706	GGCCGCGGAGTGCCATTACCATCGCTTGAAGATATCTATTTCCCAGACGAGTACTATACGACCAAGACTGAGAAAGAAGCCTTGAAGACATCAAAGCCAGCGTCACCTACGCCACTCCAGACTTGTGCCAGCGAAACTACTGTTGATTCTCCATCTTGATGTTTGCAGCCAAAAAAATAACCACTGGCAAAAGAACATTATGATTTTTTTTATTTGCTTAACAAAGATACATTAAAACAGTATTTAGGAACACGGATACTTTTTTTTATTTCATTAAGCCTAGAAAACAAATTGAGTTTGGGACAGGAAGATTTGTTAAACCTAAGCTATTAAATTATATGAGATTCACCATAAAAGGAAGATTTTCATTCAACCAGCCAACGAGAATCAGTGGCACGA…
comp26200_c0	jgi|Helro1|80768	0	maker-SCF_092429-snap-gene-0.16-mRNA-1	0	gi|124007137|sp|Q96JB1.2|DYH8_HUMAN	RecName: Full=Dynein heavy chain 8, axonemal; AltName: Full=Axonemal beta dynein heavy chain 8; AltName: Full=Ciliary dynein heavy chain 8	0	2.907	4.623	5.193	2.933	6.654	2.674	3.362	7.646	6.456	8.084	11.399	10.944	AAACTATACGAGCATATTTTGTCATGTATTTCAAGGGAGGGAGAAAAGATAGTCCTCGAAGGGAATATGCGAGCCACTGGTAATGTAGAAGTTTGGCTGGGCGATTTACTAACCATGCAACAAAAGTCTCTTCATAGCATCATTAACATGGCTTCCAATCAAACCAATGAAGAAGATTTTAATCTTCTTGGTTTCATGTATGAGTCCATTGCTCAGGTCGGACTACTAGCTCTGCAGTTTGTTTGGACCCAGGACTCTGAGGAAGCTCTAAAAGCCTCTAAAACCAATAAGCACATTATGGTTGATACAAGCAAGAGATTTCTCAACATTCTCAATATGTTCATTGAGCAAACAAGCAAACCACTGACAAAGTACGAAGCGGTGAAGTTCGAGACCATC…
comp26297_c1	jgi|Helro1|191089	3.56e-98	maker-SCF_091206-snap-gene-0.30-mRNA-1	0	gi|114152125|sp|Q868Z9.2|PPN_DROME	RecName: Full=Papilin; Flags: Precursor	3.06e-117	2.343	2.587	2.304	0.346	0.305	1.378	1.322	3.347	2.803	4.09	1.033	0.588	GATGATGATGGTGGTGATGATGATATCGGTCTCTGCGTCCTCTGCTGGTAGCTTCCGTAACCGCAGGACTTTGTGCAGCTGCTCCAAGAAGACCACTGTCCATACTGGCATTCGTTAGCACAGGCTGGCAACTTGCACTTCTGCCTCCTGGCGACCATCTTAGAACATTGTTTTCCACCCGCGGTCGGGTGGACCAGGATCTCCCTGCTCTTGGTTCTGTGCCCGCTACCACAGGTCGCCGAGCAAGCACTCCAATCGCTCCAGCTGCTCATGCGACAGTCGACGGTACGCGATTCTGTCGCAAAAGAAGTCGGTGGTCGCTCGGCGTGAGAATATGCCGTCGAAGTTTTGCGACAGGCGTCGCTGCAAGCCGAATGGCTTTGGAAGCTGTTGCCGTTA…
comp23547_c0	jgi|Helro1|94192	4.4e-169	maker-SCF_091138-snap-gene-0.85-mRNA-1	0	gi|55584007|sp|Q9VXE5.2|PAKM_DROME	RecName: Full=Serine/threonine-protein kinase PAK mbt; AltName: Full=Protein mushroom bodies tiny; AltName: Full=p21-activated kinase-related protein	6.4e-141	4.627	4.333	5.774	4.642	2.777	4.442	4.218	6.231	9.39	4.922	12.267	5.024	AAAATTATGTTCAACAAAAAAAAAGTCAAAGATTCTAATTTCGTCCCCTCAAAGTTTTGAACATCGACTGCATACTGGATATGACCACTCCAAAGGTTCTTATGTAGGATTACCTGTTCAGTGGACTAACATAATTGAATCAAGCCCGAAGAATGTCCCCCATCGGTATGACTCCACAGATGATGGATTAAAGCTAACCATTAATGGATACAGTCCAAGTATATCGAGAATAAAGGCAAATGATGACAAATCCTATACATCAAATCTTTTCCATTCTGCTAGCTCTCATCCAACTTATCAGTACAGTTCATCTCCCCAAAGAGCAACAACAGCTGCCTACAAATCACCATCATTTCAACATTACCAAGGTCCATCATCATCATATATAGGCTCAATAAA…
comp24975_c0	jgi|Helro1|183781	4.2e-53	genemark-SCF_090781-processed-gene-0.9-mRNA-1	0	gi|18202066|sp|O55043.1|ARHG7_RAT	RecName: Full=Rho guanine nucleotide exchange factor 7; AltName: Full=Beta-Pix; AltName: Full=PAK-interacting exchange factor beta	5.49e-104	5.531	5.166	5.789	2.963	4.865	3.627	5.382	5.958	4.046	7.979	7.616	8.969	GCAAAGAATTACGTCATTTCATGGCATTACAAGCATGTGAGGCGATTTGGATACTCCTCCTCTTCGTTCCTGTTGGAAGGAGGCCACAAATCTGGCCCAAAAGGTGAAGGTCTTTTCATGTTCAGCAATTGTCCAGGTCACAACATCAGAGAGTGCATAAATGCCAAAACCAATGCACTCAATGCAAAAAAATGTTCTCCAAAGTATGAATGCGGTGACAGTGATTCCGGTGACTACACTGAAGAACGTTTGAACCAGATCTATTCAGAGATCAAGCAGGTTCATGGAAAACTTGATGGTAAATCCAAATTCCCTCAGACACCTGAGAGTTATGCTGATTTCAACAAAAGCACACTGGAAGAATATCAAAGTGATATCCCCCCAAAACCTAGAAAGCCA…
comp26179_c0	jgi|Helro1|174879	1.75e-68	genemark-SCF_092458-processed-gene-0.6-mRNA-1	0	gi|224471843|sp|A2RRP1.2|NBAS_HUMAN	RecName: Full=Neuroblastoma-amplified sequence; AltName: Full=Neuroblastoma-amplified gene protein	0	11.58	21.119	13.194	8.362	19.956	11.901	11.234	17.112	17.508	22.245	15.769	18.226	TCCCTCGAGATATGATTATGTCCTTCTTTGACCACCAAGCCAAAGAAACAATGTAAAAGGCATTCAGGATATCTTTGTAGGTCCTTTTCTTCTTTGGGTTTTCCAGAACATCGGGATCAATGTAGTCTCTGTCGGGCTGCTCGTCGAGTGTCAGAAGAGACAAGGATCCAAGAGGGATGTGGAACTCAGTGAGAAGGAAGAGGAAATGGTTTCTGATGTTGCTTCCGTAGAATCAGACGAGGACACTTTTGAGGGACAAACGGGTGGCTTGATCACCAAACTCATCAGACAAAGTCTTTATTACATCACAGACTCTGACGCATTTCAGCCTCCGAAGAAAAGATCAAGACTGATGAGAAGGGTCTACAGAATGATGTGCTTGAAATCAACAACTCCTGA…
comp26189_c1	jgi|Helro1|192727	6.36e-37	genemark-SCF_092091-processed-gene-0.25-mRNA-1	0	gi|487523482|sp|A1Z8P9.1|TPR_DROME	RecName: Full=Nucleoprotein TPR; AltName: Full=Megator; AltName: Full=Nuclear envelope antigen Bx34	0.001	2.909	4.978	5.545	1.795	1.318	2.104	2.239	5.1	4.407	4.355	0.538	0.384	TCATCTGCATGTTCACCATGGGGTTGATCAAACACACATAGATCTGCTAGACTTTGATGAGGGAACAAGCCATGATCTAATGGATAATTCAGCTGGAGACGAAGGAGATGACCAGGACGACCTCATCCAACATGAACAGGAAAAGCTGGAGAATGAGGACACTGATGATGACAGAGAACAACTGGATGATAGCCACCCCCATGGTGAACATGCAGATGAGTTTGACTCTTCACAACATTCGACCAGGGAAGATACTGGAGATACATCAATAGGAATTGTAAGAATGCCAAGGATGCATGAGAGATTATCTGATCTGGCATCAACTGATAAACAAGAATCACAAGGATATCAAAAACCTAAGATTCAGAAAATTGTTTGGGATGAGCCCTCTATGCCTTC…
comp25918_c0	jgi|Helro1|67893	1.47e-138	maker-SCF_090775-snap-gene-0.29-mRNA-1	0	gi|81894138|sp|Q76LL6.1|FHOD3_MOUSE	RecName: Full=FH1/FH2 domain-containing protein 3; AltName: Full=Formin homolog overexpressed in spleen 2; Short=mFHOS2	1.18e-105	49.573	46.626	54.283	71.664	57.576	35.596	36.959	52.931	42.902	26.022	93.447	58.466	TGTATGTTGCTCTGCTGCAAGATGAAATACATATTGCATGTGATTAGGAGGGCTCTTACGGAAATTACTTTTAATTTTAAAACTTTCGTCCAATGGAGGCTATTCATAACAACACGCGAACCGTTATAAGTTAGATGTGGCATAAAAGCCACTATTATAAGAGGAACTCGAGAGATGTTGAATTTAAGTTTGGGAAAGTTTAGATTAGGATTATAACACGAGATAAGTTCTCGTTTGGTTGATATTTCGTCCGAAGAGAATGGAATTAACGCTGCAATGCAAAGTACAATATCTTAATGATATTGATCCTTTCGATCATCGGGCCACCGTGCCAGAGCCTGTTAGGCCCCCCACTTATGTATTTCTGACCAATGTTCCTCTGTGCTACCAACTCGATAA…
comp23735_c1	jgi|Helro1|191233	1.67e-49	snap-masked-SCF_092641-processed-gene-2.51-mRNA-1	0				7.224	9.251	7.885	5.531	5.683	5.539	7.532	8.833	8.054	12.436	5.612	10.353	AACAAATAATGAAATCAGATGTTTCTGTGTTGGTGACGCCAATGAAGGCAAACATTGTTTGCACGTGGATCGAGCGAAGCATTGTTGATGCAGACTCAAGCTCCTCATCCCTTAAACCCTTGAATGAAATTGATAATGATTATTGAGTTGCGAGCAATCAATTCGCTAAAAAGTATCGTAAATAAACTGCATGCACCACCACCACCAACGACGACATCATATCCGCCAACAATTAACAAGCGACAGAGCAGCTCAAGCAATAACAGTCGGGCATAATTTTCACCATCATAATATTTCTCAACAACTACAAGTAACGTCCGTAACAACGCCTGCAACACGAACAACCACGACGACACTAAAGTCTGTCGCACCTCCAACAACTCTAACGTAACCACTCGC…
comp26286_c3	jgi|Helro1|111384	2e-64	genemark-SCF_091832-processed-gene-0.40-mRNA-1	0	gi|425906075|sp|Q8NF91.4|SYNE1_HUMAN	RecName: Full=Nesprin-1; AltName: Full=Enaptin; AltName: Full=KASH domain-containing protein 1; Short=KASH1; AltName: Full=Myocyte nuclear envelope protein 1; Short=Myne-1; AltName: Full=Nuclear envelope spectrin repeat protein 1; AltName: Full=Synaptic nuclear envelope protein 1; Short=Syne-1	2.91e-29	16.009	17.599	14.479	5.76	8.718	10.977	10.099	14.783	17.027	22.646	13.047	7.161	GAGGGACTGGGCGACAGCTTGGAGCCATCACCCAAAGAAAGCTTTGAATTCTTCCAGAAATTTTCTGCAGTCTCCCAAAAGGTTGGAGATCGATACAAGGGCTTGGATGATTTGGAAAATGATGTTGAATTGTTAGAAACAGAAGCGAAGAAGTTTGAAAAGTGGATCGAAGGTGATGCTGTCAAAAAATTGGGAGAGCTGGAAAATGAACTGAATAAAATTCCTGTCACACACCTGCCTCATAAAGTTAAGGAATTTGAGGAATGTTTAAAGGCCAAAGAAATGCAACTGGCAGATCTAACCGCACTAAGCGAGAGGATCGGCAAAGTCACTTGGCCTGATGCTTCTACTGTCTCCAGGAAGATTCCAGTTGGAGAAATCAAGTCTCGATTCATAGAT…
comp25219_c0	jgi|Helro1|87454	1.07e-129	maker-SCF_091566-snap-gene-0.46-mRNA-1	2.16e-89	gi|145559463|sp|O70589.2|CSKP_MOUSE	RecName: Full=Peripheral plasma membrane protein CASK; AltName: Full=Calcium/calmodulin-dependent serine protein kinase	2.43e-90	2.168	1.542	1.762	2.456	6.221	2.41	2.668	2.008	2.103	1.417	0.962	2.773	AATCTGAATGTGAACCTGCAGGTCTTATACCTTCCCCTGAACTCCAAGAATGGAGGATCACCTGCTCAGCAATTGGAAAGGCTCGTAGAGAAAAAGGTTACTGCACATGGTTCAACAGGAGGAAGAAGCAACAGAGAGATGGTAAATACTTGGTGAAAAGAAATGCTATCTTTGACCAACTGGCTCTCCTCACATATGAAGAGGTTATTAGGTTGCCCTACTTCAAGCACAAAACCCTTGTTCTATTAGGAGCACATGGTGTTGGGAGAAGGCACATCAAGAACACTCTCATAGCAACACATGCAGACAAATTTGCCTATCCAGTACCTTACACAACGAGACCCATCAGAAATGAGGAAGAAGAAGGCAGGGATTTCTACTTTGTCACCCTTGAGCAGA…
comp26128_c0	jgi|Helro1|128993	0	maker-SCF_091827-snap-gene-0.34-mRNA-1	0	gi|322518442|sp|C9D7C2.1|CAC1A_APIME	RecName: Full=Voltage-dependent calcium channel type A subunit alpha-1; AltName: Full=Cacophony protein	0	25.834	35.775	23.965	33.43	23.729	24.256	33.729	21.472	19.052	53.737	27.109	9.671	TTGTTCATTTCGTCGGCTGGTCCCATTCTTACAGCAAGCGACTCTCTTACGAGAGCGAACAGGGTCGTAGCGAAGTGAACCCTGCCCTTTTCGTCCACTGGCATGTTCATCCTTATGAGCTTTCGGTAAGCAAGTCTGTATGGGCATTTTTTACCAAAGCCCACTGGCGGCTCCATATTCCTCATCATGTCGTACATGTCAGCAACAGATATCTTGTACGTGGCTTCTGGGTCGTACTCTGCCCACACTCTTATGAACTCATCGAGGTGGTGAGGACCCAAAATTGAAGAATCCCTTGTCAAGTAGTCGAAGTTGTCCATGATGACGGCAACAAAGAGGTTCAGCATGAGAAATGAACAGAAGAAGATGAAGGAGACAAAATATGGCACAGCAATGTCA…
comp24918_c0	jgi|Helro1|189175	4.86e-86	maker-SCF_092449-snap-gene-0.31-mRNA-1	0	gi|189082902|sp|A6NMZ7.2|CO6A6_HUMAN	RecName: Full=Collagen alpha-6(VI) chain; Flags: Precursor	2.02e-41	4.633	2.891	7.079	1.405	0.643	3.832	4.127	5.928	12.978	10.919	3.766	3.251	CGGTGAGGGGCAGCGAGCAGAACGAAATTCCCGAACATGATGACGAAGACGAAGACGTCCCGCCCAGGGACATTGTATTTGCCCTTGACTCGAGTTCAAATGTCACCTCAGAAGACCTTGAGATCATGAAAGAATTCGTGCTCGGCTTGCTCAGAGGTAAACACGTCAACAGCGGGGTTTTGAGAGTGGGGCTCATGACCTTTGAGTCAAAGCCATTGGTTCGTTTCCACCTTTCCAAGTACAAGAAGATGGGACCGATGGAAAGGGTTTTCAGGTCGGAGATGAAAGTTCAAGGCCAGAGAAATTTGGCATCTGCTCTGAGAATGGTCAGAGACATCATGTTTCAAGAAGAAAACGGAGACAGGCCAGATGCCGAAAACGTTCTAGTGCTCCTAATAG…
comp17168_c0	jgi|Helro1|104068	0	maker-SCF_092468-snap-gene-0.19-mRNA-1	0	gi|137045|sp|P18395.1|CSDE1_RAT	RecName: Full=Cold shock domain-containing protein E1; AltName: Full=Protein UNR	6.48e-180	12.651	12.002	12.953	5.81	10.1	8.353	11.929	12.904	13.397	15.669	4.854	7.99	ATAATAACAACAATAATAACAATAGTAATAATAATAATAATATTAACAATCACATCAATAAATAACATTCAGTCATAGAAGTACCACAAATTATTTATAATTTATTTACTGATTTTCCGTAAAAATCGACCAAAATGTTCCACCAAGAATAATAATAATAAATAAAGCCTGCCTTAATTAGTATCTTTTTCTTTTAAATGTGAGAATAACTTTTGCATCTGAGAGGAAGAGATTAGAAACTGGAAGCTAAAAAATAAATCTGGATGTCGTCACAAACATCAGCACAACACGCATTACAAAACAGAGATGATGGTCATAAAAATGATAACAATAATAAAATAGCGATGATGATGGCGATGAGAGTTGGATGAGGGATGGCTTGTGAAGGAGATTTGTTGA…
comp24881_c1	jgi|Helro1|191819	1.96e-52	genemark-SCF_000012-processed-gene-3.5-mRNA-1	0	gi|266394|sp|Q00651.1|ITA4_MOUSE	RecName: Full=Integrin alpha-4; AltName: Full=CD49 antigen-like family member D; AltName: Full=Integrin alpha-IV; AltName: Full=Lymphocyte Peyer patch adhesion molecules subunit alpha; Short=LPAM subunit alpha; AltName: Full=VLA-4 subunit alpha; AltName: CD_antigen=CD49d; Flags: Precursor	4.33e-35	7.757	5.486	7.134	4.087	6.179	5.154	4.479	8.15	6.904	4.813	6.367	5.791	ATATATAAATGTATATAAATTAATAAAATTATAATTAAGTATAATAATTAGTAATTTTTGAAATGAGGCTTGAAATGAAGGAATTAAATTACTGAATACGTTAGAAGGCTCCATCTCTAAACATGTAATTTGCACGACGGGCCAAAATCACCTCCATGTCGATCCCTACCCAACGGGGTCACAGTTTGAAAGTTTTCGGTTTTTGGTGAAAATTTTCACTTTTTGCCGAAATAAGTTAACATGGAAAGTAGAAACTTGAGGTAAGACTAGTAATAAGAAAACCAAAACTTTAACATATTAACATATTTGATGCATTCTACCACAGTTCTGTTAAACAGTTACACTTAATGTAACTGTCGCAACATTACATTCGGAATGCTATATAACTCCTATTATCAG…
comp24518_c0	jgi|Helro1|190926	4.95e-117	maker-SCF_092212-snap-gene-0.31-mRNA-1	0	gi|33300978|sp|Q8CCN5.2|BCAS3_MOUSE	RecName: Full=Breast carcinoma-amplified sequence 3 homolog; AltName: Full=K20D4; AltName: Full=Protein rudhira	3.98e-95	17.023	16.848	17.232	24.482	24.535	31.595	27.82	18.569	15.922	10.465	39.163	19.842	GTCTCTTTGATGTTTTGGATGTTTGCCTTGGGATTGCTGGAGACAAGACTTTCATTGGACTGCAACTGTTCAAATTGAACCCAGCAAACCTTTTCTTTGTCCTCTGGTGCTTTACTTAAAGTAAAATCTTGAAAAAAATCGACGACGCTTTCCATCATGGACTTGTCACTCACTGGCTGGGGCTTAATAATCATGCCACCAAATTTTGAAGTTCTTCTGGGGGATTCGTTCGTCATATTATTTCCTAACGCTGTCATATAGATCTAGTCATTCAGAACGACAGAATGCGAAAGCTCTGGTGTAATTAGTAATGCGACACAAAATCTGCGATGCAACTATAGGGTAGTGGTCATTGCATTCCTCCAGAAATTAGAAGTTTTAGACTCAAGAAATTTCAAG…
comp23953_c0	jgi|Helro1|138610	1.11e-25	maker-SCF_091645-snap-gene-0.65-mRNA-1	9.63e-16	gi|206558170|sp|A5GFW5.1|CASS4_PIG	RecName: Full=Cas scaffolding protein family member 4	4.71e-16	12.586	11.81	17.133	5.14	8.573	14.12	23.158	21.785	19.752	25.296	4.232	10.902	CCAGGTACAATACTCAGAGATTAATGCACGGTACATCCAATTCAAACTTAACACAACGCACGTCGAATTATAGGTACAGGTACGTACGTGTGTTAATGCACACGATGTGCATTCCTAAAGAAGCTAAAATGCACCACCGCATGCACCAAACGTGCGACCGGTGCTTGCCACTTCGCTCGGAATGTAACGGAACGAAAGACAAAGGAATGGAGGTGAAGTAACTATGGCAACTGAACCGTCATGGTGAACTTGGAGTGGAGTACAAAATATGGCCAGTAAAAATATTTCAAAAAAAAAAATAAAATAAAATAAAAACAATCACAAAAAATAATTGCCGACAATTAACAAAAGCCGTCGTAACTATAATTAATTACTAAAGAAATTAAACCAGACTGCAAA…
comp25667_c2	jgi|Helro1|137241	1.77e-58	maker-SCF_000054-snap-gene-0.25-mRNA-1	0	gi|1279751495|sp|E9Q4N7.1|ARI1B_MOUSE	RecName: Full=AT-rich interactive domain-containing protein 1B; Short=ARID domain-containing protein 1B; AltName: Full=BRG1-associated factor 250b; Short=BAF250B	4.28e-43	52.846	54.008	59.636	78.27	17.821	52.503	52.06	73.921	63.502	35.889	21.783	25.212	TGAGATGTGAGTGTCGTAAACATAAGACGTCTTTGTCTGAGCTCAGTCAGCAGTTTGTTGGCGTTATTTTGCATCGTAAAATTTCAGCCTTTATGTTTTTTACGTTGACATCTGACGACTTACCTAATTTTTCGCAAATTATTTTTACTTATATATCCTTGCGTGACACTAAAACTTTCCGCAGAAATTTATAGGTTCCTTAGAGCTCATTATGTCTGGTAACGCTCATTCTCCAAGTTATTTATCAAATAATGTTAATTTCAATCGAAGTCTCGCTTACAATGGATCGCCGGTAATTAAAGGAAATTTAAGATCAGATACGTCTTTAAATGAGAACGGCAAAGGGAATTATGGACATTTTGACCAGATGAGGCAAGTTATGGGGCGTTCATTTCCACC…
comp24776_c1	jgi|Helro1|172239	0.007	maker-SCF_208480-snap-gene-0.12-mRNA-1	0	gi|122064954|sp|Q8NE09.3|RGS22_HUMAN	RecName: Full=Regulator of G-protein signaling 22; Short=RGS22	2.14e-27	19.305	22.881	23.421	14.398	17.495	18.274	26.802	24.543	18.842	24.036	72.842	20.199	GGGCTCACTCTGGCTTCTGCACAGACACGGCATCTGAATGTTTCAGCCAATGAAATTCAAATCGAGTTCTTCCAACCAGGAGAGAACAAATGGTTGAGAACAAGAGTTGTTTCAGCTGCACTTTACTGAGTTGTGTTTTTTGTTGTCAGTAGTTGAAGATTGTTGGCTTCTTCTTAACATTAGAGTTGCTTGCCCATTGAACGCACCTCAGGCAACGTTACACCAGCTTGTCGTGATCATGTCAGCATTCCTCCCCGATGTCCCCTCGAATTTGTCAAGCTAGTCCATTTGAAGGATACCTTTTTGTTCTTCAGCATAAGATCGATAGGCATTTCATTCATGCATTGATAATATAAAAGCATATTTTAACAGGGATTGCTCTGCTATGTTATAAATATT…
comp25590_c0	jgi|Helro1|75911	0	genemark-SCF_092937-processed-gene-0.39-mRNA-1	0	gi|125415|sp|P21613.1|KINH_DORPE	RecName: Full=Kinesin heavy chain	0	74.652	66.356	80.346	31.25	25.866	38.502	43.692	67.472	40.648	78.421	19.491	23.694	TGCATCTGACAGGAGTAAGGCTCCCACACCTATTTCTATTTCGCAGCCATTTTTGGCCGGAATTCGTTTTGACTCTGATTTCGCTTTGGTATCGGAACACGAAATATAATGTATGCTCTGTTTTTTATCGGAATTCCATTGAAAAAATAGACAAACTCGGGAGTATAAAATATTTAAGTTTTACTCGAGGAAAAAAACTTTGCATTCATCTGATTAACATCAACAGCTGAGTGTCTGACTCACCGTTTGTCTTCATCGTCCTCCATTTTCGTTACATCCGACCAAAATGGCTGCCGACGAATGTAATATTAAAGTTATCTGCAGAGTTAGACCTCTAAATGATTCAGAAGAAAGGGCTGGAAGTAAATTTGTTCTTAAATTCCCAACTGACGATTCGAT…
comp25925_c1	jgi|Helro1|182763	0	snap-masked-SCF_091464-processed-gene-0.34-mRNA-1	0	gi|254789393|sp|Q5ZJP5.2|FND3A_CHICK	RecName: Full=Fibronectin type-III domain-containing protein 3a	0	9.098	11.388	11.991	26.914	4.354	17.37	17.125	9.455	13.496	11.656	3.675	8.411	TGTCCGGGTTGGAAAATCGAGGGGGAAAAGTCGAGATTTCAGGCAATCATGCTTCCGAAATATTTTATAAAAATAAGGTACACTCCCTTGTAAGCGATGTAACATTATGACAGACGCTATATCTGCAAAATTAAGCAACGTTACTGAAAACGCAAACAATTTGTGAGCAAGAAAATAAATAATTTGGAAAAGTAATCTCCACTACATCCTCAAGAGAATGAAATCTGATCCTCGAAATTATTAATTGCCGCAGCTGGCAGCTTTCCGACTAGGGACTCAAAAAAGATTTGGGAGCTGATCGTTGGGCCTAGGAAGTTGTCTTTGAAATTAAACGAAAACTGCTCGATCAAGGTTTAACTGCCATATTCTGCAAAAAAAGGAATATGGACATTTTCCACA…
comp23722_c0	jgi|Helro1|190066	2.23e-115	maker-SCF_091879-snap-gene-0.69-mRNA-1	0	gi|341940590|sp|Q99MY8.3|ASH1L_MOUSE	RecName: Full=Histone-lysine N-methyltransferase ASH1L; AltName: Full=ASH1-like protein; AltName: Full=Absent small and homeotic disks protein 1 homolog	8.17e-168	0.553	0.437	0.696	0.501	0.595	0.154	0.886	1.086	0.461	0.666	0.549	0.341	TGTGCGTTGATAACAAAGCATTTTTTTAAGGTTAACACATTTAATAGTTGCAACAAATCATGGATTCACAAGTTACTAAAGGCAAAAGGGGAAGACCGAAGGGATCTAAAAACAAGTCAAAGAATGATAATACTTCAATATTACATAAGTCGTTTGGATCATTCGAAGATAATACTAATGCGGAGCAAAGTGCATTACGTCAGATGCAATCGTTTAGGAATTCGATTTTGGAACATTTGAAGGTAGAATTGTTTGGTGAAGGAAATGACTCTGTGCTCCCAACACCTCCTATGAATTTATCATCATTGTTACCACCGACTGACACTCATTTAGAAAGCAGTTATTCTAGTTCCACTAAAATGGTTTCTAACTTGGGTTTGAAAGCACCAGCAGCTGAAC…
comp26327_c1	jgi|Helro1|191731	9.13e-36	maker-SCF_091422-snap-gene-0.71-mRNA-1	1.02e-93	gi|939319578|sp|F4JHT3.1|BCHA2_ARATH	RecName: Full=BEACH domain-containing protein A2; AltName: Full=BEACH-domain homolog A2	4.02e-29	41.274	119.899	71.622	38.219	47.89	59.183	29.129	75.777	245.806	79.226	91.226	63.499	CTGCTGTCCACATTGAATCTGTCAAATGAGTTGGAAAACATTAAAATGGTCGGAAAGATCTTGTTGCTACATTTGTTTTTAAATCTGGTGGTTCAGACCAATTAATTTCTGTGAAAGTTATGTTTGTTACCTTGTTCCTTGGTTACGGTCTTGTCATGAGAAAGTGCAAATAGATTTGTGTGCAGGACTGACATGAATCTGACAGTTGTCTGCTTTTGCCTGGTGTTCCAAACTAAGAATGGCAAGTCACTTTCTGGAGATCCCACATACTTTCCCCATCTGAGACCTGATAAATCTGAGTTGCAAGGGAGCTGTTGCACAATTTTAACATGATTTATTGTTATTATTATTAATGTGACGATCTTAGTAAGATTGAGACTTACACTGCCAGACGATTTC…
comp23850_c6	jgi|Helro1|94922	0	maker-SCF_000148-snap-gene-1.49-mRNA-1	0	gi|74794482|sp|Q6RWA9.1|AT1A_TAESO	RecName: Full=Sodium/potassium-transporting ATPase subunit alpha; Short=Na(+)/K(+) ATPase alpha subunit; AltName: Full=Sodium pump subunit alpha; AltName: Full=TNaK1-alpha	0	184.255	210.913	130.522	98.257	97.433	132.939	239.228	131.233	71.54	145.469	84.865	101.972	GAACCATGCAGATATCTTTATAATTCCATGTGTTACAGGCTACTTCAGTCTTCAACATATTGCCTCATTGATTCTGTCGTTTGTGAAACTCCGAGACGGGATATTTCAACTCAGAAATACGGAAATCAGCAATATTATATATCATTTTAAAGATAATTATTAGCACTATAAAATGATATGTAAAATAAATATAAAATATCTTATAAAATGATATGTTACCCAAGAATTCCATGTTAAATAGAATTAGTCCTGTTCCATTATTATGTTGGATTCTCTTTGTGATTGATTTGTTTCAGATAAGCAATAAATCAGCCTAGTTCAACTCTACTTTATTGTAAAGGATCTTGCTTATTGGACACACACAATTAATAAAGGTTGTTTAAAGTCCTTAACATGGCA…
comp25788_c0	jgi|Helro1|194356	0	maker-SCF_000232-snap-gene-2.58-mRNA-1	0	gi|519668682|sp|Q14643.3|ITPR1_HUMAN	RecName: Full=Inositol 1,4,5-trisphosphate receptor type 1; AltName: Full=IP3 receptor isoform 1; Short=IP3R 1; Short=InsP3R1; AltName: Full=Type 1 inositol 1,4,5-trisphosphate receptor; Short=Type 1 InsP3 receptor	0	6.272	7.576	7.04	4.668	4.014	5.654	4.542	7.427	11.702	10.636	11.184	3.754	TCAGCTCCAGCACAAGATCCATGTGGTACTTTCCAAGGGGGCTGATGTCACTTGAGATGAGAGAAATGATTATCTCTATGCCATTGCTCTCATGCTTTGCTATAGCACTCTGATTGACATGACAAGGACCTTGGCAGTATTCAGTGAGAGTCTGAAGAGTTTGGTTGATGAGGCTGACATTGTTCTTGTTGATGTAGAGGCCAAGAAGTCCCAGACCACCTGAAGTACTGCCACAGATGCAGTCAAGGAACTGTAGAGTCTCGCAGACCAGATTGTAGTTGGTCTTGTTGTTTTGGCTTCTTAGATAGTTCTGAAGTTCTAGATTATGATTCTCACAGAGCAGTTGGAGAAACCTGAGAATAGGAAGCATCATTGCTACTTCGGCTGGCAACCTGTTCT…
comp26341_c0	jgi|Helro1|190271	1.29e-59	genemark-SCF_089653-processed-gene-0.2-mRNA-1	0	gi|30921314|sp|Q9EQJ4.1|ZN384_RAT	RecName: Full=Zinc finger protein 384; AltName: Full=Cas-associated zinc finger protein; AltName: Full=Nuclear matrix transcription factor 4; Short=Nuclear matrix protein 4	6.15e-11	4.709	3.323	2.904	1.108	0.597	1.79	2.256	9.456	10.105	6.344	0.286	0.415	CAGGGAATGGAGTATGAGGAGGGGGAGGAGGGGGTATTTCGGGATGGAAGTTGTTCGATCTGGGTGGCTTGTTCAGATCGTTAGATAGTCTCTTCTCGGGAGGTACCACCGAATCAAAGTACCCTCCCAGACCTGCTGACGGTGCCAGAGTTGCCAAACTTTCGAGGGAGCTCAAGGGATGAGGATCAGATCTCTTGCCTGCCATGGCCTGATAATCAAAATACGAAGAGGAGCATGCCGTCGAGTACGGTTGACCCTCTGCCAAAGTATCGACCGACAACTTGCTGTCCTTGCGATGAAGGCTCGACACTGGGTGACTCAACTCTTTCGAATGATTGAAAGGAGAGATGGGTCTACTTGTGGCCATACCATTTCTGAACTGATCAGCGGAATAAGTTG…
comp23610_c1	jgi|Helro1|176727	2e-58	snap-masked-SCF_089606-processed-gene-0.13-mRNA-1	0	gi|1729833|sp|Q01664.2|TFAP4_HUMAN	RecName: Full=Transcription factor AP-4; AltName: Full=Activating enhancer-binding protein 4; AltName: Full=Class C basic helix-loop-helix protein 41; Short=bHLHc41	2.15e-25	8.624	9.265	6.376	13.123	5.971	11.23	9.999	8.774	8.875	8.582	7.307	11.093	GGTCTTGCTAGGTATGTTTAGCTTCTCAGCTGCTTTGCATACATTAGTAAGGTTTCGTCTCTCATACCGTCCTCCCATATTCTTTACGATTCTAAATTTTTCCATTTTGTTGATTAATATGTGTTAAGATTATTTCCTGGTTTGAGTCTAGTAGTTGAATTTCTCTACAGAAGCTTTATTTACTTTGTTTTCGTGGTTTACATGATCGACACAATGTACAGCTGATTACTCAAGGGCTCCAGACATGTTTAGCTACCGTCTGTTTCGATGCGCGCGGACTATGTCTAGACGAATGACGGCACAATCGACCTGTTAAAATGTCGATGCTTTTTTTTTATTTACACTACTTATTGACCTGTGATTTTTAGTGATCTTTTGAGTAATGAATTAACATGACAA…
comp26385_c0	jgi|Helro1|107319	1.36e-61	maker-SCF_091257-snap-gene-0.42-mRNA-1	1.06e-89	gi|1042782300|sp|P98133.2|FBN1_BOVIN	RecName: Full=Fibrillin-1; AltName: Full=MP340; Contains: RecName: Full=Asprosin; Flags: Precursor	4.07e-56	4.378	11.653	17.505	20.16	12.341	10.146	8.293	10.487	10.792	11.801	9.835	4.764	TTTTTCCTGAGGTTATTTTGTTTTATTCGGGTTATAAAAAACCAAAACAATTGAGATGAAAGTGGAATTTTGAGCAATGTCGCACCTATTTTGATTTGAGTTACGGTTTTAATAAATTTTAAAATGTGGAAAGATTTAATTAAAGATACAATTATCGATGTTTGATAAAATTGGAATCTGTGATTATTATATTGGACTTGATATCCGTCGCAAAGGATAGGATGTCTGAATTAAAGAGAAATGCAATCGATTATGAAAGTTGTTACGCAACTAAAGGCATTCTAAAATAAAAATTAAAAGTAATATGGAGTATTGTCTGCATGCTACAGTATAACTATATTTAACAAACATAAACTTTATTGAAACAAATCTTTCTTGACCAGGAACATTTCTTGAACA…
comp26080_c0	jgi|Helro1|194371	5.98e-102	genemark-SCF_091986-processed-gene-0.7-mRNA-1	0	gi|254763448|sp|Q9Y2E8.4|SL9A8_HUMAN	RecName: Full=Sodium/hydrogen exchanger 8; AltName: Full=Na(+)/H(+) exchanger 8; Short=NHE-8; AltName: Full=Solute carrier family 9 member 8	0	10.828	8.671	7.684	10.421	16.6	10.47	9.317	7.574	6.318	9.519	58.327	6.847	CTATTAGTACAGACTTGAACTTTGAAAGAACTTGCTTTGAAAATCAAAATAATGATGTCATTGATTCGTTCAATTCCAAGAAAAATGATCTCATATCAAACTTGGAATATTCTAATAAATCAGAAGGAGAAAGATCCGAAGGAGTATCGGGATGCGGGCGCGACGCGAAAGACGGCGTACGTTCGGGAAATAAGAAATTCCTTTTAAGGTCGGCACCTGTGCTCCTCTTGTTCGATGCTGCCAGTGTGGAGGAATCTGAAGCTCCTGTTTTTGAAACCGCGCTTAATTTTGGCACGACTCACCATCGTGTTCGGAGCAAACAGACCACCGTCCGCTTTGGCGAAGAGGAAAGTTCTAACGAAGAGGTCGGACGTTTAAAAGACCGTGATTACGACGACG…
comp20516_c0	jgi|Helro1|103862	0	maker-SCF_089825-snap-gene-0.41-mRNA-1	0	gi|75076234|sp|Q4R628.1|KIF3A_MACFA	RecName: Full=Kinesin-like protein KIF3A; AltName: Full=Microtubule plus end-directed kinesin motor 3A	0	3.47	5.484	3.504	4.083	1.155	3.043	2.998	4.643	3.734	2.681	0.921	1.64	TGCTCCAGAACTTTCATCTACCTATCTCAGACATCTTGTTGTGTTTACCTTTTTCTTTTTAACGTATTCGGAAGATATTCTCGGCAGTGTTTTATTAATTTCTAAATTGTTCTGAAATGTCATCGGATGTTAACAGTGCCCAAGATTCAGACAACGTCAGAGTTGTTGTAAGATGTCGACCATTAAATGAGAAAGAAAAAGCATCAGGCTGCCAAGTAGTGGTTAAGGTAGATGAAAGTTCTGGAGCAATTACAGTTGACGTACCGAACGCAGACAAAGCTTCTGATCCTCCGAGAACATTTACTTTTGATACAGTGTTTGGCCAAAACTGCAAACAAGTTGACATCTACAATGAAGTTGCCAGACCCATTGTTGAATGTATTCTTGAAGGATACAATG…
comp25595_c0	jgi|Helro1|194111	2.13e-164	maker-SCF_091420-snap-gene-0.54-mRNA-1	0				29.704	32.198	23.206	40.303	9.561	21.794	25.575	16.702	6.811	11.367	13.954	8.804	TGTTGGTCTCGAAGATCTCCCCCGGGGTCGTCAACTTTACCCCCATCTCGAGGCCTTTCGTATAGCCCGACTCGACCTCTGACATGGCTGAACTCTTGGTTACCTTTTCCGTCTTCATGGTGTATTCCTGGACGTCATCGGTGTTGTTGGCGAAACTCGTTTGAAATAAAATGGCGAATTTGAAGTTGAAAGTCGTCTCAGCGGCATGGTGTTCGTGACCTTCACGAACCTCAAGAAGAACAACTGCCTCGTCAAAGCCACCGGTCATGAACTCGGTGCCATCGTCAAGGAATTTCTGAACCGCGAGAAGAGAAAGGACAAGAACTACTGGACCTTCGTTGAGGTCACGGATGAATATGTAGTCCTCACTAAGACCAAGGGTGTTTGCCATTTCCGCTA…
comp25817_c0	jgi|Helro1|114226	0.003	genemark-SCF_092367-processed-gene-0.6-mRNA-1	0	gi|68565783|sp|Q7Z494.1|NPHP3_HUMAN	RecName: Full=Nephrocystin-3	0.011	7.071	8.429	6.369	4.882	11.455	4.43	6.478	6.189	4.587	7.375	6.364	1.452	TTCAGTAATTCTTGCGATCCGATGTTTTTCTTCCAGGTTGTCCTATTTTTGGGCTATCTCGCACGGATGTTTTCTGAAAGTGACTCTGAATAACAACTGTCAGGCATTGAAATTTGATCTATTCTTTGTTGTTATTTGCGTTATATAAGTGACTGTTCGGATACAATTTTTAAAGAAGGGAAGTCCTCAGAATTACTTTTGGGCTCAGTATGGGTAATTACCACAGCACTAATAAGGAAAAGAGAAATGGAACAATACCCCAACATGAACCAAAGATGAAAAGGCAAGACGGCATTGCAGTTGATGTCAATATTTCTCCTCCTACAATAAAATGGTCTAAAAAGCAAAATAAGAAAAGGCTTGAGAGATCAAAGAGAATTGATTATTTGGAACTTCAGA…
comp23636_c1			maker-SCF_088107-snap-gene-0.3-mRNA-1	2.91e-127				21.548	28.218	17.386	15.08	17.941	15.253	15.139	24.093	18.139	18.458	6.331	11.081	AGTCCTCAATTTTTTCCAGTGACTTTGTGGCTTTCTCTACCATTTCTTTTATTGAGTCCATAAGTTGATGAAACTGAGAAACGAGAGCTTTTCCATCACTCAACAGTTGCACGTTTTCATCAAAATGTGTAGAATTTAACAGCTGGGAAACATCTTTCACAGAGTTTACTTTTTCTTCCAAATGTGAATCAAAATCTTTCAATTTCTCCAAGTATTCGAACTGTCGACAGGTCGCATTTCCCGAACACAGTTCCGAACGACGATCTTTCATTTTCTCCAACCAAGACTTGAGTTCAATCAATTGATTCCTCAGTGAAATTGATCTGGTTATTTCTTCTTCGTAAAGACTCTTGAACTTCTTCAATTCCTCCTTTTGATTCATCCACGACCAGATGAATT…
comp23081_c1			snap-masked-SCF_092470-processed-gene-2.58-mRNA-1	0				3.015	3.492	4.025	3.386	3.913	3.32	3.539	5.107	4.865	4.544	0.973	1.35	TAGAGGTGGAAGCAACACACCTGTCAAAAACATCCGAAGTCTGAATACAAACAGAGGTAGTGTTTGGCTTACACATGTCGGCCTGAACGGAAGCTTCGTCTCTTATGGTCGTAGCCTGAAGTAACGTCTCTGTTAATTTGGCTGAAAAGTCGCCATCTTGAAACTTCGATTCTAAAATGTGTAGAGAATCTTCATTCATTTGAGAGTCAAATGAGGTCGAAGTATCTAAATTGTGCGTCCAGTACTCGTCAAGAAATAATTCAGAGGAAAGAGTTCCAGGCGATGGATATTTTGGAGGCAATGGTTCTTCCTTTAGAGTAAGAATAGAAGACAAAGATTTCTCACCCATCACCGAATCTTTTCGTCCAGGACAATAGATCGAGTAGTGATCTTCACTCA…
comp26304_c1			maker-SCF_092268-snap-gene-0.96-mRNA-1	0	gi|229462995|sp|Q9UIF8.3|BAZ2B_HUMAN	RecName: Full=Bromodomain adjacent to zinc finger domain protein 2B; AltName: Full=hWALp4	1.1e-21	1.387	0.931	1.592	0.632	0.296	0.55	1.122	1.453	2.625	2.967	0.011	0.014	CTCCATTTTCTTCTCCCTGTCGAGTTTCTTAGCACACCTCTTCTCCTCTCTCATTCTTTCCTTCTCCTCTTCCTTTTTGCGAGCATCGATGGCCTTCACCAGCAGGAGGTAATGCCTTCGTCTCTCCCTCTCCAAGCCGAAGCCCTGCCTGTGGGGGTCGAAGGGCTCCTGCTTCTGAGCCGACTGGAGCAGGTAGGAGTAGTACTGGAGGTCGCCTGAGCCGAGCATCAGCATCATGTTTTGCTGGTCCTTGGAAAACATCTGCTGCTTCCTCTCCTTGTCGTCGAGGAACGACTGGATTTTGGTCGCATCCCGTTGTTGATGCGACTTTGGCTGCTGGCTCCTGTCTGACAGTTGTTGCTGTTGCTTCTTGAGGGCCTCCTTCATTTTGCTCATTTC…
comp26237_c1	jgi|Helro1|112973	6.04e-131	genemark-SCF_090915-processed-gene-0.3-mRNA-1	0	gi|341940687|sp|Q91VS8.2|FARP2_MOUSE	RecName: Full=FERM, ARHGEF and pleckstrin domain-containing protein 2; AltName: Full=FERM domain including RhoGEF; Short=FIR; AltName: Full=FERM, RhoGEF and pleckstrin domain-containing protein 2	8.24e-104	31.884	39.604	37.953	24.632	58.759	21.527	28.77	44.389	38.591	39.335	30.589	48.239	ATCCATTAAAGCTAAGACATGAAGCAGAACATAACTACAATGCTAATGTGGTGACCATTCTTCTGGAAATGAATGTCTCCAAGCACATTAATACAAATGCAAGAAATGTAATAGGCAAAAAAATAAAAATACATATAATATACAATAAGGGTGATTGAAGTTATTTATAATAAATAGTGCTTAATAAATAAGTACAATACATGACAGTGTATTGACAGAGTACAAATGCTGAAATACTGAAGATTTTGATATCCAAGTTATAAGTTGCATCTTCAAGGTAGTGGTACATTCATTGTTAAGACATAGGCTTACAAAAAGAATATAAAACATTAAGCCCTTGTAGGATATGCTAATCACTTTATAAAGATTAAAACCAGAATTTCAAAAATAATTTGTGAA…
comp20354_c0	jgi|Helro1|101195	0	maker-SCF_090745-snap-gene-0.57-mRNA-1	0	gi|14286182|sp|Q00963.2|SPTCB_DROME	RecName: Full=Spectrin beta chain	0	800.631	1199.97	534.305	438.358	538.496	494.572	665.234	610.043	490.687	714.95	383.921	434.551	AGCATTGTTGAGGTTCTGGACATTGTTATACTTGGTAAGTTTGTTATAATCAATGAGGTCAGGTCTGTGCTTATGGATGAGAGCATTGAAAGCCAAGCCATCTCTCCAACTTGTGGTAAAGTTCCTTACATTGACATTTGAATAACCAGCCGTCTTCATCTGACACCAGAGCAGCAGAGCATCCTTGGCAGATTTGATTTCACTACTATCCACTTGTTCTATTGTAATGTCTTGGATCTGGAATCTAAGTATGATTGTCCAGATAAGTCCAAGTGTGAGTCTAGGATTTCCATCAACAATGTCATGGGCACCCATATTTTCCAGGTGCACCCTTTGTTCATTCAAGAATGTGAGAGACTTGTCCACATTTTCCAAACAATGGATTCTCATTTTGCCCTT…
comp24062_c0	jgi|Helro1|186143	0	snap-masked-SCF_090628-processed-gene-0.8-mRNA-1	0	gi|135489|sp|P11833.1|TBB_PARLI	RecName: Full=Tubulin beta chain; AltName: Full=Beta-tubulin	0	169.024	201.297	151.5	699.894	260.221	476.619	561.173	111.655	70.711	126.888	121.905	198.599	ATAACCTTCATCGGCAAATTTTTGCCGATGAAGGTTCTTGGTGTCGCTGCTAATTATTAATACTGCTGCTGTTGTTGTTGAAGACATCTCGATGGTTTTGTCAGTTTAAGTATCCAATCCATTACTTCCTGGTGTGTCAAGATTTTACATCGTTTTGATAAGTTCTATTTTAAAGATGCCTTTGAAAGGGTTGAAAGATGACGAATTTTGAAAGATTCCGCAAATTTTGACTTCTCTGCCACAAAATGTCAGCGCTGTAATTTTGAGGACAGAATAAATTCCATTACTTGATCAACTGACCTCCAAGTCGAAAAGTATAATCTAATACTAGTTTCATTGATTTGTCGCGGACTTAAGTAACATTTAAAAAAGATAAATAATACAAAAAATAATAAGAAG…
comp26047_c2	jgi|Helro1|141083	4.28e-176	genemark-SCF_091173-processed-gene-0.14-mRNA-1	0	gi|75026573|sp|Q9VA38.1|WARTS_DROME	RecName: Full=Serine/threonine-protein kinase Warts	1.85e-139	17.335	18.092	11.6	24.319	17.024	32.803	17.715	13.369	14.343	12.316	11.771	11.79	CTAAAACAAACAGTGCCAATAAATCCATAAAGCCTAATTTTGATCTTGTGTCTGCTGGACAAGTGTTACACAAGCATCTCCAACAGCATTTGTACAACCAATCAGGGGCCAATTCAAACTTAACAGGCACCAAAATAATAACAGCTGGTCCTGAAATACAAATCCCTCTCAAGCTAGATACAAAAAATCCTTGCTACGTTAATTACCAGAATGCTAATGCCACTTCCGATCGACAACAGGAATCTCTTGATCCTGTTGGACACCTCATTGCACTGAACAATGTCAGAGGCTTGGCACTTTTTCAGGGTAAAGACAGACAACCAAAGAAACACGGAATTGTATCTGGGATGAATTCACCATTTTATCAAGAGGTTCCTCCACGTTTAAATGCCAGACTTC…
comp24653_c1	jgi|Helro1|171242	6.75e-62	maker-SCF_091664-snap-gene-0.75-mRNA-1	0	gi|190359182|sp|Q6ZRR9.2|DCDC5_HUMAN	RecName: Full=Doublecortin domain-containing protein 5	1.12e-07	2.526	3.076	2.797	2.687	4.593	2.977	3.777	2.566	2.453	2.73	4.242	2.114	TTTAAAATGAATAAATGTTCCATCTTTCATGAAGATCTGGTTATTCATATTAGGAATTAGAAAAGAAACTGCTCCTAATTTATCGATTTTGTCATTTTCATTGATGAAGCGAAGTCGTATCAACCTTTTGACGACATGAAAAGTAATTTCAGAGTTTTGCAAGGGAGGTCATAAAATTCTTAACCATGCTTATTCTTTTTACATTTTTCCTGCAATTTCTGGTTCTCATGTGGGGGAGACCATTTTGAGTTCAGAAAGAAAAACACTCGTGAGTTATGAATCGCATTTCTAAATTATTTGGCCCGTGTGTTTTTTAAGGCTTTCAGTCTTTTTAACTGAATTCCATTCATTTAGTTTTGTTTGACTTGGCATTATTTTGGAATGCATCATTTCTTTTAT…
comp25911_c0	jgi|Helro1|188709	2.98e-57	genemark-SCF_209828-processed-gene-0.3-mRNA-1	0	gi|338817938|sp|Q924N4.2|S12A6_MOUSE	RecName: Full=Solute carrier family 12 member 6; AltName: Full=Electroneutral potassium-chloride cotransporter 3; AltName: Full=K-Cl cotransporter 3	2.55e-44	8.467	7.834	11.23	5.731	5.141	4.684	6.204	18.445	28.551	20.347	8.393	13.275	ACAACCAACTTCTGTGCAAATGAATTGACCGCAAAATTTGAATTAATTTTCACAGAAGTTGGTTGTAGAGCTCCTTGGTGAAAGTGATGAAATAACATTTAAGGCAAAAAACAATTTCTCCATTGAAAACATGAGAAAGGTAAATCACAACTGTGCCAGTGGACAATCTCAAATGAATGTCTTCCCTGCTGTCATAGATATTGACGAACCAGTTACATCTGAGGTGCTCGATGATTCTTCAAGTGATAATGAACAACAAGGAGAAAATATTTCTTTCACTGGCAAATCACTTGAGAGGTCTTTTGAAAAATCACGAGAAGTGCCAGAGCAGGCAGTCGATCAATCCATCCATAACTTTGTTGCTACCTCAACCAATGCTCTGCCAGTAACTAACGATTT…
comp25622_c0	jgi|Helro1|191720	0	genemark-SCF_088588-processed-gene-0.7-mRNA-1	0	gi|259533523|sp|B1MTK1.1|THOC2_CALMO	RecName: Full=THO complex subunit 2; Short=Tho2	0	3.962	5.027	5.875	2.397	5.922	9.491	3.392	5.835	7.245	5.799	2.519	39.959	AAAACGTAGTTTACGAGTTCTTGAATTCATTAAATTGCAAATGAACTTATAACCCCTCATGAATTATTTTGCACCCAGGGCTTTCATGCAACTCACGATAAAATATAAATTTAATTTTACCAAAAGTTGGTAACAGCAAATAAAAGTATTTTTGTTTGCAATATAATTGTCAAAACAGAGTCAGACATGTTAAAAAGTAATGAAAAGCTGCCATGACAGGCAATCCTGAGCTTTCATCATCTTGCCTTGGGCTTTTTATTGCTGTACAATTGAAAAATTTCACATATGCTTCTCAGATGACAACCTCTTTTCTTTGTCAAGAGACTCTTTGCTTGGAAGAACCTTTTTAATTCTCGAACTATGTTCTTTTGACCTCTCCTTTAAAATGGAATCATCCTT…
comp26271_c0	jgi|Helro1|111260	2.55e-12	maker-SCF_091900-snap-gene-1.101-mRNA-3	0	gi|341941077|sp|Q4U2R1.3|HERC2_MOUSE	RecName: Full=E3 ubiquitin-protein ligase HERC2; AltName: Full=HECT domain and RCC1-like domain-containing protein 2; AltName: Full=HECT-type E3 ubiquitin transferase HERC2	4.22e-121	31.397	31.096	26.49	8.592	7.713	13.031	20.389	31.187	19.691	33.274	2.184	8.937	ATATTTGCTCAACAGATCACAATTTCTTTCGACATTATTGAGTCCAATCTGACGACTCGTGTTGGAAGCCACGTGGGGAGATACTTGATGAGGTGCCACCCTCTCAAGCTCAAATGTGAGTCCGTTCCATGGCGATTGCTGGGGAAAGTTAACTGTCACTTCTTCGCCATTCGGACTCAAAGCTGTAACGATGCCAAGAGACGTGTGGTTGGCGAGTCCCCAGCCGTAAAAGGGCTCCTGGATTGCATCCCTGATTTTCACATGATCTCCAACTTCTAAGTAAATGTTCCTCTCTGAATTGTTGCTCCTGGATCCAGCATTCTTCTCCCCATTGAGATCGAGGTGAACGTAGCCGACCCAATAAGCTCCGCCGCGTTCCGTCCAATCGACTCTTACGTT…
comp22083_c0	jgi|Helro1|188001	5.25e-73	maker-SCF_000301-snap-gene-3.63-mRNA-1	0	gi|341940582|sp|Q9WU60.3|ATRN_MOUSE	RecName: Full=Attractin; AltName: Full=Protein mahogany; Flags: Precursor	7.53e-76	1.907	2.791	2.251	1.921	1.583	2.009	2.86	2.865	2.111	3.52	2.398	1.554	GTTTGATTTTTTTTTTTTTTCAGTGTTTTGCCAACAGATGGCATAAAATATTTACAAACCAACACGGCTATAAATAACAAATTATCGACAAGACCCGATGCACGCCGCCATTCCATGGAAATCTTTTTACATCTGTGTACATCGTTCAGTGAGGTGGACTTCAACTTCATCCATTCAATGGATGAACCCACAGGAGGACTTGAGTATGAAATATCAGCCTATGAGCAAGTAATGACTCAATGCAAAGCAGAACATAACAAGCGTGACAGAAATTAAATATAAATTCAGGTTGGCAAGACATCACATGAATATGCAGATTTTGAAAGTTGAAAATAATGATTCCAAGAATAAGAAAATTGCATAAAGGATTCTCCTGAATCCACTTCATTGGGCTTGCTG…
comp24157_c2	jgi|Helro1|180860	0	genemark-SCF_000016-processed-gene-1.16-mRNA-1	0	gi|8927967|sp|O17583.1|LIN10_CAEEL	RecName: Full=Protein lin-10; AltName: Full=Abnormal cell lineage protein 10	7.02e-158	39.523	56.674	42.41	68.026	116.193	49.054	65.621	43.618	30.907	61.366	62.891	28.198	GTGTTTGATTTTTTTTTTTTTTAGACTAACGAACTTCACATTTATTTCCATTGAAAGGTCGCCATGACAACATAGTCGAAGGCCAGAAAGCTTAGTCACAGAAAAAATGCAAATGCTTAAGACAGTATTCCACTCAAAGTAAACGCCCTGACCTTGTGACCTTACGACAAATAGCATATTACAACCTCGCGATGCCAAAAGCACATTTGCATTCAATTTTTAGTATTTATGGAAGCAAAATATCGTTAATTGAACGGATCCTTTGATAAAGAGTGAAGAGTAGGACGTCGAACTAGTGGTCAGTGAACATGCAGAAAAGATATGCAAAAAGCAAAACTATATTGCATACGAAAATGCAGGCATTCCACACACAAATGAATCCCGAGTCCCTAACGTCGG…
comp22266_c0	jgi|Helro1|83167	5.42e-49	maker-SCF_091880-snap-gene-0.91-mRNA-1	0	gi|221222504|sp|Q293F6.2|SSRP1_DROPS	RecName: Full=FACT complex subunit Ssrp1; AltName: Full=Facilitates chromatin transcription complex subunit Ssrp1; AltName: Full=Recombination signal sequence recognition protein; AltName: Full=Single-strand recognition protein	2.71e-41	38.785	26.024	45.907	49.635	44.963	49.662	34.467	35.385	39.482	25.047	104.334	48.783	TTTTTTTTTTTTTTTTTTTTCTCAAAACAATTTTATTTCAATAAATACACTTAAAAAGTAAAGAATGTATAACAAGGCCATCAAAAAATTCACAACAATTTACATAATTCTTCTATTTTCAATCTTTTGCAGTTAAGTCAGGTTTTTCTTTCGCAAGAAGTTTTGCAGCAAATCATATTTATCCTTTTCTATGCCAAAGTGGAACGATTTCTTTGACGAGATGTTCACAAAGAAGTCAAAGGAACGATTACAACCATCACTCCTACTGAAATCAACAGATTTTATGTCCTCAAACTTTATATGTAAGGATGGCTTTGGAAGAAAGATGAAGCAGTTGTCCAGAGGATATAAATGGCCAGAATCAGATTTGAATGAACATGAGATGGAATGGTTTATGAA…
comp23445_c4	jgi|Helro1|72038	0	maker-SCF_092833-snap-gene-0.36-mRNA-1	0	gi|23831146|sp|P42262.3|GRIA2_HUMAN	RecName: Full=Glutamate receptor 2; Short=GluR-2; AltName: Full=AMPA-selective glutamate receptor 2; AltName: Full=GluR-B; AltName: Full=GluR-K2; AltName: Full=Glutamate receptor ionotropic, AMPA 2; Short=GluA2; Flags: Precursor	0	11.353	11.088	12.555	19.43	34.789	16.469	11.112	16.681	17.692	12.297	36.758	394.169	TATATAATGGCCCTTTCAACTGCCCTCATCTGAAATTCGAGAGAAATACTAGCTGAAGCAAGTGTTTTGATTCGTCTTTACAGATCGGCAATTTTAATTGCAAACAACACTGGAAGTACAGATGTTGTCAACAGTTTTAATGCAGATGATGGTTCACTTGCGGAAATGTTCAGATGGAAAATTCTATTTGCTGTTGTAATCTTGCCCGGATTACGTCTTGTGAGTTCTTGACAGCAGAATCCACTGACTTGAATTTGACAGATCTCATACAGATATTTCTGGTCTGTACTTAGGAATATAACAGAATTATAAAACAAGATATTCCTTACAGAAAGAAAATTGTCGATTTAGGAAAGTTTATTGTTGCATTGGATACCGAAAGAAGTTCAACTATTGGTT…
comp24811_c0	jgi|Helro1|191050	1.14e-157	maker-SCF_000262-snap-gene-1.63-mRNA-1	0	gi|71152997|sp|Q7Z3E2.2|CC186_HUMAN	RecName: Full=Coiled-coil domain-containing protein 186; AltName: Full=CTCL tumor antigen HD-CL-01/L14-2	1.78e-59	8.905	8.558	9.973	10.614	14.095	9.852	10.641	8.431	9.913	9.441	15.313	19.65	TCGGATCACCCCGACAAAGTCGATCGGATGATTATGGGCAACATGCCTCATCCCTTGGCTTTCGAGGAGCACATCAAAAGCTCCCTGTCTCAAGTGTTGAAGTCATGGTACATCTTTTTCTTCCAATTGCCTATGTTGCCAATATATTTCTTGTTGCTCGATGATCTTGATTTTGTGGAAAGTGCACTCACCAAAAATGTTTATGGTGCCAAAGAAGGGACATTTACGGAGGAAGACATCGAATGTTTTAAATATAACTTTGCTGAATATGGAAATATTTGTGGTCCTGTAAACTACTACAGAGCAGCACTTAGATACAAGCCCACCTCAAGCAGTTTGACAAGAAAGATCAGCAAGCCCACACTTCTTATTTGGGGAACTGCAGATGGGGCTCTGGAA…
comp25060_c1	jgi|Helro1|180458	7.52e-37	genemark-SCF_092711-processed-gene-0.7-mRNA-1	0	gi|74732316|sp|Q96M69.1|LRGUK_HUMAN	RecName: Full=Leucine-rich repeat and guanylate kinase domain-containing protein	4.96e-42	624.472	730.728	512.471	778.881	413.309	717.29	747.534	643.135	615.557	635.937	286.526	290.995	CCTTAGGTCACCCTGTCCACTTTAACTGCCCGCAATTAAACATCTCCTCGGGGCAATTACTCCTAGCAAATGTTCATCGGTCTGATAGTATTGCTTGTTTTGATGGCGTTGTGTGCCCTTCTCGGTGCTATTTATAGCTACATCTATTTCACACAAATCTACCCTGCCAGGGCTAGGAGGTATACCTCGAGTGTTCTTTCTGAAAGTGGCGGTGGTGGAGAAGGAGGCACCACCCAGTCCCATATGTTCCTGTTTAAAAAGGCCCCCAACTAGATATTTAATTTAGTTCAAATCATCTCATCTGTGTGAAGAACTTAGATCACATGAATGGCTAAAGGTCTCTCATTTCAGAGCCATGGCTCTTCGGCTGGTTCGCTTGCCTTTGTCAGGTTAACCACG…
comp22601_c0			snap-masked-SCF_092435-processed-gene-0.26-mRNA-1	0	gi|229463052|sp|O43149.6|ZZEF1_HUMAN	RecName: Full=Zinc finger ZZ-type and EF-hand domain-containing protein 1	4.38e-21	128.134	176.479	80.21	76.393	94.792	74.798	93.396	92.199	74.492	112.626	80.615	60.097	CTGCATTCTCTGTAGTCCAGCAAATTTCAATAGGAATTCAGACTTTGATTTCATGTCTGCAATGGGACAGTTCTCACAAACTTCTATTCTTTCTGGTTCCCCATTTAAAATTCCTTCCTTTCAATTAGTTCTCAACTTTGTAAAAGATCCTCAGTGGACCCAAGCACAGGTTGAAAACCTGTTAGAGAGCAGAAAGAGGCAGGCAATCATGTTGACCCAAGGCTTCAGACATGCTGCTGAGTTTCTTGTTGCTTTTGATTTTGAAAACATTTCATCTAAGGTCCAGAAAATCTGCATGCCAGTGTTCTTTGCAGGATTGCTTGAGGATCAAACCTCCTTCTCAAAGCATCACTTAGATTCTCTTGATGGCTGTGGACTAATGATGGAGTCCAAAGTGAG…
comp24460_c0	jgi|Helro1|136972	7.8e-30	maker-SCF_091943-snap-gene-0.73-mRNA-1	0	gi|341941222|sp|O08908.2|P85B_MOUSE	RecName: Full=Phosphatidylinositol 3-kinase regulatory subunit beta; Short=PI3-kinase regulatory subunit beta; Short=PI3K regulatory subunit beta; Short=PtdIns-3-kinase regulatory subunit beta; AltName: Full=Phosphatidylinositol 3-kinase 85 kDa regulatory subunit beta; Short=PI3-kinase subunit p85-beta; Short=PtdIns-3-kinase regulatory subunit p85-beta	2.17e-74	2.386	3.086	3.61	1.892	0.91	2.345	3.002	4.633	8.431	3.087	13.14	1.37	TTTTTTTTGGAATACTGCTCTTTATTATATAGAAATGCTTGCCAATGATTCCAAATTCACAGAAAGAGAAGAAACAAGACACTGATCAGATGAAGTTTACAAGATTTTTGGTTCGAAGTAGATTTTACACGACTTTCATGATGACGATCATCATCATCAGCATCGTCGTCGTCACCAACTTCCTCTTCATCATCAACATCCGTAACGAAAGAGAATAACAAATCACATGTCAGAATAACAAGCAACTTCAGTATCCACTGCTGCTGGGTAATGCCTCGACAAAATATCTCTAAACAAGATTCGGGGGTCTTCGTCCGACCCGTCCTCGGGGACGACTCGGACCACCCTCGGTCAAGCGATAAGAACATTTCCTGGTATAAAAGGGTGTCAAAGCGATCG…
comp22245_c0	jgi|Helro1|192150	0	genemark-SCF_091120-processed-gene-0.7-mRNA-1	0	gi|67460998|sp|Q5JPE7.1|NOMO2_HUMAN	RecName: Full=Nodal modulator 2; AltName: Full=pM5 protein 2; Flags: Precursor	0	6.456	6.45	6.561	2.457	1.65	4.289	4.568	5.666	3.995	5.212	1.264	1.939	ATGGGGCTAAAATCGGTCGCGTTTCTTTTATTATTATCACTATTTTGCAAAGTTTCAGCCGACGAAATATTAGGATGCGGAGGCTTTATTAAGACGGATGTCGAGATTAATTTTTCGTTAATTGAGGTCAAGCTATACACGAAACAAGGAAGTTTAAAATACCAGACGGATTGCGCTCCTAACAATGGCTATTACATGTTGCCAGTGTACAGCAAAGGGGAGTACGTCATCAAAGTGGAGGCCCCCTCAGGATGGACTTTTGAACCAATGAGTTACAGCATCACCATCGATGGCAAGACAGACAAATGCACCCTTTCTGAAGACATCAATTTCTTGTTCACTGGCTTTGGAGTTGTTGGGAAGGTGGTGAGCAAAGGTCATGAGGTGGGACCAGCTGGT…
comp24076_c1	jgi|Helro1|156842	0	snap-masked-SCF_091782-processed-gene-0.26-mRNA-1	0	gi|341940621|sp|P41233.4|ABCA1_MOUSE	RecName: Full=ATP-binding cassette sub-family A member 1; AltName: Full=ATP-binding cassette transporter 1; Short=ABC-1; Short=ATP-binding cassette 1	0	3.543	4.415	4.552	1.969	3.506	2.126	3.504	3.844	4.701	6.697	2.069	2.561	CTTTGTGTTTGAGGCGATTATTACATCTGAATTTATTCTCTTTGTCTTCTTCTTTTTTTTCAAAAGTTCGTCAGAATTTTTACAACTATAATATATCAAAGTAAAAAGAATTAAATTTAAACTTAAAAAACATACAAGGATCAATAAAAACATTACAAAATAATATTTAGAGTCGATCAGAACGAGAGGTGTTAGCAAACTTCAAGAAAACCTGTTCGAGTCTAGTTTGATTGATTGAAAAATCGTGCAATAATCCGCTCTTTTTGGCTTCCGAAAGCATCTGGAAGACCTTCGACAGTTGCAAGGACGAGTCTGCCAGTAGGTAATTGGAGTACCTCGCATGTTGCTCCTCCAAGGACACATCAGAGAAGCTGTGATGAAGAAGACTTTCAAAATTGC…
comp24655_c0	jgi|Helro1|188549	0	maker-SCF_000149-snap-gene-0.82-mRNA-1	0	gi|341940875|sp|P59280.2|KLHL8_MOUSE	RecName: Full=Kelch-like protein 8	3.57e-177	2.757	3.049	3.153	3.443	5.296	2.75	2.603	3.739	5.444	2.973	1.198	1.975	GTTAGTCGATACTAATTCAGTTCGCATAAAGATTATTTAACCCTTGCAGTCATTCTTTTGCGCCTGTCATCGCCACGCGAGGATCTGTAATGCCTCACTGAACCTTTGAATGGGTGATTCGGTAATAAGAATACTCCAATGTAATGTGCCATATTATCTAGCTCAGTTTTATCTAAATTTTGCTAGTATTTTTTGACTATGCATTGAACATTTTGAATAAATAAGTTGTGCGCAAATTGTTGGCACCAATGCAATCGGGATTAAGATTTGGAGAAACAACTAAGGCAATCTTAAAAATAACCGATGTCCTTGAATCTGTTGAATTTTCTAAAATAATTTCCATAGTGGATCAGTGACTTGTACTTAATCTAAATGATTTCTTTTAAATGCAGATGTTGA…
comp24591_c1	jgi|Helro1|191180	1.6e-158	maker-SCF_092359-snap-gene-0.59-mRNA-1	0	gi|81912922|sp|Q80Y17.1|L2GL1_MOUSE	RecName: Full=Lethal(2) giant larvae protein homolog 1; Short=LLGL; AltName: Full=Mgl-1; AltName: Full=Mlgl	1.75e-107	10.265	11.991	6.477	10.644	20.73	6.322	12.221	6.69	5.075	10.127	8.761	2.128	CTCTCCTTCTTACTCTTCTTCATGGATTAGAGGCAACCGTCATCGAATAGGCGCTAATTTAGTCAAAATATTTTGCTCTCTGAGATGTTGGAGTTGAAGACAAACGGAGGCGAATTAACTGCCGGAAATCAGACGTAAACAGCTTGTAGATCACGATTGCAATTTGTAACTGATAAGAAGCAACCATCAAATTACACCATGAGCAGTGTATTGAGGAGGCTGATGATGAAGAAGAGTAAGAAGGAGAGTGATGCCAGACAGAGGCTTAAAAAGGAACTCTTTGCATATACCAGGGGATTGAACCTCGGATTCCCTAGCAGGCCGACCTCTCTCGATTACGATCCTGCTTTAAGTCTCATCGCTGTAGGAACTAAGACTGGAAGCCTGAGAATCTACGGG…
comp25319_c0	jgi|Helro1|80430	6.08e-110	maker-SCF_092268-snap-gene-0.104-mRNA-1	0	gi|218526580|sp|A9C3P0.1|MLEC_DANRE	RecName: Full=Malectin; Flags: Precursor	1.33e-61	2.06	3.749	4.09	4.463	1.223	3.081	5.25	3.115	2.934	6.098	2.728	1.392	ATGCTGAATCCCCCAAAGATCCGATAGTTGTCGAAAAGACTTTCCTCACTCTAACTCCCCTTCCCGGTTCCTCGGGCATCATGGAGACTTTTCCTGAGAACATGACCTTCATCCATAACCTCGCTCAAAGCAAGCCCAGTCATCCTTCCCCCAGCAACCAGATGTTTCTCATGGGCAACAACGGCAGCCCCTCGGATCCGACCCCTATTTTGACGGATCTCGGTTCGAGCAGTTTCATGAAATTAGATGAAATTAATGTCATGAAGATGGATGGGATGAATATTGACAGAGAGCAGAACTTTCACAGGGATTTCCTTCTCTCTGAGAAGATCATAGATGCTGGAATGGGCTGCAACTTGCAGGAGAGTCTTTCTGAGTTGAAGAACCTTACCTCAAAAG…
comp23038_c0	jgi|Helro1|173558	1.09e-94	genemark-SCF_202537-processed-gene-0.10-mRNA-1	0	gi|150387422|sp|A4FV58.2|NARFL_BOVIN	RecName: Full=Cytosolic Fe-S cluster assembly factor NARFL; AltName: Full=Iron-only hydrogenase-like protein 1; Short=IOP1; AltName: Full=Nuclear prelamin A recognition factor-like protein	6.71e-114	12.693	14.302	11.546	16.275	26.85	13.042	10.648	14.369	13.825	11.805	13.671	22.903	TAACTTTGTGTTTGACGGTTGTTGATGTGACTTGTGTTTGGAGATTCTTAGTCTTCTTAGGTGGTGTGATGGCAATGGTAATTAGTATCCTGATTTAAAGTTACGATTTCGTTTTTATGGTAATTAATAAGGTTGCGGATGAAGGGGTCAACGCATAAGCGTTGTCTGCTATTAAAACTCCCGGATATTGTGTTATAATTAAGGCTAAGACACAATCCTATTTATTTGCACTAAGTTGATAAATACGCCTTCTGTGGGAACATTATGAGCATGCTAATTTGACGCGTGATAAAACCTTATTTGGGATAAGGGAATATTGTATTGAACTGTCAAATGGAAAGGTTTATTAGATCGTTAAGCCTGCGCAAGAAAGATTGTCCAAAAAATGTCGAAATAGGG…
comp24686_c0	jgi|Helro1|96469	3.13e-129	genemark-SCF_092355-processed-gene-0.2-mRNA-1	0	gi|190410910|sp|A7Y2W8.1|SC6A9_XENLA	RecName: Full=Sodium- and chloride-dependent glycine transporter 1; Short=GlyT-1; Short=GlyT1; Short=xGlyT1; AltName: Full=Solute carrier family 6 member 9	4.3e-83	5.029	7.092	9.288	12.389	6.055	14.255	12.119	9.506	9.488	10.726	2.42	6.164	TGGAAGATGGAAAAATTAGCAAGGAAGGATCGGAAAAAGAAGAGACGAAGACCAAAGAGATATGGGCTCGGCATTTAGAATTTATGCTTTCTTGCATCGGATATGCCGTGGGCTTCGGAGCTTTTTGGAGGTTCCCTTACCTTTGCATGAGGAATGGTGGAGGTAAACTGGTTAATGTGTTTTATTTGTTATATGTTTTTATGTCAAAACTTACAGTAAATATGTAGGGTTTTATTTTAACAACATAGTTGATGGGATAAATAATGATTATATAATAATTACTTTACTTTTCATGTTAAACTTTCATAAAAAGTTGTTCAATGATATTGTTTTAAACTAGAAAGTTCAATTTGTAACATTTAGATGATAACGGTTTCACAAATTTCACAGGTGCATTCC…
comp20283_c0	jgi|Helro1|187088	0	genemark-SCF_092770-processed-gene-0.41-mRNA-1	0	gi|116241261|sp|Q16720.3|AT2B3_HUMAN	RecName: Full=Plasma membrane calcium-transporting ATPase 3; Short=PMCA3; AltName: Full=Plasma membrane calcium ATPase isoform 3; AltName: Full=Plasma membrane calcium pump isoform 3	0	46.955	43.001	25.769	23.518	45.742	24.872	29.903	35.624	20.117	40.458	55.308	69.443	GATCGATCGACCGATGGTCGGATCCGCCAGATTGTCACTATAAAGCGCCTAAAAACTAAAGTTTTACAGTTTTTAATTTGAGATTTAGGCGCACGAATTTCACTGACGATTAGTTTAAAAATTGAGTAATTTAACGAAAAAGACCCCACAAACACTCGCAATAATTTGGAATACGCAAAATACTCATCGGAAAATCTTTTTAAATAAGCAATTTTACCACAACCGACCCTTTACATGACGAGGGAATCCGTTTGGAAAGCGCGAGTCGACTGCAAGTGCGCGTTCGTGTGTGTGTGTGTGTGTCAGTGTGTTCTCGTTGTTTAGCTCTGTGTGTGTGTGTCTGTGTGTGATCGTGGGTGCACGTGTGCTCCTAAACTAGGCATGTGTGTTCCATACAAC…
comp26296_c1	jgi|Helro1|189521	0	snap-masked-SCF_092359-processed-gene-0.35-mRNA-1	0	gi|74744979|sp|Q5T4S7.1|UBR4_HUMAN	RecName: Full=E3 ubiquitin-protein ligase UBR4; AltName: Full=600 kDa retinoblastoma protein-associated factor; AltName: Full=N-recognin-4; AltName: Full=RING-type E3 ubiquitin transferase UBR4; AltName: Full=Retinoblastoma-associated factor of 600 kDa; Short=RBAF600; Short=p600; AltName: Full=Zinc finger UBR1-type protein 1	0	9.507	12.213	9.894	6.063	4.249	10.842	10.461	9.154	8.755	16.183	2.184	5.592	TCAATTATGCTCTCCTTTTGATCAGGCAATGAGTTCCTGAAAATGTTGAGCACCAGGAGAGCATAATTGATCTCATGTGGAACATCTGGCCCGACCTACACATCTATGGGTCAAAGGCCGCTCAGTTTGTCGACCTTCTCGGATATTTCACCATTAAAGCCACGCACATCTCTGAATCTAAGCTGAAATCCTATGTGGAGAGAGCTCTCACTTTAATGAGGACAGAAAACAAGATACTGGCCAATCATCCAAATGGAACAATATACAACACATTGGAGGGGCTGGTAGATTTTGATGGATATTACCTGGAGAGAGATCCCTGCCTGGTCTGCAACAATCCGGAAGTACCTTTTGGAAACATGAAATTGTCGGCCGTGAAGTCTGACTCAAAGTTCACGA…
comp24126_c0	jgi|Helro1|94766	0	genemark-SCF_092765-processed-gene-0.26-mRNA-1	0	gi|67460824|sp|Q6P2Q9.2|PRP8_HUMAN	RecName: Full=Pre-mRNA-processing-splicing factor 8; AltName: Full=220 kDa U5 snRNP-specific protein; AltName: Full=PRP8 homolog; AltName: Full=Splicing factor Prp8; AltName: Full=p220	0	15.921	24.228	17.306	7.923	9.738	10.343	15.967	18.661	15.571	29.57	10.399	2.64	AATAAGTACTCCTGTGGGTGATGGATAAATACTCATGTTATCTGTGGTGTAGTCCAGGAACTTTGCCCTGGTATATCTTTCTATGTCGTGAGAATCATAATCTCCCCATCTTAACTGGATGTCGAGCCAGTATTTTTGAGTTGTAGAGTTGTCCATTGTATCCTTTGAATCAGCTAGAAGTGATGGTCTTGACACACTCCACTTATAGGCAGCAAACAAAAGAATGTCTGCACAGGAACTATTCATCTTGTAGGATTTACGAGGATGTATTGTTTCTTTCTGAACGGTTTCTATTCCAAGGGCATCCAATTCCTGATCGAACACCTGACAAAGATCCATGACAATACTTTCATGGATTTTCTGCCACAGATGAGCTCTAAAAATCTGGATAAGTGAGAT…
comp25593_c1	jgi|Helro1|162834	1.26e-131	maker-SCF_000233-snap-gene-0.65-mRNA-1	0	gi|74655049|sp|Q12466.1|TCB1_YEAST	RecName: Full=Tricalbin-1	8.58e-08	17.435	22.373	17.927	17.098	15.525	14.108	13.22	26.01	46.805	20.496	6.939	5.464	TCCTGAAGCCCACATCAAAGAACTGTACTGGGAAATTTGATCTGGAGCTGATGAATAAATTATGCAAATTGAGATAAGTTTTAATCAATAAATAAGTAAATATATAAGCCAACTGGTGTCCCTGGAAAGAGTTGAAATGTTCTCAACTGGCACAAAGACCACGGATATAATTATGGTTCCTTTGTTTGATGTCGATTCGCCAACAGGCAACAGATTCGCGTCGAGGGAGTAAGTCTGGTAAATCAACTTGTGTAACTCCTGGGTCATGATGATGTGAGCAGAACCCAAGAAATCATCATCATTGGTGCTCCCTCCATCCCAATCGTACACCACAAACGAAAGCATAACCTTGTTAATGTCTTCTACGATGAACTGCGAAAATACCTCCCAGCATGGATT…
comp24603_c1	jgi|Helro1|161600	7.64e-40	maker-SCF_000013-snap-gene-2.85-mRNA-1	0	gi|123792416|sp|Q4KWH5.1|PLCH1_MOUSE	RecName: Full=1-phosphatidylinositol 4,5-bisphosphate phosphodiesterase eta-1; AltName: Full=Phosphoinositide phospholipase C-eta-1; AltName: Full=Phospholipase C-eta-1; Short=PLC-eta-1; AltName: Full=Phospholipase C-like protein 3; Short=PLC-L3	5.68e-37	1.351	1.866	1.392	0.767	1.871	1.719	1.32	2.171	2.316	3.189	3.786	0.041	ACAATGTTGTCACTGTCGGACAAATGCTTTGAATAGCTAATGTATTTTTTGTCACCTGTGAAATTTTTCAAATTTTTACTCATACCAGCAAAATTCAAATGTTTTATAATAGACTCTTTCCCATCTCCTTCACTGCTAATGAACGGGGAATCGGCAAGCTCGTCTGCGAAAGACAAGAAAGTAAAACTAGCATCTAAACTTCTGTAATTTTCAGATAATCTGAAAAGTTTTTCTGAAGGTCTTTCTTCTGAAATTCTAAAAGATTTGACTGATCTCCGAAAATTTCTTCTCTTGTGTGCCTTTTCTCTTGCATTTAGAGTTGGTGATTTACTGAACTTGAATTTTTTCTCAGGCGTGTCGGGATGGAGAAGAAGCTCAGATTTGTGTTTCAAGAGGTTA…
comp26296_c3	jgi|Helro1|189522	7.64e-87	snap-masked-SCF_092359-processed-gene-0.35-mRNA-1	0	gi|74744979|sp|Q5T4S7.1|UBR4_HUMAN	RecName: Full=E3 ubiquitin-protein ligase UBR4; AltName: Full=600 kDa retinoblastoma protein-associated factor; AltName: Full=N-recognin-4; AltName: Full=RING-type E3 ubiquitin transferase UBR4; AltName: Full=Retinoblastoma-associated factor of 600 kDa; Short=RBAF600; Short=p600; AltName: Full=Zinc finger UBR1-type protein 1	0	11.764	21.725	11.587	7.527	2.423	8.296	18.806	17.244	12.312	24.58	2.377	1.969	CAATGGCAAGTTGCACCATGGTCTCGTCGTCAGCATCAAGATAGGCTTGGATGTTTCCGCTCTCTCCGAGATCAGACTCCAACACATCAGGGGCAGAAGATCGCGAACCTGCAGATGCCTGCTGTTGCTGTTCATTATCTTGAACATCTTGTTGCTCGCCAGGTGCTGAAGATTGGGTGATTGCTCTGTCTGTGGCATCAGTAGTTTTCTGACCAGAATCTGATTCCATAGCCACAGAAGAAGCAGTCTGTTGAGCCGGGTTTGAGGAAGGGAGAACCTTAGTGCTTCGAGCTGGAACAGGTGGCTTGTATATCTTAATCAGGGCATGCTTGCATGGATAATTCACCTGTTGATTCTCTGATAGAAGCATCCTGACCAGAAGTTTGGCTATGAGGGGCA…
comp24585_c1	jgi|Helro1|191884	1.01e-97	snap-masked-SCF_085411-processed-gene-0.2-mRNA-1	0	gi|108860890|sp|Q9HCM2.4|PLXA4_HUMAN	RecName: Full=Plexin-A4; Flags: Precursor	0	6.976	9.36	8.494	4.473	6.87	9.174	10.886	12.352	9.333	15.507	7.181	19.847	ACCGCAGAGAGGATCTGCAGACGCCATCAACTGGAACTCAAACACATGCTCTCTGAAATCTTTGTGTTTATCTGATGGCTTCCAAGGGGTGTGGCTGAAATCCCAGGGTTCGAATCCTGATTTGAGCAGATGTCCCTTCATCAGTTCTGTTGCTCCATACGCCATCAACTGGGACTCAAACATCGAGAATATCACATTCGACGTGAAGAACCTTCCAATTGCCAGGAGTGGAGATTCATCGTTAAAATGTTCATTTCTCGTCGATGGAGTTCTCAGCTCTGTGAAAGTCCCTGCAATGCAGTCAGAATTTGGCCAACTGACATGTAACTTAATTGATCTCAGGAGAATCCTTCCCGACAAGATTGGTCAGTTGGAAACATACAACATTCAGTTGCAAAC…
comp20653_c2	jgi|Helro1|161527	0	maker-SCF_089979-snap-gene-0.16-mRNA-1	0	gi|14286138|sp|P20241.2|NRG_DROME	RecName: Full=Neuroglian; Flags: Precursor	1.18e-173	11.298	12.459	10.947	9.29	11.546	13.837	15.178	14.055	12.521	22.679	10.179	7.354	ACGAGATAATCTGCTGCGGCTGTATTGCTATTTATAAAAGGCTTCCTTTGTGATGGAGGCAATAATACAAATGCTTTTACAGTTAAGGTAAACTTTAATCAAGTATCAAAGTTATTGTGCTATTAAATGTTAATCCCGCTTGCGATTCTATGGTATAAGAGTATTAGGCTAAATTCGTATGTGAAATAACAGAAAACTGTAGAAAACGTGGAAGGAAGAAGAGTGCAAGAGCGTTTGCACGATCACCGAAGAGCTTCGTGCTGTCCTCAGTTGCTTTCTTGCAGCGACCTGCCTTGAGGAGCCTTGGTGGTTGATTACATCGCCATCGTTTCGAATTTTACAAGTTTTACGACGAAGTTTATTCAAACTCTTCAATATCAAATTTACTGCTATTGCTCA…
comp26127_c1	jgi|Helro1|191066	2.72e-52	maker-SCF_092263-snap-gene-1.44-mRNA-2	0	gi|1076761195|sp|D3YXG0.1|HMCN1_MOUSE	RecName: Full=Hemicentin-1; AltName: Full=Fibulin-6; Short=FIBL-6; Flags: Precursor	0	2.319	2.497	2.336	1.454	0.042	0.565	0.94	3.452	2.813	3.506	0.601	0.146	TCAGCGTACATCGATGTAACAGGAATAGTTAAGCCGGTGATTGCTTACTCCAGTCCAAACTTGGAGGTGGTCGAAGGCCGAGACGCCACGCTGTCCTGCATCGTTCTGCATGGAAATCCGACGCCCAAGATCGTCTGGTACAAAACGGGGGAACCTCTTAACCTGGATGGAAAGAAGATCATCAGTAACTCATTGGGAAGTTTACAAATTAAAAAAGTGAGCAGGACCGACATAGGAGACTACATGTGTGTTGCTCACAACGAAGGAGGCAACACCACACATGTTATCAAGTTGGACATTCAAGTGCCACCGTCCATAGCGGATTCTCCATCAGAATTTAATGCCATTGAAGGAAACTCAGTTCGATTGCCTTGCCACGTCTCAGGACATCCCAAACCC…
comp23741_c1	jgi|Helro1|187216	0	genemark-SCF_000150-processed-gene-1.15-mRNA-1	0	gi|166232397|sp|Q7Z2Z2.2|EFL1_HUMAN	RecName: Full=Elongation factor-like GTPase 1; AltName: Full=Elongation factor Tu GTP-binding domain-containing protein 1; AltName: Full=Elongation factor-like 1; AltName: Full=Protein FAM42A	0	1.1	1.31	1.759	2.032	1.656	0.886	0.824	2.359	2.038	1.758	0.066	1.782	TATCAAGTTGACGAGACATTCTTTTTTATACATTACTGTATTTGTTTACATCTACGCACGTTTTAGATTATTTACTAACCCCTTAAATAGCAGTTAACTGTGCCATTTATCATTGTTTTTTATTATTTGTAAATTAAATTTTATAAAGCTTTGTTCTCAAAATGAATCGAATAAATGTTGAAAAAATAAGCCAGCTCCAAAAGGAGGCCTCTCACATAAGGAACGTTTGCATTTTGGCACATGTCGATCATGGCAAAACAACGTTAGCCGATAATCTGATTTCAAGCAATGGCATCATATCTCCCAAATTGGCAGGAAAGTTGAGATACTTGGATAGTAGAGAGGATGAACAATTGAAGGGAATTACCATGAAATCCAGCGCTATTTCTCTACATTATA…
comp23855_c0	jgi|Helro1|71356	1.21e-128	maker-SCF_090677-snap-gene-0.17-mRNA-1	0	gi|257051061|sp|Q12955.3|ANK3_HUMAN	RecName: Full=Ankyrin-3; Short=ANK-3; AltName: Full=Ankyrin-G	0	2.943	3.058	3.145	1.099	0.853	1.196	2.164	3.489	3.507	3.255	1.504	0.667	TTGTGTTTGAGGGGCGTAGTTTCGTTAATGATTAAATGCTTTTTTGTATATTTCGATATCAGATCTTGCAAGCATCTTTAGTGGATTTATTTTAGTCGTTCGACCGGCAGAGAAAACGTCTGGACCATGTCGTCAGACGAAATCGAACTGTTGAGGGCTTCGAAGCACGGCGACGTTGACAGCATCAGGCGTCTGCTCGTCAAGGGAATCAACGTTAATTATCAAAACGTGAACGGTCTCTCGGCTTTGCACCTGGCCGCCAAGGAGGGTCGTGCCGAAGCGGCGGAGGTTCTGATCGAGGGTGGTGCCAATGTGGATTCCGTCTCTACGAAAGGAAATACTTCCCTGCACATTGCCTCCCTGTGTGGTCAGGAGAGTGTGGTTGATCTCCTGCTGAAG…
comp24164_c2	jgi|Helro1|98522	8.97e-173	genemark-SCF_089992-processed-gene-0.9-mRNA-1	0	gi|73921653|sp|Q9GLN7.1|ACE_PANTR	RecName: Full=Angiotensin-converting enzyme; Short=ACE; AltName: Full=Dipeptidyl carboxypeptidase I; AltName: Full=Kininase II; AltName: CD_antigen=CD143; Contains: RecName: Full=Angiotensin-converting enzyme, soluble form; Flags: Precursor	2.18e-138	22.731	12.159	65.404	17.001	12.059	19.441	32.919	51.61	134.123	55.515	47.068	54.199	TGCTCCCTTCGCGCCTTTTGTAGTCGTGTAACCGAATCCAATGCGCCCAATTTGACGGTTATGCCTTATGTCCGATGTCAATGCTTGTTGAACACATCATCAGGAAAGTAACAACCTTAGCCAACATGCGCAATGTGTTTTGATGTGTCCAATATCATTTAAACCCCTACTCTGATTTGCTCAGCCTACCTGCAACCTGTAATACAGGTTGTTTCGTTGGGGGGGGGAAGAACAATCTGCTGGCTGTATTCACGATCGATCGAATGAAATGAGTTGAGTTTGAGTAATTAACATAATAATTAAAATAATAATTAATATCGTCCGTCAGAATCATTGAAATCGATGATTTTAATCACATTCAATCAATTAAACAGATGTTGAACAATTTTTACTTGAAAT…
comp25915_c0	jgi|Helro1|116733	1.26e-80	genemark-SCF_091318-processed-gene-0.5-mRNA-1	1.67e-107	gi|81913085|sp|Q8BG19.1|TMTC4_MOUSE	RecName: Full=Transmembrane and TPR repeat-containing protein 4	4.19e-155	14.605	10.527	13.494	8.829	7.765	12.022	14.285	15.813	13.083	13.451	19.725	3.539	TTATCTTCACTAGGATGATACTCGATGGTTATTTTGACATAATTGAAGATGTAGTGCTTCCCCTGCTTCACCTCAAAAGTCTTTGTGCCACATTCATTGCCCCTTCCATCCTTTCTTACAAAGCAGCCAATGGGAAAGCTAGGTAAACATTCTTTCTTTTCAAGAGCATTGGCTTTGTCAAGATACCAAGTAACAGGCATATTGTCAATGATCCAATGATGGTGGTAATTCTTTTCAATTCCATCACTAAGTATTTGTAATTTCTTTATGTCTTCTTTGGAGCCAGCTGTATAATTTTTGATACATGCTGTTCTGTCTTCAAAGTCTTGTCCAAAATTAAATTTAAATGCAGATGGTCGAATACGTTCTCCAAAGACCACTTGACCCAAGTTTTCGACC…
comp26283_c1	jgi|Helro1|187234	3.09e-74	genemark-SCF_090745-processed-gene-0.3-mRNA-1	5.67e-124	gi|296439434|sp|Q96KQ4.3|ASPP1_HUMAN	RecName: Full=Apoptosis-stimulating of p53 protein 1; AltName: Full=Protein phosphatase 1 regulatory subunit 13B	5.33e-53	23.627	27.8	23.593	13.28	24.121	14.773	15.077	25.763	23.082	26.007	54.192	63.047	TGAATCAGGATTAAGCAACGTTGGAGAAGCCTGAGGGAGCTTGGTCCGATGTCTGGTTGATCCTGATTCAAATGCAATATTCCCTTGCAAGATATGCAAAAAGGTATTTTACAAGGTAAAGAGCAGGTCAGCCCACATGAAAACCCATAGGATGCAGGCCAACGTAAAGAAACCTCCTCCATCTCCCCCCTTTATCTACAACTACCACAGCTACCCTTCTTCTATAAACTCTTCTGTGCACAAAAGTAATGACCTCTCAGCACCTAACAAGACTTTACCTGGCAGAAGTTCAGGGACCACTTGATCCCGAGATTTGGCTTTGTTACTTTCTGTTTCGTCCTATATTTTAATATTCCTGCAGCCGAATGATAATGAGCCAATTTTTTGGTAGTGCCCACA…
comp22840_c0	jgi|Helro1|90264	6.66e-157	genemark-SCF_092765-processed-gene-0.20-mRNA-1	0	gi|18202524|sp|Q27955.1|KCAB2_BOVIN	RecName: Full=Voltage-gated potassium channel subunit beta-2; AltName: Full=K(+) channel subunit beta-2; AltName: Full=Kv-beta-2	3.89e-146	17.376	21.043	17.153	61.998	24.133	18.276	22.684	15.292	29.017	19.28	42.255	15.742	AGCCCGACGCAGAAGCAGGGGCACTATTTCGATTTGTTCTGCTGGCTTTTCGGCAGCTGTATCGATCGACATGGTGAAGCAATACATGGCGAATTCCGCACGATCCGTATGTAAGCAAACAGAATTGGATTTTATATTTTAATCAAATTCGACAAAGACACATGTTAATTCATATTGACGATAGCAAATTGGTCCAAGTCTTCACCCTGAACGCATTAATAGTCGCATAAATGTGTCACTTTTTGACTATCTACTATCGCGGCTTATTTTTAATATGTCTGGCATAGTTTTACAAATCGGGCAGTGCGGGAATCAAATTGGGGACCATTTCTGGAATGCTATTCAAAACAGTGATTTGGAAAAAAATTGCTTCGTGCTTGAAAACCCTCGAAACAATCT…
comp24739_c0	jgi|Helro1|189760	0	maker-SCF_000029-snap-gene-1.31-mRNA-1	0	gi|75027180|sp|Q9VLN1.1|WDR82_DROME	RecName: Full=WD repeat-containing protein 82	1.48e-166	10.042	6.919	9.292	9.182	14.529	10.192	8.457	11.014	10.3	5.884	30.606	7.744	CTTTGTGTTTGAGACGGGTGTGTACTTTAGTCAGAAGTTGTGTTTGAAAAAACAGACCAAATTTATGCAGTAATGACATTGGCATTCTTAGATAATGAAGGAAAGGTCTCATTTGGTTGAAGATCAGAAAACATAAAAACAATGTCAAAATGAGTTCTGAAACTGATCTCTAGTTTTGAAATGTTGGCTTAATGTAACTATTAAGGAATGCAGTATTGTATTCATATGTTTGTGTCACAACTTTCATTGCTGCATTTCTACAAATGAAAGTGCTGCTAAACAAATCACCCTTAAAATTTATTGGAGCGATCTGCTAATATTGTTAAGGCACCGGCATATGTCTGAGAAATGAGGTCTGTCAAGTGGCACTTGGCTCCAGCAAGTTAAAACCAAGCTAAA…
comp26280_c4	jgi|Helro1|107164	0	genemark-SCF_180923-processed-gene-0.6-mRNA-1	0	gi|317373377|sp|P07942.2|LAMB1_HUMAN	RecName: Full=Laminin subunit beta-1; AltName: Full=Laminin B1 chain; AltName: Full=Laminin-1 subunit beta; AltName: Full=Laminin-10 subunit beta; AltName: Full=Laminin-12 subunit beta; AltName: Full=Laminin-2 subunit beta; AltName: Full=Laminin-6 subunit beta; AltName: Full=Laminin-8 subunit beta; Flags: Precursor	0	7.389	7.974	8.418	8.261	13.779	7.158	4.809	8.632	34.85	11.029	18.822	16.871	CGAGAACCGGATTTGTCGCAGTCGCAAGGTTCGCAACCCTGTCCGCTCGCCAGCTTCCAATGGTTGATGGCACACTCATCACAGCTTCTTCCAATGACATTTGGAAGGCAATGACATTGTCCAGTGTAAATGTCACAATCATCCATCAGAGTTTGGTTGGTTCCAAGGATGTTGCAAGAACAGCTTTTGCAGTCCCGAACGGTTGCTTCTCCATAAGTTCCCTTCCTGCACCTTTCGCAATGGTGTCCCTCGGAGTCGTGCAAACATTTAAGACACCACCCCAAGCTGGAGTCGCAGCTGTTTGGAACGTGGAAGTCGATGTTGTTGTTGCAGAAGCATTTCGTGCAGGTTCCTCCCGGCCTCAACGGATCCCCGTAATGGTTCATGGCACATTCGTCA…
comp26088_c1			maker-SCF_092464-snap-gene-0.32-mRNA-1	0	gi|81867214|sp|Q8VHN7.1|GPR98_MOUSE	RecName: Full=G-protein coupled receptor 98; AltName: Full=Monogenic audiogenic seizure susceptibility protein 1; AltName: Full=Neurepin; AltName: Full=Very large G-protein coupled receptor 1; Flags: Precursor	1.17e-113	8.239	8.086	10.164	4.492	3.084	3.349	5.643	10.003	6.615	8.442	3.05	1.521	GAAAACCAGACTTCAGTCTCTGTCAGCGATCCAAAAGATCTCACTAAATTGATTGAAATCCTTGTCTCTTCAGTGTCTTGCTGTTGAACTGACATGTTGAGCTGCTTGTCACTAATTGAAACCACCCCATCGGGCTGGATGATGCAAGTCAAATTGGCTTGAGACATGAATTGAGTCTTATATTGTGAGGTGAACTTTTGCAAGATCAACATATACATCTCTTTCCTGCTTGGATCTGAGGAGAGCTTAACTTTGATGTCAGTAAAGGACTGTCCATGTGTCATAGAAACTGAACCAAATGATGGAGAGATGAGATCGCTGAGAATAAAAGAATTAAATGGTGCCGGGGGTTTGCCTCTCTGGACCGACCAGTCCACTTGAACGGAACCAAAACTCCCA…
comp24984_c3	jgi|Helro1|176569	4.96e-50	genemark-SCF_000276-processed-gene-1.25-mRNA-1	0	gi|10720325|sp|O01393.1|UNC9_CAEEL	RecName: Full=Innexin unc-9; AltName: Full=Uncoordinated protein 9	4.32e-18	6.354	5.111	5.437	4.966	1.971	4.662	4.519	4.509	5.167	4.888	3.917	1.703	GGGAAGTCGAAAATAATCAAAACAGCGAGGAGAGATCCAAAGAAATCGATTACAGAGCCAGTAGAGACGGCGACGGCGAGCGACACGCTGTAAATCGCGGCGCCGACGTCAGCTACGGCATCGACGAAGATCATTTCGAAGGAGGACAGGAGGAAGGAAACGATGAAGGAGACTTAAAAGCTTACGAGGGTAGGGATAACGGTACCATTTCGAGACACCAGGACAATCCAGACGGTGCCAGGAACGGCCAAAGGAGCATCGGTCACCTGCAGAAAGTTGCGGCTGCCAAACCGAAAATCGAATCAGATCGCGGTGATGACGTGGCCAGCTATTCGCACGGAGGCAAAACTGATAACGACCAACCGATTGATAAAAGCGTCACCGACAACGCCGGACAAG…
comp22273_c0	jgi|Helro1|62245	0	maker-SCF_092653-snap-gene-0.115-mRNA-1	0	gi|212288276|sp|Q8C5H1.2|ANO4_MOUSE	RecName: Full=Anoctamin-4; AltName: Full=Transmembrane protein 16D	8.22e-178	24.512	30.362	15.234	38.152	27.409	26.5	26.405	15.394	17.565	21.759	15.268	17.018	AGTTTTGTCCGGTAGTTTGGAGTTAAAAACTCCTAATGAGTTTGAATGATGAAGAAGTCAGCTTTGACAGGGAAAGTCCTGCTGACGTGACACAAGCAAGCACAATTCCGTGCAGCAGTGGATTTGGTGAAGAATTTGATGAGTCAGAAAAACTTTCAATGTCTGAGACTAATATACCAATTCTGAATTTTGCTGGGGATGTTGAAGATTTTGAGAGGGGCAAAGAATTGTTCTTTTCTGATGGAGTCTGTAGGATCGACTATGTCATTGCTTGGAATCCCTCAAGAAGCAAAGACAAAAAGGCACATGCAAAAGAAAAGGCCAGGAATATCTTCATCAAGAATTTGAGGAATGAAGGGCTTGTCATCGAAGAAGATGTCAAGGAAGGCAGAAATGTTC…
comp21997_c0	jgi|Helro1|110285	9.4e-32	genemark-SCF_091645-processed-gene-0.14-mRNA-1	0	gi|82179831|sp|Q5U236.1|GGYF2_XENLA	RecName: Full=GRB10-interacting GYF protein 2; AltName: Full=PERQ amino acid-rich with GYF domain-containing protein 2	2.32e-14	3.017	2.838	2.643	1.483	1.286	1.768	2.36	3.593	1.803	3.509	0.823	0.753	ATATCTAATCTATACGATATTCTATGGATTATAGTGCCCAACTCTACCCTTCACCATCTTGCTTAAAACTCTGTTGTTTTTGTGAGCATTCTGAAACGCTGGTCAGTTTCCGGTAAATACGACTAAAATTTTACCTGACAAAACTATTAGACTGAAAAATGGAATCTGAGACCAAATTCGTTCCCCAATGGCTCCAGGCCAAACAAAACGATTCCACACCTAACGGCCCTTCAAGAGGAGCCGATAGATTTTTTATGGCAGCAGGGAGCAGAGACAGAGAAAATGGTAGGCTCATAGGCAATGGCATGAGACCCAACAACCCTGTCAAATACCAGCTTGCAGAGCACAGATATGGCAGGGAGGAAATGTTGGCGCTATTCGATCCGTCGAACACAGCTC…
comp24732_c0	jgi|Helro1|95514	7.29e-05	maker-SCF_090819-snap-gene-0.39-mRNA-1	0	gi|1209747853|sp|E9Q9R9.1|DLG5_MOUSE	RecName: Full=Disks large homolog 5	6.19e-30	0.579	0.876	0.982	0.497	0.368	0.652	0.467	1.207	1.208	1.758	3.764	0.845	TGATTAAGCGAATGTCCAGCTATGGCATAATTAACCAAGGCTCTGATACAGCCCCTTGATATAATTGTCGGGCAAATCCCATCTATTGCTTTATTGTTACTGAATATATCAACACTCTCTGTTGGACTTTAAGGTTATATAATAGCTTATTTATGTTGTGGTGAGGACACAATTGGCTTTAATTGGTTGCCGCTTACTACTTGTTGCACCAAATTGTTTTTCAATGGATGCTTATTTTGTCGAAGCAGATCGCTGCAAATTAGTTGATCCTTTGTATGAGACTGAGTTTGACATTTCATCTCCAGTTTCAATTCAAGGAAAAGATCAAGAAAGACTTTCTTTGCTTGAAAATCAAGTGGAACTTCTTGATATCTCAAGGAGAGAATTCATCTCAAATGA…
comp25335_c0	jgi|Helro1|191173	1.79e-27	genemark-SCF_087606-processed-gene-0.3-mRNA-1	0	gi|296434468|sp|Q6UVK1.2|CSPG4_HUMAN	RecName: Full=Chondroitin sulfate proteoglycan 4; AltName: Full=Chondroitin sulfate proteoglycan NG2; AltName: Full=Melanoma chondroitin sulfate proteoglycan; AltName: Full=Melanoma-associated chondroitin sulfate proteoglycan; Flags: Precursor	6.29e-50	2.494	5.027	1.791	3.382	3.367	1.524	1.12	0.56	0.95	2.12	0.012	0	CAGTCTGAATATTGCTTGCAAGTCTGAGGGTCGTGCTGATCGCCGGTTTGTTTCAGTCGCAGCTGTTGCTGGAGGGTCATGAGGGATTCTTCGGTGAGCTTCATAGATTGCTGAGGCTGGAAAGACGAGGTAGGAAGAGCAGTCGACAATCTACAGGTTTTGATGTTCGACTTGTCAGGAACGAGATGGGATGAAGCTTCGTGGGCAGACCATCGCTTCAAGGAATTTCTCGGTGTTCTGGGTCCTTCGTTCCTGAGAACGTCTGGCTTTGGGAGGACGACCCCTCCAGACTGACCATGGTCGTAAAAGGGCTCATGGAACTCTTTAGAAACATGGTCATCCCTAGGTTGGCAATAATTCACATCGTTCCTATGGGACAAAATCCTTTCATTGGCTCTG…
comp25263_c0	jgi|Helro1|86461	3.17e-34	snap-masked-SCF_000017-processed-gene-4.18-mRNA-1	0	gi|82075449|sp|Q5F489.1|TAF3_CHICK	RecName: Full=Transcription initiation factor TFIID subunit 3; AltName: Full=TBP-associated factor 3	5.51e-18	1.962	3.23	3.142	1.777	1.439	1.4	1.981	3.564	2.789	4.066	3.441	11.812	CAAGCATCAATGGATATTTGAGTTTCAACATTTATTTCGTCGGTTTCAACCACTCGTGATCGAGACTTCGGAACTTTCTTGGGTTTCCTTCCTGGACGCCTTTTCTTGATCTCAAAAGTGACATCCGATGCATCGAGCTTAACCACGCTGCTTGCCAATTTTGCCGATTTGCTTTGCTTCTTTTTAGCAATAAAAGCTTCTTTTATGGTAGGCTTTCTGTGCTTTTTTGGAGTCACAAGTGGCAATTTCTGCAATTTCAGATTACAAGATGATGATTCTTCATTTACATTATCATGTATCTGTTTTGGAAGTCTGCTTTGAACATTGTCGACTTTCTCCTTATGAACATCCGCAAATAATTTGCTCAAGTTTGAGGCTGAACTTTTAGCTTTAGAAAAT…
comp21905_c0	jgi|Helro1|185222	0	maker-SCF_092461-snap-gene-0.34-mRNA-1	0	gi|30923321|sp|Q92556.2|ELMO1_HUMAN	RecName: Full=Engulfment and cell motility protein 1; AltName: Full=Protein ced-12 homolog	5.43e-139	2.965	5.082	4.395	2.836	3.326	3.881	3.509	2.42	2.112	3.32	2.566	0.344	TTTTTTTTGGCAATTTTCCAGATCACGTTTATTAACGGAAAGCAAACGTCGCACAAGATCTTATTGCTGTAAGCAATAATTATGTAAAGATTGTTTTTTATGTAAAGACGTGTTTCTGCTTTCATAAAGCATTGCGATGTGCCAAAACTCTTGAGTAGAATCTAATAAAAGACGAGAAATATCATCAGGTAAATAAAATAAGCACTGTTCAACTTGTCATGAGCGAACAAAGTCTGCGTGCATCGGTTCTAAACTTTTCTAAAAAATAAAGCATGTCATTTAAAATTACGGCGTCGATCATAATTCTGGCAAAGAGAAGAAAAAAAAAAAATGCTCGGCTTATTGAGCCAATGTACAATCGGTTTCATTATCGAGCGGCCGTCCGATCGTTCGGCCGAG…
comp25904_c1	jgi|Helro1|74189	0	maker-SCF_000114-snap-gene-0.89-mRNA-1	0	gi|23831146|sp|P42262.3|GRIA2_HUMAN	RecName: Full=Glutamate receptor 2; Short=GluR-2; AltName: Full=AMPA-selective glutamate receptor 2; AltName: Full=GluR-B; AltName: Full=GluR-K2; AltName: Full=Glutamate receptor ionotropic, AMPA 2; Short=GluA2; Flags: Precursor	0	2.151	1.59	2.006	0.25	0.444	0.368	1.084	3.026	1.925	4.293	0.322	0.904	GCCGATAATGGCAGGATGAGAACATTGGACCTGCATCTTGAGATAATGAAAGAATGCAGGAGAATTTCTGCTTGGCGGGAATAAACTCTGACAAACAAAACTGTCGTAAGATGTTGTTAATGATGTCGTTGTTGTTGTTGTTGCTCTTGCTGGCAGAACATCGAGGGAACTCTTGGCGCTCGCCTGCAATTTCAACGTCGACGCTCTATTACTGATGTCATCGTTCACGTGACGTGTGACGCCGGATGCGTTACGACAACGAATTCAACAGGAGAGCCACAGATTTAGAGACGACCACAACAACAACAAGAATAAGAAATCACAGTCACCAGATGCAACCATGTTTTCTGCTCCCCAACATGTCGACCTCGATACGGCAACAACACAAACAACAACAGC…
comp26362_c1	jgi|Helro1|190394	0	snap-masked-SCF_091318-processed-gene-0.22-mRNA-1	0	gi|317373370|sp|Q2LD37.2|K1109_HUMAN	RecName: Full=Uncharacterized protein KIAA1109; AltName: Full=Fragile site-associated protein	0	9.229	11.633	6.859	3.775	7.767	3.111	4.304	12.775	7.004	10.708	1.677	14.573	TGTTGCTTTCTTTGAAGTGCTGTGGTATCTGAACCGTTTGATGATGTCCTGTCTGAAATCATTGAAGAGAGCAGCCTGCAAGCCTTGAAGTTTTCTCTCTTCTTCTTCGATTGTGTTCCTGCTTGCCCTCAACATCTTCAAATCTTGAACAACTTTGGCTTGTTCGTTCATTTCATTTTCAATGAGACGTGCTCTGGTTTTCGAATCCAGGGTCAGATCAAAAACGAATTCAGGGAGGTCGTCTTGCAGTATGGCACTCTGTTTGCGTGCAACTTGCTCCACCCGAGTTGGAACGTCTTGAACATTGGTCAGAGCAGCATCATCCAGTTGTGTTTCTCCTGCGAGTGAAGTCAATGTATTCCACACCATATTGAGTCTTTTCCCAATGTTGGTGTCCAA…
comp24946_c0	jgi|Helro1|70306	0	snap-masked-SCF_197609-processed-gene-0.14-mRNA-1	0	gi|341940560|sp|Q80TJ1.3|CAPS1_MOUSE	RecName: Full=Calcium-dependent secretion activator 1; AltName: Full=Calcium-dependent activator protein for secretion 1; Short=CAPS-1	0	14.079	14.284	15.847	13.434	8.717	15.558	19.259	15.969	13.829	17.816	59.948	38.715	TTCTTAATTTTTTAAGGTTCTTAGGACTAACAATTGACTGTTCTTGATATTCAAGGTTCTTCGGGCTCAATTCTTTGGTCCCAGGAACCTCATCACGGCACCGATGCCCCCTTCGATCATGCTGACCGGACCGGAGGAACTGGAGGGCCTCGATTCGGTCGGCACGGACACCGAGTGAGTGGCTTCCTCGACCTGGAGCCTGCTACAGATGCCCTGGTAGGTTTTGCTGTTGAGGACAGCCTCCGAAACCCCCTGCAGCTCGAAGTCTGAGTAGCATTTTCTTGAGATGCTGACAAGGCAAGTGAGTTGGTAGGGATGCAGAGAGGAGTCGATCCTCTCCGCCAGCCAGTCGTTCATCATCTTTATCTGCGATGTGTACCACGTCTCAAGCAGGTTGAG…
comp25336_c0	jgi|Helro1|82569	1.14e-149	maker-SCF_091764-snap-gene-1.62-mRNA-1	0	gi|12644239|sp|P36776.2|LONM_HUMAN	RecName: Full=Lon protease homolog, mitochondrial; AltName: Full=LONHs; AltName: Full=Lon protease-like protein; Short=LONP; AltName: Full=Mitochondrial ATP-dependent protease Lon; AltName: Full=Serine protease 15; Flags: Precursor	0	8.358	12.511	8.828	3.853	10.346	4.291	6.072	8.822	8.34	10.455	21.566	1.252	CCCTGTACAGAGGATTCATGGCAATGATGTCTCTAATGGTCTTCACCACCTCAGCAGTAAGTGCCTTCAACTCTTCATTGACTGCAAAGTTTTCGTGGACGACATTCTTAACATCGGCTATCAAGATGTCACTACCAAGCCCTGCAGTGTCATTGGGCCCTGAAAAAGGAGCCTGGTAGTTTGAGAGATTGTCAGTGGTGGTGGTTGAGTTAATTTGCTGTAATGAATCAGGTCTTGTGTTTCGAGAAGGTAAAGCAACAGCACAGGAAGTACATGCTACATGAACAACTCAAGGTCATCAAAAAGGAACTCGGCATGGAGAAGGATGACAAGGATGCTGTGGTAGAGAAGTTCAAGGACAAAATCAAGGACTTGGCTGTCCCCAAGCATGTTATGGAG…
comp25690_c1	jgi|Helro1|104535	0	maker-SCF_092728-snap-gene-0.25-mRNA-2	0	gi|121953106|sp|Q0E908.1|HIL_DROME	RecName: Full=Hillarin; AltName: Full=D-Hillarin; Short=D-hil	3.05e-59	221.359	188.566	135.102	213.641	151.939	185.407	163.012	152.14	94.949	184.156	138.515	362.742	GATTTTTTTTTTTTTACCAGCTGAAACAATGAAGCAAGTTTATTCCGTATCATGTGATCACTGTATGATTAACAAGCAAAACTACTTAACCACTTAAAGCGCAAGCTTAGTCAGCATTAAAGGGAAGATGAACTCGCAAGCGAGAATGAATGAATGATGATTGTGGGGAGGTGCAACGATCCACCTCTGGTGATGACAATCACATGTTTTCCTGTAATGCGTGTGGCCATGGGACCGAAGTGAGAGCTAAAACGGCAGGTTACGCGATGGCAGCGCACAAGGGCAGAAATACTCAAGTTCTATCAAGAACCAGCATTGAGTTTTGCCAGTTGAAAACGAGAACGGATGAAATGAATCCGAGCAATTGGATGAAAGTTCTCACTTTCCGTGGGATCTTTG…
comp26259_c0	jgi|Helro1|190322	0	maker-SCF_092625-snap-gene-0.76-mRNA-1	0	gi|81872884|sp|Q9Z1N3.1|MYO9A_RAT	RecName: Full=Unconventional myosin-IXa; AltName: Full=Myr 7; AltName: Full=Unconventional myosin-9a	0	3.764	4.657	5.418	11.006	2.732	6.25	5.699	6.107	9.575	8.064	0.632	2.357	CGCATTGTTATGTGAAGGGTATGTCTGAGAGCGAAATGTTTCTAAGGGCTTTTTGATTTTTTATTCGAAACTTGACCAACGGCAGTGTTTGTTTTAATGTCCGGTTGGCCTGCACTTGAACAACAGTTAATCTGCTTGGAATTGTAGCAGTTATAATAAAAGGCATAAGTGCTTACAGTTTATGTAATTTGCTTATTTGTATGCAATCTTTTATTTTTATTTGCTTGTCTTCTAAGTTTTTGATAAGTTAATAGGACTTTTAAAGATGCGATTGCAAATTTGTTGAAACTATTAGTTATTTTTACCCAGGATTATACCAGAAGATGTATTCTTGTACAGAATCATACCCTTCACATAACAATGCGAGTTCTAAGCTGCATCTTGTTTTGCAAAATGTCC…
comp25544_c1	jgi|Helro1|89822	3.56e-46	genemark-SCF_000232-processed-gene-3.27-mRNA-1	0	gi|59803102|sp|Q93073.3|SBP2L_HUMAN	RecName: Full=Selenocysteine insertion sequence-binding protein 2-like; Short=SECIS-binding protein 2-like	3.48e-55	7.592	3.116	3.149	4.584	41.255	7.259	2.755	10.545	5.982	6.887	0.236	6.312	TCTGTAAATTGTCGGAGATCTTTCATCGGGGATTATTTCAATCTACTATTTCAATATGTGATGATTCACATATTCAATAAATCACATCACAGGCTGTCAAAATCACTTCAATGTAACATCCTATCATATATCGATTATAGTTCAACAACAGCTGACCAATGTTACTCAAAATGACAACAACAACAATAACTTTGGATATCTTCCAGGATATTTGTACAGTTGCTATCCTTTTGTCATGTCCCCAGCAAAGTCAAGCCAGGATCTGTCCTCTAGGAACTCAACACCATTGACTTCCTCTCAACAACAACTCTTGGATGGTTCTGCCATGCAACAACCTCAACAACATCAACAGTCTGTTCTGTTGCACAATGGACTTGTGCCAAGTGGATATGTATCAGG…
comp23610_c0			maker-SCF_000229-snap-gene-0.58-mRNA-1	2.68e-46				4.861	4.832	4.054	5.933	5.809	2.751	6.121	5.555	4.262	7.375	3.627	3.587	TTTTTTTGAAGACAAGTAAGTAGTAATTCATAATTTGATGAATTAGCGAACGAACAGGTGAATGAATGAATGACTGTTCGATGAAAAACGACATGACATACAGCAAGATAATCATCTCCAATTCTACTACAACAACCATCCTCATTGCCCTTGCTTCGTCATCAATGTCATCGTCATCAAGAAGCAAACAACAACACTGCAACAACGGTTCAATGAAAGTCTGCGAAGTTGTACGACCTTACACAAGAGCCAATGAGGGAGCGAACCCCAGTGCCGCTCCTGACACACGAACGACTGCTGTTGGTGATGTCGAATGCAACTCCAGCACAGTCGATTATGATTAGCACATTTTCAGGACATCCAACAACCGAATAAGTAACGACAACAACAATGACGATG…
comp25385_c0	jgi|Helro1|80107	3.54e-37	genemark-SCF_091620-processed-gene-0.9-mRNA-1	2.11e-58				6.689	15.894	5.38	105.393	143.352	69.637	23.969	7.497	9.112	3.897	1.879	1.446	CGATTCCAAGGATTGCTCAGATCACGTTGCACAGCTCTAATTATCTGATGATCGTACAACGTTATTGATAATTTTAAGCATGAAAGCGCGGTTTTTCTTACTCGTCTTTAGTTTAATGTGAATGCATATTAATTCTTAAATGTTTTAAGTGGTTATTATGAACTCCCTCGTTAAGACGACTCTGTTCCTACCATTAAACCCTCAGAGTCTAGACCATCCTTTCTTAGAAGTCACATTAATTCTGTTCTTCCTAGCCTCAGAGACTATCTGACGTTGATATTTACCTTTTTGTTTCTTAGATCCAACGAGAATCATTTCTTCGAGTGACTTGTCGCAAAACGATACAAATCTGACAGTCTTCTAAGCTCAAGACGTAATTTATGAACGGCCCCTTCTCTT…
comp25967_c0	jgi|Helro1|157983	0	maker-SCF_000232-snap-gene-1.54-mRNA-1	0	gi|408387574|sp|G3X9K3.1|BIG1_MOUSE	RecName: Full=Brefeldin A-inhibited guanine nucleotide-exchange protein 1; Short=BIG1; Short=Brefeldin A-inhibited GEP 1; AltName: Full=ADP-ribosylation factor guanine nucleotide-exchange factor 1	0	3.574	6.567	4.048	2.783	4.32	2.878	3.101	5.763	4.032	5.127	0.307	3.691	TTTCCAAGATTGCCCAGGGCAGGCAGGCCATAGAATTAGGAGCCACACCAAATCAGGAGAAGACCATGAGAATCAGAGGACTAGAGTGTCTCGTATCCATCCTTAAATGCATGGTTGAGTGGAGCAAGGACCTTTACATCAATCCTCACTCACAATCGAATCTAACCTCAGACATCAGCACAGAACTGGATGCAGATTCGGGCAAGGGTACGATGGCCAGTTGTGATAGTATGAATTCTCTCAACTCCAACACCACCATCACCACATCAACTATTTCCATTGGAGCACCTCAAAATTTGGAATCGTTTGAGGTTCGGAAGCAGCAGAAAGAACTCTGGGAGAATGGAATTGATCTCTTCAACAAGAAACCTCGCAAGGGCATCCTCTACCTGCAAGAAC…
comp26216_c0	jgi|Helro1|190109	1.79e-130	maker-SCF_091897-snap-gene-0.36-mRNA-1	0	gi|73917634|sp|Q5EAD0.1|BAIP2_BOVIN	RecName: Full=Brain-specific angiogenesis inhibitor 1-associated protein 2; Short=BAI-associated protein 2; Short=BAI1-associated protein 2	1.02e-35	17.538	16.214	15.882	8.155	4.838	13.848	21.803	16.922	41.583	20.682	11.938	16.633	CCAGGCTGTGGATTGTTCGAATCTAAAAATATTTTAAACTCACTCATTCTTTTCGTTACTTTATTATTGTTGTTGTTACAGTTATTGTGAAATATGATTGCATGTACTGATTTAGATATTGTGCTTGAATTACTTCTTGAGCCGGTTTGTAATTTAGTTATTGTTATGGATTTAATCGTGATTGCTTTCACTTATTTAAAGTTTGTATGTTTGTTTATTTGCAATGAATTTAATTATTAAATTAAATTGACAAGTGCCTGACAATCTGATAGCATGAAAACAAAAAAAATTAATTTGAGGATCATCCTCAAGCAATTATTATTACAGCTTTTGGTGGATAATAAATTTTCAAGACTTTTTCTTTTGGTATTATCGATGATGTCGAAATCTGGTTTCCTA…
comp24177_c0	jgi|Helro1|147204	2.57e-39	snap-masked-SCF_090045-processed-gene-0.6-mRNA-1	0	gi|21431739|sp|Q09388.3|ACM2_CAEEL	RecName: Full=Muscarinic acetylcholine receptor gar-2; AltName: Full=G-protein-linked acetylcholine receptor 2	7.51e-24	0.429	1.128	1.434	0.18	0.531	1.092	1.234	0.971	0.864	0.64	0	0.013	TGTTGGCATTTGGTGCTGTTTCTAAATCACGTTTAAAGGAGCGGCAGGAGTGCGGTGTTTGAGTCGATTATTTGAATAATCTGTGAGTTGTATACCATTTAATTTGCAATAACTATTTTTTTGTTGAACATTGTCTGTTTTTTTGTGTTTTTTTTTTGTTTTTTGTTGTTTAAATAAATTCTCCCTCTAAAACAAACTACACGGTCATGGAACATCTCAGGCAAAGCTATCCGAGGTACAATACGACGGCTAAATGACTACAACGCTTCGTGATCATCGATGATTACGATATTACGATCAGTGTTTATAAACAGATAGCAGCGTCTTCAAATCGCACGGAAGGGCTTTCACGGAAGGATGTCACCATACAGACATCTTTGACTCTACTGGCTCTCTTTG…
comp25381_c0	jgi|Helro1|136586	5.64e-38	maker-SCF_088058-snap-gene-0.22-mRNA-1	0	gi|123908298|sp|Q08CG8.1|RNF44_DANRE	RecName: Full=RING finger protein 44	5.5e-36	14.029	18.141	20.27	21.855	26.616	16.506	16.567	19.421	20.75	13.773	4.257	47.458	ATTAATAAGAATTTAACAAATTAAAACCACATCAACCAAACAATAATTCATAACATCATTTCACCCCAAAGCCACTTCTTCAAATAATATAAATTACCTAATTGTGGAGATAAAGGAATTAGAAAACAAGTCACATTTTGCATGTTTTTTAATTAGATTCCAATTTCTAAATAAAATTTTAACCTAGGGGAAAAGTAAAAGCTGGAAATTCCCACATAAAACAATGCAATAGACTGTAGGATAGTTTCAACAAGCAACAATAACAGATTAAACATAGAATTTGTACTGCTATCAACAAAAGTTCTATGAGGGACAAACAACTACAACTTTTTTTTACTGTGGTATAAATGTTTTCAAAGAGCAGGAACATCAAAAGTTACTTTATGCACCAATTTATAT…
comp25007_c0	jgi|Helro1|106613	2.26e-65	maker-SCF_092770-snap-gene-0.136-mRNA-1	0	gi|82582294|sp|Q69ZZ6.2|TMCC1_MOUSE	RecName: Full=Transmembrane and coiled-coil domains protein 1	7.65e-64	40.999	42.07	35.126	21.923	65.872	23.85	25.885	47.681	35.09	35.652	34.968	24.17	GTAATGATACAACTTAATTTCTTGTATTATGTATTGAGAAATTAAGTTGTATCATTACAAAGTTGAAGTTAGTGAGAAGAAGGTTAATTCTTTGTTTGAAAGTCTGAAGAGAATCTAAAGTTCTTAACTTTCGCAGTGGCTTTGCTCGTGTTAAAAAAACAGTTGCTAAACACAATCTTTTTGTTCGCTAATAATCCTATGGCTGCATTCTATTACAAGTAGGTCAAAAGTTGGGGGGTTCAACTGTCAGTTTGGAGTCTTGTCTGGCAGTGGAATGCTGGCACCGCTGTGTGATCTTAGCTTTTAGAGGTAGCAATTCAATCCAACCCATAGGGAAAATGCTTTCAAAGCTAAATTTGATTCGATGAATACGTATTTTATGGCAATCAAATGACAAAA…
comp25284_c1	jgi|Helro1|143594	4.34e-36	maker-SCF_091706-snap-gene-0.44-mRNA-1	2.24e-175	gi|254813580|sp|Q0V9W6.2|BTBD6_XENTR	RecName: Full=BTB/POZ domain-containing protein 6	9.32e-27	3.151	3.159	6.289	4.282	1.454	3.859	4.582	5.556	2.849	3.533	2.939	3.145	AATCATGTCGTCAGAGTCATGATTGAATCAGATGTTCATTTGCAACCAAAGACCCTTTATTCCGTCATCATAACTTTTACCTTCTCGGGAGAACACGATCAAGGCATCTGCAGGAGAGGCAAAGGAGGCTCAAAAATAATAAATTTCGAACATTTTACCTTTGAGTTCGACAGACCTGATTCTGGAGGATTAATAACTGAAATAATATTCACTAATGCGAATTAAGAATAGATACATTTTATAGATCACATTTTAAAAGAAATTGAAAGCTTATTCGTTAGGGAATGTAGCTGTTGCGATGGCAGCCAAAGGCATAAATCATGTCCGGCTAATTTAGTAGATCCTAGTAAATAAGTTTATTTGTGGACGTCTTGAAGTTTTCCATGTTTGATACATCAA…
comp25034_c3	jgi|Helro1|106966	0	maker-SCF_000019-snap-gene-2.23-mRNA-1	0	gi|341940472|sp|Q9JHU4.2|DYHC1_MOUSE	RecName: Full=Cytoplasmic dynein 1 heavy chain 1; AltName: Full=Cytoplasmic dynein heavy chain 1; AltName: Full=Dynein heavy chain, cytosolic	0	199.105	314.307	135.365	46.108	36.422	58.705	94.562	199.461	102.707	235.753	64.467	25.955	GGATATCTTCCGTAATGTCCTCAGTATTGAAATTGATGATGGTACTGATGAAATTACGGAAGATATCCGTCAAAAGATGGCCAAATACATCAACAACCCAGACTATTCCTTTGAGAAGATAAACAGAGCATCGATCGCCTGTGGTCCCATGGTGAAGTGGACTATAGCTCAGATAATGTACTCAGAGATGCTTAGCAAGGTGGAACCTCTGAAGAAGGAACTCACTGACTTGGAGAATGAAGCCGGTGAAAATAGAAAGAAGAATGAAGAAATGCAGACTCTTGTCACTCAATTGGAGAAGAGCATTGCTAAGTACAAAGAAGAATATGCATTGCTCATTAGCCAAGCTCAAGCCATCAAAGCCGATCTGGCCTCGGTCGAAACCAAAGTCGGTAGGAG…
comp23862_c1	jgi|Helro1|186524	0	genemark-SCF_090051-processed-gene-0.0-mRNA-1	0	gi|341941149|sp|Q8BTM8.5|FLNA_MOUSE	RecName: Full=Filamin-A; Short=FLN-A; AltName: Full=Actin-binding protein 280; Short=ABP-280; AltName: Full=Alpha-filamin; AltName: Full=Endothelial actin-binding protein; AltName: Full=Filamin-1; AltName: Full=Non-muscle filamin	0	47.081	50.965	35.13	35.503	45.7	60.018	47.79	46.873	47.705	75.753	34.107	50.257	TCATTCCAAGATCCTCCTTTTCCTGAGCCTGTGACAACTGCTTTGAAAGGACTTCCAGACACATGGGATGATCCCCCATATTTAATGGAAATGAAGTATTCTCCTGGAGCTGATGGCAGATATGAAAACTCGTAACCATTTCCAACCTCCAAGCAGTTCAGTTGGGCTTTTGATGGTCCATCAATTGTCACAGCCAATGCTCCAGATCCTGCCTTAGTTGTGTCCACAATGAACTTTGAAAGTTGGCCTGTCTGGCCCTTGGAGAGACCTTCTCCATAAACTTTCACGAGTGATGGGTCGGCCTCCACATTTCCAACAACAACCCTGAAAGGACTTCCGGCAATGGGGACTCCATTTTGACGGACAAAAATTTGATGAACTCCATTCTCATGAGGAACA…
comp21996_c0	jgi|Helro1|82008	2.36e-112	genemark-SCF_089782-processed-gene-0.7-mRNA-1	0	gi|75021514|sp|Q9BJZ5.1|FUSIL_DROME	RecName: Full=RNA-binding protein fusilli	1.74e-80	8.874	6.346	4.189	7.843	6.971	6.543	3.586	7.172	4.782	5.054	6.636	17.537	GGAAGGTTTTGTGTTTAAGAATCCAGAACACATAATGAAGACCTATCATCCGAGCATCTGGGAAGGTGAAATCAATGATGAAAACGTTGTTAAAGCAAGAGGTTTGCCATGGAGTTCAACGGAAAGTGATGTCGCTAACTTTTTCATAGGTTTAAATATCGAAAAGGGTGGAGTAGCATTTTGCATGACTGCCCAAGGCAGAAAGAATGGAGAAGCAGTGATTAGTTTCGAATCAAAGGAACACAGATGTTTAGCTTTGAAAAGACATAAACATTACTTAGGATCTCGATACATAGAAGTGTTCCGGTCTACTGGAAAAGAGTTTATTCAGTGTCTAGCAAGTAGCAGCAAAGAAGCAAAAGCTTTCCTCATGCAAAAATATGATTACATTGATCCAGT…
comp25807_c1	jgi|Helro1|176291	0	maker-SCF_091555-snap-gene-0.53-mRNA-2	0	gi|317373496|sp|Q93008.3|USP9X_HUMAN	RecName: Full=Probable ubiquitin carboxyl-terminal hydrolase FAF-X; AltName: Full=Deubiquitinating enzyme FAF-X; AltName: Full=Fat facets in mammals; Short=hFAM; AltName: Full=Fat facets protein-related, X-linked; AltName: Full=Ubiquitin thioesterase FAF-X; AltName: Full=Ubiquitin-specific protease 9, X chromosome; AltName: Full=Ubiquitin-specific-processing protease FAF-X	0	24.773	31.291	23.19	22.338	44	25.333	24.907	33.19	21.25	34.18	20.397	7.329	CTTTGTGTTTGATGTAGTGTTAAATATTTTCACATCCTGAGTCTAGGCGTCAACCTTCAATGTTACTTAATAAATAAACTTCAAAACGTAAACTCGGAGCAACTGTCAAGACGTTTCCTTTATTTCAAAAAGTAGTCGAGGCTCGTTTTCGGGTAAAAATATCTCACTTCAACTTGGGATGACTGTTGTCACCAAATCTCCTCTCATCGGTAGCGATACCAGCAAGATCATCCCGACCTCGTTGGTCGAGGAGAACCAACCTGCTGGAGCGAATCCACCTGCAGCTCCCACTTTGCCGAATCAGATCACCGACGATGCCAGCGGTTCAGGTCAGCAACAAGTGGTGACTCCTCCACCAGTCGACCTCGACAGCAGTACGACAGAGGCTTCGTCCTGCAA…
comp25401_c0	jgi|Helro1|187336	0	maker-SCF_092224-snap-gene-0.21-mRNA-1	0	gi|75571439|sp|Q5ZM25.1|OLA1_CHICK	RecName: Full=Obg-like ATPase 1	0	87.401	70.829	75.892	30.064	86.619	23.019	52.384	85.908	42.651	72.942	43.752	44.777	GCAAATAATTTTCTACTTTATTTTATATTTTTTTTCTACTCAAAAATGTCTGCAACGAATCTTTGGTGTAGTGTGCAACAGCACCGTTTTTCGCTCTCTTGATTCGGCAGGGTTTAGCTTGGTGTGATCGCGCTATTTCACGTTCTTTGTGGCATTTTTATTTGAAATAAATTTAGCGAAGATGCCTCCAAAGAAGAAGCAAGATGAAGAAAGACCAATTTTGATTGGTCGCATGGGAACAAATCTTAAATGTGGCGTCGTCGGTCTACCGAATGTTGGGAAATCCACTTTTTTCAACGTTATCACCAAAAGTCAAGCTGCAGCCGAAAACTTTCCTTTCTGCACGATTGATCCTAATGAAAGCAGAGTTCCTGTCCCAGATCCAAGATTTGATTATCT…
comp26102_c0			maker-SCF_202095-snap-gene-0.18-mRNA-1	0				6.707	7.399	5.877	4.942	2.897	2.3	4.146	11.302	9.422	12.866	3.415	6.403	AAATCCATTCCTCGCATCAGCTGCACCAACACTACCATTATCAGAAGCAGCACAACCATCCCATGGATCCCCCCGTAGATTTCCCAGTACCGAGACATCCGCCTCTTCCCGGTCCGGCGAACAACGAGCTCCCTCAGCAACACCTCTCTATGAAGATAATATCGAATGACAGGCCAAACTCTTACTCTCCATCTTGTTTCCAAACCCCTCTGATGAACACCCATGAGGCTGTCCCTCCTCCTGCCCACAGCCATCATCTCCAGCAAATAAAGAATGCACCCTATGAGAAGCCATCATCAAGAGGTCCTCCAACACATTACCTGGAGAACAACAGATTGTACGAGCTCGCAGCTGTCGCCGCCGAGAGAGGAAGACTCGACGAGAAAGAAAAAAGGGCTC…
comp22318_c0	jgi|Helro1|161120	5.36e-159	snap-masked-SCF_091302-processed-gene-0.15-mRNA-1	0				4.591	5.324	4.874	3.353	2.797	3.541	3.653	2.62	6.08	4.902	0.512	1.692	TTTTACAAGGAAATGAATTATAAAATCGGACTTGCAGGACCAGATCAAAGTCTATGTAGATAAAGTGCAGTTTTACTTATCAAGTGGCAGGCAAAATAAAAGAAATACAGCAAAAAGTTATTGATCATAACTTGTGAGATTTAAAAAAGCATTTACGAAATGGATGGATATGAGCCGAAACAAATACAGGTATCTATCACTAATTCGCAGGGTATAAAAATCACGACAATACAAATGTTCAATAAAAACACTACTTCCTTGATTTAAAACATTACCAAATCCTCCTTGTTTCGAGCGAACTTTCCAAAGCACGGAGAAGGATTTTCTTCGGAATGGCAACAATTAGCTGGCAGATCCACAAAACTTAGACATTGGTCTCACAGTATGGGTCCTCATCGC…
comp25959_c0	jgi|Helro1|105890	2.9e-66	snap-masked-SCF_000010-processed-gene-2.58-mRNA-1	0	gi|82231213|sp|Q5F3X4.1|U5S1_CHICK	RecName: Full=116 kDa U5 small nuclear ribonucleoprotein component; AltName: Full=Elongation factor Tu GTP-binding domain protein 2; AltName: Full=U5 snRNP-specific protein, 116 kDa; Short=U5-116 kDa	1.78e-61	18.515	19.599	28.467	12.17	26.243	11.9	13.036	21.721	15.672	12.159	29.234	18.216	AAAAATAAGTATATCTTTTGAGATAACCCACCAATCATAGAATGCCTATAAAATCTAAAATTGCATATTCAAGGAACCCTCTTTCAGTTTCCTTCTTAAAACTTCAACCAATCTGTTTAGCCTTTCGCCTTGTTCTTTCTCAGCCTTCAACTGCTCTTCAAGAGAACTGCACTTTGAAACAAGGTGCTTGTTATCCCTGTTCAACTGCTCTAGGGCAGGTCTGAATTTTTCCACATCCATTTTTAACATTTTGGTTTGCTTGATTTTGTTTTCCAGCTCAGTGCTAAGTTGTGTAAGTTTGTTGCTAAATTGGTGATGAAGTTCTTCTTCTTTGGATAGCGACTTGTACAAGCTCTGACAAGTTTTAAAGTTTTTCAATTTGTTTTGTAGAAAGTTTAT…
comp26155_c0			maker-SCF_091422-snap-gene-0.73-mRNA-1	1.76e-39				88.39	220.174	170.884	94.668	132.707	96.206	47.189	220.439	583.347	204.204	118.595	172.083	AACGAGTAGAATTTGCATAATGTCCATGAACACTCTGACATTACATACAATTTGAATCAAATGTGTCGTTCTGACACGAAACATAAAAAGCTCTCCGCAATCAAGTTCTCAACATTCTCGGATGTTTGTTAATCCCGATGCTCCCAGATGGAGAAAAATGAACTGTGGCCGCCGAGATGACTAGATTCCAATGTCCAACTCTTTCCTTTCGTCTGGCATCCAAATTGCCTAAAAACAATTTGTGTTCACGGTTTAAGCTTTATATGAATTCAACTTATTTCAACGACTACCAACTTAACATCACAAGTTGAGAGTCCCTTTGTGAAGAAACCTTATCACCCTGAAAAAAGCAAAGTAATTTAATGTTAAACACCTTGAAATGATATTTTAATAGCTTAA…
comp18133_c0	jgi|Helro1|116840	0	maker-SCF_091062-snap-gene-0.44-mRNA-1	0	gi|17376684|sp|Q02391.1|GSLG1_CHICK	RecName: Full=Golgi apparatus protein 1; AltName: Full=Cysteine-rich fibroblast growth factor receptor; Flags: Precursor	0	9.076	8.76	11.952	5.155	8.293	8.362	8.112	25.296	6.389	10.213	7.816	90.15	AATTTTCTACGGTGTTCATAAAATTAAGAACATATGAGTCGGTCTCGACTGTATAATTCGCACATTTTTGCTCCAAAAGCTCAAACAAATTTGCGCTAGACTACAAAATATCTTTCTCTAATTGAAGCGTTACTGGAAAAGTGTGCTTGAAAATATAAAGGGCGTTCTTTTGACTGTTTTATGTTAGATCTGCTTGTATGATTACAGTTATTTCTTGGAAACGCTTCAAAATCTTTGTACTTTTAAATTGCTTAGTCAAAGAATTTCAGTATAAGTTTTGGAAATCCTAATACCAAGCGGAAAGATGAACAATTTATCCTGTTTAATTCTATTAGTAATCGCTTCATGCGTACATTCGAAGGCGGGTATTGAAGATATTAAAACTGTAGATCCATACCA…
comp25926_c1	jgi|Helro1|106950	1.67e-138	maker-SCF_089979-snap-gene-0.16-mRNA-1	0	gi|14286138|sp|P20241.2|NRG_DROME	RecName: Full=Neuroglian; Flags: Precursor	1.22e-120	400.481	367.389	250.59	160.644	107.924	284.694	331.319	393.02	328.705	547.236	155.908	135.337	TGATGCAGTCGTTCCCCTGGACCGAGCTCCTCATGGCGTTGTTGTGGGAGATGCAGAGGTAGTAGGCACCCTCCCTGTGGTCCTCCTCCATGACGTTGGCAAAATGAAAGTTGCCTTCATAGTCCAGGTTGTATCTCATGGTGTTCTCGGATATCCAACTCCCAACGTATCCTGGAGCAAAAGAGGCAGCGATTTCCCGCCAAAGATCGTAGTGTCTTCTGAACTTCCACACGAGTTGGAGATCAGGAACGTCGAGGTTGGTGACGCAGGGACCTACAGATGCACGGGATCAAGTACCTATGGAAAGGCCGTCTTTGTCGACATTGAACTGACAGTGGAATCCATGCCCCGCTGGAAGGACAACAAACCACCCGAGGACGTCAACACCTCGGACGAAGA…
comp26170_c1	jgi|Helro1|169542	0	maker-SCF_091767-snap-gene-0.21-mRNA-1	0	gi|226694203|sp|Q9V5N8.4|STAN_DROME	RecName: Full=Protocadherin-like wing polarity protein stan; AltName: Full=Protein flamingo; AltName: Full=Protein starry night; Flags: Precursor	0	3.449	4.419	3.294	1.291	1.155	1.623	2.687	3.798	3.37	4.858	0.386	1.033	TGTTAATGACAATCCTCCAGTTTTTGAGCATAGAGTTTATAATTCATCTGTATCAGAGGATACTCCACCGGGATCTATTGTTGAGACTGTCAGAGCCACCGATGCAGACGAGGATGTTAACAGTCGCATAACCTACGGCATAGTGTCTGGAAATGAAAGAGGTTCTTTCAGCATGTTGAACCAAGTTGGTTATGCCACACTCATTGTTGCAAAGATGCTAAATTATAAACAACAGAACAAATATGCACTGGTAGTTTCTGCTACTGACAACACTTTTGAGGGCACTGCCACAATTTACATTTCAGTCCAGGATGTGAATCTCAACAGACCTGTTTTCCTTGGAACCCCTTACCACTTAAGACTCCCAGAAGACACTTCAATTGGACAAGTTGTCTTCAG…
comp24398_c2	jgi|Helro1|185356	2.34e-174	genemark-SCF_089308-processed-gene-0.5-mRNA-1	0	gi|31076857|sp|Q9W6C5.1|PDC6I_XENLA	RecName: Full=Programmed cell death 6-interacting protein; AltName: Full=Signal transduction protein Xp95	6.4e-114	10.275	13.405	10.227	5.894	1.316	4.478	9.676	10.377	9.624	11.753	9.252	1.298	AATCTGTAGTCGCTGATAAACCACTCAGGATAAAATGAAAATGGCCGATGTCAACAAAGATGGAAAGAAACGGCAGAAGAGAAGTACTGCATGCGATCTCTTGGCGAGTATCCATCCGGAGGTGCAAATCAGCGACTACAGATTGGTCGGGCGATATTTATTCGATGGCGACGGGGAAAAGGTCTACGTTATGGAAATTAACATTGACGGCAAGACTTTCCAGGGAATCGGATTTTCAAAGAAGAAGGCAAGGAGCATGGCTGCTGAGAATGCATTGATGTTCAAGGGAAATTTGCTGAAACTCACAGAAGAGCCCCACAGTCCTGAAGATGAACCTTACAACTGGAATGATTTCACTGCAGACAATGTTGACAAGCGCTCCAACCTTTATTACAATTT…
comp22949_c0	jgi|Helro1|110615	0	genemark-SCF_194273-processed-gene-0.3-mRNA-1	0	gi|380865479|sp|O15945.3|ARNT_DROME	RecName: Full=Aryl hydrocarbon receptor nuclear translocator homolog; Short=dARNT; AltName: Full=Hypoxia-inducible factor 1-beta; AltName: Full=Protein tango	4.26e-167	0.44	0.444	0.584	0.291	0.152	0.213	0.613	0.714	1.002	0.773	0.012	0.129	CTTGTTTGAGGGCGCAACATGATTTCGTCGTCTTATTCTCATTCTTCTGGGAGCAACTCTGGACTTGGTGATGATGGCTCTAGAAAGAGGAAAGTTGTCAGCACCACATGCGATTCTGATGACAACGAAGATGGATTTAGCCCGGATACAGAAGACAATTATAAAGAGGAAGGCTGCTCATCTTATAGCCAGGAGAGAGATAAAAATAGGATTGCCAGGGAGAGTCACTGCGAAATAGAGCGTCGCAGGAGGAACAAGATGACGACCTACATGAACGAGCTCTGCGACATGGTGCCCACCTGCAGCACCCTTGCCCGAAAACCAGACAAACTCACCATCCTGAGGATGGCCATCTCTCACATGAAGACTCTGAGAGGTCCAAACACCTGTAGGAATGAT…
comp21666_c1	jgi|Helro1|114036	0	genemark-SCF_091688-processed-gene-0.7-mRNA-1	0	gi|261263162|sp|A5PKR8.1|EFGM_XENLA	RecName: Full=Elongation factor G, mitochondrial; Short=EF-Gmt; AltName: Full=Elongation factor G 1, mitochondrial; Short=mEF-G 1; AltName: Full=Elongation factor G1; Flags: Precursor	0	2.466	2.8	2.212	3.321	2.171	3.044	2.703	2.379	2.768	2.42	1.071	1.986	TACTCAGAGTCTCCTTTGCAGTTTTTTATTTGCCAGAGTGTAAAAGCAAGGCTTGACCTAATTGCTATATGTCTGAAAAAGCTAAAGAGAAAGAAACAAATAAGTCTCTCATCTGGTGGTTGACCTTATTAGGTTTAGCCGTTATTTCAATGTCTGGAAGGCTTTATATGATACAAGTACCGAATGTCGTCTGTTGGGATGAATTTCACTTTGTAAAAATGAGCACTTCCTACATAAATCAAAAATTTTTCTTTGATGTTCATCCACCCCTAGGCAAGGTTTGTTGAAATTAAAAATGGTATAGCTATCAAATATCTCTTCAAACATATTTTCAAAGATTTTGCTAGCTCTTGTTGGATATCTAAATAACTGCAAAGGAGACTCTGAGTACAAAATGGT…
comp26124_c0	jgi|Helro1|114712	4.51e-52	maker-SCF_081270-snap-gene-0.4-mRNA-1	0	gi|160370000|sp|O94913.3|PCF11_HUMAN	RecName: Full=Pre-mRNA cleavage complex 2 protein Pcf11; AltName: Full=Pre-mRNA cleavage complex II protein Pcf11	1.75e-37	5.731	4.511	4.828	7.587	17.198	6.102	5.582	3.626	5.412	5.871	0.531	1.317	ATTTGGGCGTGTTCGCTACTTTTAGCTCGTCCAACAGTTTGCGTCATCGCGGAGATGGCAGATGAGGAGTTTATGTCTGAGTACAAGCTCACCCTTAGTGAACTGGTCACCAATGCCAAAATCACAATCAACGTTTTGTCCATGTTGGCTGATGAAAACAAGAAATTCGCACCACAGATTGCAGAGGCCGTTGAGGAAAGAATAAGAACAGCCACTCCGGGTCAGAAGCTTCCAGCCCTGTACCTCATAGATTCCATCATAAAGAATGTCAAAGACAGCGACTACCTCAAGATATTTACGAAAAATATAGTTTCTCTTTTCATCTGTGTTTTTGAACGTGGTGATGAGAGGATTCGATCGGCCATGTACAAGCTTCGACAGACTTGGATCGAATTGTTT…
comp24327_c0	jgi|Helro1|183810	1e-45	genemark-SCF_092272-processed-gene-0.0-mRNA-1	0				14.292	18.235	7.318	18.918	53.425	17.591	19.198	5.046	7.892	6.268	3.114	2.566	AATGCTGAAATTAAACCTTGTTAATAACAAATAGGTCGGAATAACTAACTTCGTCATAATCAAATTATTCATAATATCCAATATGTGGCTTGATTTTTTAATAATTTTTGATAATTATAAGCGCAACGAAAAATCGCTTGAACCATGGATGAGTTGATTGATATATCAACTGATCTCAACTGGACTTGCATCGAAGGAAATAACAGAACACCAAAGAAAAGAAAGAAGGATTAAATTATTTTCGACAAAACTTCATGATAAATATTACCAAAATCCCTATCGGTTGTGACTTGAAGAAATGGCTACATCCGGTCACGTGAGACGAAAATGGACATCGTAATGGCAACTGGAATCTTCTCTTTTCTTTCTCAATTACACGAGGGAGGTTGGCATCATTTC…
comp25766_c1	jgi|Helro1|62459	1.69e-149	maker-SCF_092770-snap-gene-0.126-mRNA-1	4.12e-66	gi|158563982|sp|Q6NSJ0.2|MYORG_HUMAN	RecName: Full=Myogenesis-regulating glycosidase; AltName: Full=Uncharacterized family 31 glucosidase KIAA1161	3.89e-74	1.717	1.061	2.083	1.496	1.263	1.56	1.68	2.033	4.445	2.7	3.999	1.421	CCAGACATTATAGAAGTCCACAAAGTGGCACTACCTCTCGCTCTGGAGTCAGCCAATCTCAGCACTCATGACATACCTGACGAAATGTTTATCAATCCTTTCTGGTCCACCTGGTCCAGCTTCAAGACAAACTACAATGAAGCAATTTTGCTGAAGTTCGGTAGTGAAATTGCAGCTAAAGGCTACGGGCATGGGCTTATGTTAGTCGACGATGGATGGGAATATCACCATGGAGATATGGTGTTCGATCGATACAAATTTCCCAATCCGACCACTATGATCGACTCGTTGCACCAACAGGGATTCAAGGTGTCCCTCGTCGTTCATAGCCAACTGAACACTGACAGTTTCTCCTTCCATGAAGCAATTTTGAACGATTACTTGGTAAACGATGCTGGC…
comp23272_c0	jgi|Helro1|193107	0	maker-SCF_090995-snap-gene-0.57-mRNA-1	0	gi|294862500|sp|Q63406.3|MCF2L_RAT	RecName: Full=Guanine nucleotide exchange factor DBS; AltName: Full=DBL's big sister; AltName: Full=MCF2-transforming sequence-like protein; AltName: Full=OST oncogene	8.85e-148	29.84	24.794	21.584	14.148	32.638	16.169	22.668	25.481	25.324	36.377	35.809	44.417	TGAACTCAGCGATGCTTTTCTATCGTTCATCTGCAGACTGTCGTTGTTGTTCAGGCTGTTGTTGTTGAGGGGGTGGAGGCCATTTCGGGTTGTTTTGCTTGGAGATCTTACAGGAGTTCTGAAGCTGTTCTTATTCAGGTTATCATTTTTGATTTTCTCAAACTGCCCCAAAAGAATTCGCTTGATTTCAGAAACCCAGAAGTCCTTGACATTAATGCCTGATGCCTGGATGATGTAAGACTCGTTGGTCTTGTGGAGGGATAGTTGGAACTTCTTCTTGTCTCCCTTGACATTCTCAGTCAATGCCAAATCTGCAGTTGGCAGAAGGGCCTTGAAGGAATAAGTGGGACTTCCATTTCCATTGGATTCCAATTTTTTGCAGATGATGATGAAAGTCTC…
comp20898_c0	jgi|Helro1|183969	1.32e-98	maker-SCF_092909-snap-gene-0.31-mRNA-1	3.75e-180	gi|82082193|sp|Q5ZKL6.1|MBOA2_CHICK	RecName: Full=Membrane-bound O-acyltransferase domain-containing protein 2; Short=O-acyltransferase domain-containing protein 2	4.22e-70	7.19	6.936	4.536	6.27	12.134	5.633	6.12	7.094	6.538	7.585	2.939	2.955	ATTTTGCCATCCCTTATATGGAAAACCAGACTGGTCAGTTTTTGTGTATTTATCATGAGAGGACCTGTGATGTCAAGAGTATACCCGCCGTAGTCATACACCATCCTGTACAGATGACATATACTGAGGTAGAGCATAATGTAAAGGACTGTAACCTTCATCATAAAAGCACTTCTCAAGGTCAACATCAGTAGATATGTGACCAAACTCTGGGCAAACATGTGGATCATTTGGCTGTGAAATCACACCAATAGAAATCTATTAATTCATCAACTTGTTACCATAACCACACATTCACCTTTTTTTTAACACAATCTCGCTATTATTTAGTCCTAGATTAACTTATTACTTTAATTCTAGTTTTTATTACAAATGACTCGATTACCGCAAACACCATTG…
comp25809_c1	jgi|Helro1|90066	0	genemark-SCF_091363-processed-gene-0.14-mRNA-1	0	gi|353526353|sp|Q24212.4|STNB_DROME	RecName: Full=Protein stoned-B; Short=Stn-B; Short=StonedB	4.75e-130	30.062	40.768	20.859	13.083	21.051	19.116	24.493	31.307	20.599	48.576	29.252	38.295	ACCGAGCAGCTCCAGTTAGCAGACGGTCCCTCAGCATTGCTGTGTTGCAATTGGAACTGCAAGGCTCAATTCGTGGTTTCGTGGAATTCAACCCAGGACTTCAAGATTTTGATTTGGCTTTAAGCTTTAAGCCGCTACGAATATTTCTTCGAGCTAATAAATTATTCTGACACATGCGATATAGAAAAGATTACATCCATGACAGCCGAATTTGGACTACATTAAAAATTACTGCGATCATTTAAGCCCTCGTTGTCGTTAATGTAATCTTTAAAATTGTAGATCGTATTAACTTTTATATTGAAAATGGATTAAATTTGATTCTGAAAGAGTAAAATTAATTGAATTAATTGAAAATGTCTACCGAACAAGAAAGTACATGTCCAGAAGTGGCAAACG…
comp23991_c1	jgi|Helro1|93667	6.24e-86	maker-SCF_000145-snap-gene-0.82-mRNA-1	0	gi|20141448|sp|Q9Y5B6.2|PAXB1_HUMAN	RecName: Full=PAX3- and PAX7-binding protein 1; AltName: Full=GC-rich sequence DNA-binding factor 1	2.21e-124	7.656	5.921	17.093	11.204	6.745	11.482	13.767	11.516	29.443	13.721	15.286	28.517	GGTCCGCGGCCAATGGGTTGCGAACCAGTGCTTTAAGTAGATTATGAGCAGAGGAGGACCAAAAGTTGAATCCATTTATTACAAAATTGTAAGTAAAATAATATTATTTTAAAATTTAATTACATATTATAAAAATTATTTATGAAGTAGAACGTATGGGTTGAGTCAAAACCTTTTTATAAATATTCTACGATGTTTATGCTTGCATGTCGATATTTGGTGTTGTTTCTCTGATTTCAATGAAAAAGACATCTATAGATATGTTTAAAAAGTCGAGGAATATTCGTGCACGTAAATTGGACAGCGAATCAGATGGCGACGATCTCAGTCAAAATGAATCCGTTTCTCCGGGTAAGGCTGCAGCCTCATCCGACGCTCCGACGAAACAGGCAGTGAGCA…
comp26079_c0	jgi|Helro1|156995	3.68e-86	maker-SCF_091986-snap-gene-0.40-mRNA-1	0	gi|147742932|sp|Q2PPJ7.2|RGPA2_HUMAN	RecName: Full=Ral GTPase-activating protein subunit alpha-2; AltName: Full=250 kDa substrate of Akt; Short=AS250; AltName: Full=p220	1.62e-96	8.792	10.403	10.872	5.261	21.217	6.372	13.402	9.006	10.248	13.762	7.224	5.587	TTCATGAAAGGATCAAATATTCAAAAAGTGCTGCCTAATTTAACTTGTTAATAAATTTTAAATAAATCTGATTACTATACGTATTTATCATGCTAAGCAAACTCATCCCCAAAGAAAAAAACCGACTTGAAAGGCTGCAGAATTAATTAAGGCACACAAATGGTCGGGCAGTCGTAGTCATACATTCACGTATGACGAGACTAAGCGGGGCACTCAAAAGATTGGCTAAATATGAATCTGTTAAGCTGAGGTTTTTAGGCAGGTGTCTTGGAGATGGTCTGCATTTAAATATTTAATGCCAGGCATGTTGAGCTTGAGGGAAAATGAAAATGGCTGTAAATGATCCTCTAGGCTAGATCCAATCCTTGCAGTGAAGGGACATCTTTCAAATGTAAATAA…
comp23544_c1	jgi|Helro1|177308	1.8e-68	maker-SCF_091779-snap-gene-0.74-mRNA-1	0	gi|123781515|sp|Q497V6.1|BAHD1_MOUSE	RecName: Full=Bromo adjacent homology domain-containing 1 protein; Short=BAH domain-containing protein 1	1.53e-27	5.488	4.245	3.307	2.187	0.379	3.293	2.526	4.368	5.445	8.282	0.182	0.198	GTTGGAAGCCTCCATGAGAGGTGGAACTATCCTGGAGGACAGACTCTTACCTCCTCCGCATTCCAGTCTGCTCACCTCAGCCCTGTACCTGCAGTATTGGTTGAGAGGGAGCACGAAGCACTTGTCTTCTATGCAGGCGACTGGCACGACGTCCCTGTGCCTTGAGGCAAAGACCTCGTCGTCGAGGTAACGCGATGCTACCGTCTCTGAATCTATGTGCTCGCGACGGTAGTACCAGAAGACGCCCATCATCATCTCCTTCGTCTCTCCCTCCTCCCAGAGTCCGTAAATTTTGGCAATATACGGGATGTCCCTCTTCCTGGTGCCCGACCTGACGAACACGCAGTCCTTGACCCTCACGATGTCCCCGGTGGCATGCTGGATGGCGGGGTAACAGGT…
comp25937_c0	jgi|Helro1|110038	0	genemark-SCF_091726-processed-gene-0.3-mRNA-1	0	gi|239983830|sp|B2RR83.1|YTDC2_MOUSE	RecName: Full=Probable ATP-dependent RNA helicase YTHDC2	0	1.734	2.637	2.005	2.483	3.645	3.968	3.875	2.668	2.386	2.223	1.925	3.018	GATCGATGGTTTGAATTCACTGATTTAACCTTTTCGACTGGAATGTGCTTTTTAAATAACCATAGCGCAATCTCCAAGGGCTGGAGGAGTTAATAGCATGCAAAATTCTGTTGGCGTGTCTTCTAAGACTTTTACATCTGGCAAAAACATTTTCTGCGTTGGAGAAGAGTTAAAAATTGCGGCTAATATTGCGTTGGAGAGATTTCGACTTTCAGAGGATCAACAAGAATTAGATTTCCCATCTTCATTGACCTCTAACGAACGAGCCTACATACACAAACTCTGTGCCAATTATGGATTTAAATCTAAAAGCAAAGGTAAAGGAACGAGTCGCTATCTGACCGTCATGAAGAAAGATTCAAATTGGCAGAGTTGTGCTTTGAGCAATATCCATCTAGT…
comp21249_c0	jgi|Helro1|191617	5.22e-68	maker-SCF_091711-snap-gene-0.84-mRNA-1	0	gi|10720132|sp|P97603.1|NEO1_RAT	RecName: Full=Neogenin; Flags: Precursor	3.9e-147	1.266	0.768	0.823	0.416	0	0.772	0.229	1.904	0.402	1.31	4.266	2.529	CCGCCACTCACAGGTCCGCTGATCTTGAAATGAGGATCTTGGGGATTAATTGAACTTAAAGCGTAAATGTCTTTTGGAGAAATAAATTAATTCAATCTAATTCTACTTTCGAAGCGTTGTATACTTTATTATTTGATAATTGGAGAACTATCGCAAATATCTTAGTAACTCTGAGAATTAGGCAAGCATCGACTGAAAAGAATGCTGCTTGGGCTTTCGTGACATCAAGCAAATCACTAGCTGGCCGGATAGACAGAGAAAGTATTTATTTATCAGCAAATGGAAAGGATAAAGTACACTCTAACTGACAATTTTGTTGAGTCGAACCTGAAATGAGACTCTCAACGAATTTATCTCCAAGAAGTTTCAAATAGGAAAAGTTTAAAAAACTTCCGGATT…
comp24753_c0	jgi|Helro1|63003	2.63e-66	genemark-SCF_084628-processed-gene-0.4-mRNA-1	0	gi|224493288|sp|A7MB10.1|RRP5_BOVIN	RecName: Full=Protein RRP5 homolog; AltName: Full=Programmed cell death protein 11	1.43e-82	1.162	1.199	1.167	0.571	3.231	1.034	1.631	1.131	0.697	1.318	1.667	1.939	TTTTTTGGAGGATTATTTAATTTCAAAATTGGAAATAACACATCCTAAGTCATCACTGCTCATCCTCCTTAGTAATCTTAGCAAGTCTGCCTTTAAGCTCATCAACAATCAATGGAGATCCCCTAGCTTCTTCAAAAGAAATGTATTTCTTCAGAAGAAAAGATGCCTTTTTGGCAGGCAAGGGCGGCTCTATGCTGGTCGCTCTACGCAGAACATTCCTTGCCTGGTCATCTCTCAAAAGCTTGATGCATCTGTCAATGTAGATTGACCAGATATCTGTACGTTTAGGGAAATTCTTGAGTATATTCTCGAACATGGTGTCTGACATGTCAGCTGATCCGTACTCTGACTCCAACAGGGCAAATTTGGTTGCGACAAAGACGTGGTTCTTCTCTTCCA…
comp23153_c1	jgi|Helro1|193409	0	genemark-SCF_092407-processed-gene-2.29-mRNA-1	0	gi|38372378|sp|Q8WX92.1|NELFB_HUMAN	RecName: Full=Negative elongation factor B; Short=NELF-B; AltName: Full=Cofactor of BRCA1	9.22e-154	3.367	2.051	5.309	1.022	0.057	1.689	2.461	5.901	7.322	3.437	0.995	1.7	TACAAACTGCTTTTCGAGCTTTAATGATTAATAATGAGCTCAGGTTCTCGCGAAACAGGTTTCCCTGGACGTTCGAATATCAAAGAGTTGTTTTCGAACGATGAAACTTTGTCAGCCATTGAGGATTTCCAGCTTGCTAATGGAATTCTTCTGCCTTCCCTGCAACCAGCTTTACCACTGTTGGATCTTCATGGAGTAAGTCGATTAGAGTTTCACCAGTCTGTATTTGAAGAGATGCGTGAATGTATGATAAGCCGGATCAAGGACATTGCTTCCAATTTGGATAAGAAAGAGAACGTCCAACTTCTTAATCATTTATTAGTGAAGTCCATGACGGCGATAGGAGACAGCAAACTTCGACCAATAGTGTTGTGCATCATGCAACACCTTCCCAGAATA…
comp26003_c1	jgi|Helro1|86941	0	maker-SCF_091827-snap-gene-0.37-mRNA-1	0	gi|229462892|sp|Q9NS40.2|KCNH7_HUMAN	RecName: Full=Potassium voltage-gated channel subfamily H member 7; AltName: Full=Ether-a-go-go-related gene potassium channel 3; Short=ERG-3; Short=Eag-related protein 3; Short=Ether-a-go-go-related protein 3; Short=hERG-3; AltName: Full=Voltage-gated potassium channel subunit Kv11.3	1.87e-171	8.657	10.459	4.436	1.535	0.213	36.552	24.636	0.98	1.404	1.656	0	0.314	CATGGGCCTGTTGAAAACCGCCAGACTTCTGAGGTTGGTGAGGGTGGCTCGAAAGTTGGACCGCTACTCCGAGTATGGGGCAGCCCTGCTCATGTTGTTGATGTCCTTCTTTGTGCTCATCGCCCACTGGCTGGCCTGCATATGGTACGCCATCGCCAATTACGAACGCTCCCTACAGCTGCCATCCTTAGACGAATCCATCCAGAGCCCAAGAATCGGCTGGCTAGACGAGTTAGCCAGGCAAACCAACCAGCCCTACTGCAACCTCACTCACGGGGGCCCCAGCCTACAGTCCAAGTACATAACCGCCCTGTACTTTACCTTCAGCAGTCTTACGAGTGTGGGCTTTGGGAATGTCTCCCCAAACACGAACAGCGAAAAGATATTCAGCATCCTCGT…
comp23646_c0	jgi|Helro1|70073	0	snap-masked-SCF_089518-processed-gene-0.19-mRNA-1	0	gi|122106740|sp|Q17GZ9.1|ARP5_AEDAE	RecName: Full=Actin-related protein 5	5.13e-125	3.664	3.132	4.03	3.483	0.619	3.33	2.838	1.332	3.447	2.969	5.874	1.923	CTTCAAAAGTTGTTTCAAACAACTTCTAAGAAAAGGCCAGAAATTGTCTTCTGCAATGTGATGTCACATTTCATGAACTCTTGATTCCAAGGAAAACGAATAGAAGTGGATGGAATATGAAAATCTAGAAAGCGGAGCATTCACAAATGAATAACAAAAATATGGCTCGTATAAAACTAACGAGAATGTTAAATATTAACTGGAACCAAAGTAATGCATACATTTCGAAACAGCAAAACAGAAATTAATATCTCAACTGCATCGAAGATTCTTGCAATTATTTCATAAAAACGATCCAATGTTTATGGGCATTCCATCATAACATACAAATTTCCTCCCTTACATTAGGGTTCTAACAATGGTGAGTGTGACATTATAGTGACATGGTAATAGATGGTT…
comp23175_c0	jgi|Helro1|104183	0	genemark-SCF_092470-processed-gene-1.19-mRNA-1	0	gi|254763416|sp|Q8BX90.3|FND3A_MOUSE	RecName: Full=Fibronectin type-III domain-containing protein 3A	0	29.55	34.652	22.948	30.397	28.352	29.28	34.628	27.362	26.419	37.164	19.473	15.908	GTCAGATGCAAGTCTATGGTGAACAAGATGATGCTTAGCACACTTTATGGCAAAGACTGAGCTGAGTTCAAATCTACAATGCTTTTTGCCAAGAATGCCAGAGCTGCGGCAGCTGCAGCAAAAGCAAACATCAATAGCACGGCCCAGTGCATTTCTGTCATTTCCCTGGCGATCATCCGGGCAGCAACCTTACGACCCAACTTGAAGATGTTGTGGATAACGGGAACATTGGAAGAGGTGGTAGACGTCTGCTGTTTAGCTGGAGCCCTGGATTCCAATTGGGGTGCAAGCCGGGTATTGAAAGCAATGGTTGGAGAGAAGGGACCCACGAGGTCTTCATAGTCGGGGCAAATCCTCACTGCACAAACTCTCACTTGATAATCAGAGTTGGGTATCAGT…
comp26297_c0	jgi|Helro1|114555	3.47e-80	snap-masked-SCF_181222-processed-gene-0.2-mRNA-1	0	gi|1100165357|sp|F1M5N7.2|KI21B_RAT	RecName: Full=Kinesin-like protein KIF21B	1.3e-118	51.911	58.58	48.75	16.911	20.24	27.48	41.695	56.164	37.895	55.958	11.903	10.763	CAACTTCGTTGACCTCGCAGGGTCAGAAAGACTGAAGAGAACTGGAGCGACTGGTGACAGGGCCAGAGAAGGCATCTCCATTAACTGCGGATTGCTCGCTCTCGGCAACGTCATATCGGCCCTCGGCGACCTCGCCAAGATCGGATGCCACGTGCCCTACAGGGACTCGAAACTCACTCGAATCCTCCAAGACTCGCTCGGGGGAAACAGCCACACGACGATGATCGCTTGCATTTCGCCCTCTGACCGGGACTTCATGGAGACCCTCAACACCCTCAAGTATGCCAACAGGGCACGCAACATCAGAAACAAGGTCACCGTCAACAAGGACATGTCGAGAGATCAGATGATCCAGTCCCTCAGGGCTGAAGTGGCATCTCTGAGGAAACAACTGCAGGC…
comp25051_c1	jgi|Helro1|140568	0	snap-masked-SCF_086956-processed-gene-0.2-mRNA-1	3.65e-78	gi|190358870|sp|Q6DHR3.2|RG1BA_DANRE	RecName: Full=Ras-GEF domain-containing family member 1B-A	6.06e-144	6.976	7.576	8.528	10.823	19.227	7.756	6.732	7.988	8.077	13.277	5.74	10.076	TTAATTTACAATTCTTGTAATTAAGATGAAAATGTCTTTAATGATTCTTTACTGGCAGCTTATCAATGCTATCCAGCAGTTATAGTCCTGCTTGTTCTTTCAGCTGTTTGAAATGTTGCTTCTCGAAGTTTGTTTCTGGAGGTTCGCATTCGTAGGAGGCGGATGTTAGCGAGTTTTCAGAGAACACGGGGTTTGTGAGAAGGTAATTCAGGACCGGTGGACTCCTGTCGAACGGACACTCAATCTGTTTCCATGTCATGAACTCATCGACGACCTTCGTGATCTCCCACATTTTCTTAAAGTTGACATGACCATTGGAAGTCCTGTCTGGAAGGGTTTTGCTTTCGTTTAACATGTAAATGTCTTTTAATAGCACACTGAAGAATGGCACCACAATCC…
comp25983_c0			maker-SCF_090051-snap-gene-0.37-mRNA-1	0				3.776	5.64	2.233	1.512	4.692	1.536	4.369	8.282	3.846	7.292	0.48	0.305	TTATATATTTTTCTTTAGCAGATAAACAATTAAAGTTTTCCTAATGAATTTTTAACATCTTATGAGAAAAATTTCTGAAGCTTCAAATGCTAAGATTAAATAGAGAACTCGTAAAACATGTGATGAACATGGTCTGACTTAAATGTAGATATGTCTCGTTAACAAATCAAAAGTGTCTATTCAAAGTAAATTCAAATCTAAGGTGGTGTTTTCTGAAAATATCAAGTGAAATGAATACAAACATAAAGTAAACTAACTTTTAAAAAGAAAGTGGAAATTCTGATATAATTAATCAGTAAAATCCTTTGTTGCATGCAAATGTCCAAAGACAAATGGCCGAGACTACTAATGTTCGACCACGAATCTTTAAAAGGAATTTTCAAAATGGTGAACTAATGA…
comp24976_c1	jgi|Helro1|96284	1.17e-28	genemark-SCF_092722-processed-gene-0.3-mRNA-1	0	gi|152032462|sp|Q8TBJ5.2|FEZF2_HUMAN	RecName: Full=Fez family zinc finger protein 2; AltName: Full=Forebrain embryonic zinc finger-like protein 2; AltName: Full=Zinc finger protein 312; AltName: Full=Zinc finger protein Fez-like	0.000168	3.073	2.655	2.939	2.372	3.245	2.151	2.367	3.798	5.667	4.44	1.934	1.373	TCAATGGACCAGAGAGATCCTGACAGGACATGGAGGTCTTGTTCTTTGATCCGAACATTCCCTTGCTCTTTCCAGAAAATATGGCCAAGTGACTCTTTTTCAATGGATTTCAGTTTCTATGGGACTCCTGAATCCAGATCTCCGAGTGATTCTCCCATTTCTCAGAATAGCGACAAAGTTTTTCCTGCCAACGGTGAATCATCTCCCAGTAAGCTGACTTCCGAGCCTTCCCACTTGCCGAGTCCTCCTCCCAGGTTCAACCGTCGCCCCAAAGAACTGGGGGTCATCAAGGAGTCATCTCAAGATGATTTCTCAGAATCATCAGGGCAGGAGGGCATAAAGAAGCACAAGAAGAATTCATCTCTCAGCAGGAGTAGCATTTTCCTCTCGATCAATCAA…
comp22570_c0	jgi|Helro1|151311	2.59e-48	maker-SCF_093704-snap-gene-0.12-mRNA-1	5.4e-143	gi|152031724|sp|O94966.2|UBP19_HUMAN	RecName: Full=Ubiquitin carboxyl-terminal hydrolase 19; AltName: Full=Deubiquitinating enzyme 19; AltName: Full=Ubiquitin thioesterase 19; AltName: Full=Ubiquitin-specific-processing protease 19; AltName: Full=Zinc finger MYND domain-containing protein 9	1.27e-139	1.145	1.671	2.111	1.11	0.165	0.661	0.977	1.14	0.952	2	0.012	0.123	CTATTGTCTGACGAGTTGCTCCAAGGATGCTTGCCACAGTTTGCCACCGACCATACTGTCTCCATGCCGGTCGATCCACAGGGGGCAATGACTATGGGTTTCTGCTGAGAAGGAAGACTGCAATGCGCACTTATCGTGGGCCCCGAAGCTGGGCTGATGAGCGGTGACTGGGGGAAATGTGGCTTTGATTGATCGGAAGGAGGGGAGGAAATGTGGGCCGCGTTGAACGCCCGCGAGGTGACCGAGGTCGACTTGGCTTCGGGTGAACGATCTCTCGGAGGTCCGGTGGGGTCGGACCGACCGACCGTGAGGTGCGACTGCGACGGGGACGGGGGGAGACTGCTCGTACTGGTGGAGACATGGATGCTCGGGGTGGAAATGCTGGAGAAGGGATAAGAC…
comp21851_c0	jgi|Helro1|82550	0	snap-masked-SCF_208723-processed-gene-0.4-mRNA-1	0	gi|56404981|sp|Q9VE46.2|SC5A7_DROME	RecName: Full=High-affinity choline transporter 1	0	90.402	64.799	81.854	2.313	4.547	19.239	42.866	66.739	50.547	74.107	6.493	4.198	CATTGAATTATATTGAATTCATTGTTATGATTTCGAGCAAATAAATTTGAGACGAATTTATACTTCAAGAGATTGAATCATCAAATAAGTAAGATTAATGAACAAATGCTGTTACTGGAATATATGTTCAAACGTAGACATCAGAAAATGCTAGCAACTGAATGACATGTACTACAGAAATATGAAAGACTAAATGATTTGATGAGCATTCAGAATAAATATTTCTTCAAGTTATCCAAAAGTGGCTTCACTTCAGATTCAAGAGAAATTGAAGTTTCTAAAGCAAAAATTTGCAATAATTTCTGTAATATTTGTAGAAATAATTATTGCCTTTATAATAACATAAATATTGCAGGTTAATACGAAACGTGGTGTTACATTCTCTTAAAATATGGTTCG…
comp25123_c2			genemark-SCF_000011-processed-gene-3.14-mRNA-1	0				3.798	4.423	4.088	2.695	5.085	2.145	2.535	5.829	2.423	8.074	3.173	3.021	GAATGACAATCTGTTCATTCTTATTTCTGCCATTTGAAGTGAGGTCTCCTGAATTTTGTGTTATTATGAGAGCATTATGTGTATTCAAATTATCCTTTGCAATGACATCATATTTTGCTGCATCTGAACTGATGTGGTGACCCTTTGATTGCAAATTAGGAGGAGAATTAGTTGCAGTCATTTGAAATACACATGAACTAGTTACTTGAATCCAGGCTCCTGAGCCATTATCTCTGGATGGTTTTGAGTCTTCCATATCACTTGATATTTTATCACTGGGAAAACTGTCTGTGTTCTTAGCCACACAGTTTTCACTACTTCGAAGAGGTTCATTTCTGACAGTTTTAGATTCATTATGTCCAATAGGCTTCTCAGAAAGATGATTATTTTGTTCTCTGT…
comp21053_c0	jgi|Helro1|132162	3.03e-177	genemark-SCF_090774-processed-gene-0.4-mRNA-1	0	gi|22095856|sp|Q9BXT6.1|M10L1_HUMAN	RecName: Full=RNA helicase Mov10l1; AltName: Full=Moloney leukemia virus 10-like protein 1; Short=MOV10-like protein 1	0	1.374	3.136	0.803	1.052	0.625	0.704	0.903	1.106	0.708	1.231	0.019	0.029	TTTTTTTTATCACTGAAAACATTGGAATTTTAATTTTATAGCAAGAACACCTAAAAAGCATGTAGGAATGTAAGCAAATCATCCTTTGAAGTCAGTGTGTGAGTTTAACACAACCACGTCTTCATCAGATTCATCTGAGTCAATGATGGCACTGGATTGCCGGTTTCATCGCGGAACTCTCTGGAAAAATTGGAACCCCATGCAGAAGAGCTTTCATGAGAGGAAAACCCAGACTGTCCTGAAGAACCATAACGTGAACTGTTCTGAAAATTCCTAGGTTGACTAGGTTTATATCCTCTTCCCCTTGAAACTTGTTGATTTCCTCTGAAACCATTGCCACCTCTTCTGATGGAAGGCGCTTCAGGACGAGAAACATTTTCAATTCTTCTGGCCACAAAG…
comp21922_c0	jgi|Helro1|116895	0	genemark-SCF_091137-processed-gene-0.9-mRNA-1	0	gi|75042051|sp|Q5RBM1.1|RPN2_PONAB	RecName: Full=Dolichyl-diphosphooligosaccharide--protein glycosyltransferase subunit 2; AltName: Full=Dolichyl-diphosphooligosaccharide--protein glycosyltransferase 63 kDa subunit; AltName: Full=Ribophorin II; Short=RPN-II; AltName: Full=Ribophorin-2; Flags: Precursor	9.42e-97	20.918	22.347	19.445	36.967	31.414	30.593	26.369	22.945	19.69	16.706	55.845	30.689	ATAAAGTGGAAGAAGCATTTGAGGCACAGGGTTCACGGACAGGTGTCCGTGCCGGTGAGGAGGGGCTTTTGATGTTGCTTTTAAGCTTTTTTTAGCCTGAGGGATTGCTATGGGACCATAGCGATGACTTGAGTTTATGTGCATGAATCGGGAACAAAACATTCGGCTTTGACATATTCCAGATGGGCGCGCGCGCGTTCTTCGAGCTCGTTGAGCGCACGAGATTTGTGTCTGGGGAGTCGTTGACTTTGGACCCATGAAATTGAGCTGCAAGAAGGTATTTTGTGTCGGTCTGTGTCTCGCGGATTTCTTGAGATCATTAAATGGTCTAACCGTATAGGTAAGAACATAAAATCTATGCCTTGTGTTTATATGGTTGTGGATGAACTGTCACACTAA…
comp22003_c0	jgi|Helro1|68668	0	genemark-SCF_090581-processed-gene-0.8-mRNA-1	0	gi|20455502|sp|P49841.2|GSK3B_HUMAN	RecName: Full=Glycogen synthase kinase-3 beta; Short=GSK-3 beta; AltName: Full=Serine/threonine-protein kinase GSK3B	0	36.69	52.919	37.985	18.85	43.368	23.398	30.648	34.361	32.415	36.316	38.795	27.81	TCCAAAATCAACAATCTTGATGGCACTTCTTTTTGGATTGCAGAGTAGAATATTTTCTGGTTTGGAAGCTCCTGCTTGCTCAATAAAAGGATATATCAGTACATACAAAGTCGGTTCTACCGATCGCCCGAAGTTTTATTGGGTCTGCCGTACGACCTCTCCATCGACATGTGGAGTTTAGGATGTATTTTGGTAGAAATGCACGTCGGAGAACCGTTATTCTCGGGAGCCAACGAGTTTGATCAGATGATGAGAATAGTCGAGGTGCTGGGACTTCCCCCGGCAAACTTGCTCGACAGAGCACCGAAGACCCATAAGTTTTTTGATAAGCTTTACGACGGCACATATCATATGAAGTTATCACAGGATGGGAAGCAGTACAAGAAGCCAGGATCTAGA…
comp25568_c0	jgi|Helro1|69899	0	maker-SCF_088300-snap-gene-0.11-mRNA-1	0	gi|218511774|sp|O95487.2|SC24B_HUMAN	RecName: Full=Protein transport protein Sec24B; AltName: Full=SEC24-related protein B	0	13.073	18.679	8.893	12.184	42.329	12.905	9.472	12.88	18.903	14.954	6.26	13.298	GTCAGTGAAACCCAGCCAATGAAGACTTCCATCATTTAGATGGAGATTTTGAAACTGTCAAAAGATCAATTATTTACTGAGTGTGATGTGTGCAGATGTGCTTAGGGAATTTGTTTCGAATGCATTGTATTTATTTGGATCTAACTTATTGCGCTGGTTCTGCTATTTATCCTCATTTAACTTATTTACCGGTGACAACTTATTCGCATCACAATCGCCTTTCAGCACTAAAAGCAGAGATTTTGCAAATCTGACGATTTACATGCAATTCGCCTGTAAACATTCGTAATGTGTTACTTGTTTAGACAACTTTCTCGTGATCGTTAGGCTTGATTGAAAATGACTTGAATGGCTCAACCAAAGAAAAATGTCGTCTTTGATAAATTGTTTGCAAGTTTC…
comp22373_c0	jgi|Helro1|65501	0	maker-SCF_091345-snap-gene-0.60-mRNA-1	0	gi|259016172|sp|Q8BFY9.2|TNPO1_MOUSE	RecName: Full=Transportin-1; AltName: Full=Importin beta-2; AltName: Full=Karyopherin beta-2	0	7.052	7.611	6.036	11.865	8.014	9.333	9.662	5.991	7.072	6.893	8.818	5.43	TTTTTTCGATTGCAATACGTTGTTCGTAATCATTAGTATCGAGATATTCAAAAACCCAATCAGCTAGCCTGCCAAACAACCAATAATATCTGGAAGGTATGACTAAAGATGTTGCATTGAAGAAAAGATGATGTAATTCCAGGAGACAAATTCAAATGAAAGCAAACACCACAAAGCAATCATTGAGTTCTCATCATAAACATATGGAAATAATTATAAAAAAAAAAATCTTTAAACTTGAAAAGGTCACAAGACATCACTGCAAATAAAAAATTACAATAAGCAGTTATTTTTCTTCTTCTTGCACTAAAATATGACCTATGTAAAAATAAGTAAAAATATAAAAAAATATCACAATAAATTAATTTTCAATAACTGTTCTATAATTACATTCCAACA…
comp23933_c1	jgi|Helro1|193907	0	genemark-SCF_000182-processed-gene-1.26-mRNA-1	0	gi|961512593|sp|D3K0R6.2|AT2B4_BOVIN	RecName: Full=Plasma membrane calcium-transporting ATPase 4; Short=PMCA4	0	47.713	44.664	36.232	51.24	95.42	41.58	30.014	39.516	40.735	41.898	64.622	40.601	CTTTGTGTTTGATGGCGTTCCGATTCTATCTGGTTAAATTATGGACAAGGGCCGAGTAGCTTTGGGTGCTGGTTTGGTGGTTGGTGCAATAGTATGTTACTTGTTTCAGAGACGATCGAATAAAAGAAAACGAGCAGGTACGTGCGTTATGTGGTTACGGGACCAAGTGAAATAGTTAGTGATCACATAAATCATATTAACCTCACACAATGTTTTAAAATTATGGTTGTTCCCTAGTAAATATTTAATTGCAGCTGCAAGAAGTAAGGTTATTATAAGAGAAGAAGTTTCGTTTCGTCCTATTCGAAATAATGACGCAAATGTTCTAACGCACGATCAAGCCACATTCCTTAAGTCCATGCTCACTTCACAAACTCCAGACGTGGTAAATTGTGCTCT…
comp23379_c0	jgi|Helro1|76488	0	maker-SCF_090545-snap-gene-0.17-mRNA-1	0	gi|41688590|sp|Q91YE6.3|IPO9_MOUSE	RecName: Full=Importin-9; Short=Imp9; AltName: Full=Importin-9a; Short=Imp9a; AltName: Full=Importin-9b; Short=Imp9b; AltName: Full=Ran-binding protein 9; Short=RanBP9	0	5.51	5.547	5.33	9.939	21.352	8.722	6.261	6.156	3.253	8.046	1.368	5.828	AAGTTCATCGAACCCAAAATTGTAACGTTGTAGTTATTCTAATACATAATCAAAATGCACATAATTATAATAAATAATTAATTGTAATATTGGTAATTATAAATGTTGCTAATTGAAAAATTATTAAGTCATTGGTAAGAGCAATTTAATAAAAAAAAATGCCTCCAATACTTTGAAAAAGAAATGAAATCAGAATATTAGGTAGCACCTTAAGTTGATCGCGTTGCACATGAATGTGACCATGAATGAATATTCAATTTAAAATCTATGACTGGTTTTGAACTAATGCACAGTCATGTTTGCCCAAAAATTCAACCAAACGATTATTTATCATTGATCACCAAAAATTTGAGGTAACAACAGGAAATGGTCTCGGTGAATGTTGGACCATAATTGCAA…
comp18821_c0	jgi|Helro1|188623	0	maker-SCF_103547-snap-gene-0.14-mRNA-1	0	gi|1351970|sp|P48444.1|COPD_HUMAN	RecName: Full=Coatomer subunit delta; AltName: Full=Archain; AltName: Full=Delta-coat protein; Short=Delta-COP	0	22.637	21.171	25.073	17.585	15.631	20.947	18.257	21.167	24.11	13.031	31.285	16.147	TTTTGAATCATCACCGGTATTAAAAATGGTGTTACTAGCTGCAGCGGTGTGCAATAAAGGAGGAAAAGCTATCATTTCGCGACAATTCGTTGAAATGACAAGATCTAGAATAGAAGGGCTACTGGCTTCTTTCCCTAAGCTGATGAGCTCTGGTAAACAGCACACTTTTGTCGAGACGGAAAGCGTGCGATACGTTTATCAGCCTCTCGAAAAGCTCTATATGCTACTAATAACTACTAAAGCCAGCAACATTCTAGAAGACCTAGAAACCCTGAGATTGTTTGCCAGAGTTATCCCTGAATACTGCAAAGTTGTTGAGGAGTCAGAAATAATAGAGCAAGCCTTTCAATTGATCTTTGCATTCGATGAAATTGTTGCGCTTGGATACCGTGAGAATGT…
comp23984_c0	jgi|Helro1|92753	9.29e-46	snap-masked-SCF_091858-processed-gene-0.21-mRNA-1	0	gi|160332335|sp|Q09666.2|AHNK_HUMAN	RecName: Full=Neuroblast differentiation-associated protein AHNAK; AltName: Full=Desmoyokin	1.84e-14	4346.99	3329.42	4144.97	1664.57	761.066	1619.65	1932.41	4188.14	3277.76	4839.12	586.936	1943.14	TTTTTGAAGATATCGATTTAATAATCATTTATTCATCAGATAGAATCACTTTTTCCAGTATTTACACTAAAAAGACTAGCAAAGACTAGACTTTGGTTTACGAACCTACCCAAAATGGCGTCGAGGAAATGATGTGGCGTGAAAGAAGTAATTGACATTTTGAACGAAAGCAGCGATGATGGGTCACAAAGCAAAAACGAGTGTGAACCTAGTTTTAGTGAATTAGAAGAATGTGTCAGCGACGATAGCGCTGGACCAGTGTCCAGCGATGTCGGTTCGGAAGTGGGTTTGGTGCGATCGGCATTTCGTGTTGCAAGTGCCAAGAGCTGTTTGACGAGGCTTAAAATTCAACTTTTTCCCAAGAGGTCAAGCCAATAATTTATCGAAACGCTTTTTCGT…
comp20556_c1	jgi|Helro1|181928	2.47e-87	maker-SCF_092641-snap-gene-1.60-mRNA-1	0	gi|33301533|sp|Q8VHQ7.1|SYTL4_RAT	RecName: Full=Synaptotagmin-like protein 4; AltName: Full=Exophilin-2; AltName: Full=Granuphilin	1.34e-76	16.337	21.755	17.375	5.963	6.164	9.942	14.321	24.657	15.683	28.094	7.299	24.631	TTTCTATTCTCTCTGTACCAACGACGACGTTATCTTGTATCTTGTATCTTGTATCTTCATCTCTGAACTTTTGCCGATTGAAATGCATAAACCTTACCTGGCTTTTGTCTTTTCGGTTCTAGTTTTGAGCCAAGTAGGAGCCGATGTTAGGAGGGTGGGCATGAGGCCCCTGTCCCGCCCTGGTTACTGTCAGACAGAGGCAGTGACCTTCGAGATCTGTTACGAGTGTGGCAGGTTCACGGACTCAATCCGTGTCTACAAGGAGTGCTGTGGCAAGGAGAAGGAGGCCATCAAGTACTGCAACAGTGTCACCAGCAAGCGCTGAAAAGACATCCAAGGAGAACTTGCAGTGGAAGTGATGAGGAGGAGGAGGAGGAGGAGGGTTGTGTCAACGAATCA…
comp22145_c3	jgi|Helro1|160927	6.44e-31	snap-masked-SCF_091680-processed-gene-0.9-mRNA-1	0				5.882	6.146	4.667	2.243	2.38	2.889	4.025	7.625	5.561	9.96	4.31	1.604	CTTTGTGTTTGATGCTGTTGTTGTTGATTCATAAGGTTCTGTTGGGCCTGCTGAGAGTAGGCCTGATGAATATTCATTTGTTGCTGATGTTGGTGCATATTGCTAGCTTGCACAGGTTGCTGGGAAAGCAGTTGAGAGATTTGATTGAGAAGAAGAGAGGATAGTTGCTGTTGCTGTTGAAGTTGTTGTTGAGCAGGGGGCATGACCGGCTGAACCTGCTGTGATTGTAAGTAGTTGGTCTGCTGTGCCATCATGTTGGTCAAATGTTGGAGCTGCTGTCCGATCAAATCGGGAGAAGGAGTCGGATTCATGGGAGGTAAAGATGCACCAGCAGGTTGATTTACAAGTTGAGAAATAAGAGCCTCGAGATTTGCTTTGAACAACTGTTGTTGTTGCAGT…
comp25540_c0	jgi|Helro1|192356	0	genemark-SCF_000182-processed-gene-1.20-mRNA-1	0	gi|803374885|sp|M9MSG8.1|PIEZO_DROME	RecName: Full=Piezo-type mechanosensitive ion channel component	5.5e-131	65.231	77.3	62.519	7.969	13.346	23.765	42.573	69.811	57.678	111.045	26.207	27.489	ATACTTCAAAATTGTTGAGAGAGCAGTCAGGCAAGATTGCTAGAACAAACAAACAGTGCTCATTGGATTATTCACTCTTTGGCTTCGGATGCCTCGTCCATGCAATCATGGTTTCCGTCGATCTGTACAGGAAATTGAGTTTGGCAAATAGCAGCTCCTCGAAGGCAAACTCTCTGGCCTGTCTGACGAGGTATATGTCCATGCAGAGCAGATACAGACGTTCAACGTAGGGTAGGTTGTTGAACATGATTGTCTGGATGTTGCCCACAGACTGCATCCTCACGAAACGACCGATGACGAGAATCACGGACACGTAGAGTCCGATGACTCCGTAATTATTCACGAGGGTGAAGACTCCCGTCGGAACTCTCTCGCTAAACACCACGATCATGGACCCGT…
comp15864_c0	jgi|Helro1|163228	3.71e-86	maker-SCF_091340-snap-gene-0.56-mRNA-1	0	gi|81862438|sp|Q5SSZ5.1|TENS3_MOUSE	RecName: Full=Tensin-3; AltName: Full=Tensin-like SH2 domain-containing protein 1	1.25e-24	10.115	15.452	8.479	4.524	5.587	6.762	8.882	10.362	7.999	10.932	3.681	10.209	ACATCACGAGAATAAATACAGATTTTATTCCAACGAATAAATGTTGGCACAACAAATCCTCTCAAAGCAGCACGAGTTACATCCAGGAAGCATCTGCCCTGCTAAATAAATACATATTTTTAATCCATCATTCGTGTGATCGAGTCTACGAAAATCATTTTGAAGGCCATTAAGATTTAAATGAACGTTAATACGAAGAAATATTATAGGTCATAATTAGGCCAATCATAATTATAATATAATAAGTTGGGTCATTCAATACGACATTAGCGACGCAGGAAGTATTGATGAATCCACAGTCGTCCGTTGATGTAACCCTCAGTCCAAGGCTTCAAATCCTGGCAAAAACACTTTTCAAATTCCATTACATCGCGCGGTTCGAACAACTAGCAAGTCTAA…
comp22486_c0	jgi|Helro1|164811	2.14e-29	maker-SCF_091892-snap-gene-0.43-mRNA-1	0	gi|82583720|sp|O01761.3|UNC89_CAEEL	RecName: Full=Muscle M-line assembly protein unc-89; AltName: Full=Obscurin; AltName: Full=Uncoordinated protein 89	1.99e-29	0.904	1.302	0.503	5.963	2.323	3.078	0.532	0.964	3.987	0.289	0.876	0.291	CACTTAAATGATGGCCATTGTAGTGGGACCAGATCCCTAAATTAATTTAAACGCGATTTTAGGAATTAAGAGCGTAAATTGACCGTAGGTTAATTCCACGAGAGAACTCACGAGAATAAATTAACGAAGGGCACTCTTAAAAAATAATTTTGAACAAATTTTGCTTGAGATAGATTGGAGCCTCACGTACAAATATCATTAGCAGCATGGTTTTGAAAGAAGACAAGATTCCAAGAAGTCGTCACTCATTTGTGTAACCAAATGGTTGATTAAGATTCCAAGTAGTTGGTAGACGCAGCCTCAATTTTGAGGTTCACCAAAGAACTTTGAAGGTGTAAATGCCTTCATCGTCATCACAAACATCATTGATTGCAAGGATGTGCTGAAGGCTGTTGGATG…
comp24253_c0	jgi|Helro1|106517	5.35e-106	maker-SCF_103545-snap-gene-0.25-mRNA-1	0	gi|62900684|sp|Q6NRY2.2|NOL6_XENLA	RecName: Full=Nucleolar protein 6	7.53e-67	1.102	0.823	0.561	2.829	1.182	0.848	0.406	1.672	1.707	0.988	0	0.451	GAGTGCGTGATCTAAATTTTAATTCATTTACCTCCAGAATATCTAAAAATAACAAAGATGAGGGAATATCTTGATTTATACGTGGAAGAGCTTCTTAAATCAAGAAAAATCCCTGCTGACGATGCAAAGTTCATCAAGAAATTTGTCCACAACATTACAACCTGTCTTAAGAACAACCCCAAAAAGAATGTCCTCAGCTTTGCCGAAACGTTGTCGAGCGCATTGGATGAGAAAGGAGAGAAAATGATTTACCGGCCTCCAAATTCTATCCATGAAACTGGTAACCATGCTTGGCACACTGCCTACCTTAAGAGCTCTGTGGATGTGGATGTTCTCGTGGAAATTCCCTCAGATTGCATCCATTCAAAAGATTATTTGAACGAAGCAGTTCTGAGAAGG…
comp26275_c0	jgi|Helro1|194531	0	maker-SCF_000246-snap-gene-0.76-mRNA-1	0	gi|238688267|sp|B0W2S0.1|CLU_CULQU	RecName: Full=Clustered mitochondria protein homolog	0	22.723	33.787	18.646	20.547	8.509	19.757	26.247	20.24	18.357	22.693	1.271	1.298	TTTAATTTAGCGATCGATTAAAACCGAATTCCAAGCACAATGACGATTAATCGCTCGGTTAACTAATTAATCTCAGCTGTCATCGATTAATTCCACCGTTTAACGATGCAATCCGAACACGATCACAATCCTCCAGACTCTCGATCGACCAAAAAGTACAAGTACAAGTACAAGTTCAAAGTAAAAAGTACAAGTAAAAGTTCAAAATCTCTTGAAAACAAAAGCGTGCACTTTGGACTAAAGTCATTATTTTGAAAAGCATTTCTTTACGAAGCAGACGTCGTCAGCACCTCCCAGAAATGACGTCGAAGCCCGTTGGAATCATGCGAAACTATTATGACTATCATAGGATGACACTGTTACGACTTTCCACTCTGTTAACTTATTAATATGTTAATA…
comp21214_c0	jgi|Helro1|74052	0	maker-SCF_092723-snap-gene-0.46-mRNA-1	0	gi|54041071|sp|Q9WUM4.2|COR1C_MOUSE	RecName: Full=Coronin-1C; AltName: Full=Coronin-3	7.69e-173	4.245	3.927	4.34	6.303	11.575	6.775	6.253	4.487	6.027	4.432	4.516	2.308	CATAAGCTATCGTCTGTGCGGCTTTTTATTATTTAAAGAAGTGATTGTTAGTTGTTGTTTGCGACGAGGAAGTGAAATGACCGACCGCATGTCTAGAGTTGTGAGACAGAGTAAGTTCAGGCACGTCTATGGCCAGGCTCTGAAGAAGGACCAATGTTACGACAACATCAGGATCACCAAAAGCTCTTGGGATTCAACCTTTTGTTCAGTCAACCCAAAGTATCTGGCTGTCATCACAGAGGCAGCAGGTGGTGGAGCATTTTTGGTTCTTCCTCTTGAAAAGGTTGGTCGAGTGGATAGGGAAGCCCCGTTGGTTGTTGGACACAAAGCAGCAGTCCTTGATCTTCAATGGTGTCCTCATGATGACTCCCTGATTGCCAGTGGATCTGAGGATTGCAC…
comp24332_c0	jgi|Helro1|186384	0	maker-SCF_092263-snap-gene-1.52-mRNA-1	0	gi|51338828|sp|Q9P2J3.2|KLHL9_HUMAN	RecName: Full=Kelch-like protein 9	9.34e-106	10.499	12.393	9.565	24.489	60.349	16.315	14.202	10.558	11.048	13.674	6.657	12.784	GAGAAAAGTTTTCAAGGATGACCGCAATGTACATGTTCACGACAACCAAAAATGTTATGACCAAATAGCTGCACAAGTAAGCAATGCCCATGGCACTACTTCCGCAATCTCCATTTGGACTTGTGTCTGTGGAGTTTGAAGAGCAGTCAGGAGGAGTATCGTTCATTAGACCAGCCAGAATCAATTTGTGGATAGTCTCGAAGAGCCACTTCGAATACCAAACCCGAACTTTTACAAACTTGTGCAAATGAACATTCCTATTTGTGCCGGGGATACGGTTAATTGTGTTGATATTCTTGATGCTCTCACAAAAAATTTTCTTGGAACTAAAGATGATGAAATGGAGCTTGGAGATCTGAAAGGTCCTGGAAGAATCAATTACCATCCCATAAGTTCTAC…
comp25220_c0	jgi|Helro1|63568	2.98e-96	maker-SCF_092796-snap-gene-0.59-mRNA-1	0	gi|31076823|sp|Q8NFZ3.1|NLGNY_HUMAN	RecName: Full=Neuroligin-4, Y-linked; Short=Neuroligin Y; Flags: Precursor	2.67e-86	2.448	2.402	2.079	2.241	2.215	0.943	1.035	2.908	0.722	0.468	0.962	1.014	TAATAAACTAATAATTAATTGACAATTTCAACTCACGCTCCAATATGAATTTGTTGAAACCAGAAATGCCTTACCATGAGTTTTTGTTTAGAAGCTGTTTCAAGAATAATTTAAAGTGTTTACAGCCAAATTAAATTTTTAATGTCTAGCGTCTGCACATAATGGATAAACAAGAAGACATAAATTTGGAAGATGATGACTTTGCCATCAATCCAGATTTAGGCAATGTCCAAGATTCTGAAGATTCAGATAATGATGAAAATTTCAATGAGGAGGAAGATAGTGTTGACAGTGATGATGATCTTGAGAAATTTGTGTTTGGAGGTGAAGATGACATTGAAGGAGACTTTGATGAATTCATTGTGACACGAAAAAGGAAAGGTGATGACATTGAAAATG…
comp23428_c0	jgi|Helro1|191441	3.68e-94	maker-SCF_000054-snap-gene-1.35-mRNA-1	0	gi|74762223|sp|Q5SXM2.1|SNPC4_HUMAN	RecName: Full=snRNA-activating protein complex subunit 4; Short=SNAPc subunit 4; AltName: Full=Proximal sequence element-binding transcription factor subunit alpha; Short=PSE-binding factor subunit alpha; Short=PTF subunit alpha; AltName: Full=snRNA-activating protein complex 190 kDa subunit; Short=SNAPc 190 kDa subunit	1.06e-43	2.693	1.919	2.558	1.215	5.345	2.26	1.237	3.178	2.549	1.646	0.695	0.927	CCTTTTTTTGGAAAAGTCCTTTTATGTGGTCATATTTGCACCTCATGCAAACAAAATGTTATTCCCCATTCAAAAAAAAAAAAACCTCATACAACAAAAAGTAATGGAATAATTCAGCAAGGCTTCCATAATGTCATGTGTTCAGAAGTGCAATATTGATGTCAAATTACATCAAAAGCGATGTCACATATCTCCAATTCAAACTTAATTTGTAAAATTTTTCAAATGTCGCTTTATAAGGTTATTTAATGATATTGGCCATAACATTTATTGTGTAAATTAATTCTTTTCAATTGAATAATTGAGCAATAATGGCCAAAAGAAGAGTGAAAAAAATTTGAGCTGGAGCCTAATATATTCTTCACTGGACTTGATTTGCCTGCAGAGTCTTGAGGCCTG…
comp25215_c0	jgi|Helro1|160514	5.92e-52	genemark-SCF_091918-processed-gene-0.6-mRNA-1	0	gi|116242782|sp|Q15424.4|SAFB1_HUMAN	RecName: Full=Scaffold attachment factor B1; Short=SAF-B; Short=SAF-B1; AltName: Full=HSP27 estrogen response element-TATA box-binding protein; Short=HSP27 ERE-TATA-binding protein	4.64e-15	3.37	3.11	4.046	1.445	2.361	1.186	1.941	6.263	3.949	5.299	6.615	0.202	TATTGTTTACGTTTCAATTCGATTATCAATTCATATATTAATTCTCTTGTTTAAATCCAAATTGCAAATAATTAAATTCATTACTTCGCTTGCTTGACATGTTGAGGTCAGTTGAGTCTTGTCGACGTTTGCCTCGTTTACCTTAACCTACCTTCGGACAGGCAGGCCGAGGGATCTTTTTGGACTCGTGTCGTTTTTCAATTGGTCAAGATTTATTTTGGTAATAATCGAAATAATTGTTGCTGATTTTTTTAAATTATAGATTCTATAACCTCCTACTCTCGTGCAGAAGCCCTACTCGTTGTTTTTGAGTGATTATTATGATTATGTTCATTATTGTTACTATTATTATTATTGTCGTTGTTTTCATCGAGACGTTGCTTGTGGAATACAACTTTG…
comp25378_c0	jgi|Helro1|164963	2.56e-11	maker-SCF_092423-snap-gene-0.36-mRNA-1	0	gi|342187124|sp|Q99PJ2.3|TRIM8_MOUSE	RecName: Full=Probable E3 ubiquitin-protein ligase TRIM8; AltName: Full=Glioblastoma-expressed RING finger protein; AltName: Full=RING finger protein 27; AltName: Full=RING-type E3 ubiquitin transferase TRIM8; AltName: Full=Tripartite motif-containing protein 8	2.69e-09	2.312	1.458	1.223	3.375	37.207	3.322	0.71	2.285	2.865	3.362	23.109	57.756	CGATCATTTACAATTTTGAATGAACAAACAAATCCACATAGAAAATTACTTAGTCAAAGTTCGTAGGTCAATAGTCTACCAGGAGAATTGAAAGCCAAGAGGAGGCCTCTCTCTTCGTCAAAACGAATCTTAGTTGGGTATCTAAATCCCCCGATCGGTAAGTCAAAAACAGCTTTTAATCTGAGGTTTAAATCCAGAATAAAAGTTTTTCCATCGAGTAAACAAACATAGATATTTCCATGCTTATCCTTTGTCAAGCTTAAATTTGTCGAACTTTGACTAAAGCTCGTTTTAAAGGTTTCATAAGGCAGAAACGTAAAGAGCTGCTCACCCACTTCATTAATAATAAAAACTTTTCCCAAAGAACTGACAACGAGACAATCCTTAACATGCAAAGCG…
comp25418_c0	jgi|Helro1|67485	1.97e-114	maker-SCF_000016-snap-gene-0.44-mRNA-1	0	gi|74723683|sp|Q8IZS8.1|CA2D3_HUMAN	RecName: Full=Voltage-dependent calcium channel subunit alpha-2/delta-3; AltName: Full=Voltage-gated calcium channel subunit alpha-2/delta-3; Contains: RecName: Full=Voltage-dependent calcium channel subunit alpha-2-3; Contains: RecName: Full=Voltage-dependent calcium channel subunit delta-3; Flags: Precursor	9.89e-157	15.342	21.889	19.048	11.11	9.797	10.523	20.201	16.719	11.408	18.94	3.821	11.234	CTTTGTGTTTGAGAGAGAGAGAGAGAGAGAGAGAAAGAGAGAGAGAGACAGAGCTAAGATCGTTGCATTGACCTCCACAATAAAAGTCCAATCAAGTGGATCAATAGGCTGCTGGTGGAATTACTGGCCTTACACTTCAAGGAATCTTCCCCTTCATGGTCGGAGAAGCAATCCAAAGGCCTCTTTCTGAATAGCAACGAACTTTGACCACTGCATGATTCATCGGCGATTTCTATTGGTTCAATGGAGACCTTAGTAATGACGTCACAGTCACATGATCCATCAACAGCCAATAGGATCAGATTTGTCTGAGGCACCTGAGCTGCACTAAATAACCTTCGACATTCCAAGGAGGAATCAAGACAAGACTCCGAGACCCCGTGATAAGGTAGAACATGG…
comp23856_c0	jgi|Helro1|183986	7.05e-38	maker-SCF_092680-snap-gene-0.49-mRNA-1	0				12.501	19.455	13.39	15.063	12.743	15.468	14.638	16.194	18.714	20.289	13.241	12.761	TATAGAATACTTATTGTGGTCATGAACCCAAATGAAAATGACCAGGGAAATACAATTTAAGAAAACAATATGGTTACAGCAAACAATGGATGTCCAAAAGAAAAACCAAAATGGTGAAAGAGCAAGATGAAATATGCATTTTCCTCAAACATGAAAGGCTTTATGCACAAAACAAATTAGGTTCTTAATTCTTACTGGTGCAAGTAGAGATTTTTCCTAAAAATTTGGGTTTTGAGAAAATAATGACCAGGATTTGGATTGTTGCAAAGAACTTAGCCACCTCGGTACCAACCCTAAAGGATTGCGCAGAAAACATTAAAATTGCTTAAAAATTAAAGAGTTGATGTCAATTAAAAAAACAGTTCTTTGGCTGAGACCAATAACATCTCCGAGTCACAT…
comp25926_c3	jgi|Helro1|114071	6.71e-144	maker-SCF_084052-snap-gene-0.7-mRNA-1	0	gi|68565394|sp|Q4ZIN3.1|MBRL_HUMAN	RecName: Full=Membralin; AltName: Full=Transmembrane protein 259	6.05e-152	65.443	67.726	49.325	86.059	74.594	122.939	171.027	53.458	40.619	84.345	37.916	45.703	ATAATCGGATTGTTGTCACAACGAATAATCCGCGTTACGAGCGAAAGTTTGGCAACAATCCGATTATTTTAGATACTTTTTAAATTATCAATAAATTAATCGGAGGATGTAAAGTTCTGAAAACAAATTGATCGACAGACGATTTTCAAAGAATTGAATTCGCCATTTTGCTTTCAATGTTCCAAAAAATGAACGTTTTGTGCTCAACATTCCGATTCGAGGTGGAGTTTTGGAAGTTGCCGAAGTTTTGGAAGAACGCGACGAACATTCAGTCGAGACATGTTTGCAGAAAAGTCGTCTGCTGTTGTGTCTTATTTTGTACCGTCTCTAACGCTTTGACATCCCGCTAAACGTGCCATTCCTCATATTGGGTGTCGTTGTTACTACCGATGCATGGCC…
comp26005_c2	jgi|Helro1|116695	0	maker-SCF_090630-snap-gene-0.48-mRNA-1	0	gi|226706292|sp|B0R0I6.2|CHD8_DANRE	RecName: Full=Chromodomain-helicase-DNA-binding protein 8; Short=CHD-8; AltName: Full=ATP-dependent helicase CHD8	0	7.057	7.366	8.882	3.911	8.102	2.889	3.994	8.409	10.709	8.64	8.273	1.578	TTGAAACATGGACGTCACTGAATGTTGTTGTCTTCCATGGTTCCCAGGCTAGCAAGAACATGATACAACAATATGAGATGTATTACACTGATGAAAATGGTGCAAAGGTTCAGGATGCCTATAAGTTCAATGTCCTTATTACAACGTTTGAATGCATCCTCTCGGACTATGAGGTGCTCCACCCGATAGAGTGGAGGGTGGCCATATTCGATGAGGCACACAGGCTCAAGAACAGAAACTGCAAATTATTGATGGCTCTCCAGTGCTATGAATTTGAGCACAAGGTGCTGTTGACAGGAACACCTCTTCAGAATAATGTCGATGAATTGTTCAGCCTCCTCAATTTTCTTGAGCCAAAGCAGTTTTCATCTCTCGATGTTTTCATGTCCGAGTTTGGGA…
comp26034_c1	jgi|Helro1|107832	3.34e-70	maker-SCF_091227-snap-gene-0.32-mRNA-1	0	gi|1018736847|sp|G5EGJ9.1|DEP1_CAEEL	RecName: Full=Receptor-type tyrosine-protein phosphatase dep-1; AltName: Full=Density-enhanced phosphatase homolog 1; Flags: Precursor	9.49e-67	7.845	6.314	13.855	5.596	2.378	10.017	10.246	12.348	15.268	12.736	2.378	8.314	GTGACTGGAGATGGATCTGTAGTGACCAACTTGAGTGGGAACAGCACTGCAACAGGGTTTTCCATCTCCTGGGATCCACCTGGTGGTCACTATGACTACCTGACCGTGACATGCTGCAACTATCAGTCGAGCGGGAAGAACTGTTCTGCCAGGAATGTTTCCGGGTCCGACAACCGCTTGACCTTCGACGACCTGACCTCGGGCGCATTGTATGCGGTCGAGTTGATCACCCACCTCACAACGAATGAAGCCATCTCGAATGTCACGCATCATTTGCTCACAGTTCCAAAGCGACCAGAATCGACATACAACGAATCGACGACGTCGTCTCTGAAGTTTCGAATGAAGAACGAAGGACACCAGTGCACCTCTCTGAAGTTCGTCCTCAATTCCACCAAA…
comp24457_c0	jgi|Helro1|190880	7.09e-37	genemark-SCF_092065-processed-gene-0.3-mRNA-1	0	gi|18203074|sp|Q9J569.1|V162_FOWPN	RecName: Full=Putative ankyrin repeat protein FPV162	6.62e-08	29.753	23.946	26.292	34.144	47.581	22.589	21.64	32.593	41.574	30.212	50.665	44.94	GGTTTATTATTTAATATAATATTTGCTAGAACTGTCAAGAGACTTACTTCCGACCGAGAACATCATCCCAAAAAAGAATATTTGGAGGAAAATATTGGAAAGTCCTTTGAAAGTGTCGCAATGATGGATACCCTTGGCATTTCAACAATTTTAGAATCTAAATTTGAGAGTGTCCCCATAACCAAAGACATCAAGTTAGAGTTGGAAACAAAAGCTGAGCAACGTTACTCAATTGAGCAAATTCAGAAAATAATAATTGCTTTACCTTTCTTTGAAGAGCAGCTGAATAAGAATGATGATAACAATTCGCAAAGTAATTCCAGGATAGATGTAGGAAGAAGCATCAATGACAAAAGTAATTCATTTCTTAGTGAAAACAATGAGATTGATTGCAGGATA…
comp26105_c0	jgi|Helro1|176399	9.29e-50	genemark-SCF_092591-processed-gene-0.10-mRNA-1	3.06e-165	gi|635377429|sp|Q5T0N1.3|CFA70_HUMAN	RecName: Full=Cilia- and flagella-associated protein 70; AltName: Full=Tetratricopeptide repeat protein 18; Short=TPR repeat protein 18	8.89e-44	15.051	18.846	18.598	12.196	16.857	17.259	23.673	17.059	23.845	22.226	7.544	10.454	TAATCGTTATCATAACCAGCATCAGGAAAACCCCACTGAGGTTTAACCTAATGCTGGTTATGATAACGATTATGTTGATGTTCGTGATGACAATGGTGGTTGCGGCGATGACGACGAGTATCGATCAGTGTTCGATTAGCATCTGCTTTTATTTTATACAACCAGCTTAAAGTCTTCCAATAATTTGTCAAAGTTTGAAGCCTTTTGGTTGCAAACGTCGGCGGATTTGTTTTTGTTGAGCCGACGAACGGAATTGTTCGTGTTTCTAGTTGTTTCTGCTGCTCTGACAATCTCCTCGTGTAATTAATTTTATGTTAATCACTTAATTGATCATTAATAATACGTTTAAAATTTATGTTAGGTCAATCACTTAATCGATAAATGATTAATAATTACTTT…
comp23918_c0	jgi|Helro1|194351	0	maker-SCF_090781-snap-gene-0.42-mRNA-1	0	gi|81915066|sp|Q8R4P9.1|MRP7_MOUSE	RecName: Full=Multidrug resistance-associated protein 7; AltName: Full=ATP-binding cassette sub-family C member 10	2.76e-169	2.16	3.279	1.822	1.992	3.304	1.071	2.482	3.176	1.77	2.554	6.187	0.359	TGACTATCGGATTTCGAGGGTGGCCCTCAAGTTTCGATCGGTCATCGTCGACAGCATCTACAAAAAAACACTCTCCACATCACAAGTGGATCTTAGGAGTGAATTCAGTACGGGCGAGGTCATCAACTTGATGAGCACAGATGCCGACAGGGTGGTCGGATTTTGTCCAAGTTTTCACCAATTCTGGAGTTTACCTATACAGGTATGTGTTGTCCTCTACCTGCTTTACCTGCAGGTGGGATTGGCATTCCTCTCAGGTGTGGGGTTTGCAGTCCTGTTGATACCTGTCAACAGGTGGATTGCCATCAAGATTGGTCAGTTGAGTAAAACTATGATGTCCCAGAAGGATGCCAGAGTTAAGCTCATCAATGAGTCTTTCCAAGGGATAAGGACAGTAAA…
comp25312_c0			snap-masked-SCF_091173-processed-gene-0.26-mRNA-1	0				5.934	10.001	8.952	4.587	18.54	9.387	7.978	9.534	19.4	12.339	3.64	11.165	TGACGGAAGCCCTATCGGAAGTACTAAGTTCTTGAGGACGTTAAAAACCGACAATAAGGGTCGCAAGTCCGTTGCGATATCTAACGTCGTCCAAATTGCCAGAGTGCAGTCCAGGGATACTTCCCTCCAGCCAACTTACCAAAGAAAGCAGACCATCATGTTTGCTTCATTGAACCAATTAAATAGAGGCAGCTCCATGCAAAGATCTGTTGCTAAAAATGACTTCAATGGGAAGTCAAGGAGTCTTGGCTCTGGCCTTGATAAAAATGCAAGACCAGGTGTCGTTTCTTCCAAGTCTGCACTTGGAATTGAAAAAGGATCGACACCTATTTTCCTCCTCAGATCTACTTCTCCATCTAAAAACCGAGCTCGAAGCATGGGAAACATTCAGAGGAGCAA…
comp19643_c0	jgi|Helro1|111473	0	maker-SCF_091453-snap-gene-0.45-mRNA-1	0	gi|251764783|sp|Q566I3.2|HYOU1_XENLA	RecName: Full=Hypoxia up-regulated protein 1; Flags: Precursor	0	6.882	6.839	7.195	4.196	4.374	4.729	5.458	8.45	4.136	7.881	2.756	3.081	GCTGCTTACTGGACTTCACTTTGACCGAGTGTGGCTTTGTAATCATTTTCCGCTAGCGGTTGACGATGGCTGCTAATATGTATTTAAGGTTGCTCTTGGGATTACTCCTACCTGCACTGGCTGCTGGCCTGGCAGTCATGTCTGTTGATTATGGAGGAGAGTTTTTGAAAGTTGCAATTGTTAAACCTGGTGTTCCAATGGAAATTGTTTTAAACAAGGAGTCCCAGAGGAAAACACCGAACATTGTGGCTCTGAGGGACGGTGAGAGGATCTTTGGGGATGCTGCACTGAGTTCTGCTATGAGGTACCCGAAGTCAGCTTACAGGTACCTCCACGATGTTCTGGGAAAGGACTTTGACAATCCTCTGGTGACCGAGTTCAGACGGAAGTATCCCTACT…
comp21664_c0	jgi|Helro1|191177	2.11e-93	genemark-SCF_081822-processed-gene-0.0-mRNA-1	0	gi|37537749|sp|O88382.1|MAGI2_RAT	RecName: Full=Membrane-associated guanylate kinase, WW and PDZ domain-containing protein 2; AltName: Full=Atrophin-1-interacting protein 1; Short=AIP-1; AltName: Full=Membrane-associated guanylate kinase inverted 2; Short=MAGI-2; AltName: Full=Synaptic-scaffolding molecule; Short=S-SCAM	1.05e-55	1.16	1.005	0.452	0.178	0.358	0.231	0.676	1.025	0.975	1.313	0.057	1.454	AGAGCATGAACTCCACAATCGCTTGTTTTTAAACATTTTTGGATCATGTTTCTTGCCGTTTTGATTGACAAATTGAGTTAATTGGAGTTTGACGGAATTTCAGAGTAAATACAAAGCTTTCACTTTAAGCCTCATCTCAAAATCCCAGTAGAAATTTCTGACGGTGTTTAGTTATGTCCTAACGGCTTTGCCATCGGAGGGGCCGCTAGAAATGTTCAAAGGAAAACGTTGCCAGCGTTCAAACAACAGCTCATCAAAATCAAAAGACATCGAACCGCCTGAGGACCCTAAACATTGGTCCCATAACGTTCAGGAAGCATCCGTATCTTTTGATTCTGATGTGGATTTGCTTCTAATTGATGGTGGAGCAGAGCATGGGGAATTGTGTTGGATTGCAAG…
comp22771_c0	jgi|Helro1|66822	1.37e-49	maker-SCF_180854-snap-gene-0.21-mRNA-1	8.02e-175	gi|38258893|sp|O35719.2|RA51B_MOUSE	RecName: Full=DNA repair protein RAD51 homolog 2; Short=R51H2; AltName: Full=RAD51 homolog B; AltName: Full=RAD51-like protein 1	4.15e-49	16.712	21.146	19.383	13.719	16.397	14.946	17.723	19.131	22.92	30.494	41.713	41.996	TGCAAGCTAATTGCAAGGCATTGTTTGAAATTCTGGCTGAAGACATGGTATTTCCATTAGGAAAGACAGATGGTCACGAAGATTTGTTGAGAATACCAGAGAGCCTCACTGAGGAGTGGATGCCAATGCTCTCCCAGCTCATCGAATGGCACTTAATTCATGGCTTCATGGGAAAATTGTTGGACAAATTGTCAGAAGTTGGATCTGACCAAGATAGGAGCATCCTCGCATGGATATGCTTTGCTTGCAATGAAAGATATCAGAGGGAACAAAGAATTGCAACAAAAACAACTTATGATGCCAAGAAAATTTTATACTTGGGAACGATTAAACCTAACAAATTCACTCCAATTTTTGTCGACAAATTCTGCAACCTCTTCCCAGAATTATTAAAATATC…
comp25771_c3	jgi|Helro1|164612	3.25e-37	genemark-SCF_092464-processed-gene-0.2-mRNA-1	0	gi|32363202|sp|Q969V6.1|MKL1_HUMAN	RecName: Full=MKL/myocardin-like protein 1; AltName: Full=Megakaryoblastic leukemia 1 protein; AltName: Full=Megakaryocytic acute leukemia protein; AltName: Full=Myocardin-related transcription factor A; Short=MRTF-A	1.41e-12	16.239	25.696	27.671	39.515	24.573	39.427	39.438	19.48	15.522	15.833	66.968	469.807	AAATAAAACAGTGCAAAATTCCCAACATGGAGTCAATTGAAGAAATTCACACAGAGCTCACACGGAGTAGGAATGAAACCGACCAAAAATTCCTCTACAAATGTTTCACTGACCAGATTTTGTCAAACCAACAATAGTGACCTCTGAGGCAAAAAAAAAGTTTGCAACTTAATTTTTTAAAATTTAGCAGATTGGCAAATAACAAAGGAAACCACAAACAGCAGTGGCTACAACTTTGGCTTTAGCAGTGGAAACATGGCAAAGAACATGCAATTAGATGGATGAAGTAGAGCTGTAGCTTGTAAGATCAAAGTCGTTCAGCATATCCACGCAGCCATTTTTCATGCCACGCTCATGATTGCCAACAGAGTTGGCTTGTGAGAATAAAGAATGAGTGTT…
comp21508_c0	jgi|Helro1|186090	1.69e-174	genemark-SCF_000016-processed-gene-1.19-mRNA-1	0	gi|12644042|sp|O02649.3|CH60A_DROME	RecName: Full=Heat shock protein 60A; Flags: Precursor	9.18e-131	20.659	15.658	19.253	20.197	11.298	11.9	12.983	18.077	13.145	14.51	15.958	14.799	AATGTCCGGCTTTTCTAAAAGTGGACTTGCATGGATTATATTGAAGAAACTTATTGTACCGAAATTTATTAGGAAGCGATGGCTACTTGCGAAAGCATCTCGACTTTTCTTTCAAACTCCACAATCGAAGAAGAGTACCAGGCTCGGGGAAAATCGTTTCGATTGCTTGAAAGGCTCGAATTCAATTCGAGAGAAACTTTCAGCCAGGATTCAATCAACCGTCAATCCGATGACGACCTCATCGGGGAAGTCCATTCCACTGCCGAGGTGGTAATTCCAGTGCCAGGTCGGCGACGCATGTCATTGATGGATAAGATGACAATTCCTCTCAAGTTTCGAGCTTCTCGAGGTTTCAATAGGTGCAGAAATTCCCTTTCAAAGATCACAAGAAAAGTCGTC…
comp25881_c2			maker-SCF_091431-snap-gene-0.33-mRNA-1	4.85e-162				4.986	6.651	7.174	5.241	8.424	4.505	7.102	4.276	7.666	7.508	5.622	3.956	GTCGTCCGGTCGGCAGTCCGTCGCGGACCTGCTGCCGCTACTTTGCAATTAAAATACCAGCTTTCTGCGATTTAGTGGACTCATGTTAAACCAGTCTAACCATTTCATGCAAACAAGGATTTGCTCCCAATTTGCTGAGAGGATGTACAACCTCCTAAAGACCGTTTCAAAGTGGCATCGTGAGGTGATGTAAGCGTGCACGAGCCGCAGGTCGAGACAGGACAAGACTAAGTAGACTAAAGCAAAAGAATAAAACAGCATGCTCGTCGTGAGGATCAATAAGCAGTAGAAACATCGGTGAATGGCCCAAATAAAATTTACATTTATGCAATTAATATCACACTGCTAACAAATTTTTCAGGAGCAAAATGGACGACGAACCCCAAAATGTTTCGGGGC…
comp25951_c1	jgi|Helro1|75318	5.99e-33	maker-SCF_092624-snap-gene-0.74-mRNA-1	0	gi|384872684|sp|Q01705.3|NOTC1_MOUSE	RecName: Full=Neurogenic locus notch homolog protein 1; Short=Notch 1; AltName: Full=Motch A; AltName: Full=mT14; AltName: Full=p300; Contains: RecName: Full=Notch 1 extracellular truncation; Short=NEXT; Contains: RecName: Full=Notch 1 intracellular domain; Short=NICD; Flags: Precursor	1.63e-51	2.842	3.069	3.888	2.383	6.553	4.312	3.528	2.956	3.413	7.292	10.538	9.806	TGGACTGGACCCAGTTGAACCTATGAACCATTTGTCAAAGTCATTTCTTCTCTTTTGCCCCTTCTGGTTTCTCATCCTGATGTGCTCCTTCAGCATAAATTCATTTTGGTTTTGCCTATTCCAATGGAGGACATGATTATACATCTGCTTACTTTCTGCATTACTGGGGCCACTTATGTAGCTATAGGGAGCTCCCTCAAAGTGGTGAGGAGTTTGATGAAAATGTGTGGCAAACATCTCCCCTTGGTTGGCTTCAGAAACAACATCCATCATGTCAATTTTTCTTTTTTTTTTGCTTTGACCAACACCGTCTGCTTCAGACTGAGGAAGAGATTTGTTCTTTTGCTTCATCCCTTTTTTCTCTGACATTAAAAGGTGATCAGAGAAATTAGATTGACC…
comp22267_c0	jgi|Helro1|117169	2.99e-86	snap-masked-SCF_107652-processed-gene-0.6-mRNA-1	0	gi|78099255|sp|Q8BGE5.3|FANCM_MOUSE	RecName: Full=Fanconi anemia group M protein homolog; Short=Protein FACM; AltName: Full=ATP-dependent RNA helicase FANCM	5.62e-68	0.239	0.458	0.397	0.183	0	0.201	0.194	0.295	0.644	0.778	0	0	ACTTTGTGTTTGAAGGCGATTAACTCGTCCATAGGGAAATCCCCAAGCATCTGATCATCCACAAAATCATCATCAAAAACCAAATCGCAAGTGTCGGCAATGTCCTCGACAAGGGCCTTTTCCTCGGAGATTGATGTCGGCTTCTGCGGCCGTTCGACGAAAGGCACTTTAAGGGCAGTGAAGAGTCGTGCGGGAGTTTCATCTTGGAGTCCCATATTCCCCAGGAGTCTCTCCCTCTTTGGAACACCTCCCTCTGAGCCCGGGCTTCTCCATTCGGGTGACCGACTGGCTGAGAAGAATTTTGGTTTGCCAGGAGTGGTCAACGTTGTTTTAGAAACTGCCACTGACAACGGAGCTTTAAAGGGGGAAGAGGAATGAACTGGATACATGTTATTGTTT…
comp25515_c1	jgi|Helro1|191066	0	maker-SCF_090049-snap-gene-0.23-mRNA-1	0	gi|82583720|sp|O01761.3|UNC89_CAEEL	RecName: Full=Muscle M-line assembly protein unc-89; AltName: Full=Obscurin; AltName: Full=Uncoordinated protein 89	1.64e-77	4.848	6.522	3.801	4.598	5.017	5.82	8.132	4.016	3.795	4.9	7.871	2.525	GTGGAATGGATCATAAAAGTGGAGGACAACTTCTTTCCAAAGCTTGCAGGGGAGTTGGGGACGTCACTTGCCGAAGTCCAACACCATCAAAAAAGACTCGATGAGTTTAAGGGAATTGTCAAGAAGGTGCACGAAGAAACGGAGAAGCACCTGAGAACAGCAGAAATTCTCTCCATGAAGGGGGACTCGAACGGACACAAAGATTTCGTCATCAACGAGCTGATCAAGACTCACACAAGATTTCAAGCCAGAATATCCGAGTACAAACACCTTCTGAATGTCGCAACAAAGTTCTTTGAGAACCTTAAACAGCTGGACAACATGATTGAAGCCACAGAGAAAGAATATTCTGGTGACAACTTGCCATCAGAACTGAACACTGCCAGGGAGGCCCTGGTC…
comp26213_c0	jgi|Helro1|190245	2.74e-08	maker-SCF_090639-snap-gene-0.56-mRNA-1	0	gi|166218802|sp|A2AKG8.1|FOCAD_MOUSE	RecName: Full=Focadhesin	6.49e-15	2.885	2.709	1.156	1.039	2.948	2.274	2.185	1.462	3.4	2.942	1.15	3.749	CGCATTATAAGCATTGAAGATGTCCTTTAAAATGGGGACAAACAATGGCACACTACGAACTTCCGATAAGAGCAAAACATTAAATGGATCCGTTCTTCAAGTATGTCTTCCTACAAACAAGGGATTCTCAATTGTTTTTGCCCATCAGACAAACAATAGTGCAAGGTCTGATTCAGTACGAAGGAAATGTGAATTACGTCCTGAACATTTTGCCTTGGATGCAAGTAGAGGAAAATAGCACAGAACTCCTTGAATATGTGGACCTCCTGATAACAAACCTTGATATTCCTGATGAAATTCTCAGTTTAATTCTTCAAATTTACTCTGAATTCCCTGCACCACTGCAGGAAACAATTTTGGATTTCATTTTAAGGATCCTCAAAAATTCTCCCAATCTTG…
comp24541_c0	jgi|Helro1|131926	0	genemark-SCF_092206-processed-gene-0.3-mRNA-1	0	gi|97535708|sp|P25054.2|APC_HUMAN	RecName: Full=Adenomatous polyposis coli protein; Short=Protein APC; AltName: Full=Deleted in polyposis 2.5	1.56e-138	68.457	78.985	49.064	35.564	106.342	34.106	43.241	60.036	45.496	71.179	38.307	32.54	AAGGATGGCTGCCTATCATGACAGCCAGCTTGTGCATGTGTGGTGGAGTTGTGCACTTCTCACGTTTATGTAAATATTTGCTTATTCTATTTACATGCTGATTCCAAAGGGACAGTAAAGGAATCATTTGTTAGTCCACTTAATTTCCGATCCTTTCGGAGCCTTGAGTTTTGTGGCCGGTTAGCAGGAGTGATGTACGATTTTTGTCATCAACATGATGAAAAGTGAATTTGCACCAGCTAAGATATCTCATTGCAATCTGGGAGGTGTCATGATAGGCAGCCATCCTTTGATTTGCAAGAATGAAGAGGAGGAAGATGATGATGATGGGGACAGCGTGTCTAGCAAATTAGACTTGCATTTTTCAAAGGATGATGTGATCGATGATGACGACGACGA…
comp25218_c0	jgi|Helro1|97443	1.33e-60	maker-SCF_091305-snap-gene-0.37-mRNA-1	0	gi|41019522|sp|Q9UQ26.2|RIMS2_HUMAN	RecName: Full=Regulating synaptic membrane exocytosis protein 2; AltName: Full=Rab-3-interacting molecule 2; Short=RIM 2; AltName: Full=Rab-3-interacting protein 3	1.14e-29	2.113	2.591	2.737	1.638	2.2	1.059	2.066	2.053	2.792	2.38	0.086	0.613	CTGTCTTCCTACAAGTTGTCCGGGTCCTAGGCCGTCGATGAAACTGCAGAGTTGTTGTTGACTTCCCTCCAAAAAACTAGCAACGCCGGCAGCCGAACTCGCTCCCTGCCACAGGGCGCTGGAATCGCTGCTGCAACTGGCCATGCTTCCTTCGGTCGAATCTCTGCTCGTCTGTCGAGCCATCCTCGTCTTCATCTCGGCGGCGGCTCCTACTTCTTCGCTCCTCTGAAAGGATGCCTTGCCTTTTTTACCAATTTCTCCGATCTGCGAGGTGCTTTGACTTTTCCTTTTGGAAAGGCCTACCAGAGCGGCTACTTTGCTCCCGATGGACGGCTGGTGCTTCGGTGGAGGAGGAGGGCGTCTGGTCGTGCTGCCCGTTTCGCTCGAAGCCTCTTCTGT…
comp25803_c0			maker-SCF_091337-snap-gene-0.77-mRNA-1	0	gi|6226931|sp|Q03601.2|NHL1_CAEEL	RecName: Full=RING finger protein nhl-1	0.000493	2.219	2.171	2.932	1.943	0.465	1.075	1.893	2.666	3.816	2.018	2.342	1.524	GATATCCAGTGCAAGTCTTGGCAGAAAGGACAAGGAGAACTCTTCACACAATTTCCTGCTTGCCCAAGAAATTGCAGCTCCATTTCCAGTGGAAGGAGGACCGAAATTATTGAATTTCTCAGCCATCTTCAAGAGAATTGTTGCTCCAAGCTCTGCAACAACCCCAACAAAAGCAAGTACTGCATCAGATGTGGGAAAACTTTGTGTGAGAGCTGTGTTTCGTGCTACCACTCGAAACATCGTACCTACGAAATGGAGTTTCTCAACTCCAGATACAAATCCCTAGTGGAATGCTACAAAGCTTCTAATGAACGGAGAAAACAGTCTTGTGTTGATGAGGTAGAAAAACTGCAGTCAGGCATTGGCAATCTGATCAGCATGAAAGCCAAAACAATTGAA…
comp22936_c0	jgi|Helro1|182418	7.23e-31	snap-masked-SCF_091007-processed-gene-0.36-mRNA-1	0				2.361	3.405	2.206	0.079	0.071	0.509	1.511	3.235	2.619	4.391	0.297	3.643	GGCATGATGATGATGATGACGACTATGCCGGGATCGTGTGTCATTGACAACTGCAGGCATCTTTCGAGTGGCACTTCAGCAAAGCAGGGTCAGAAGCAAGCTCTCGACACTTCTTAGATTCCGTCATCACCAGCAAACCACTGACAGCAACAGGCCTGGTGCTAGCCGATGAAGCCATTATGAATTATTGCATCGTCATGCTCCTAGCTCACACAAGCGCAGGATTTTTACTCTTTGGCACTCCACCAACCCTCAACAACAAACTGCTGAGAAGCCAAGAAAGCAGTCTTAGATTGTATTTTCAATCAAAGACCTGGAATGGCGGCAAAACTTCCGACGACTGTCCCCCAAACATTTGCAATAATCTCTCGAATAAGTTAAATCATAGCGAAATCATCG…
comp24090_c0	jgi|Helro1|113006	0	maker-SCF_090898-snap-gene-0.37-mRNA-1	0	gi|81885714|sp|Q6PF93.1|PK3C3_MOUSE	RecName: Full=Phosphatidylinositol 3-kinase catalytic subunit type 3; Short=PI3-kinase type 3; Short=PI3K type 3; Short=PtdIns-3-kinase type 3; AltName: Full=Phosphoinositide-3-kinase class 3	0	1.369	1.129	1.173	1.129	1.548	0.758	1.019	0.859	1.048	1.498	0.013	0.422	CACGTATTGGCTGAAAACGATTTGAGAAAGTAAATTGGATAATGCTATAACGAGGGCTTAAAGACGTTGCAAATACGCGCGTGTAGGTATTCCATTATTCTTCGATCTCGGAAATATTATTTTATCACATTTGAAAGGGGGATGGGATGTATGAGTTTTTTAAGAACGCAGAACAAATAAAATTGTTGTCTACATTAGCATAACCATTTTTATTTGATGCTGAGCCAAATTTGGAAACATAAAAAGACGTCGTCTCCTACCCCCTATTCACTTTTTTCCCAAACAACATAAAATAAATTGCTATATCTACAATACAACATCCCTTCACATCGGAAATTTGCACTAATTATTGCAAATTTGATTAAACTTAAGTTTTAAAAGAACCATACAGATCATTAT…
comp20240_c0	jgi|Helro1|107104	0	maker-SCF_091907-snap-gene-1.82-mRNA-1	0	gi|85700952|sp|Q865S1.2|AP3D1_BOVIN	RecName: Full=AP-3 complex subunit delta-1; AltName: Full=AP-3 complex subunit delta; AltName: Full=Adaptor-related protein complex 3 subunit delta-1; AltName: Full=BLVPCP1; AltName: Full=Bovine leukemia virus cell receptor; Short=BLV-R; AltName: Full=Delta-adaptin	0	21.46	24.689	22.707	13.51	40.202	16.658	17.906	19.803	20.669	24.901	4.783	33.327	ACAAGTACATTATTGATACATTTGACCGTAAAAGAAAAGTAAAGTGTCAAATTTTGTATTTTATACATTCAGCACCCTTTTTGTTGTAACTGACAATAACATTAACAGAACTAATCAGCAAAACCAAACCGAATGCTTGGAAAAATGTCACCAGTCTTTATGTCCTAGATGTGTGGAAAAGCAATCTTGCTCCAGGTGACTAATTGCCCCTTAGAAGATCCTTGATGTCCTTTACAATGTTTGTTAGAATGGATGGTGCCTCTGACTTTCCATCAATCATAACAAGTCCTCCATCCACCAACTTTACAAGAAGACAAACATGATGCTTTTGAAGTGTTCTGCCATAGAGTGATGCAGAGGTTTGGATGTGTTCAACAACTGAAAAGTTGCAGTGGAAAC…
comp26326_c0	jgi|Helro1|190718	9.11e-175	genemark-SCF_110847-processed-gene-0.0-mRNA-1	0	gi|223634791|sp|Q8C8R3.2|ANK2_MOUSE	RecName: Full=Ankyrin-2; Short=ANK-2; AltName: Full=Ankyrin-B; AltName: Full=Brain ankyrin	0	27.857	25.975	14.258	15.63	16.052	18.802	15.755	12.737	12.965	15.164	10.793	21.191	GATCGTGATCGGTCGATGGAACTTTCGTCTTCTGGGTTCGACCGTCGCTATCGGACTGACGGACACTCGAGATCCAACCATTTGCTTAACAAATTCATCGGGCAGGCATTGAGTTTGAAGGCAAAGTTTAATGGGCTTTGTTAATGCTCCAGCAGGAAAGGCAGCCTGAACTTGAGGGAAAATACTTGAAGTGATGACACCCCCTTGAGGGCCGAGCGTGGCCACCTCCTGTCGAATCCGAGTCACTAAGGCAAAATACTTGGGGAAGTCGTTTGAAATTATTCTGGTTATTCTCCTGTGATATAAGTCTTCAGCATTCTCAAGGTCATCAAAACTTCCACTGATGGCTTTCATAACGGCATCGTAAGATCCCAATTCCGGATGTTCTCTCCAGGTCTG…
comp23763_c0	jgi|Helro1|167083	2.42e-66	snap-masked-SCF_086480-processed-gene-0.1-mRNA-1	3.25e-119	gi|294862529|sp|Q03001.4|DYST_HUMAN	RecName: Full=Dystonin; AltName: Full=230 kDa bullous pemphigoid antigen; AltName: Full=230/240 kDa bullous pemphigoid antigen; AltName: Full=Bullous pemphigoid antigen 1; Short=BPA; Short=Bullous pemphigoid antigen; AltName: Full=Dystonia musculorum protein; AltName: Full=Hemidesmosomal plaque protein	4.22e-102	17.087	22.213	19.763	11.785	10.007	9.51	16.342	19.108	13.509	20.328	9.961	10.838	GATGAGTCAGCCGTGGGATGTTTGCAGCAGCAGAGCATTTGGTCTCCAGGAGCTTTGCAGAGCTTCGATGCTTTTGCAACGCGGAGCTGTTTCTGCTTGGTGTTTTGACGACATTTGCAATGAAATATCAGAGCACGTTGTAGGCATCTGCGGGATTAACAAATAAGCAATTTGTTTGCAGAATCAGGAACTGTCGAGGTCAACTGATAATTCCAAGGAGATGCAAGCTTAAAAACAGAAAGTCCAAAGCTGTGAATGTTTGAACTTGTGACCTCTTATCGGAATAAGCGCCGAAATAGAAGATTTCGAGGTGGAGGGAGTGAAGATTGAACTGGAAAGGAAGCTGGAAGACATCAGAATCATCTGGCATCGAGTGTCCAGAGAAGATGCTATTGAGAT…
comp25796_c1	jgi|Helro1|191479	1.7e-05	genemark-SCF_089644-processed-gene-0.3-mRNA-1	0	gi|1705717|sp|P50283.1|CD7_MOUSE	RecName: Full=T-cell antigen CD7; AltName: CD_antigen=CD7; Flags: Precursor	0.009	21.141	13.679	28.384	22.107	22.896	24.613	19.709	30.575	56.944	31.351	104.165	48.357	GAAATGAACTTTAATTATCAGGAACAAGTAATTGGAGTTAACAAGTAAATCGATATCTTTCGACAATGGTTTGTGCGCTATTGTAGCGGAAAATATTCAAAAAAAGCTTTTTGATTCTTGGCAAAAGCCCTTTGGCTTGATATTATCTTCCATGAGTTCAATCATTCAAAAAATCTCAGATTTATTGGAAACAAAATTAAAAAGTACTTATAAATTGTATAAGAGGCTTTGAAAAATGGCTTTTAAAAATCTGATGTATACTCAGAACAAGTTTCACGTCTATGCAGTCAATTCTCAAAGTATATCTCCATGGTAATTGTTGTGAAGCAGAGAATCGAATCTCACCAAACGAAATTCTTTAATTCTCGATCGTTATCGCGTTTTCTGTAATAGCCGTAC…
comp10246_c0	jgi|Helro1|186177	3.61e-60	maker-SCF_092468-snap-gene-0.16-mRNA-1	6.55e-152	gi|408360017|sp|Q3TQI7.2|TLS1_MOUSE	RecName: Full=Telomere length and silencing protein 1 homolog	3.21e-47	5.053	6.204	5.829	7.839	7.178	6.884	7.215	6.32	6.371	5.742	7.491	7.043	AAGGCGATAAACACTTTTATTACAAAATATTTTTTATCGGATGCGATTTGACCGTCCATTCACATAACCGATTCATTTCTTTGGACAAACTTTATTGTTTTTTTCTAATATTGGGCAATACATTATCCGTAAAGGTCGGTTTTGTCTGTTCGTCTTTCGACATGACAGAAATCACTAATAAGAAACGCAAAGCCGCCACAAGACGAAAAGTATCAGACGATAGCGACGGTGACGCCGGAGTAGACAATGAACTATTAGAAGAAATAGTGGAATGGCAGAGAGCCAGGAAACGTCCGAAGGGTCTCAGTGTGGAAGAGCTTAATGCTGTCAAAGATCCTTCTAGCGAGCAAAAAGTTAAAGAAGGAAAGAAGCAGAAAGTTGGAGGTTATGTGGATGCAA…
comp26341_c1	jgi|Helro1|194250	0	snap-masked-SCF_091083-processed-gene-0.18-mRNA-1	0	gi|296439289|sp|Q8NFP9.3|NBEA_HUMAN	RecName: Full=Neurobeachin; AltName: Full=Lysosomal-trafficking regulator 2; AltName: Full=Protein BCL8B	0	1.267	1.98	1.3	0.529	0.354	0.586	0.878	2.048	1.238	2.604	0.873	0.092	CGAATACGTTGTTCCGTACTCTCGCTTCTAAATTTTAGAAAAGCCCTTGAGTTGAAGCATTTGTTTCGGCCTGCAATTAGGATTTACTAACAGCAAGAAACTGGCCATTAATCGCTAGTGACGTGTTAAGCAGTCATTTGCTTGTACAAGGAATACAGATGCTCGAAAAACTCCCGTTATAACTGCAATAGTTATTCCATCCAGATCATATCATTATGAACAACGCTGAGGAAGAAGCCTCAGTAACTCCTGGCATTCATGTTGGTAGTCCAAAAGCTACCACTAAGAGCCAGGTCACTAATGGCACACCTATTTCCTTGGAGCAGGAGGAAAAGAAAGATCAGGCTGATGGAGACTGTCAACTCCTGACATCTTCATCGAAAAGTGCAGATAGTGAGG…
comp24605_c0	jgi|Helro1|102998	0	genemark-SCF_090676-processed-gene-0.4-mRNA-1	0	gi|81911255|sp|Q6P4T2.1|U520_MOUSE	RecName: Full=U5 small nuclear ribonucleoprotein 200 kDa helicase; AltName: Full=BRR2 homolog; AltName: Full=U5 snRNP-specific 200 kDa protein; Short=U5-200KD	0	14.609	16.708	15.554	12.278	8.397	12.047	11.195	23.563	19.059	17.424	5.763	7.62	TTTTTTTTTTTTTTTTTTTCTCGTCCTTATTGATTTTATTTCCAACAACAAAGAAATCTATATAAGTCCAGAGTACTTAGTTAATAACAAAATTCTGTCATCAATCGCTGTCATCTCGATCCCTTCCCTCCTTCACATCGATGCTGAACTTATATTCCTGATCACACCCCATATATGCATCACTCATGAAGTATAACACGTATTGTTGTTTGCCCAAAGATGGTGCAATAAAATCCAGGTTGACTTTAGCCTTCTGTTGGAGAGTGAGTCGTTTGATGGCTATCAAGCTCTCAGATTTTGGCTCACCAATCACTACCCACCATCCTTCTTCTCTTTTCTGTGGAAAGTACGGTGCCACGATCGGCCCAGATACTTCATCTTCCCTCTCTATGGAGACTG…
comp23818_c0	jgi|Helro1|105390	0	maker-SCF_090991-snap-gene-0.21-mRNA-1	0	gi|41688714|sp|Q8TB72.2|PUM2_HUMAN	RecName: Full=Pumilio homolog 2; Short=Pumilio-2	0	3.347	3.295	3.142	2.085	6.553	2.708	2.991	3.246	3.537	4.988	2.264	4.999	GTTTTTTTTTTTTTATTTTTTTTTCCAAACAACGGCCCCAAGTTTATAGGAGTGAAAATATAAGAAAATATGATAAATACGTTTCCAACTAATGTAGAATATCTTGCATGATAATGACTCTCCAGGCCAATGAAAGCAACAAACAGCCAGATGGTGGACACACACGAGGTGGACAAACTGCCAAACAAAATCACCACAAAGCACACACTGAGACCTTCCTGCGACCAAACAATCCATCTTAAGACTCCCTCAAAAACAGTCTGGACAAAACACCTTGGTGACGAATTTGTGACGTATTATTGATGGCGTAAATATTCGTGCAAATGATGCTTGCATAAATAATAAAATTGCTAAATTTAGTTGGAGTTTGGAGGAAGATTAGCAAAATAATTACATGAA…
comp24774_c0	jgi|Helro1|190341	6.95e-119	maker-SCF_091861-snap-gene-0.72-mRNA-1	0	gi|56757603|sp|P34416.3|LASP1_CAEEL	RecName: Full=LIM and SH3 domain protein F42H10.3	8.41e-61	47.842	59.979	26.282	45.121	52.861	46.565	40.775	23.955	19.878	18.495	40.222	44.012	TAGTTAGTTTTCGGGACACTGCCTACAATTATACAAACAATTGGGTGAATGGCTTTAGCCAGAATGAGTTGAATTTTGTCAGTTACTTGTCAGTATCAATGAGTTATAACCTGGTTTTTCGTTTATTTTTTGGTTGTTAGAGACTCCAGAGAGTTCGACGAATAGGACGGAAACGTTTGACTTTAAATCGACAGGCGACAGTACTGAATGTTCTAACATGAAACTAAATGAAAAAATCAACGAAGAAAACGTTAAAACGGCGTCTGACTTGGTAACGCCAGGATACGTGAAGCAAATGATTAACAGATTTTCCTCTGGAAACTCTAATGAAGATGCCAAAAGAAGCCCCTCAAGTATTTGTTCATTCAAAGTACCTTTGCTACATTCCACAAGGTCCAG…
comp25363_c0	jgi|Helro1|87912	4.57e-78	genemark-SCF_124518-processed-gene-0.0-mRNA-1	0	gi|122126313|sp|Q7K486.1|ARMC6_DROME	RecName: Full=Armadillo repeat-containing protein 6 homolog	7.99e-48	3.783	3.277	4.408	5.626	3.468	4.934	3.795	3.996	5.25	5.241	21.417	3.14	CTAAAACAACATTATTAAATGTTTCCTGAGTTATTCGCTTTGCCATTGCTGAAACCGGAGCAGTCCTCAGAGTCAATAGCACAAACGAAAAGGCATGACAACTTAACGCATAAATGAATCATAGCAATTTGAGGCTCAGGGAGTCAATTTGATGATGATTATCAAGGATCCAAAGATGTTTTCACAAGAGGGCCTGAATGAGGAGGCTTCTGCTAAAAATGAGCTTATGTCATCATTAAACAATATTGAGGCCATCCTCGGTGCAGGATGTGAAGCGTCTAGCATAAATGAGAACAATTTGTTGCAGGAGTGCACAAAGCTTCAGAGTATCTGCAAACGAGGACTTGCAGAGAGGTGTTTGGCCACTATTGTAGGAGCCGACAATATTCTGATCGATTG…
comp25079_c1	jgi|Helro1|75893	2.74e-34	snap-masked-SCF_090811-processed-gene-0.31-mRNA-1	0	gi|122065304|sp|Q9JK45.2|KCNQ5_MOUSE	RecName: Full=Potassium voltage-gated channel subfamily KQT member 5; AltName: Full=KQT-like 5; AltName: Full=Potassium channel subunit alpha KvLQT5; AltName: Full=Voltage-gated potassium channel subunit Kv7.5	3.77e-31	76.481	53.641	73.152	244.612	70.622	175.654	175.844	46.343	50.381	61.341	106.26	70.597	AACATCAGTGCAACCCAACAACAACAACAACAACCTCCCGAAGAGGGCAGGCGAAATCTCATCAGGAGGACTTATTCGGGCAACAATGCCGAGCCCTCGTCTCGGTATGCCCTCGTCAACGCAAGGTTGAAGCTAAAGAGGAGTCACATCAGCTTCCAGGACGTGGTGGTTCTCCAGTCCTCGCCGATCGGTGACAGGAAGGAGGCGGAAGGTGACGTCAAGAACGACGACAACAACGAGGATGCCCTGCAGTGCGCAAGGGTGGACCACCTCACCTCTACCCACAAGACAGCCATCAGGGCAATCAGAAAGATCAAGTTCTTCGTAGCCAGGAGGATATTCAAAGAAGCTCTGAAGCCCTATGACGTCAAGGATGTCATCGAGCAGTACACAGCGGGT…
comp26391_c3	jgi|Helro1|79448	1.63e-66	maker-SCF_091858-snap-gene-0.54-mRNA-1	0	gi|317373536|sp|P98160.4|PGBM_HUMAN	RecName: Full=Basement membrane-specific heparan sulfate proteoglycan core protein; Short=HSPG; AltName: Full=Perlecan; Short=PLC; Contains: RecName: Full=Endorepellin; Contains: RecName: Full=LG3 peptide; Flags: Precursor	4.73e-69	3.344	1.461	3.939	0.657	2.91	2.723	1.914	8.212	17.602	4.828	1.784	2.576	ACTCTTGACATCTTTCAGAACTTCCAACAAGTCAGCCCTACTGGCCGGCCTGTTTTTGAGGGGGTCCAAGTACCATTGGTTCTCCCTGAGTGGAATTCGAACGTGAGTTGTGACATTCGGTTGTACAGCATCATGGTGGAAGCTGTAAAGCTTTACATTATTCGCCCCAGTAAGCACGACGGCGACCAGGTCATCAGAGGGTTTGGGTTCTCCGTGGTAAAAGACATTGTACATGATGTAACCGCCATAGCTGGTGAGCCTGTCGCCGATGAAGGGGTCAAAAAGTTCGCTGAACGATTGGACATTCACTTCAGACAGAGGGGCTCTCAGGTAGCCCAAGGAGCCATGCTGGATGTCATAAGCTCTTCTTCTCAAAGAGTTGTAGAGGGTGCTACTGGT…
comp22272_c0	jgi|Helro1|168417	3.22e-142	maker-SCF_090051-snap-gene-0.38-mRNA-1	0	gi|1711493|sp|P51688.1|SPHM_HUMAN	RecName: Full=N-sulphoglucosamine sulphohydrolase; AltName: Full=Sulfoglucosamine sulfamidase; AltName: Full=Sulphamidase; Flags: Precursor	1.58e-160	15.077	20.535	11.623	13.497	15.106	10.76	11.117	12.079	15.859	12.616	8.969	30.614	AATCGAATTGACCATAGACCAATGTTGCTAAATTCGATTACAATATCGTGTTTTTTAGGTTTTATTGGAGCGAAAAAAAACGTACTTTTAATACTGTCTGATGATGGAGGTTTTGAAATCGGGGCCTACAATCACACTGTATGCAAGACTCCAAATATAGATAGATTAGCACGAAGGAGTTTGCTATTCAAAGAGGCTTTTACTTCAGTAAGCAGTTGTTCACCCAATCAGCTCTTCTCACAGGCAGACCACAACATGAAAATGGAATGTATGGACTTCAGCATGACTATCATCATTTCAGCTCTTTTGAATCAATTTCAAGTGTAACGAAATTGCTTCAAGAAAACAACATAAAAACAGGACTTGTTGGTAAGAAGCATGTTGCCCCAAGCTCAGTCT…
comp23616_c0	jgi|Helro1|85686	1.82e-82	genemark-SCF_084986-processed-gene-0.0-mRNA-1	3.05e-153	gi|73920063|sp|Q4R4D7.1|INP4B_MACFA	RecName: Full=Type II inositol 3,4-bisphosphate 4-phosphatase; AltName: Full=Inositol polyphosphate 4-phosphatase type II	4.74e-54	2.983	4.95	3.989	7.533	11.729	3.983	6.661	3.665	4.293	3.261	1.728	3.81	AAGAACTATCCACGTTTAGAATTCAACAAAGCAACCAGCTCGAAGATGAGGTCCAGAATTTAGCGAGATTTCTAGTTGGGAAGGAGAAAAGTTTTGCAACTTGGGGAGATGCGCCACAGCCAATCCTTTTAATCTCGAGATTTCGCATCATTTTAATGTAAGATTAATAATCCAGTTCGAACGAAAAAATCATTTGCCATCGTGTCATATGGTAAGAGGAAAGCACAGCATATTGAAATCACGTGACAACAAAAAGTAACCTGGTAACTGAAGGCTCGAAAGTCTGCTCACTTTGATTTCAAACAGGTTCAAAATGTGAATGCTCTTAGATGCATTCATCTCAATTTACTAATTTATTTTATTAACCATGCAAAGCAAATAAAAAAGCATTCACGTCCT…
comp25678_c1	jgi|Helro1|106059	0	maker-SCF_092730-snap-gene-0.23-mRNA-1	0	gi|14916636|sp|Q9XTL9.2|PYG_DROME	RecName: Full=Glycogen phosphorylase	0	7.297	6.865	5.155	2.41	2.08	4.591	4.275	6.025	7.469	9.777	7.533	3.375	TATTATTATAATTATTATAATTATTATTACCAACACCACCAACAAACAGGAGTTGAAACACAAACAACTCCATTCCTGAAGAGGTTAAGAGAGTATCGTAGCACTTGGAAAGGGGGATACAGGAGCAACAACAACAACTGCAACGACCAACATCATCCAACCACAACAACAACAACAATAACAACTACGATGACCAAATGATTACATTAATAATAATAACCAATTTCTTAAATAATTTCCAATAATAATATTAATGACAATAAAACGTTAATAATAATAATAATAATAACATAACAACAAGAATAACAACACAGGAGAATAACATGATTCATATAAATATTGCTATAATTCAGAAACATATCCTGCACCTAATTACCAAAGTCGTCTGCCTACGAGCCT…
comp21182_c0	jgi|Helro1|167262	2.5e-45	maker-SCF_091002-snap-gene-0.43-mRNA-1	0	gi|341942208|sp|Q8BZ20.3|PAR12_MOUSE	RecName: Full=Poly [ADP-ribose] polymerase 12; Short=PARP-12; AltName: Full=ADP-ribosyltransferase diphtheria toxin-like 12; Short=ARTD12; AltName: Full=Zinc finger CCCH domain-containing protein 1	6.4e-27	2.076	3.256	2.675	1.74	3.022	1.788	2.93	3.159	3.282	3.339	2.937	0.84	TAGCTCTTAGCTGTGTTTACACTTATGCCGATGTGATTGTTGAAGCCGGCGGTGCTCTCGATGCTCGGTTATTTATGTACGAGACAGTTTGTTGGTTTATCTGTTTTACTGTGAACCGTGGGATTTAAACATTGGATCTTTACTACGAAATATTTGGGGCTTACATGTGTTGATTACAATTTTTCTCGAAGCGGATTCGGCTTGGTTGGAACTGTCGTTTCTTCGCGGGACAGTCCGATCGCTATGTTGCCTTTCCACGAATTTAAAGTATCACCTCCAGATTATTTTTGCAAAATGAAAACCCAAGACAGATTTTTGAATTCAAACAATTCAAAATTAGATGAGGATAAAGATGATGAAGTAATTATTACTCTGGAAGTACCCAGAGCTGATCAAACA…
comp18999_c0	jgi|Helro1|190844	2.06e-23	maker-SCF_092597-snap-gene-0.26-mRNA-1	0				17.848	21.116	17.021	7.688	10.905	6.516	12.628	15.845	10.903	21.775	3.713	2.763	TTTGTAAATATTATGCCCGAATAAACTGGTTGTGAACAAGCTTCACTTAGCATTAATTATTATTAATTACTCATTAATTATTACAGGTGTAGCTTTAAGAACGTCACAAAAAAGACCTTTTTCTCTGCAATATTGATGCAAATATAATTCTAAACTGGCATAAAATGCAATGCTATATAAAAACGATGGAACAAAACGACTTCAGATCCAAAGTTGACATGGACTGGATCATCAGAACCTCTAAAAGTATCTAAACATACACATACACTAGTGAAGAGCATAACAGCCTTTATGAATTGGCGGGAACAAGCAAAATCTCTTTAGCACGACACAAAATCTCCAATTCACTGAAGACATAATTTTCAAATGGCAACGGAGTTACAGGAATAGAATTTCTTC…
comp23259_c0	jgi|Helro1|179865	0.000531	genemark-SCF_091984-processed-gene-1.6-mRNA-1	0				16.802	24.56	19.491	15.753	13.647	11.526	15.155	23.557	21.467	32.723	4.681	10.93	GAAGTTGAAATAAAGTTTTCTGGTTTGCTCAGAGACAATTTGGTTTCATTTCCAATTCTCTTCTCATTCAGTTGATGAGACTTAAATCTATTAAACGTCATCCCAAGTTTTAATTTTTGTGTAAAAGTATTAGTACCTGAATCACTGTTCAACTTCCGATTGACAGCCATGCTTTTATCGTGCCACAAAATAACAGAGGAAGGTCTAGAGTCACTTTCCTTTGCACTTCTTATCACTCGAAATGTTTCCCCAAATTTTTGGGGCCTCATCCCATACTGTGATAATGAAACATATCTTTCATCTGTGCCAGTTAGAGCTACGTCTTTAGTGGAATTCTTCAATTGTTCAGGCTTCCTTAAAAAGGAATCACCATTGTTTTTAGCACTATTTTCATTCTGC…
comp23231_c0	jgi|Helro1|82844	0	maker-SCF_091761-snap-gene-0.80-mRNA-1	0	gi|85700402|sp|Q99758.2|ABCA3_HUMAN	RecName: Full=ATP-binding cassette sub-family A member 3; AltName: Full=ABC-C transporter; AltName: Full=ATP-binding cassette transporter 3; Short=ATP-binding cassette 3	0	15.399	19.119	11.305	6.985	5.985	8.022	11.136	13.31	9.579	13.948	2.796	1.969	CCAGGATAATTCCACGAAAAAACATCCTGCTGGGTCATCAGACAGTTGTCCCCACAAGTATCTGGACAACAGGGATTAGTGGTTCGATTATTGCAACCTCCAGGATTTACTACTTTGCAAAGTTCTGAATTCTGATAATTTGTGAACAAATCCTGAAGAGTTTTTTCAAAGCAAAAGTTTGGGAACAGAACATAAAAGAACCACTCCAGCTTGTTCCCCAAATCCATGAGATTCAGTTGAGGAGTTTTTAAGATGAGTATCGCAAGTGCTGAAGCTGTGCCTGTAAAGATGTTAATCACGGTGGACCAAACAAAGCCTGAAGACCCTTTTGAGAAGAAGAATGACAGAAGATAAGTGGAAGGAAGAACTGACCACCCATATAGCAGAAGTCCCAAAAAG…
comp23032_c0	jgi|Helro1|82844	0	maker-SCF_089573-snap-gene-0.10-mRNA-1	0	gi|85700402|sp|Q99758.2|ABCA3_HUMAN	RecName: Full=ATP-binding cassette sub-family A member 3; AltName: Full=ABC-C transporter; AltName: Full=ATP-binding cassette transporter 3; Short=ATP-binding cassette 3	0	21.587	33.409	22.413	79.582	56.015	41.201	35.649	39.132	28.966	27.578	43.733	43.424	GAGCTGGGAAGACAACTACTATGTCTATGTTAATAGGGTTCTTTGCCCCAACAAAGGGAGATGCTTTGATAAGCGGTTTCAGCATCAACCAACATATGGATAGCATAAGACAAAATCTCGGTTATTGTCCACAGGTTAACATTCTTTTCGACAACATGACTGTAAAGGAACATCTCACCTTCTTTGCTAAGCTCAAGGGGGCAAAAAATGACATTAATTCCGATATTTCAAATATGATGACCGCCCTGTCCTTGGTGAATAAAAAAGACACATTTTCCAAAGATCTGTCTGGAGGTATGAAGAGAAAGCTTTCAATTGCAATAGCTCTTATTGGAGGATCTGAGTTTGTGATTCTCGATGAACCATCGTCTGGATTGGATACTGAAGCAAGAAGGGAAA…
comp25084_c0	jgi|Helro1|156757	4.56e-117	snap-masked-SCF_000184-processed-gene-0.91-mRNA-1	0	gi|1171668|sp|P42325.2|NCAH_DROME	RecName: Full=Neurocalcin homolog; Short=DrosNCa	7.24e-100	468.306	411.56	417.331	239.128	105.31	266.945	309.955	511.575	335.558	397.999	83.349	123.249	GATGGATTGGATTCTTGTACTTCTTCGTAACTTTTCAATGAAAATGAATCGTAAGTCACGTTCATCACTGACAAGTTCCTTGGCAGTTCTGGGCGATAAGCTCTTTTGACTGAAACAGTTTTCGTGTCGAATCCGTGAAGGTTTTTGGCGGTGCACGAATAGTTCGAGTAAAGCGAGTTCTCCAACTCTTCATCAAAGGTGAGTCGGAGGCTGGTCGTGAGGGAGTCGAAAGACTCCTTGACAGTGGTGATCGTGTGGTGAGGCGGAACTGTCAAGTTCAACGTTCAGACGACAAAATTTCACGAAGATGAATTCTTCCAAGCTGATCAAAGTCTCATGTCGAAATCATCCCTGACGAGGCAGGAGCACCTGAGATTGACCAAACACCTGGACGAGAGA…
comp25238_c0	jgi|Helro1|66924	0.023	snap-masked-SCF_000029-processed-gene-1.5-mRNA-1	0				19.901	18.824	20.477	8.76	21.892	11.114	15.058	19.972	16.406	18.908	27.991	16.284	ATCTGAGTATTCAACTTGTGAGGAGCTACCATCTACCTTTCCTGAAATATAACCTGCTTTCTTCCTTGATATTAACTCAAGCATTTTAATTTTATTCTTCCTTCCACCTGGCACAACAAATGCCTTTTGAAGAATTTTTCCCTGCTGTGGATAGCCTCAAATCTCTTCGACCTGTAAAGGTTTTTGATGTCTCATCCATGGTCATATGCAAGGTCTACTTTGACCATTGCTCCAAGTTTTCAAAATTCAAAGAAGAAGTTTCACATATCACAGGCATCAAGGAACTTAAGCAGTTTTATTTAGTTCGAAGGAAAAGGCTTGAGATTGATGATGATGATCTATTTTATCCAACAAGACCAGATATCAGGGATGAAACACTGATCCTTCTGCCCCTTGATT…
comp26371_c0	jgi|Helro1|83154	2.19e-56	genemark-SCF_090544-processed-gene-0.8-mRNA-1	0	gi|635377444|sp|Q9VW71.3|FAT2_DROME	RecName: Full=Fat-like cadherin-related tumor suppressor homolog; AltName: Full=Protein kugelei; Flags: Precursor	9.02e-89	20.352	26.159	34.215	35.679	57.311	14.767	14.178	32.933	76.114	41.751	16.575	27.945	TCACAATTTGAGTGATGATTTCAGGCTGCTAAACTATGAAATTGAAAGTGATGATGACAGAATTGCTAATGTTTTTCAAATTGATTCAAAAGGTCAGGTTTATATGAAAGAAGGCTTGATAGGATTGCGGAGGAATCAATTTCAATTTTATATCAAGGTCACAGACCAGAACGGTTTTACTGGAGAATCAAAGGTGAAAGTGGACATCTCAAATGATTATCATCTTCAAAAAATTCCAGCTTTCATTCAGACTGCCTACGTTGTTAATGTAAATGTTGGGGCTTATGTTGGAACCACAGTGTTTAAGATTGAAACTCCAAGTATTCCACCAGAAGCTCTAGAAATGGATCATGAAAAGATAAGGTTCAACATGCTACCAGAGGACTGTTTGCATGAGAA…
comp24189_c1	jgi|Helro1|112087	0	maker-SCF_092484-snap-gene-0.36-mRNA-1	0	gi|56757608|sp|P35251.4|RFC1_HUMAN	RecName: Full=Replication factor C subunit 1; AltName: Full=Activator 1 140 kDa subunit; Short=A1 140 kDa subunit; AltName: Full=Activator 1 large subunit; AltName: Full=Activator 1 subunit 1; AltName: Full=DNA-binding protein PO-GA; AltName: Full=Replication factor C 140 kDa subunit; Short=RF-C 140 kDa subunit; Short=RFC140; AltName: Full=Replication factor C large subunit	0	6.618	9.51	7.984	4.89	7.968	4.747	2.732	9.327	9.547	6.783	23.471	9.757	ATGATCATTAGCGGTTTAAGACAGAAAACGACACATCCAGACTCGACCAAGAAATTTTGGAGACACACGACGTCCAGCTGCTCTCGATATCACCGCCACATCAGTAACACCACTGCTCATCAACCAACCCCAAGAAGAGCTATTTTTTGTATATTTTCTTTTATCGCACCAAGGAGAAATACATGCATTGCGACCCTATCAACATGCCATTAACAACATTTGTGACCTTTATAATCAAACACCCGAACCTTAACTAAATCATCCCAAGGATCCGACACTAAATACTAGCTATGATGTTAATACTGATAAAATCAAATCGAGCAAGCAATGAAGCCTCACATCTCAACCAAAAAAGCTGATCCTGCCACTTTGTCAAGTGAAGCCAGAAGGTAAGCAATG…
comp24710_c0	jgi|Helro1|66334	6.41e-48	maker-SCF_092577-snap-gene-0.26-mRNA-1	0	gi|109940216|sp|Q1LZH7.1|KANK2_BOVIN	RecName: Full=KN motif and ankyrin repeat domain-containing protein 2; AltName: Full=Ankyrin repeat domain-containing protein 25	2.66e-49	20.853	18.292	21.147	7.094	5.14	12.03	16.674	19.115	13.404	17.996	5.228	5.345	AAGGTGCACAAGAGCAGACTTCCCACATTTCGACCAAAGCCCGACGAAGAAGACGATCCAGTCAAGAAAGAGCCAGTAAACAGGTCACACCGTGACCTAGATCCTGATTGGCTGAACGAGAAGGAGGAGCTGCTCAGAAAGATCAAGGACCTTGAGCAGGACAAGCTGCAAGAGAAGAGGGTTAGGGACGTCAATTCAAACAAAGACCAACTTAACTGGCTACAGGAGAGAGACACGTACGAGAAGAGGATCAGAGATCTCGAGAACGACAACAGAAGAAACACAGACGACCTCAAGAATCGTCTGACACTGCTGGACAGACAACTGAAGTCCAAGGAGAAGGTGACCAGGGACACGGGAATTGGCGACCAGAGGGTGGACGACGAGACTTACACCGCC…
comp25004_c1	jgi|Helro1|65297	1.03e-113	genemark-SCF_000013-processed-gene-2.7-mRNA-1	0	gi|68566064|sp|O54781.2|SRPK2_MOUSE	RecName: Full=SRSF protein kinase 2; AltName: Full=SFRS protein kinase 2; AltName: Full=Serine/arginine-rich protein-specific kinase 2; Short=SR-protein-specific kinase 2; Contains: RecName: Full=SRSF protein kinase 2 N-terminal; Contains: RecName: Full=SRSF protein kinase 2 C-terminal	2.87e-77	4.669	3.667	2.962	1.494	0.731	2.717	3.224	2.76	2.834	4.467	1.713	1.153	AAGAAAAAGAAAAAGAAGAAAAAGTCACCAACATCCCCTCCAGTTGAGGATGCGACTCACTCACCTAACAAACTTTCAGTCAGTAATTCACCTAGCAAGCAAGGGAGCTCAAAAGCATCAACAGAGAAAACGGATGAGAACAGTTTGAAGATGACTGATGCTGGTTCAAAACCAACTGCAATCAGTGATCCCAAATCTACCGCCACTACTCTAAACCAGCCTGAGAAGCAAAGGTTGGACCCAGTGCGAGATGTTTTCGACGTCCCGGTGAAGATTGCCGACCTGGGCAATGCCTGCTGGACGTATCACCACTTCACGGACGACATACAAACACGGCAATACAGATGTTTGGAAGTTCTCATTGGTGCTGACTACGGCCCTCCGGCAGATATCTGGAGC…
comp23901_c0	jgi|Helro1|98395	0	maker-SCF_092065-snap-gene-0.20-mRNA-1	0	gi|29428029|sp|Q9NW08.2|RPC2_HUMAN	RecName: Full=DNA-directed RNA polymerase III subunit RPC2; Short=RNA polymerase III subunit C2; AltName: Full=C128; AltName: Full=DNA-directed RNA polymerase III 127.6 kDa polypeptide; AltName: Full=DNA-directed RNA polymerase III subunit B	0	4.538	5.997	6.401	1.538	5.49	1.647	2.077	10.042	4.512	5.733	0	4.972	AGTAGTTTCTTTAGTACAATACACTAAATGATTGAACACTACAGCCAATCAACAATTCTAAATATAATTTTCGTAATCAGTCACCCCTATTTAGTAAGGTATGACTATCTTTATTTCTGAAACATTGTGGCTGTTTATCAGTGTTATTAGGTAATAAGCCAAAAACGCATCGCGACGATACAAATCCTAAACATTCAGACGTCCATGAGCTCCACGATAGTGCTTTCCACCATCATGCTTTCTAAACTCATAGTTGAATAGCTCAGCATCACCACAAATCTACTCAAAGCAATGCCAAAACTGTGTCACATCTGGTCTATTGAACAACAAAAGAGGCAGTTAATAACAGACAGTCATTCACATTGACGACTATAATATGAGGATAACGCACAATGTTCT…
comp23026_c0	jgi|Helro1|190418	1.77e-120	maker-SCF_092529-snap-gene-0.64-mRNA-1	0	gi|341940217|sp|Q810B6.2|ANFY1_MOUSE	RecName: Full=Rabankyrin-5; Short=Rank-5; AltName: Full=Ankyrin repeat and FYVE domain-containing protein 1; AltName: Full=Ankyrin repeats hooked to a zinc finger motif	0	30.46	35.105	26.33	27.69	58.396	17.438	17.765	27.334	24.398	22.08	66.879	29.791	CAATGGGCATGAAATATGTGGACATTGTTTTGTTTTCAACGCAAGAAGTGATAATTGGGGCATTAAGGAACTTTGTGGCTCATCAAGTTTAGATTTGTCAGATCTTTCTCAAGAAGTTGCTTATGCTCTTGTGCAATGGGCTTATACAGGAAAATGTGAGATTATTTATGATTCCAGTGAGGATTTTGTGATGAATTTAACAAGGAGTGCCAACAAGTTTTGTCTTGTCTCTCTTAAATCATGCTGCGAGCAGAATTTAATATCACGAGTTACATCGGGCAACTGCATCAAATATTATCAAGTGGCTGATGAAGTGTCTGCTGAACACTTGGAAAAACATTGTCTGCACATTATTTCAACATATTGGGATTGTTTCAGTAAGGAGGATTTTGATGATCT…
comp23637_c2	jgi|Helro1|112732	0	maker-SCF_092680-snap-gene-3.141-mRNA-1	0	gi|52782794|sp|Q9NUQ9.1|FA49B_HUMAN	RecName: Full=Protein FAM49B; AltName: Full=L1	5.36e-137	72.431	79.446	76.774	92.13	108.086	82.744	82.567	76.906	77.042	73.468	94.838	88.371	AACTTATAATTGCATAATAAAAAGTAGCTTTAAGCAAGAAGGGTTTTAATGGCTTTAGGTGTGCTTTCATCATTCAGATGTTTCGTAGTATATCTCAGTGCATTCATGAGACATTCAACATTCTGAGGTGCATGTTCCTTTAAAACTTTTATTGAATTCTTTATATCAATGTTTGAAGATTTCACAAAAGCTCCAATGGGATGTACATGATCATATAGAATAATCACTCCCACCATCACCCTTAAGCAAAACATAACTGTCTCTGTATTAGTAATTTTACATCTGTACTTCGGATTCTCAATCATGACTCTGCATATACTTGCCATTGTACAAAGACAATCCGTAGTGTTCTCAATAGGTAAGTCTTTATTCTCAGAAACAAATTTTGAAGTAGTATCA…
comp25900_c0	jgi|Helro1|185262	0	maker-SCF_090036-snap-gene-0.7-mRNA-1	0	gi|123787351|sp|Q3TZZ7.1|ESYT2_MOUSE	RecName: Full=Extended synaptotagmin-2; Short=E-Syt2	2e-92	12.802	11.246	9.534	7.533	7.14	8.773	11.701	10.779	8.198	12.888	9.98	5.273	GGCGTTTCAGGTAAACTTTTAATACCACATACCCGGCCTTTCATGTCTCCATAGAAACCGAATTGGAAAATTGATAACCACTAGAAATTTCAACCAAAATCGCTCAAAAAGCAAAATAATTAAATTACTCAATGTTCAAAATGCCTCTTAAAATTTTTTATTTGTAAAACTTGAGTTCATCAATAACTGCAGCCATTCCCAAAACGGCCAGCTAAAAGCAGAACATTCACAAAGTGCATATGAAATCAAATCTTGAATGTCTGCACCATCATCACAACTGCAGGCGAGTTATAAGTTAACTTTGAGCATGGCTAGGTTGAAATGCGTCACAAATTACTAACTTAAAAATGATCGCTTCTACCACCGACACCAGTACCATTACAACGGTTGAGAATAACT…
comp19124_c1	jgi|Helro1|112157	2.27e-116	genemark-SCF_088883-processed-gene-0.0-mRNA-1	0	gi|2501029|sp|Q15031.2|SYLM_HUMAN	RecName: Full=Probable leucine--tRNA ligase, mitochondrial; AltName: Full=Leucyl-tRNA synthetase; Short=LeuRS; Flags: Precursor	1.93e-84	5.073	5.726	3.674	2.968	1.713	3.439	2.451	3.612	4.094	3.701	0.684	1.042	CATCATCACCATCATCATCATCAGTTGGTAATAATGGAGTCATGAACCAAAGTGTAATGTCTCCTCTTGCAAACAGCAGGCAGTTTTTGGAGGCCAAATGTTCAAAGTGTGATTGCGGGGGACACGGGTTGCGAGAAACGGACACCATGGACACCTTCGTGGATTCCTCATGGTACTTCCTCAGGTACCTCGACCCTGAAAATGATAAACTTCCATTTGATCCCTTATTGGCCCGACAGTTTATGCCAGTGGACATTTACATAGGGGGGAAGGAGCATGCGACCATGCACCTGTACTATTCTCGTTTCCTTCATCATTTCCTTTACGACTGTCACATGACACCGACCAGGGAGCCTTTCAAAAACCTCCTCACCCAGGGCATGGTCCTCGGGCAGAGTT…
comp23066_c0	jgi|Helro1|75787	2.28e-47	snap-masked-SCF_092912-processed-gene-4.79-mRNA-1	0	gi|158706503|sp|Q8C5V5.2|WDR27_MOUSE	RecName: Full=WD repeat-containing protein 27	9.93e-39	6.348	1.98	2.816	1.402	6.616	0.653	1.478	2.703	3.201	2.318	5.459	12.387	ATGATGATAAAACAGACCCTTTAACAAATTCTTTTGTCAAAAGTGATAATTTTATGTCACCTATCTTCCACAAAATTATTTCATCAGCAGCTGAGCATAGATATCCATTGACAAAATCTTCATTAAAGCACTCAAAGTATGGGATGTAAAAACAGGATCACTATTATGTAATTTGAATAGTGAGATGGACATCACATCGGTAGAAACTTATGAGAAGACATTGATACTTGGATCACTGGATGGTTTTCTGAGGATTTATGAATATTCAAGAAAAGGAGAGTTCAAGGTATTTCATGAACAGGACTTGATGAAGTATTGTTTAAGTAAAGATGAATGCAGTGAAAGATCAGCTTATACTGTGCTGTTTATAAAGCATTTCAACAATGACATGTGTTTCAT…
comp26384_c0	jgi|Helro1|182161	0	maker-SCF_092404-snap-gene-0.74-mRNA-1	0	gi|122066060|sp|Q9NZJ4.2|SACS_HUMAN	RecName: Full=Sacsin; AltName: Full=DnaJ homolog subfamily C member 29; Short=DNAJC29	7.21e-92	57.453	117.382	76.09	95.234	796.907	66.332	66.627	56.999	71.417	67.35	339.338	123.254	AAAGAAATGCATTCTGATTTATCATCTAATTGCTATGATGTTGAGAAAGTTCGACAACTTTTGAAATCATTGGAAGCAGAAGGCGATGTTGTTTTCCTTTTTTTGAAGAACATCAAACACATTGAATTTTATGAACAAATGAATGAAACAACAACCAAGCTATTGGAAATTAAAGTTCCAGACAAGTTTGTTGATCCTGTTGTAGAAGGCAGACAGAAACTATCAAACCATATCAAGGCAAATGCTAATGAGTGGTACAAGAAAGAATCCTTGTCAGTAAGTTACCCTTTGCAGACTGAAGTGATTGATGCAAGTGGAACGAACAAGTCCACAACATGGATTGTGACTCAACACTTTGGAGGCAGGACAAGTGGACCAACCACTGAGCAATCGATTGAT…
comp24680_c0			genemark-SCF_000183-processed-gene-0.3-mRNA-1	0				0.823	1.219	1.046	0.887	0.559	0.604	0.647	1.109	0.777	0.769	0.463	0.483	AATTTTATTATTTCAAATTTGTTGCTCTTATCGCCCATACAGGAAACGTAGTAGTTTTGAAAAGGCTGGGGATTTCTATAGTAAAGCGTACATTAGATATTTATTATGCACTCACAAAATAATTTGCCAAGAACGCCAGTACTCGCTAAACGATTTCTTGGGTCTGGAGGGCGTATGACAACAAATCAATCGTTCGACCTTTATCACAAGCATGGATTTAACGGATTGAGCAAACAAACGACTGGAGTTTTGAATCAGCAGTCAAAAAGTGGCATGGCTCATGCGACGCCTTCTAAAAGCATAAATGACAAGATGTTTTCAAAAACGCCCGCTGATAAAGGTTCTAAATCCTTTTCAAGAATCATTCTTCCACAATTTAAGAAAATAAGTTCTGAAAGA…
comp23982_c0	jgi|Helro1|188972	1.53e-126	maker-SCF_089136-snap-gene-0.13-mRNA-1	0	gi|49036496|sp|Q9HCK4.2|ROBO2_HUMAN	RecName: Full=Roundabout homolog 2; Flags: Precursor	4.98e-156	1.643	1.598	2.051	0.878	0.565	0.339	0.922	5.868	3.017	4.705	0	0.048	TTGTATGTTTTTCTGAGTTGATGTATGTTGTTGTTGTTGTTGTTGTATGTACTGGTGGTTGGCAAGTCCATCGTTACAATTCAAATCCTGTGCTCGACTGTTGTTACTGATTCCGGTCCCGGTGCCCGGAAAGCTGGGGTGCGGCTTGTTGCCCTGGGACTTTCCGCTGGACATGGTCGTGCTGTTGGAGCCGTGCCGGATCATGTAGGCCGCGGGGTTTGGAATGTTCGGGAGGCCGGAGGACGGCTGCTTTCCACCTCCTCCTGTCGATATCATCGATGATGATTGGCCGGGCGCAACTTGGTTTGACCTGACGACCTGTTGTTGGATGTGATTGTCAGGGGGTTGTTGGGGAAGCAGTAGACCGGAGGAGCAGAATCCGCTGTCGGCGAATGTGGT…
comp26100_c1	jgi|Helro1|160944	1.23e-175	maker-SCF_183647-snap-gene-0.2-mRNA-1	0	gi|122056492|sp|Q54AX5.1|LRRA_DICDI	RecName: Full=Leucine-rich repeat protein lrrA	5.44e-10	38.755	41.587	40.739	19.636	33.973	8.17	27.397	43.29	41.521	56.33	36.599	64.922	TCACGGCGTTCTTCAGCTCCTCGAAATGGTTGTCACAGACCCATCTTATCTCCCTCTCGACGTACAGCGGCCTGAGAGATCCAAACCGTCCGGAGCTGTTGTCGATCCTCAGGTACTTGGCGAGCTGGGACCGGTTGGCCGTCGAGGCGGCCTGGAAGATGGAGTGGGCGTTCAGCGGATTGTTCACCTTAAAGTACAAATCTGTCATTCCATCGCCTGCTGCCGTCAGTACTTTGGAAAGCATGGTGATGACACGATCCTTGTTCTTGATGAGCCAGGCGGTCGGGTCGAGGGGGTGCTGACCGTGGGACTGCCCGTGGTGGAATTCACCGCACTTGAGGTAGTCATAACTGGCTATGAGGTCGGGAATGATGGGGGCCACCAGTCTGGCGTTGTTGG…
comp22237_c0	jgi|Helro1|167059	9.36e-31	maker-SCF_208303-snap-gene-0.6-mRNA-1	0	gi|9789757|sp|P56974.1|NRG2_MOUSE	RecName: Full=Pro-neuregulin-2, membrane-bound isoform; Short=Pro-NRG2; Contains: RecName: Full=Neuregulin-2; Short=NRG-2; AltName: Full=Divergent of neuregulin 1; Short=DON-1; Flags: Precursor	1.56e-07	21.152	25.949	21.315	15.742	27.258	14.394	20.472	20.491	23.45	35.854	8.628	24.568	AGCGGGATTCTGTTCTTGTACCACGTGACCAACAGCAGCAGGAAGATCAACATCAAGAACAAGAGAGACGGGTCATCCTTGGAGATCGAGAGGGCAGATTCCCAGGACTCAGGGTTGTACAGGTGCAATGCTAAAAATATCCTGGGAGAGGTTTTGAGTGACCCTGTGGATGTCAATATCACCCCTTCGGAGCTGGAATATTGTTCGAATCAAGGTTATTGCTTTAACGGAGGACATTGTTACGTCGTTCCGAAGACTGGAAGGAAGATCTGCGAGTGTCAGAAGAACTTCACCGGCGTCAGGTGTCAGGAGCCAAACCTAATGGAACACTTTCTCTTGATGAAGCAGACGTACGAATTCTTCGAGAGGCGATTGGAGGGCCTGGTGATGACGTCAATA…
comp24551_c1	jgi|Helro1|139996	0	maker-SCF_106618-snap-gene-0.7-mRNA-1	0	gi|123081|sp|P07686.3|HEXB_HUMAN	RecName: Full=Beta-hexosaminidase subunit beta; AltName: Full=Beta-N-acetylhexosaminidase subunit beta; Short=Hexosaminidase subunit B; AltName: Full=Cervical cancer proto-oncogene 7 protein; Short=HCC-7; AltName: Full=N-acetyl-beta-glucosaminidase subunit beta; Contains: RecName: Full=Beta-hexosaminidase subunit beta chain B; Contains: RecName: Full=Beta-hexosaminidase subunit beta chain A; Flag…	1.69e-124	25.938	33.465	24.356	12.152	5.204	18.706	24.059	41.91	43.263	44.891	15.748	1.906	CAATTCTATCACTAATTTTTATTCGAACCATTTATATAAACTTAATGTTATTTTATTTCCAGCCATTTGATTCATTTTATCTTTTCGCCCCAAAGGCTTGCAAGCGAACGCACCCATTTTTCAGCAGACGAACGACGCGACCCCCGCTCGCGAAAAAGAAAACAGCTCAGAACGGGAACTAAACTTGTTAGACACTGTAGCATCAGGTGGTTTAAGGTGTGATTTCGACAACAACGTTAACGAAAAAAAACTACTCAAAGGTGCAATTGTAATAGTAACTGAAACTCCGAACGAATAAGTCAACCGAATTCCTTAGTCTAACGCGAGGTTCTCATATACAAGTACATTATCAGAATGCTTCAAGCAGTCAGGCCATGTAAAACGCATGTTTTCCACTGA…
comp22957_c0	jgi|Helro1|192890	0	maker-SCF_090014-snap-gene-0.16-mRNA-1	0	gi|226694298|sp|B2RYN7.1|SPAST_RAT	RecName: Full=Spastin	1.66e-172	16.186	13.225	18.133	13.624	17.357	14.2	12.396	16.156	13.786	16.133	14.077	2.179	TGCAGCTCAAATAGTGGCCTAAGTCCTGAGCTTTTCAACGGGCTCGACCTCTGCTTTGCACGTGAAGATGGGAGTAAAAACGAATCACGTTCAGGATGTAGAATTTTTAATGATGAACAAACTACATCGATGTAGTAATCGTTACGAGGACGTTCTATTACTACGGGACGTACTGTAATTTAAACGCACAACTTGCTCGTGCAGTCTTGTCTGTGCTAAAATGGAGTAAAATACTTTTAAGCACGAAGTTTATTTCCATGCTAAGGTCCGCCATCCCTACATTAAATGAACGAGGAATATTTAAGGGGGGAGAATTTCGTGTACGAAGCATCGATGGAGCTGTAGCTCGTTTCCATGGGCGCTGCAAGCTTGCAACCAGCGTATTAGTCAGCATTGGAG…
comp25943_c0	jgi|Helro1|69372	0	maker-SCF_090908-snap-gene-0.15-mRNA-2	0	gi|122109389|sp|Q28WQ1.1|KIF1A_DROPS	RecName: Full=Kinesin-like protein unc-104	0	117.179	184.42	99.139	54.1	94.617	68.75	101.781	128.159	87.239	154.176	89.107	124.955	AGCTCCAACCTCATCAACAACATAATCACATATTTAACAACGACACAAGTTGCTCCACGAAGAAGAATTTTGAAATCAAATGCTGCGAGACCACCTTGACAGATTTTTAGAGATTTCAGAAGATTAAAGCAACTATTTTTGGATTACAACCTCACTGGAAACTGAAGATTCTCGTAGATTAAATGTTTTAAGAGTGCAAAAGATTCTGAGCAAACCTCTATTTGTTATCCATTGAAAGGCCCAGATATAACAACTGCTCAGCATTTACAAGGAAAGTTCATTTCCTAAGAACAAAGAGACGAATATTTCTACACAGATTTAAACCCTAATCCTGTCGAATCTCATTTGGGCACGAACTTAGGTTCATTGAGGAAATTGTCAGTTGCCTGAGACACTGAG…
comp25299_c0	jgi|Helro1|86947	2.92e-103	genemark-SCF_091534-processed-gene-0.9-mRNA-1	0	gi|347595719|sp|Q9V9S7.2|SYDE_DROME	RecName: Full=Rho GTPase-activating protein 100F; Short=RhoGAP-100F; AltName: Full=Synapse defective protein 1 homolog; Short=Protein syd-1 homolog	3.15e-67	3.789	3.113	2.731	0.659	0.828	0.878	1.64	4.154	2.632	4.758	0.216	0.085	TTTGAACTCGCGTTAGTATTCCTTGTATTCAAATAGAAAGCAGTGCATGGAGTCTGCGATTCACTTTTTGGAATCTAGGTTGTTCTCGTTCTTATCTTTCTCGTTTGAAATCGAAGGCTTACTAACGCGAGTTCAAAGATGTCTAAAAACATCGTGATAAAAGCGGATTCTTATCGATTATCGAGACGAGATCCGATAGCGTAATTGAAGTTGGAGATTTATAGGTTATCGAGTGGAGGAATCCGAACAAGAACAAGAAGGTTTATGAAAGGATTACAAAGGACTTGACGTTTGCAATACGGTTTATATTTTCTAATCGTTAATTTGTTATATTCCATTTTATAAACAACTCTGTTCTTGGAAATGATATTCGATGATGTCACCGTGACTAAATCCATC…
comp24770_c0	jgi|Helro1|95514	0	maker-SCF_092533-snap-gene-0.63-mRNA-1	0	gi|68052060|sp|Q5PYH7.1|DLG2_DANRE	RecName: Full=Disks large homolog 2; AltName: Full=Postsynaptic density protein 93; Short=PSD-93	0	16.625	15.865	17.49	17.05	11.528	14.282	17.706	19.065	14.704	12.838	6.913	35.631	TATCTGCTTAATTTGAAAAAAACACCTTTCTCATTAAGCAGATAGAGCATTTGAGACAAATATTGTAGTGTTTTCTGCAAAAACCAGGAATGCCAGTTAAAAAAGAAGATGCTCACAGAGCCTTAGAACTTCTGGAGCAATATCATAGTAAGCTGACAAAGCCACAAGACCGACAACTTAGGAATGCAATAGAAAGAGTCATCAGGGTGTTTAAGGGAAGACTCTTCCAGGCTCTATTAGACATTCAGGAATATTACGAGTTGACCCTACTAAATGACACAAAAAGTGTAGAAGAAAAAACTCAAGAGACTAACCAGGTGGTCTCTCGTTGGGAGAGGAATCCTCCGATCTTAATCAATACCACCAGCAATAACAACAACTCTCATCGAAACTTCAACT…
comp25065_c2	jgi|Helro1|190932	0	maker-SCF_091880-snap-gene-0.101-mRNA-1	0	gi|81914354|sp|Q8CFE4.1|SCYL2_MOUSE	RecName: Full=SCY1-like protein 2; AltName: Full=Coated vesicle-associated kinase of 104 kDa	7.12e-90	13.759	10.776	12.947	44.173	10.638	31.362	23.767	14.022	11.715	8.53	9.992	16.268	CAATTGAGACATTAAAAACAACTGATGAGACAAGATGATTCTTATTATTCAGCTAATATCATTGAGACACCAAAGTAAATTATGTAAAAAAAAGTTGTAAAAATCAAGCAGATGTCAGACGACAGAAACCTCTTCATAATTTTGTCCGACCATCGACCAACTTTTGACTCAACCCAAGACCGGGGGTTCATTTGATTGAAATCAATTCAACATCGAAAATGAGGGTGGCATTTGGAGGAATAGTGCAATGCAATAAGGAATCCAAACCAATTACAAACTCAACAAAAATATATGCAGCTATCACTTCAACAACTTCACTCTAGGAAATAAATTTGCCTAATTTGATAAACAAACACAAGCACAAAAAGGATATACTCCACCCACTCCCTGAGAGCCATA…
comp26388_c2	jgi|Helro1|96436	0	maker-SCF_085862-snap-gene-0.30-mRNA-2	0	gi|296439473|sp|Q8IVF4.4|DYH10_HUMAN	RecName: Full=Dynein heavy chain 10, axonemal; AltName: Full=Axonemal beta dynein heavy chain 10; AltName: Full=Ciliary dynein heavy chain 10	0	10.494	13.833	7.636	3.089	4.917	5.2	8.849	9.58	11.368	6.648	0.755	0.74	CTCCTCAGTTTCAACTGGAAATCCTTGCTCGACATTCCGACCAGCTGGTGAACCATGACCATGTGTCCCACCACATTTTCCCTCTGAGCATCAGGAATGAGAGGACTCTCGGCAGAAATGAAAACTGAGGAGATACAACTATGTCACGCCTAAGAATTACCTGGATTACATAAACACCTATCAGAAGTTGCTTGAGGAAAAGAACCATTCCACCCAACTCCAGTGCGAGAGACTTGAAAATGGCCTGAAAAAGCTCGCAGACACGAGAGCACAAGTCACCGAGCTCAACGAAAGGCTCGCCCAGCAAAGGGTCGCGGTCACCGAGAAAACAAGTTCTTGTGAGGAACTGTTGAGTGGCATATCCAGCGCCACCTCATTGGCCGAGGAGAAAAGGGGAAT…
comp26106_c0	jgi|Helro1|167446	5.4e-24	genemark-SCF_091435-processed-gene-0.15-mRNA-1	0	gi|50400668|sp|Q9M1W4.1|HMT2_ARATH	RecName: Full=Homocysteine S-methyltransferase 2; AltName: Full=S-methylmethionine:homocysteine methyltransferase 2; Short=AtHMT-2; Short=SMM:Hcy S-methyltransferase 2	3.54e-09	6.146	7.524	7.02	6.467	2.577	6.959	4.983	9.819	11.883	12.061	0.777	5.767	CAGCAAATTTGTTGACAATTTATTGGCAGTTGTTATCGGCAGTGAACTCTTTTGTGCGGAGTGCTTGATAATGATCCCAGCTCATCTGCTGGCCAAAGCCAAGCAAATACCAAGGTTAACGAAAGTCCTTCAGCGGGAACAGTCAAGGATAATGGAGATGATGACAATGAAAGTGACGTGGATAACAAAGTTATTTTCAATTCTGCAAAGTCTGATCATATTAAAGATTCAACTGCTGACAAGTTGAAGGCGAAACTTTCGGAGGAGACCCCAGCTTTTGTTGAGGATGAACCTTATGAGCCTTTTGAATGCACCGCACCAAGCAGGACCACTGCTGTTGTTACTGCCCCCGTACAAACGCAGGCAAATGTACTGCCATGCAGCCAGACTTCTGTCAAA…
comp23043_c0	jgi|Helro1|189835	0	genemark-SCF_092355-processed-gene-0.0-mRNA-1	0	gi|3334269|sp|O35136.1|NCAM2_MOUSE	RecName: Full=Neural cell adhesion molecule 2; Short=N-CAM-2; Short=NCAM-2; AltName: Full=Neural cell adhesion molecule RB-8; AltName: Full=R4B12; Flags: Precursor	1.05e-50	5.257	5.888	4.179	7.389	8.426	5.595	4.668	6.328	6.667	6.208	9.72	11.298	TGTAGATACGAAGAGTTGAAGTCAAAGATGTATTTGTATGACCTCACATCTAAATCAAAAATGGAAGCAAAAACTCTTACTGGCTTAATTTCCTCACTTCTTTTTGAGAAAAGATTTGGGAATTATATGGTTGACAGCATAGTAGCCTCTTTGGAAAATTCTTCGCCGTTTTTATCGGTTTTGGATAGTTACGGTTTCCCCACTTTTCACAATAATTTTGCGGCTGCTGGTACGTGCAAATACCAGCTATTGGGATTGTGCGAAACTTTCTGGAAACCAAAATTGGAGATCCCAGAGCTATTCGATATCATTTCCCAAACCATCCTCAACAGTGTGGACAGAGACCCCCTATCCGGTTATGGTGTTAAAGTCTACATGATTTCCGAAGAACAAACCGTT…
comp26014_c1			genemark-SCF_092205-processed-gene-1.29-mRNA-1	0	gi|61212960|sp|Q5VYK3.2|ECM29_HUMAN	RecName: Full=Proteasome adapter and scaffold protein ECM29; AltName: Full=Ecm29 proteasome adapter and scaffold; AltName: Full=Proteasome-associated protein ECM29 homolog	0	4.608	4.662	5.676	4.675	3.661	5.873	3.337	6.719	3.908	4.72	1.505	12.815	ATCAAAAGTTGTTCAACAGAAGGTAATGGAATTATTGGCACATGTGAACAACTTTTGATGGATCTGACAACCTTAATATCACAGGAACTAAAAATTTACTCAAAGTATTTTCAAGTTGCTCGTCTGTTTCTGCAGACCCAAGTCTTAGAAAGACCCGTTCCAAAAGTGTTAGAACTTCTTGCTCCTTCTCCACCATGATGCTGCAAATCACAATCAAAACAAATACATATAACAAAAGGGCGAAGAATCGTTGTGTTATTCAGCTGCCAGTGTCAGACTTGTTGAAGCAATTATCGGAATCCCATTCATCACCTTTTGTATATAACTTTTTGGTGATTTACGTAAAAATGGGATTTGTTCGACTTCTACCAAATAAACAAATTGAATTGATGCCTGAAC…
comp23597_c0	jgi|Helro1|62184	0	maker-SCF_000301-snap-gene-0.22-mRNA-1	0	gi|18202497|sp|Q13367.2|AP3B2_HUMAN	RecName: Full=AP-3 complex subunit beta-2; AltName: Full=Adaptor protein complex AP-3 subunit beta-2; AltName: Full=Adaptor-related protein complex 3 subunit beta-2; AltName: Full=Beta-3B-adaptin; AltName: Full=Clathrin assembly protein complex 3 beta-2 large chain; AltName: Full=Neuron-specific vesicle coat protein beta-NAP	0	4.752	6.414	5.007	3.018	2.003	3.544	4.656	6.183	4.667	5.309	9.722	1.789	TGTTTGATTTTTTTTTTTTTCCGAGATGTTTCACAATTTATTACAAAACAAAATAGTGTGTTAGCTTTAACTGGAACTTTATTTGTTCATTAATATTCCACCAATAATTTAGAGTTGACAAAGCCCATACTAATAAGCATGTGGAAGCTTGGAAATTTATATAATCATTAATAATTGAATAATCATTTAAAATTATGTCTGACTAAGCAGCGACTCCTTTATATCTTTGATGAGCATTGAACCAATCGCAATATTTTCACAGTTGACTTTCAAAAGTACTTTCTTGTCCTTGACTTTCATAGATATGAGTACATCAGCATTAGCTGAGGCTGACTGGCCAGCAAATAGATAAACATTCTCCTGAGAGCAGGGCACCAGCAAGACATTGGCAACCTTGAA…
comp22430_c0	jgi|Helro1|101473	0	maker-SCF_090792-snap-gene-0.22-mRNA-1	0	gi|2494888|sp|Q27954.1|COPA_BOVIN	RecName: Full=Coatomer subunit alpha; AltName: Full=Alpha-coat protein; Short=Alpha-COP; AltName: Full=HEP-COP; Short=HEPCOP; Contains: RecName: Full=Xenin; AltName: Full=Xenopsin-related peptide; Contains: RecName: Full=Proxenin	0	15.712	14.685	10.372	14.052	5.053	21.074	19.417	13.826	12.042	16.067	3.506	2.175	TTGGCAATTATGCTCCGTGCCTGCTAGTGATGTTAATTCTGTTAGGCTCTGTGGTTTAGCTTACATTTTATGAAGTAAAGAATGTTAACCAAATTTGAGACCAAATCTGCACGAGTGAAAGGTTTGTCTTTCCATCCGAAGAGACCATGGATACTTACCAGTTTGCACAGCGGCGTGATTCAGCTGTGGGACTATCGGATGTGCACTTTGATTGACAAATTTGACGAGCACGAAGGACCCGTTAGAGGCATATGCTTCCATGGACAGCAACCACTGTTTGTTTCTGGAGGCGATGATTATAAAATCAAGGTATGGAATTACAAGCAGAGGAAGTGTCTGTTCACCCTGCTCGGTCACCTGGATTACATACGCATGACCACATTTCATCATGAACACCCA…
comp24833_c0	jgi|Helro1|102544	4.99e-21	maker-SCF_092375-snap-gene-0.66-mRNA-1	0	gi|123910301|sp|Q2EY14.1|PRTGA_DANRE	RecName: Full=Protogenin A; Flags: Precursor	1.91e-43	2.782	2.539	2.162	1.291	3.518	1.016	1.571	2.471	41.746	4.35	0	0.114	GGTATTCACCCTCGTCAGACTTGTCGAAGCTAATGATCTGCAGGGAGCCATTCTGCAAGAGGCGCTGGTTTTCTGTTGGTTCGAGGACGAATCCATTGACATACCATGTTACTTTTGGAGGGGCATTATTGCTGAAGTGTTACTGTTGAAGCAGCAGTAATACAAGTGATGCAAGAAGATATCATTATCGAGCAGAATGCTAGAGATGGCGACAATATGTTGCTACCTTGTCATGTAAAGGGGACACCATTGCCCAAAGCCTTTTGGACCAAAAATTCTCAAGCAATTCCATTCACTGAGAGGATTACCCAATTGCCTTCCAATAATTTGCACGTAAGAGATGTCACAATGGAAGATGAAGGTCTTTATAAATGTCACGCCTCAAACAAGGCCGGAGAA…
comp26032_c0	jgi|Helro1|106328	3.04e-86	maker-SCF_090806-snap-gene-0.33-mRNA-1	0	gi|81878370|sp|Q8K0Q5.1|RHG18_MOUSE	RecName: Full=Rho GTPase-activating protein 18; AltName: Full=Rho-type GTPase-activating protein 18	1.03e-32	62.529	82.525	85.161	29.157	29.331	161.45	62.996	120.673	72.669	96.084	91.261	50.295	TGGGCCGGATCTGAGAGGTCACCACTTGAGTGACCTGGCCTAGATACTGAGACGGCCTGTTGAGGCTTGTGTAGCTGCAAGTGCCGCTTATCGAGAAGATATTCCTGACAGCGCCAGCAAGGAGGAGGAAACTATCCGCGTTAAGGTCGAAGAAAACGAGGAGGAAGAGACCGAGTTCATCCACTACTCCTCCGGTCGTAATTGTTGTCTGACCAGGAAAGCCCCCTGTGATAAGGACCTGTTGAAGTCCTGGCACAACGTACACTTTTACCTGCTATACCTCATCATGGTACTCAACGTGTTCATCACTGCTTTCGGACTATCTGGAGAAAACCTAAGACTTCAGAGCGAGCAAAAGTGACTTGAAATTCAGAAGTTCATTCTTTTTTTTCCTCCAAG…
comp22648_c0	jgi|Helro1|94403	1.03e-142	maker-SCF_183717-snap-gene-0.13-mRNA-1	0	gi|251764687|sp|B0V207.1|F16A2_DANRE	RecName: Full=FTS and Hook-interacting protein homolog; Short=FHIP; AltName: Full=Protein FAM160A2	2.2e-84	0.537	0.986	0.902	0.845	0.262	0.588	0.81	1.489	0.633	0.85	3.885	0.255	AACATTGGACTTCATTTTATTTCCAGCAGCTCACTAATGTCCTGGTCAATCAAAGAGATGCGTTAGCTACCGGCAATTCCCAGCATTTATGGGAAATAATCAGAATATCACCCAGATACCTCAAAAATCTCCAACACTGGCCAAGACATTCGAATAACATTCTACAGAAATTCACATCGAACAAAGTTATCTCAACTAGATACATAAAAATTTTTTCAGAAGCACTGGTCTGGACGAACTGTTCTTGTCCTGCCTCATGTAGATTCTCAATTACAATCATTGGACCTACTTAGCATTTTTAATGTCGAAGTCACAATCACCCAGTGAGCAAATTATCCATTCAGTAAATTTTAAAGCGATTCAAATTTATTTTTTGTTAGAAAGACTTCAGATCAGTTA…
comp23533_c0	jgi|Helro1|119222	4.52e-112	snap-masked-SCF_091007-processed-gene-0.46-mRNA-1	0	gi|338818034|sp|P0CY46.1|EGFR_APIME	RecName: Full=Epidermal growth factor receptor; Short=Egfr	1e-133	9.703	9.235	13.38	12.174	29.44	16.532	12.46	18.566	31.352	12.126	8.004	8.8	GTCTTTCTCCATTTTCCAGATGGGCTGCCACATCCAATGCGCTTATGTCCTCATAAGGTCTCTTTCCATAGGTGTATAATTCCCACAGTGTGACTCCATAGCTCCAGACATCACTTTTGTGAGTGAATATTCTGTGCTGTATTGATTCCAGGGCAAGCCATTTTACAGGCACCTTTCCTCCAGTTGACAAAAAACTGTCTTCTTTGGTGAGAAGTTTGGCAAGACCAAAGTCAGTTATCTTTACCTGATTGATATCTCGAACCAAAATGTTTCTTGCTGCCAGGTCCCTATGAACAATCCCTTTCTGTTCCAAGTAATTCATGCCCCTGGCAATCTGGGTAGACCACTTGAGCATGGTATGGCTACCAATGGACGATCCTCTCTTGTGCACATAGTCCA…
comp25280_c0	jgi|Helro1|166898	0	maker-SCF_092129-snap-gene-0.36-mRNA-2	0	gi|384872704|sp|Q8WZ42.4|TITIN_HUMAN	RecName: Full=Titin; AltName: Full=Connectin; AltName: Full=Rhabdomyosarcoma antigen MU-RMS-40.14	1.18e-89	0.447	1.945	0.735	1.105	7.078	2.876	3.656	2.315	1.457	1.425	1.943	10.666	ACGAACAAAGTAGGAAGCACCGGGATTCAGTGGCTTCAAACAAGAAAAGTTGCACTTTCCGTCAACAACACTTGATTTGGTCCAAGTATCGCCTGCCACCAAACATGTTTCAATGGTGTAATGGGATATTGGAGATTTCCCTTGGTTCCTTGGTTCATCCCATGACATAGTGATGGAGTCATCTGTTGACTCAATGTGTCTGAGATTCAATGGTTCACTGGGAATGTCATCACTAGTGCCTAGTTGGATTGGTCTGAACAACTCGGCAGGGTGCCTCGACTTTCCAGCCTTGTTAACTGAGTATACTCTTGCAAAATAGTTTGTTCCAGGTGCCAGATCATTCAATTTTATCGAATTTTGTTTTCCATCTACCTCAGCAATGTTCTTCCAGCCATCAAA…
comp8890_c0	jgi|Helro1|192286	9.2e-85	maker-SCF_092680-snap-gene-3.119-mRNA-1	0	gi|20454792|sp|Q10651.2|A4_CAEEL	RecName: Full=Amyloid-beta-like protein; Flags: Precursor	8.92e-55	125.061	128.12	113.013	393.701	366.785	233.64	195.08	113.647	79.176	59.202	307.066	390.846	TAATTATTACAGTTATTATTATCTATAACCGATAAAGCTACACCAAATAGTTATGCTAGTTGAGCACACCACAAACATTACTGAAAATCCCAAACAAAAATTGTGGAGTGCTTTTACATCAAATGGAACTAATGTAGAGGGAGCTCGTCAATAATCCTTCGAATTTAGACTTTCCCCCATATAAGGACCACCCGTCTGCATGCTAAAGTTTATTTCAAATGTTATGAAATATTTCTTACCGTTATATCTTTACCTGATGAATTTTGACACAATTTTTGCTGTTCTTTAATTAAATGTACAAAAAATGTTTACCGAGTTTTCAAATGAATTAATTCGTATTCTGAAAGGTAATTTATGGAGCTCAAACATATAATCTTTGCGCGAACCTGTCTCGCTCAC…
comp21444_c0	jgi|Helro1|121655	3.88e-106	maker-SCF_092694-snap-gene-1.62-mRNA-1	0	gi|38372882|sp|Q15070.3|OXA1L_HUMAN	RecName: Full=Mitochondrial inner membrane protein OXA1L; AltName: Full=Hsa; AltName: Full=OXA1Hs; AltName: Full=Oxidase assembly 1-like protein; Short=OXA1-like protein; Flags: Precursor	1.09e-54	11.547	11.84	11.044	12.296	18.594	10.687	11.355	12.246	15.908	9.029	38.238	25.724	TATTCGCTTTGCGGCTATGGATAGTGTACAGCTGACAAGCATAATACATGCTGCGTAATTCTTTATTCTAATTATAAAATGATATAATTATTAAGTGAATATTTTATGGTAATTAAGGTATCGAGAAATTTCAAAGTTCATCGCTTAGCATGTTTGTAAATAAGTTGTTTAAGCTACTCGTTTTCGTAATTTCGAATAATGTTAGGATGAATGCGATTGAACACACGTTCTAAATTTATACAACCTACAACATCTGAAAATACTGATGCAATGGACAGGAATAAAGTTTTTGAGCCCATAATGAACGTTGCTTTGAGAGTTCCTCCACTCATTATTATTAATAGTCTTTCTGATGGATTTTTGAAAGAACAAATCTTGGAAAGCCAAAGTTCGAGGAGT…
comp22864_c0	jgi|Helro1|75143	2.06e-37	genemark-SCF_092065-processed-gene-0.5-mRNA-1	0	gi|37999955|sp|Q96PQ7.3|KLHL5_HUMAN	RecName: Full=Kelch-like protein 5	2.49e-26	27.285	28.595	19.568	15.663	20.041	21.922	22.497	19.38	13.995	17.218	8.413	5.794	TTTTTTTTTTTTTTTTTTTTAGATGAGATGTTTACCACAATCTAAAACAAAGTTGAAAGGTTTGATGTACTTGTAACTTACACTGACGAAATTAGCGAGCAACTCATCAAGAACACATTAACACAATAAAGACCAAATAGAAAATTTTGTGGAATCCCAAAACCAATATTGGAGGTGAACACTTACTGATTTCGTCGAAAATATTTCGAATAACGCAACACGGCAGGTAGAGCCTCTCGTAAACCTAAAACTTATTCTCAATCACGAAATGAATAAATTCAAGATATCTCTAAAATGATTTGATCACAGGCAGGGAATGCAACATTAATGTATCCCGACTAGTTTTTCAGAAATCCTGTAACAGAACTAGCAAAATGCACATCATATTGATACACCTCA…
comp24890_c0	jgi|Helro1|185706	1.87e-113	maker-SCF_092301-snap-gene-3.105-mRNA-1	0	gi|82237524|sp|Q6P5M2.1|WDR61_DANRE	RecName: Full=WD repeat-containing protein 61	1.77e-101	14.763	25.009	17.364	19.412	12.418	18.076	17.18	16.708	27.438	19.021	33.485	9.665	TTTTTTTTTTTTTTTTGAGATTCAAAAGATGTTGTATTTTCTAACAAACAAGATTGTCTCACAATGATGGTACATCCTTTGAAAATGTGAATGATGTCAGCAATTCAACATTGACCAAAGTCATTCATCGACAAACAAACGGTGTTTTAATCAAGTGTCATGCCCTTCAATATCCAAATAACAAAACTGAAAATAAAATCTGCTCAAGAATGAGCTCAACGAGAGGCTCCACATCGAACCGAGTCAAAAGTTCGGAAAAACACTGAACTGCTATCACGACCAACGTATCTAAGCAAGCACTTACCTTTGATTCTTGGAAGTAGTATTTACAAATATTTGAATGCAGTTAAAAAGGAGTAAAAATGTAAAACATTTCGAATCACAATCATCTTGGATGAA…
comp25882_c0	jgi|Helro1|75655	1.49e-62	maker-SCF_091897-snap-gene-0.41-mRNA-1	0	gi|81911511|sp|Q6Q0N0.1|CSTN1_RAT	RecName: Full=Calsyntenin-1; AltName: Full=Alcadein-alpha; Short=Alc-alpha; Contains: RecName: Full=Soluble Alc-alpha; Short=SAlc-alpha; Contains: RecName: Full=CTF1-alpha; AltName: Full=C-terminal fragment 1-alpha; Flags: Precursor	1.68e-59	151.308	158.065	138.78	104.592	107.886	111.907	135.924	170.698	108.707	120.126	122.367	77.434	ATTTTTTTTTTTTTATATCATAGCTGTTGTTGTAGATAAGTAGTTCTGAAAACCATCAAATCATCGACTTTAACAACTTTTACCTTTTACCTTTTACCCAAAATTAACAGTTTGATTTCTTCTCATGGACAATAAAACTGACATAACAATGTAATAGAAATAATTTGGATTAATCCCTGTAAAACATTAATTCCAATCCAATACTTAGTTACAAATAAAATATTGAAATAACAGCAATAGGTAAAATAAGGAATAACAGCATCATGGGTTTTTAGTTTTACTAGACAAATTTACAGAAGCAGTGCCAGCAAAGAATCACAATCTCTCCTTACAAAACATCGTAGCAAGTAATGATACAATCCATCTGCAGATAACCGATGTAAATATCAATGCGCACGT…
comp20523_c0	jgi|Helro1|93011	9.88e-27	maker-SCF_079710-snap-gene-0.3-mRNA-1	1.12e-24	gi|3122544|sp|Q34947.1|NU5M_LUMTE	RecName: Full=NADH-ubiquinone oxidoreductase chain 5; AltName: Full=NADH dehydrogenase subunit 5	5.63e-101	11961.6	6387.5	16590.1	7681.8	6397.39	9450.89	9834.78	8856.62	7469.41	3599.18	9254.49	5624.18	TGTTTGATTTTTTTTTTTTTTTTATAAATTAAATATCTCTAATTTTATTACTAGTATTAAGACTGGAATCAATATAAAAACTAATGATGTATATTCTTTTAAAAGTAATATTTTATAAGAATTTAAATAATTTCTTCAAATTCCATGATTAATTATAGAATACATATTTAGAGAATAACAAAGAGTCAAAAATCTAATTAATCCTAATAACAATAGACTAAACCTTCTAATTGATGCTATTGATATAATAATAAAAATTTCTCTAATTAAATTTATAAATGGTGGTGCTGCTATATTTATAATTGAAAAAATAAATCAAAAAAATCTAATCGATGGAATCATTAATAAGATTCCCTTTGAAACTAATATACTACGTGAATTACACGATTCATAATTTAT…
comp25903_c0			maker-SCF_091845-snap-gene-0.7-mRNA-1	0				2.835	5.842	4.339	2.698	3.731	2.459	3.592	7.161	4.79	5.844	4.582	2.471	TTTTTTTTCGTGATAATAATTTTATTCTGTTCGGTGTGCTCCTAGAATGTTCTGTACAGCATCTTGAATTCTGAATGTCCCTTGTCCTTGTAACAATTCAGAACCATCTCAATGGGTGCAATGGATGACACAATGTTAAGAAATGTGAAATATGGTGAACTGTTCAACCACCAGAAAGCATGATGACAAGATTGACACTATGCAGTCAACAAAAAAAACTTCTTTTAAAAATTAAAATGAGAAAAATGTCAACTTAAAGGTACAAAAGTCAAATTTAGCAGCTGGAATTTCATTTGCTCATTTTGGACGAATCGTCCAAATCAACTCAACGTGAGCATCAACTTGGTCTGTTGATGAATTGTGCCAAAGCTGTGGCAAGATAACCATACAACAATCTAT…
comp15189_c0	jgi|Helro1|157317	0	maker-SCF_091764-snap-gene-1.64-mRNA-1	0	gi|62510466|sp|Q9VT65.2|CANB_DROME	RecName: Full=Calpain-B; AltName: Full=Calcium-activated neutral proteinase B; Short=CANP B; Contains: RecName: Full=Calpain-B catalytic subunit 1; Contains: RecName: Full=Calpain-B catalytic subunit 2	0	87.036	96.266	46.742	50.247	210.406	64.707	87.324	28.339	31.152	38.77	34.256	51.442	TTTTTTTTTTTTTTTTTTTTGTCAACACGAACCATTTATTTGTTTGTTGTACAATTCAGACTTAAATCGTGATATCCATGCTTTTGTAACAGAAATGATAATTACCTTTTGAGCTCGGCAATCTCCGAACAAATTCAAAATTTTAAACGTCTTTCAGATGAAACGTTATTTAAAGCCTTCAATTTCACCTCGAACGCGAGTCAATCAAAAGACCCGGCTCTAGTCGGTTTACTGGGCTGGAGGTTGCAAACAAGAAAACCACATCGACCCAAAATAAAATCTTTAAAAGCGAAACAGAAAATTGCTCTTAACCAGAAAAATGACTTCAAAATTTGTTAAGGTAGATCACCGTTTGACCAGTTCTCAAAAGAGAATGATTGAAAGAGTGCATAGATACAC…
comp24712_c1	jgi|Helro1|169378	0	genemark-SCF_090789-processed-gene-0.13-mRNA-1	0	gi|81896612|sp|Q8BLJ3.1|PLCX3_MOUSE	RecName: Full=PI-PLC X domain-containing protein 3	5.82e-22	9.463	9.869	9.963	7.903	8.556	9.084	13.533	7.494	10.849	9.732	3.236	1.774	TTAGAGTCGTCCATATAGATCGAAGCTAATAAGAGATTTCAAATGTGTTTATTACTGAGTTATTAATGAGTATGCTGTTAAGAATGACTCGAAAATGATTACGATTGAAGAGATCATAATTAACAGTTTATATCACCGGTTGGTTTTGGTGAGAATAAGAAGATCCGACTCGCAAACTGTTTCTACTGAAAATAGTTCAACAAACGAAGGAAATCAAGCAGCTGGTCTCAGAAATTCTGATGATACTGTGGACAGGGGTCTTGGTTTTCTGTACCTTGGACCAAATAGAAAAGAATCTCAAACAGACCTGTCTAGTCCAAGAAATGTTTTTGTGGACACAATAAGATTAGAAAGGCCTGCATTGAGTTTAACTGAACCAACTCTAAGACTTAGGGAGGA…
comp20031_c0	jgi|Helro1|64769	0	genemark-SCF_088164-processed-gene-0.1-mRNA-1	0	gi|6016444|sp|Q16975.1|KPC2_APLCA	RecName: Full=Calcium-independent protein kinase C; AltName: Full=APL II	0	2.959	2.131	1.684	1.541	1.141	1.583	1.93	1.435	1.275	1.835	1.944	0.471	TTTTGACATGAAACTACTTTATTTCATTTTATTCATATTTCTGAAATAAAATTGAAATTTCGTATAAAAGAACCTAATAAGTTATGTGAAACGTTATATTAAAGAGGAGCATTGCATGTGTTAGGCGTTGGACGACTCGATAAAAAATTGTTCAAGCCAGAAACATCCAACTGAAATGAGGACGCTTTTAAGTAATTGAAGAAATCACGCAATGAGTGAGGGATAGACATTTAGCACAGCAAATATTTCGAAAAATAATCATTTTAACATCGTATATCGTAACTTTTTTGACTTGAAAACTCAACAAGATGGACTCGTTCCAAAACATTAAAAATAAAATTAGCGTCACCATGAATGTGACGTCGACAACTGACAAATGGTGCTCAAATGTTGAGAGTT…
comp26176_c2	jgi|Helro1|180820	3.9e-11	genemark-SCF_000182-processed-gene-1.19-mRNA-1	0	gi|3915686|sp|P08836.2|FPPS_CHICK	RecName: Full=Farnesyl pyrophosphate synthase; Short=FPP synthase; Short=FPS; AltName: Full=(2E,6E)-farnesyl diphosphate synthase; AltName: Full=Dimethylallyltranstransferase; AltName: Full=Farnesyl diphosphate synthase; AltName: Full=Geranyltranstransferase	2.99e-13	18.991	14.458	14.644	14.872	7.037	15.565	10.701	12.148	10.958	17.184	23.608	16.785	TGAATGGTCTTTTACAGCCACTATGCCCCGAAGGTCGGAAAGGAAAATTATAGAGGAATCTAAGAAAAATGCAACTCCTGTGAGCAAAAATAAAACTAATGAATCATCAGAAAACACTGAAAAGTCCAACAAAAAGAGGAACAACAGAAATGACTGGAAAGATTTGGCACCATTTTTGCCAGAACGTAATCTTCGTAGCAAAAAACATCTCGATTCAGATGCCAAGCGGGAGGATGATCGGACCGACAAATTTTCCAATAAAAGCAGAAAAAACAAGAAGATGAAAGAGGAAAAATATGAAGATGAGGTGAAGACTGCAATAGTAAGTGATGATGGCCTTATGAGAGAAGTTCAAGATCTTTTGAGCACACCATCTGAAGCTGTATCATTAGATTCAAG…
comp18896_c0	jgi|Helro1|193047	1.31e-133	maker-SCF_090770-snap-gene-0.3-mRNA-1	2.48e-96	gi|75322845|sp|Q69IM9.1|CDPKM_ORYSJ	RecName: Full=Calcium-dependent protein kinase 22; Short=OsCDPK22; Short=OsCPK22	1.05e-10	11.482	10.097	17.353	68.395	107.177	30.516	36.591	18.924	16.734	19.336	36.878	69.397	AAAACAATAATAATAATAGTAATATAAAAAATAATAATTATAATAATAGTAGTAATATTAACAATAATTAATTCAAATTGTTGATAATAATGTATTCGTAAAGTAATATTCACTAAAACCATCTCGATGACTCAACGACCCTAACAGCAGTCCCACTGACTCGACGACCCTAACAGCAATCCCACTGACTCGACGACAACGCGTGACATACGACCACGGCGGAGACATCGAAAAGACGCACAGGTCCCTGGGAATGGTTCCATTTATATAGCGCGACATTTCAGCAGGGACAGTAGAATCCATGCACAGTTAAAGATGAATGAATGAATTAATTAATAAAGATCACTATCATCCACGCTACGTTATCGTCATCATCACCACCGCCGTCATTACCGAGCA…
comp24318_c0	jgi|Helro1|64539	0	maker-SCF_088928-snap-gene-0.3-mRNA-1	0	gi|150421666|sp|P35500.3|SCNA_DROME	RecName: Full=Sodium channel protein para; AltName: Full=Protein paralytic; AltName: Full=Sodium channel 1; Short=DmNav1	6.86e-108	56.983	44.133	30.64	18.572	45.824	23.898	21.487	35.613	18.583	62.195	1.404	24.233	ATATTGATGAATATTATCACAATAAATACACGTTTGTGGTGGTGGCAAAGGATAAGACGATATTCAGGTTCAGTTCCTCGAACGGGTTCTTCCTGCTCAGTCCGTGGAACCCCCTCAGGAGGGCCGCACTCCTTGTACTCACTCACCCAATGTTCAGTCTGCTGGTCATGCTTGTGATATTGGTCAACTGTGTCTTCATGGCTATAAACACAGAAATACCCCATTCTGAGCTGATATTCACCGTCATCTATACCGTGGAGGGAACGGTGAAGATGCTTGCCAGAGGATTCATTCTGGCCGATTTCACATACCTCAGAGATGCTTGGAACTGGCTCGACTTCATAGTCGTCTCTTCTGCGTACATGACAATAGTGTCGAAGGATTCGGGTGGAAAGATGG…
comp25800_c0	jgi|Helro1|188397	0	genemark-SCF_091880-processed-gene-0.17-mRNA-1	0	gi|190410958|sp|A8DYE2.1|TRPCG_DROME	RecName: Full=Transient receptor potential cation channel trpm; AltName: Full=Transient receptor potential cation channel, subfamily M ortholog	0	3.017	4.867	5.914	3.485	1.781	3.057	4.694	6.653	6.775	6.151	0.242	1.34	TGTTGGAGCACTTCCGAATGATGAACTTGATGAGGAGGATGACGTGGGAGATGATGATGAAAGGCGACGGGAGAATGGGTCTCGACTCGTATTCAATGACGAGGAGGTACCTTTGGAACTTCCACACTGCGTTCGAGTGGGCGTACGCGTTCATGAACACGTTGTTGAAAACGGCAATGACGAGACTCAAAAGGACGATGATCCCATAACCGAGGTACAGGGAGAGAGCCACCGGAACCATCCACCTCCCGGGAATGCATTTGAAATGTTCATCCGAAGTCACTCCCGTTATGTTCGACTCGCATTGTGGCCAAATTATTTCGTGGTAAACTTCTCCATAGAGCATGAAATATGGCTTGAGGAAAATCTCCCTGACAGACTCCCAGTTGAATTCGTTGT…
comp23410_c1	jgi|Helro1|91642	1e-92	maker-SCF_091137-snap-gene-0.33-mRNA-2	0	gi|33301318|sp|Q92614.3|MY18A_HUMAN	RecName: Full=Unconventional myosin-XVIIIa; AltName: Full=Molecule associated with JAK3 N-terminus; Short=MAJN; AltName: Full=Myosin containing a PDZ domain; AltName: Full=Surfactant protein receptor SP-R210; Short=SP-R210	0	3.068	3.446	2.789	1.626	2.094	2.482	1.958	3.128	3.549	4.401	2.741	0.505	GTAACTATGTTTGTGTTCCGCTTATTATTGTAGGCGTAGATTACAATTTATAAAAAGGTCGTAATGTTTGGGTTTATGAAAAAGTTAACGGACAAAGACAAAGAAGAGAAAGAAAGAAAGAGGAAAGACAGACTTGAAAAGGAACAGAAAAAATTAAATAATGGTTTGACTGCTGATGAATTGTTCAGACTGGAAGAAGCCAGGCAGTCCCTCCAACAGAAAAAGAGCTATGTGTCTATAGCTCCTGGAGACTTTACGTTTAGAGCTCAATCATCAGGAAGCACGAACACAAAATCTGCAAGGGGTCCTCCACCCATTATTCACCCAAAGCCAGTCAAGAGAGGCTTTAGCAAAGAAAAAGTTAATGCAATGAATGATGTTCAAAAAGATTCAAAGTAC…
comp25652_c0	jgi|Helro1|192507	4.98e-74	maker-SCF_089236-snap-gene-0.14-mRNA-1	0	gi|73920223|sp|P16621.2|LAR_DROME	RecName: Full=Tyrosine-protein phosphatase Lar; AltName: Full=Protein-tyrosine-phosphate phosphohydrolase; AltName: Full=dLAR; Flags: Precursor	1.85e-89	7.898	11.6	5.003	2.321	9.446	10.039	7.963	7.769	9.081	16.323	1.941	4.186	AAGGAGTGCTGCCATCTGGTGTCTCAGGTCGTTCTTTTCCAGGATGACTTCCTTCAGAGGGTCGAGGATGGTTTCCTGCACTTTTCCATCAGCAGTTCCACTTCTCCTCACTCCCATGTACTCGATCTTGTACCTGAGGACACCAAACTTCTGTGGTGGCTTCCAAATCAGCTGCGCTGTTCTGCCATTCTGAACCTGGGCTTGAACTTCCTGGGGGGAACTTGGATGAACGTTTTCGAAATTTTTCGTGTAAAAGACATCGGAGAAATTCCCGAATTTGTCGTCGTGTCCTTTGGCTCTGACTCTCACGGCGTAAGGCACGTTGGCATCAAGTCCAGCCAACTGGAAGCTGGAGAAAGGTCCCACAATGACCTTGAGTTTCGTTCCATGATCTATGAT…
comp20885_c0	jgi|Helro1|160375	4.23e-09	snap-masked-SCF_091531-processed-gene-0.5-mRNA-1	0				3.916	1.216	7.546	1.609	2.892	1.872	3.4	4.896	29.198	10.897	5.749	0.099	CTTTGTGTTTGAGAGCGTGAGTTCAGAAAAGACCTGCAGTTCGAATTCGTTGATGCGTCGCTGGTTGAGTTCGATGAGTCTGCTGGCCACGACGTGCGAGCGTTCCAATGGATGAATGATGGCATCCAGGTGTCCAGCATTCGACAGGAGCTCGAGGTCGATGATTCCGCTACTGCCTTTGGTCGTCGATGTCAGAACGACCGCCAAGAAGCATGAAATCACGAGCTTCGAAATGTGATCAGCCTGCCACAGTTTGGTGACAAAGATGTGCAGACGACCCATGCTCGTGCGTCTGTTGTGATTCATGGTGTCACATGGAATGCTTCCTCCAGACAGATCATCTTCGGATAGCGATGAGGAGCTTTGCGGTCGAAAATATTGGAGGATTTTCCATGTCTT…
comp25699_c1	jgi|Helro1|110518	4.3e-106	genemark-SCF_092272-processed-gene-0.23-mRNA-1	0	gi|341940819|sp|Q91YJ5.2|IF2M_MOUSE	RecName: Full=Translation initiation factor IF-2, mitochondrial; Short=IF-2(Mt); Short=IF-2Mt; Short=IF2(mt); Flags: Precursor	6.51e-55	5.447	10.396	7.763	4.926	15.917	4.323	5.012	7.863	5.375	6.495	3.491	0.647	AAGTGAACTCTGAGCAAGATGCAAAGAAATTAATGTGCGATCATCTCGACAAAGAACGTAACCAGAAAGCTGAAATGGATGATGAGGTCATCAAGAAGAAGATGGAGGAAGACAGAAAAGTCTACCAAAATTTGAGAAAATTAAAATTGCAACTTGGGTACAGGAAAGGTTCTAGCCTTACTAATAAAACTGTGGAATTGGGGCCCATTGATCCAACGCCAAAGTTAAACATCATCCTTAAAGGTGATGTGGACGGATCTGTCGAAGCCATTTTGGACATCATAGACACTTACGAATCGGACAAATGCCGTCTAAACGTCATTAGTTACGATGTCGGTCCTGTGACAGAGAATGACGTTGAAGTGGCAAAACTTTTCAATGGTGTTATTTACACTTTCA…
comp24831_c0	jgi|Helro1|89193	0	genemark-SCF_090677-processed-gene-0.2-mRNA-1	0	gi|223590262|sp|Q9H7F0.4|AT133_HUMAN	RecName: Full=Probable cation-transporting ATPase 13A3; AltName: Full=ATPase family homolog up-regulated in senescence cells 1	0	1.161	1.193	0.94	0.891	1.693	0.83	1.423	0.816	1.744	2.12	0.217	0.005	TCAAACCATTGCAGAGGAACATGTACGAATACGTCCATTCTCAACAGTGCTCCCACAAAGCTTGTAACAGCTCAACTTAAGAGTTGAATTGACGTCATGTTGCGCACTTTCTGGGTGGCAACGATTCTTTAGAATATCTCAAGACGTTAGGTTTACATATTTTCTTGATAAAATCATTCCAAAATAAAACAGTAAAGCAGCATCTTTCACAGAAGGTAATAAACCACACACATTTATTCCCAACGCACAGGGCGAAATAAAACCAAAGGTATAGCATTGCTGGATTATCGCAGACTGTGCCACCATGACAGCGATGATTTGTCAGCGATTGCTTTTGACATTAAAATTCTTGTGAGAGAAGGGTTATTAAAAAGCTTTAAGACACTTCATATTGAACAA…
comp17391_c0	jgi|Helro1|185418	1.88e-113	maker-SCF_091249-snap-gene-0.43-mRNA-1	1.62e-147	gi|118573268|sp|Q17QU4.1|RB39B_BOVIN	RecName: Full=Ras-related protein Rab-39B	4.14e-71	7.889	7.555	6.498	12.305	16.748	16.452	12.257	6.19	4.816	4.004	1.64	7.422	GTGTTTGATTTTTTTTTTTTTACGTTTGTAAAGCTTTATTTGAAATGCTCACCATCATAATTACGACCGATTAACATATTTTATTATAATGAGCTAAGATGAAATATTCGAACAATATGCAAATTCAAAACATTATCCAAACGGTGAACCTGACAGCTCTGGCGAACTCAAAGAAAATTAGGTGGCAGGAGGTCCTGCCACCTGGCGAACACAACGAAAAGCTGATTTATTTGTCGAACCGACCCTCACTAAAAACACGGAACCAACGATAATATTTCTGTCGAAACCAACCACGATGAGAAACTCAAGAATCTAATGACAAGTTTAAGACTCATCTCCTCAGATTGAAATCTTAACCTAATTATTGTTTTTGAGGGGTGCCATCATCAAATCCCTGGA…
comp12937_c0	jgi|Helro1|175238	3.78e-149	snap-masked-SCF_091952-processed-gene-0.22-mRNA-1	0	gi|13124799|sp|Q24247.2|ITA1_DROME	RecName: Full=Integrin alpha-PS1; AltName: Full=Position-specific antigen subunit alpha-1; AltName: Full=Protein multiple edematous wings; Contains: RecName: Full=Integrin alpha-PS1 heavy chain; Contains: RecName: Full=Integrin alpha-PS1 light chain; Flags: Precursor	8.62e-119	10.871	6.328	11.412	0.326	0.077	1.639	4.189	8.194	5.121	6.731	1.415	0.562	TAACTTTGTGTTTGAGGGAGGTGGCGTGTTTTCTTTTTTTTTGAAGGATTTTAAGACGGGTGCATGAGCAATATTTTAAAATGAGTTTGGAATTACCTGTGATCTTGGTAGCATTAGTTTGTCTTGGATTGAATGGAAGATCGTGTGTGCTTGGTTTCAATATCGACACTGTTGCTCCTATCGTGAAAACCGGACCAATCGATTCTTATTTTGGATTCTCCGTGGCACAGCACATCTCAGGACACGACATTCTAGTTCTTGTGGGTGCACCGAGAGACCTCAGACCATCGAGGAGGGATGCCGAAAAAGTGGTGAGATCAGGGGGCCTGTACAAATGCCCCTTCACATCCATCAGGGACGATTGCTCCCCTGTTGACATAGACCTCTCAGAATATCCAA…
comp25291_c0	jgi|Helro1|187003	0	maker-SCF_000229-snap-gene-0.57-mRNA-1	0	gi|68565039|sp|Q6PD03.1|2A5A_MOUSE	RecName: Full=Serine/threonine-protein phosphatase 2A 56 kDa regulatory subunit alpha isoform; AltName: Full=PP2A B subunit isoform B'-alpha; AltName: Full=PP2A B subunit isoform B56-alpha; AltName: Full=PP2A B subunit isoform PR61-alpha; Short=PR61alpha; AltName: Full=PP2A B subunit isoform R5-alpha	0	2.374	2.198	4.372	2.104	4.276	1.515	2.421	2.889	3.656	2.665	3.655	5.638	GCCAACATGGCCTCTGAGTGTCGATAAATAACATTTGTTTTGGCTAGGCGATATCGTCGTAAGAGCTAAGTAATTCCAGCTGTAAGATTTTTAAATTTTGCGGTAATATTTGTGCTTTGTATTCAACTAGATATAGTAAATGTTTGATTTTTCAGGCGCAACCGAATGACATTCGTGTAGTTCTTAGTAACGTTCGCAACTAGTCCTGTCGTAGTTGTTTCTAGGTTGGAGCCTCGGTTTAAAACAAACACAAGCGGATAATTTTTGTTTGGTTTTTGGATCTTCCAAGGGCAAAGCGTGTCGGTGGTTTATCCCGAAGTATTGAGTTGAGCCATCTTCATTATCCCGCAAGAAATGGCCTCTACAGCAAAAATCGTCGACAAGATTGACCCGTACAAT…
comp19991_c0	jgi|Helro1|109524	0	maker-SCF_092529-snap-gene-0.55-mRNA-1	0	gi|74748429|sp|Q6DN90.1|IQEC1_HUMAN	RecName: Full=IQ motif and SEC7 domain-containing protein 1; AltName: Full=ADP-ribosylation factors guanine nucleotide-exchange protein 100; AltName: Full=ADP-ribosylation factors guanine nucleotide-exchange protein 2; AltName: Full=Brefeldin-resistant Arf-GEF 2 protein; Short=BRAG2	1.82e-123	4.982	7.212	6.505	2.995	4.448	3.233	5.172	7.138	6.346	6.573	2.87	2.254	CGAAACTTGTAGAAAGTTGATTTAGTTAATGTCTCGCTGCTTTTGTGCAGCTCTTTTGTCGATATTCTACTTTTATAACTTCCTTACTGGATAACCTATCAAAATGTAATGGGTTGCGCATCTAACAATGAAAAAACAATTTGTTGTAGCGGTTATAGCGAGATTGTCGGCGAGAAAGTACCAAATTTGCACGGTGCGGGATGTAAACCTCGCAACTGCCGTCATCAAGCCGTAGTAGATCGATAAGTTCTGAGCAAGCTGGTAAACATCCTAGCGTCGGGGCCGTGTGATTATGGTGGAGCTGTGTTATGGGGAAAATCCTCAATTAAAAAATCTGACATTTAAACATTTTGCGAGAAAATCTAATAAGATTGAAGCGATCATTGAATGCATGTATAA…
comp19702_c0	jgi|Helro1|73178	7.35e-133	maker-SCF_087047-snap-gene-0.16-mRNA-1	0	gi|2499447|sp|Q63421.1|PDE1C_RAT	RecName: Full=Calcium/calmodulin-dependent 3',5'-cyclic nucleotide phosphodiesterase 1C; Short=Cam-PDE 1C	4.01e-120	11.137	22.44	8.312	96.154	51.438	31.321	28.994	10.961	13.59	15.471	2.51	1.373	CCAGGAGCGTATTGAAGTCGTCTGAATGGCTTTAAAAAGCGCGGATCCAGCAGTGGAGTGACCCATATAAACGCCGCATCGAGACGTTCGACCATGCTCGATCACTTTAAAGCATAATTACTCTGAACACATGGAGAAAGCAAAGTGGCACTCTGAGGAACTCCAGAAGGAGGAAAACCCAGAAGGAATCGATAAAGAAGAGTATCCAGACCTTCCAGGTCAAGCAGATGATGATGATGATGACGATGAAGATGATCCCGTGACTGGAAAGTCCATTGTTGTGGAAAAACGTGTTGGAAACGTGGCCAAGTCATCATTCCAGCACCACTTGTCTTTGAAGAAGAAGGCATGCATCGTCAAGATTGACAACTACCACTACACCATAGTGGCCAACACACC…
comp21360_c0	jgi|Helro1|101030	0	maker-SCF_092308-snap-gene-0.40-mRNA-1	0	gi|82209776|sp|Q7ZXV3.1|ARP2B_XENLA	RecName: Full=Actin-related protein 2-B; AltName: Full=Actin-like protein 2-B	0	13.639	11.883	9.032	16.278	18.81	22.619	14.549	11.514	9.268	6.837	5.474	11.68	GGCCTGATTTTTGGGGATTCTTTCTCGGTCGTTCATTCGTTCTGCTGCCTCTTCTTGACTCGCCATGCTTTCCAGATTTTCTAAAGTTTTGGATTCGTCCAAGAACTGCTTGTCGTACAGCATAAGGTGCTTTGACAGTCAGAATGTTCAGTCCGAGTCGGAAGGACTTGGAAAAATATCCCAGGCAATCCTTCAAAATGACGAGCGTTATGGGGCGCACAACTACCACCCTATTCCTGTGGTTCTGAGCAGAGCCAAAGGTGTGTTTGTTTGGGATGCCGACGGCAAAAGGTACTACGACTTCCTGAGTGCTTACAGTGCGGTTAATCAGGGACACTGCCACCCAAGGATACTTGCTGCTCTCCAAGAACAGGCTGCCATCCTGACTCTAACTTCACG…
comp25899_c2	jgi|Helro1|111260	0	maker-SCF_000054-snap-gene-1.30-mRNA-1	0	gi|313104227|sp|Q9ULT8.3|HECD1_HUMAN	RecName: Full=E3 ubiquitin-protein ligase HECTD1; AltName: Full=E3 ligase for inhibin receptor; AltName: Full=EULIR; AltName: Full=HECT domain-containing protein 1; AltName: Full=HECT-type E3 ubiquitin transferase HECTD1	0	13.192	15.052	10.638	6.44	5.853	6.424	9.27	15.691	11.784	13.487	7.168	3.555	TGAAGGGTGTCTTTGTGCACTTGTGTGCCATGTTCTTTAATAAAGGTAAGGACACAGTGAAGTCCTCCTGCCTCAAATACTGCCCCTGATTCTCTGGTACAGACAAACTCGAGCACCTTGAGGATGAAGATCAATTTGTTGCTGATGGTGCCTTGAGATGTTTTGCGTCTCTTGCTGATAGATTCATCAGGAGAGGGATTGATCCTGCACCCCTGGCTAAGAATGGATTGATGGAGGAGCTCTTGACAAGGCTATCGAATGCAACAAGCACAGGCGGAATCAATGTCTCTTCGACTCTGAGCACAACCCCTGAAGCAAAGTCCTCCAATCAGAGTTTCTCTATTGTCATCAGCCTTCTTTCCACCCTTTGCAGGGGTTCAGAATCTTTCACTCATGATC…
comp25931_c0	jgi|Helro1|164700	1.8e-19	genemark-SCF_092043-processed-gene-0.6-mRNA-1	0				0.7	1.33	2.875	1.303	0.823	1.359	1.553	1.461	1.647	2.046	1.616	5.342	TCAATAAATATAAGTCTTTAAGCAGCTGTTGACGTTGTCATTATTATGATGACATGACTCATACTACGCTTAATCTTGATAGCTTTCGATTCCCGTCCAGGTATAAAACCTGATCAGCCAAACGATCAGTTATAGACTGAAAATGCAGTTTTCGGTGAGCCAAATTGTTCTTCCGAATTCTAGCTTCAAATGCCGCGTTTTGTGAAGCTGCGTTTGGTCTCAAATTTGTTACTAAGCAGTTCTAGAGCAATCCCCGCCAGACTTATTCGTTTTGAGAACAGATACGAGACGTTCGTTCATTTTCTTTCAGAAGTAGTTACATCGAAATGAAAGCCCCAGGTTAGGGGATGGTGAAATTCGTAAATTAGCATCTGCACCGTCAATCAAGTACAACTCTCC…
comp26060_c1			maker-SCF_092272-snap-gene-0.88-mRNA-1	0	gi|380876899|sp|O88738.2|BIRC6_MOUSE	RecName: Full=Baculoviral IAP repeat-containing protein 6; AltName: Full=BIR repeat-containing ubiquitin-conjugating enzyme; Short=BRUCE; AltName: Full=RING-type E3 ubiquitin transferase BIRC6; AltName: Full=Ubiquitin-conjugating BIR domain enzyme apollon; Short=APOLLON	2.28e-127	10.019	11.295	6.551	7.373	10.528	7.12	8.685	13.062	8.89	17.211	5.43	3.85	GCAAGACATCCTGCTTTCCATCATCTCCAACTTTTCAGCACAAGGCGGATCGTTCTACTCCTGCAACGGGCCATTGGACGCTCAAACGGTCTTGGTGGACAGCTTGGCAGACATGGTGGATTCAATCAGAGCCGAGCCTGTCAGAGTGACCCTCGACGACATGTCCGCATCCAACGACAATGCTGAAAGAGAGGATGGTTGTCTGGACTTACAGGTTTGCCTACAAGTCATTGCCAATGTCAGTTCCCTGGTGCTGCTCCACATGTCTTCCATAGAACCTGTGCTCTGTCAGAGTTCATCTGAGGCATTCTTCATTAATCCAAGGATCTGTTTCACCGGCCTGTACCAAATGGCGCTGAAGAACGGAGACAACAAGAACTCCTCATCTTCAAGGTTCAC…
comp23017_c2	jgi|Helro1|189498	0	maker-SCF_092464-snap-gene-1.75-mRNA-1	0	gi|547967|sp|Q02440.1|MYO5A_CHICK	RecName: Full=Unconventional myosin-Va; AltName: Full=Dilute myosin heavy chain, non-muscle; AltName: Full=Myosin heavy chain p190; AltName: Full=Myosin-V	0	41.071	49.002	32.436	12.896	33.057	18.99	18.999	46.823	28.362	40.535	16.398	6.555	CTTCACCATCTTCTGGTGGTGGCTCCTCTCCAAATCGAACTCTCTTGCCATCGACTCCTTCACTTCCTTCAATCTCTCCATCAACACGACTTCATGTTCGAGGTCCTTCTTCTTACGCTCCTCCCGTTCCTTCTCCAGCTCAAACTGAAGATGGACATTCTTCTCAGACAGAGCAGCAAAGATATGAAAATCTCCAGGGCGAGGTTCAAGTCCTGACGAGTCCGTCGACGGCCTCCAAGAAACAACCTCAGCTCATCGAGGGTTCTGGGCAGGAGGCCGTTACATCTTCTGATGTTAATAAAACCTTCGAGAGAACTGATTCCTTCAACCGAATGGACACTGAGAAGAAGGAGTCCGAAGATGTGAACCTCATCTCGAGACTGCAAATGCGAATCCGTC…
comp26366_c4	jgi|Helro1|181386	3.75e-32	maker-SCF_091953-snap-gene-1.85-mRNA-1	0	gi|341942119|sp|Q8BKX6.3|SMG1_MOUSE	RecName: Full=Serine/threonine-protein kinase SMG1; Short=SMG-1	5.84e-34	0.642	1.469	1.008	1.911	0.527	3.501	0.576	1.014	3.465	1.74	0	29.264	GCTTCAACTGAAATGCAGAATAATTTCTTCAATTTTCTGAAGAAGTCAGTGCCTTTAATTTTCATGCATTGCCGTGTTTAATTGTGTTTCGTAAAGTGATGTCATCATCATGGCGTGCAGCTTGGAAGAACGGTTTGCGTTCGAAACCCAGACTGCACTGCCGCAAGCCCCCTCGGGAAGAAGTGCTATATAAATGGTTAACAAAAAAGAGCTTCTGTTGCAATGAACAACATTTACATCATCATCATGTGACATTAATAAACATGTCAACTAACATCTCTTTATGTTGAAGATCAAGAGCAATATGTCAAAGCATGGCAGAGTTTACTGTCCAGTTGTCTCCATTGGAAATGGAGCTGATGAAGAGTGATAAATTGGAAACATCACGCAAGATCACGA…
comp24610_c0	jgi|Helro1|191849	6.03e-58	maker-SCF_092250-snap-gene-0.48-mRNA-1	0	gi|14423631|sp|O42596.2|ADA22_XENLA	RecName: Full=Disintegrin and metalloproteinase domain-containing protein 22; Short=ADAM 22; AltName: Full=MDC11.2; AltName: Full=Metalloprotease-disintegrin MDC11b; Flags: Precursor	7.49e-38	1.028	0.72	1.804	0.451	0.53	0.831	0.915	1.059	2.313	2.246	7.627	0.255	TGTCTACAACTGGTACAGAGGGAACTTCGACTCGGATCCCTCGCCAGGAGGAGCATGCGAACCTGTTGATTCTGACATTCACAGTGAACAAAACCAACTACGACCTGCCATTACGTTTGTACAGGGAGTCCTATAGAGAAGCATTAAAAATCACCTTACATGCCAATGAGACTTATTCAAGATCAGTCCCAAAAAACTGTCACTACTTTGGAAGTACCTGGAAAAACAGACGAACCCTTCCCATTTCTGCGTTCATCAACCTTTGCAGCAAGACCAGTGGCCTAATTCTGCTTGGTGGGGAGACATTCGTCATCAAGTCGCTTGAGTTTGAAATCTGTGAACAACAGAATGAGTCGTCTCGGTCACACATCGCCTTCAAAATCCCAACAACCGATGAGA…
comp25495_c0	jgi|Helro1|138596	1.03e-20	genemark-SCF_000124-processed-gene-0.7-mRNA-1	0	gi|30316391|sp|Q9NTW7.3|ZF64B_HUMAN	RecName: Full=Zinc finger protein 64 homolog, isoforms 3 and 4; Short=Zfp-64; AltName: Full=Zinc finger protein 338	1.05e-06	2.891	3.19	1.499	0.794	0.941	0.325	1.722	2.843	2.364	4.209	0.357	1.41	ACGAAGAATCTATCGCTTCCAGTTTTACGGTGGTAATGCTGGCCTCTGCCGGACTGACAGGCTGATTAGGGGCTTTTTCCAGCAAGGTTTTCTTCTTCAGTGGCTCAATTTTCAAGCTCTTGTCGAGGAGTTCAGAAGAGACTTGTACCGTCCAATTGGAATTTGATGGTGGAATGGGCAATGATTTGACGGAAGATGACTTCCTGTCGTCAGTCTGCTGCTTCTGGAGGGTATGGTAAGCAGACACGTGCCGCTTGATGGCATTCTCCCCATTTGACGAGAAACTGCAAAACTGACACTTGAACGGACTGTCAACGATGTGGCACCACTCGTGCCTCTCAAAGTTCTTCCTGACAGGTGTCTTGTACTCACACTCACTGCAGGCGTAAATGATGTCGC…
comp24660_c1	jgi|Helro1|122144	7.66e-42	maker-SCF_091695-snap-gene-0.55-mRNA-1	0	gi|27923832|sp|Q9I7F7.3|PR2_DROME	RecName: Full=Tyrosine-protein kinase PR2	1.62e-69	4.03	3.535	3.249	1.431	1.483	2.092	2.055	3.902	10.625	8.792	0.995	0.778	GCTATTTCCTGTTCTTGCTCTCTCAGTTTGTTGAAGAAAAGTTCATTGGTGTTGAAGTTTGCCGTAGGCAGGACGGGTCTTCTGTGTTTGTCATCACGTTTTGCTTGAAATACAGAAGCCAAGATCAGGGACGATCGACGCAACTTGTCTTTGGCCTTGCTGCTTTTGAGGCTTCTCGACTTGCTGGGGAGAAAACTTGGATACTTGTCCTGATGGAGAGGCAGGCTGTCCAGTGCAATGATTTTTGTCTTCTTTCCATCGAATCCAGAAAAACTGGACGAGGACAGTTTAGAATTGGAAGCGTCCTGCTCTCCGGTCGTGCCAGAAATGTTAGTCAGAGCCACGGACAGTCTCGAAGCGGTCGAGGCCTGAGAAAACCTTCTCTGGGCATCTTTGCTT…
comp22732_c1	jgi|Helro1|100509	0	maker-SCF_092748-snap-gene-2.70-mRNA-1	0	gi|20532376|sp|Q9Y4X5.2|ARI1_HUMAN	RecName: Full=E3 ubiquitin-protein ligase ARIH1; AltName: Full=H7-AP2; AltName: Full=HHARI; AltName: Full=Monocyte protein 6; Short=MOP-6; AltName: Full=Protein ariadne-1 homolog; Short=ARI-1; AltName: Full=UbcH7-binding protein; AltName: Full=UbcM4-interacting protein; AltName: Full=Ubiquitin-conjugating enzyme E2-binding protein 1	0	8.607	8.58	7.402	9.762	5.881	7.405	6.918	7.728	5.362	5.061	7.756	4.071	AGCATAAGATCCCATCCGGTTGCTATGAACTTTCTTAACCACATCTCACGTGGTTCATTTTTTAGGTCGACTCCTCAGAAGAACAAGATGAATTCCGTTCAATCTAATATCACCCAACAGTCCAAGCAAGCATTCCAACTACCTGGAATTTCTTCAGTGTATCAATTGTCACCTAGGAGGTCAGTGCAATCCCCTGCATTGAATTCCAATATGTCAAAAATTGCAGACTCCTCAAAGGCTACACTGAAAAGCATTCAAGTCAGCCAGTCTCCTAAGCAGAAAGACGTCCAGATTTGTTCTAGTTCTCCCCATTCTAATTTGTATTACAAAGCCAAGGATGAATTTGATAATGATGATGAGGATGATGATGAAGAAATTTTTGCTTCCCCACTGAAGGAT…
comp23349_c0								2.739	3.556	3.692	3.084	7.926	1.476	1.422	3.538	2.922	4.487	1.437	1.704	GTGTGAAAATGTCTTTCATGTTTCCACATCGGAGAAATCGGGGGATGGTAACAGAAATCAGCCACAGTCGCAATAGGCTCGGTATTAACTACAACGAATAATAAATTTGACAGTTGTTAGTTTCAGAATGTCATACTCCGAATGTTCGAAAATATAACTTGTAACAGCATTCCATGTCCAAATTAAAACAATTTGAAAACGCACATTCTATTCAAAACGAGCACGCGATTCGAAGCTGGATAAGGTCCTTATTACGCGTGGGAGGAATGTTGAAGTGGAAGCGAAAGAAGTTAAACAGCTGAGAATACAGACTAGTACCCACACTTTGCAGAAGCTAAACTTAAATTACGTGATATGAAATCGAGTGTCTCCCGAGCGACTAACTATATCACCAAGACA…
comp25994_c0	jgi|Helro1|85865	0	maker-SCF_088992-snap-gene-0.3-mRNA-1	3.61e-175	gi|341942007|sp|Q9JKZ2.2|SC5A3_MOUSE	RecName: Full=Sodium/myo-inositol cotransporter; Short=Na(+)/myo-inositol cotransporter; AltName: Full=Sodium/myo-inositol transporter 1; Short=SMIT1; AltName: Full=Solute carrier family 5 member 3	5.75e-154	2.484	2.793	3.025	1.519	2.772	1.883	1.429	3.261	12.952	5.203	1.01	6.194	GCAGACCGGCGACAATCCAAGGCCTGTCGTCGGGCTGACCGCAGAGGGGCTCCGAGTACATAAAGTTCAGGATCATTCTTCCCGAACCAAGAATCAAGCCCACCATTAGAGAAACAAATGCTCCCTGAAATGGATAGTTACACAATGCATGCGAATAAGTTATTGAATCCATCAAATGGCATCCAAGGTTCATTTATACCCACTTTCTCATTGGCTCTTTTCCAGAGAATGGCCAATAGATAGACAGCAGCAATGGGTGGAGCCAAGTAGGCACTCACTGATTGGATGTAAATGTAAAGCTGTGCCCCCTGCATGTTCTGGACGATTGGAATCCACAGTATGCCGACAACAACCATTAGTCCGACAAAAACTCTGAATAATGTCGTTAAAGCATCAATA…
comp20613_c1	jgi|Helro1|114226	0	maker-SCF_092343-snap-gene-0.47-mRNA-1	0	gi|1170680|sp|P46825.1|KLC_DORPE	RecName: Full=Kinesin light chain; Short=KLC	0	57.612	56.816	49.416	39.16	34.108	40.949	61.301	50.851	30.791	68.329	21.856	61	TTGTGTTTGAGGAGTGCAGTTTCCGTTTTCCAAGCAGCTTTTTTATTTATAAAATTATTTAGTGATTGATTCAAGGAGAGGCCTTTAGTTTTAAAGTAGACATCATCACCACTGGTCGTCACCTGTCCCACGATACAACTAGCCAGATTTTATGTAAACAGTTACATTCACGTAAGTGGATTTGCTCAGTCGCATAGAATTACATTTTACGGGTTTAGCCATAAAAACCAGACACCAGGCAGACAGAACAGCACCCCTAACTGATTCGCCCACAGTCAGTCCCAAACAGCCCTCCTCCCAAACAGCGTACCACACACATGCAACACATCTCACTTAACCAAGAGAAACTTTTTCAAAAAATTTGAATTTTCAAACAATATTGAGGCATTTTAATCGAAT…
comp25867_c1	jgi|Helro1|189246	2.56e-126	genemark-SCF_089954-processed-gene-0.5-mRNA-1	0	gi|338818034|sp|P0CY46.1|EGFR_APIME	RecName: Full=Epidermal growth factor receptor; Short=Egfr	6.19e-81	7.377	5.501	10.804	24.645	19.612	7.897	7.528	8.923	12.458	9.035	18.51	8.326	AAAGCTTCCTTGGGTCCTGTTGATATTGCTGCTCATTTTAGCTTGATTGGCGATTCTTTGGTCAATCTTGGAACAAGACTACAAGAACACAAAGTGCACAACTTAACTTTGTTGCATTCCATAAATCATTTATGATATTGAGGATAATGGTTTTTTGACAGCTCAACTTATTCCAATGCAACATTTATAAATTGTGAGAGATGCTTTAATTATGACATTACCAGATAAGTGTTTGACATCACATCAAAATGAGTGACTCATTTATCCCATGTGTTACTCATTAATGGCTAATGATAATATTTTAAGATAGCATTTGGCCATGATTATCACCACCGACTGTTGCCACAGCTATCACCATTCAGTTTAACTTTACTACATAACACTATAACAGGGTAAAGT…
comp25224_c1	jgi|Helro1|188728	3.62e-14	snap-masked-SCF_000116-processed-gene-0.28-mRNA-1	2.28e-09	gi|332278155|sp|Q7Z6G8.2|ANS1B_HUMAN	RecName: Full=Ankyrin repeat and sterile alpha motif domain-containing protein 1B; AltName: Full=Amyloid-beta protein intracellular domain-associated protein 1; Short=AIDA-1; AltName: Full=E2A-PBX1-associated protein; Short=EB-1	9.04e-19	1.674	2.735	1.658	0.935	0.951	1.2	2.411	4.875	4.013	3.551	0.017	1.512	AAAGTTGCGGGAAGACGGCAGGGATCGGACAGCATCTCTCGTTTGAGCAGGAACAGTGTGGGGAGTTCAACAAGTTCAGTGTTTCAAGGAGCAGGTGAGGAAGAAAGTATTTATGATTGCCCACAGGCTGGAGCTAGAGCATTGTATCCACTAACTGGAGCTGCAAAAGTTCCCCTCAACTCATCTTCATTCAATAAAATTGAAAAACCAAACACACCCAAAAAACCACCGAGGAAGAAAGTCACAAATGGCTCGTCAAAAACGGTCGAGAAACGAACGGCAGTCGATCGGCTTCCGGACAGCTGCCGAAACTCGCCGAGCGGAGGCGGTCCGTCCGACGGAACAGACGGAGTGACTTCAAACTACGGCACCCCCGTCGGGAGCTTCAATTCCGACAAG…
comp19134_c0			genemark-SCF_087228-processed-gene-0.4-mRNA-1	0				79.042	129.009	107.756	60.817	97.626	43.304	58.843	94.359	64.104	74.256	23.103	107.638	GTGTTTGATTTTTTTTTTTTTCCGTTTTACATTTTTATTTACGAATGAAATACAATCAATGTTATCAACACAATTCAGCTTAATGAAATAAATCAATTAACCAAAGTATTTGGATATCCTCAAAGAAGAAAATCGTGAGATTTGAGAGAACCATATTCATCAGGGTGGAAGATGCCATTCAAGACATTAAACATTTGTGAACTTCAGGACCAATGAAACGAACTGGAATCCAAAAAAGTTTAATGAAGATATCAAAGACAAGGCTAAGAAATCGGACAGAATCTGCGGCATGTTTTCGCCTGCAAAGTGTTAGTTGCACGAGAGCAATTATTGTTAGTCAGTTAAATCGATGGCCAAATCACTGAGGATCTGAATCCAGAATCTGAGGGCTGATCGCTA…
comp22513_c0	jgi|Helro1|161359	1.73e-59	maker-SCF_091345-snap-gene-0.74-mRNA-1	0	gi|71151887|sp|Q7TT00.1|SP20H_MOUSE	RecName: Full=Transcription factor SPT20 homolog; AltName: Full=p38-interacting protein; Short=p38IP	3.54e-58	1.022	0.691	1.294	0.8	0.676	0.939	0.895	0.868	0.762	0.858	0.562	0.371	GTCAGATCAGATAGCATTTTCCAAATCGATAGATTCCAATGTTTATTTAAGATTTAAGGAGACTAATGTCTATATGATAAACGGTTTATGTTTAACCGAACAGCTTCTAAACGACACTGAAATTTAGTTATAGTTCAAAACGAACTTTTTGTTTTAAATCTTAATTGTCAAGAATACGAAAGAATATGAAACCAGGAGTTATTGTTGATATTCACTTAGATTCAAAGCTATCGCTTCAGGAAAAACTAGTTGAGATTTATTATGAAGAAATGACTAGAAAACCTTCCATGGAGTCCTTGCATGGAACTTCTCGACTTTTGAGCATTCTGGTAGAAAGGGAGCATCTGAACACATTGATTATAAACTTATATCCAAACAATGAGGGATATTCCTTAATGC…
comp17871_c0	jgi|Helro1|91542	0	maker-SCF_092020-snap-gene-0.105-mRNA-1	0	gi|156633606|sp|A2AWA9.1|RBGP1_MOUSE	RecName: Full=Rab GTPase-activating protein 1; AltName: Full=GAP and centrosome-associated protein; AltName: Full=Rab6 GTPase-activating protein GAPCenA	0	16.871	21.799	17.585	31.364	46.545	29.449	12.766	15.157	11.394	11.065	82.987	11.856	GCACATTGAAAGATCAATTTGGTTATTCTACAAATTCATTGGGTGAGTTCGATTATGGGAGGCAGATATGCAATTATGTGCTCAAAAGGTTAAGTGTTAGATATGGCATCCGGCGTCGTGCTCTGGCTCTGAGGACGTCTTAGCAGAGACAACCATTACATTAACATTAACGTGACTAGCTAGCAATGATGTGACAATGACATTGCGACAACGCAGATTGCAAGTAAGGAACAATGAAAAGTTGTGAATGAAAACCCCGAGTAAGGGCTCTTGTGCGTTGGTCAATATCCGGTTCACGGCGACTCTTTACTCGAGCCAAATGTGTAGTTAGTAGCTTTAACTGCCGTAACTTCCTTTATGGATGTCAAAGTTTTTTGTAGCCATGAATTTTTGTTGGTA…
comp25257_c0	jgi|Helro1|167054	8.32e-166	maker-SCF_090029-snap-gene-0.26-mRNA-1	0	gi|32172463|sp|Q9W3C1.2|NAT10_DROME	RecName: Full=RNA cytidine acetyltransferase; AltName: Full=18S rRNA cytosine acetyltransferase; AltName: Full=Polycomb protein l(1)G0020; AltName: Full=p110	6.56e-143	3.039	2.614	1.446	2.612	1.236	1.862	2.172	1.86	2.94	2.376	4.963	2.115	TAAAATGTTTACGAGTGTTGATATTAGGGTTGTCAACAGGATGCTAACGTCACTAATCCTATGAAGACATCTCACCATCCAAGCCTTAGAAGTTTCATTTCCCAAGATCACGAAGCAAGATTGCACAGGGACATGCCTCCTTAGAAAAAAATTCATCGGATTTATGGGGTTACTCACGAGTTATCAGCTGTTCTCACGACTCAAGAAGCTAAACGCTAGACTGTTCCAAATTGACAAATTTCCTCAACACTAAATGCTGACGTTGAACAAAATGCTTCGTGAGTCCATTTCAGTTTTCAGGTGACTGCTCAAAACAATATTGTTTATATCATCACATTGCAGTCTTAAAAATCACACTAATCATCCCATCATCTCATTCGATACCGCCAAACACACTTC…
comp25825_c0	jgi|Helro1|100012	0	snap-masked-SCF_090972-processed-gene-0.14-mRNA-1	0	gi|116242787|sp|Q15393.4|SF3B3_HUMAN	RecName: Full=Splicing factor 3B subunit 3; AltName: Full=Pre-mRNA-splicing factor SF3b 130 kDa subunit; Short=SF3b130; AltName: Full=STAF130; AltName: Full=Spliceosome-associated protein 130; Short=SAP 130	0	5.973	5.546	6.19	4.992	3.965	5.024	3.906	7.704	8.411	6.04	2.439	6.537	CAAGAATAAAGTCTTTATTGCCTTCTTGTTTCGAACCGAGAAGAGCGCATTTCATCTAATTTGCAGAAATGTTTCTTTATAATTTGACTCTTCAAAAAGCTACAGGCATTTCACAAGCCATACATGGAAATTTTTCTGGTGCAAAGCAACAGGAAATTGTCGTCGCTAAAGGAAAAATTCTCGAAATATTAAGAGTCGACCCAAACAGCGGAAAGATACATTCTCTCGTTGCTGAAGAAGTTTTTGGAAATATTAGGTGTCTCATGCCATTTCGTCTAACAGGAGGCAATAAAGACTTTATTCTTGTTGGAAGTGATGCAGGAAAGATTGTTATTTTGGAATATGTTCCTGGGAAAAATGCCTTTGTTTCTGTTCAACAAGAAACATTTGGGAGAAGTG…
comp25448_c0	jgi|Helro1|191273	7.73e-80	maker-SCF_000302-snap-gene-1.69-mRNA-1	0	gi|115347|sp|P27393.1|CO4A2_ASCSU	RecName: Full=Collagen alpha-2(IV) chain; Flags: Precursor	6.09e-102	16.36	12.025	24.608	6.614	9.095	12.089	9.569	25.922	33.148	13.341	16.49	14.17	CTAAAGGCGAAATGTATTTTCAGTTCTCTTTATTCAAATCATCTCGTTATTAATTAAATTTCCCAGGTCCCAAAATGAACAAAGCGTTTATTTTGGAATTTGCATTCACAGAGTAACTAATTTTGATACCTCGTAACGCATATTCTGAAAATTTCAATAAACGAACTTATAAAATATTGCAAAAGATGTATAAAATGCTGTCAATTGGCTTCATTAGCATAACTTAAACGTGATTAACTACTTCCATGTTTTGTGCTAGCATGCAGAATGTACAAGCAATGAATCTTCAGGACTTATTGTAGTTGCAAACCATATAGTAAAATATAGAAATGTGATGCTATATGTCAAGAACAAGGTTTGCTTTTACTAGCACTTTGAGTGGATATCATCCCAACGTGT…
comp24176_c0	jgi|Helro1|192493	2.11e-32	snap-masked-SCF_088602-processed-gene-0.2-mRNA-1	7.13e-153	gi|75266129|sp|Q9SNC6.1|PUB13_ARATH	RecName: Full=U-box domain-containing protein 13; AltName: Full=Plant U-box protein 13; AltName: Full=RING-type E3 ubiquitin transferase PUB13	0.018	1.173	1.087	1.194	0.64	0.379	0.655	1.278	1.528	1.145	1.225	0.375	0.703	AACAGATGCGATCGATTTAACCCATCAATTACGAAAATAAAATGTCAATTAGGGGAGCCAGGCTTAATTCAAGTTCTAATCTGTCACCCCCGTCACTTGATGTCGACTCCGAACAGACTTTCGAGGAGATTTTCAAGCTTTTAGATGTGACAATTAAGAATCTCCTGAAAAAATCGGACTACACAAGCTCAGAAGTCTTCCGAGACCTGAAGCTAATCCAGAAGCAGAGTAGATACTCTGAAGATGTTCTCCTTCACCATCATGTTGTGGACAAAATAGTCCGCTCTGGGATAGGTCATGTGTTTCTTAGATCCTGGCATCAACTGTCTTCCAGAAATTACTTTGGTGATGTGGAATCTGGAAACGTGAGCGAGGAAAACATTAGTGACACCAACCCAA…
comp17270_c0	jgi|Helro1|157527	0	snap-masked-SCF_092302-processed-gene-0.31-mRNA-1	0	gi|74794482|sp|Q6RWA9.1|AT1A_TAESO	RecName: Full=Sodium/potassium-transporting ATPase subunit alpha; Short=Na(+)/K(+) ATPase alpha subunit; AltName: Full=Sodium pump subunit alpha; AltName: Full=TNaK1-alpha	0	10.932	9.996	10.56	1.419	2.866	4.095	5.567	21.336	15.463	24.053	1.849	5.066	AACTTCGACCATCTGTTCCGACAAAACTGGAACCCTTACCCAGAACAGAATGACAGTGGCTCATATGTGGTTTGACAGACGGATTGTTGAAGCCGACACTAGCGATGATCAATCAAATGCCACTTACGATCGGGACTCTCCAACCTGGAAAGCTTTGGCAAGAGTTGCGATGCTTTGCAACAGGGCAGAGTTCAAACAAGGGCAGGACAGTGTCCCCATTCTTAAAAGAGATTGCAATGGGGATGCTTCGGAATCTGCTTTATTGAAATGCGTGGAAATGAGCATTGGAAAGGTGACTGAATATAGAAAAAGTTGTTTAAAGGTTTGCGAGATTCCATTTAACTCCACGAACAAATATCAGGTGTCGATCCATGAATGGATGGATGACTCAGATAACAC…
comp23697_c0	jgi|Helro1|192623	6.58e-159	maker-SCF_086896-snap-gene-0.5-mRNA-1	0	gi|27923967|sp|Q27607.2|DPOG1_DROME	RecName: Full=DNA polymerase subunit gamma-1, mitochondrial; AltName: Full=Mitochondrial DNA polymerase catalytic subunit; Short=Protein tamas; Flags: Precursor	6.79e-174	5.379	4.137	4.399	3.613	3.563	2.664	4.083	3.533	4.608	5.743	35.368	1.276	TACATGTGGCAGCTCAGAAGAATAAAGAGAATGGCAAGCCAATGGATAAGACGACCTTGGCCATGCAAAAGTGGATGTCAAAAGGTTGCCTGAACAACTTGAGCGATGTTTATCAGTTCCACTGCAAGAAGAAGCCGCTGAACAAGCAGCTAAGGGACTTCTTCGTGGAAGGCAGCATCGACGACATCAAAGATAACTTCCAGGATTTAATGACTTACTGTGCCGACGATGTCCTGGCAACGTACAACGTCTTCAAAGTGCTGTGGCCGAAATTTAAACAAAGATTTCCCCATCCCGTGACCTTGGGGGGAATGTTTGAAATGGGGAAGGCATACCTGCCAGTGAATGAAAACTGGTTCAAGTACATCGAACGATCGAACAAGAAATACGAAGAGCTGG…
comp22749_c1	jgi|Helro1|62284	0	maker-SCF_000301-snap-gene-0.21-mRNA-1	0	gi|32171765|sp|O00308.2|WWP2_HUMAN	RecName: Full=NEDD4-like E3 ubiquitin-protein ligase WWP2; AltName: Full=Atrophin-1-interacting protein 2; Short=AIP2; AltName: Full=HECT-type E3 ubiquitin transferase WWP2; AltName: Full=WW domain-containing protein 2	0	3.253	3.633	2.682	1.85	1.057	1.946	3.143	3.042	2.383	4.275	1.549	0.8	TAATCCAAAGACTGCAGATTGTTTCTATTGGGGTTACTTAATGTTATGAGGTCTCAGGTGACATTGCCTCGCTAATGTTTGTCTAACATGAGTCGATCAATAATTGCCAAGTTTTACATTTACTTAAAAACATTCTTTGCTTAGAGTCCAAATCTAGCAGACTGAGTCTCGAAGAAAATATCTTATTGAGTGAATTGATTGACTTTGTTGTTATTTGGGAAGGTGACATAAATTTAAAAAATACCTAGTTCTACGGAAACAAGTTTTAACATGTCTGATGGTGAAGCTAGAGTTAGAAATGGCATCCCTCAGCTTTCACAGCTTCGTATACATATTGAGGCAGCACACATATCGAGCCAGGGTAGCATATTTCAGTCAAAACCTGATGTTTACTTGGAG…
comp21375_c0	jgi|Helro1|186088	5.93e-113	maker-SCF_000017-snap-gene-0.39-mRNA-1	0	gi|17380291|sp|Q92900.2|RENT1_HUMAN	RecName: Full=Regulator of nonsense transcripts 1; AltName: Full=ATP-dependent helicase RENT1; AltName: Full=Nonsense mRNA reducing factor 1; Short=NORF1; AltName: Full=Up-frameshift suppressor 1 homolog; Short=hUpf1	0	20.2	24.903	18.618	31.663	12.193	32.005	25.067	17.063	18.618	12.218	25.227	18.881	GAGCTCGGGGAGTCCCGGTGCGCTGAATCTTTTTGGTAGTTGACACTTGATGGGCACATCTTCCACTTCATGACCCAGCAATTTGTGGAACAAATAACTAGACACTGACATTTCATCGACTGCAAAAGTCTTCATTGCTGCTTGCATTCTGTCAAAGGATGTTGACTTCCATACAAAATCAACAACAAAGTTATGTGTGCAATCAATTGGTACTCCTTCGAACATAGCAGTCGATCAATTGGCTGAGAAGTTGCACAAGACAGGGCTTAAAGTTGTGAGGCTTTGTGCAAAAAGCAGGGAAGCAATTGATTCTCCTGTGTCCTTTTTAGCTCTCCACAACCAAATAAGAAATATGGACAACATGACAGAGCTTCAGAAATTGCAACAACTGAAAGATGA…
comp23783_c0	jgi|Helro1|116286	7.27e-116	maker-SCF_088760-snap-gene-0.2-mRNA-1	0	gi|11132763|sp|O18326.1|HUNB_BOMMO	RecName: Full=Protein hunchback	1.01e-39	2.335	2.429	1.623	1.056	2.299	2.29	1.583	2.918	2.38	3.022	0.057	0.271	CTTTGTGTTTGAGGTCTGAGAGAAATGCGATCAAATTGATCTGGGGTAACAAAGAGATCCGTGATGATCCATGGAATATTTCAAATGATAATTTAAAAAAAAACATGGAAAACGGTATAAAAACGTATACAACTTGATCTGGGAATATTTGATGAGATGTTTTGATGTAGGGAAGAATTTATCTTTCCGCCTGAGACCTTTTCCCATGAACTAACTAAAATCTCTGTGTCAGGCCCGTAAAAGCTCGTTTAAAGTAGAATGTGTAAGACAGCGGTAATTAACATTTTCACAAACCAAAGCCATTTCTTTCTATTTCTTGGCGATTTGGTGTCGGCGGAAGTATCAGTTGTGAGCCTTGCACATGAGGTGGAGCATAAAGTCAAATGCATCGACGCAGTT…
comp21416_c0	jgi|Helro1|119925	0	maker-SCF_091006-snap-gene-0.23-mRNA-1	0	gi|68052298|sp|Q5IGR7.1|EXT1B_DANRE	RecName: Full=Exostosin-1b; AltName: Full=Glucuronosyl-N-acetylglucosaminyl-proteoglycan/N-acetylglucosaminyl-proteoglycan 4-alpha-N-acetylglucosaminyltransferase 1b; AltName: Full=Multiple exostoses protein 1 homolog b	0	7.131	9	4.419	6.139	8.303	7.297	8.511	5.111	5.304	5.764	3.636	4.637	AGGTGTCTTGTTGAATATGCTATGGTTCTTTGTGGTCGCAGAATGCGAAGAAGTGTGCTTTGAGTCTGGCGACTCTTATAATTGTTTTATATAGTTTAAAATAGAGCTTCTGTCGTTGGCGTGCATTTGATACATTGTTGTTTGATACTAAAGATTCGCATTTAATAACCTGTTTTTCCGATGCCTTCTTTTCCACTTCATGAACTTCAAGTATCGCTACGGCCTGCTATTCCTGCTTTTGGTTGCAGCCCTAGCTAGTTTATTTTTCCTTAGGCCAATTGGATTGCAAAGGGAGTCGGACGAAGGATTTGGTGGCCGTCATCACAAGTCGTTGAGGCGGCTGCCGCGACGTTTGTCGCCTGTCTCACGAACGAACATTAGCCGGAGAAATTTTGTTGA…
comp23362_c0	jgi|Helro1|70743	0	maker-SCF_000293-snap-gene-2.86-mRNA-1	0	gi|317373389|sp|Q5HYA8.2|MKS3_HUMAN	RecName: Full=Meckelin; AltName: Full=Meckel syndrome type 3 protein; AltName: Full=Transmembrane protein 67; Flags: Precursor	0	5.158	3.147	3.099	3.906	3.376	4.416	3.564	2.337	2.157	2.422	8.9	6.247	TTACCAAAATAAATACATAAATACCAGTTAAATTTTAGATGCCGCCTGAAACGACGCCATGGTTACGAGTTGTTGCGATATGGATGGTACGTTCTCGCGATTTTTACTTCTCCACGTTTTAGCAGTTTTTTACGTTTTTGAGTCAAAAGGATATGAATTTAATTTGGTAAACCCAAATGACTGCATAAGCGAAAGTCATAACGGGTATAATTACTTCTTCGATGCCACTCAGCTTTCATGTGTGCCTTGCAATCAGACAAGTGAATTTCAAAAGACCAGTATCGATGGGCTAAAATGTGTTTGTCAACCTGGATTCAAAATTAAAAATGTTTTTGGGAGATATTTGACTTGTGAGGCTTGCCCACCAAATCAAGTTCCTTCAGATGATGGCTGGGGATG…
comp20630_c0	jgi|Helro1|186284	0	maker-SCF_088592-snap-gene-0.3-mRNA-1	0	gi|90109797|sp|O94788.3|AL1A2_HUMAN	RecName: Full=Retinal dehydrogenase 2; Short=RALDH 2; Short=RalDH2; AltName: Full=Aldehyde dehydrogenase family 1 member A2; AltName: Full=Retinaldehyde-specific dehydrogenase type 2; Short=RALDH(II)	0	23.662	17.087	14.547	18.554	43.895	23.895	13.784	24.511	41.919	18.241	42.156	31.672	GCAAATTCATTTCTGATAAATCACAAGTGATTTTTGAAATCGGGGGTTCATCCTCATCTCGTATTTTCTGTAAATTGTATACATAATTTGTTTCTAAACAGCTTTTTATTGACAATGAGTTTGTGAAAAGCACCAGTGGGAAAACGTTTCCCTCTTTGAATCCTTGCAATGGTGAGAAAATTGCTGATGTGCAGGAAGGTGACAAGGCCGATATTAACAAGGCAGTTGCAGCAGCTAGGAAAGCTTTTGAATTGGGATCCGAGTGGAGAAGAATGGATGCCTCGGCCAGAGGGGAACTGCTCAGAAAACTTGCCGACCTGATAGAGAGGGACTCGAAGTATCTCACTGATCTTGAAGCATTGGATTGTGGCAAACCTGTCAAGTTGGCAGAACTCGATC…
comp24389_c0	jgi|Helro1|151907	2.36e-56	genemark-SCF_000188-processed-gene-0.4-mRNA-1	0	gi|74723669|sp|Q8IZD2.1|KMT2E_HUMAN	RecName: Full=Inactive histone-lysine N-methyltransferase 2E; Short=Inactive lysine N-methyltransferase 2E; AltName: Full=Myeloid/lymphoid or mixed-lineage leukemia protein 5	4.95e-31	0.774	0.685	1.029	0.488	0.298	0.28	0.598	2.382	2.124	1.089	0.058	0.017	GTATAACCTGCTGTTTGCATCGGGCGAATCGTGGGCTTCGCTTTTCGTCTCGTCCTCAGTTTCAGTGGCACTGGAATCATCCTCTCCCCTCACTGCAGCTTCAAAATCATCTCGTTTCTTTGATTGAATTCTTATTGCTCTGTGTCTGTCTAGTTTTCTTGGATGGCACATCTCACACAGAAAGATGTCTGGTATGCAATTTCTATTGTTGACAACACAATCCACATGCTGCCATACCGAGCACTTATCACAGAAGATCATGAATCCATCATCATGATCAAAGTCACAGATGCACCTCGTTATGCTGTCATCTGTTGTTGTCTCATTTGTGGGAATGCTGTTTAATTTGATTGGATTTGAAGGCTGGGTGCTGTCCTTATTACCCATTGGTTTAAAATA…
comp15454_c0	jgi|Helro1|69346	1.5e-77	maker-SCF_085926-snap-gene-0.15-mRNA-1	0	gi|74761344|sp|Q9BZA7.1|PC11X_HUMAN	RecName: Full=Protocadherin-11 X-linked; Short=Protocadherin-11; AltName: Full=Protocadherin on the X chromosome; Short=PCDH-X; AltName: Full=Protocadherin-S; Flags: Precursor	2.58e-48	25.566	59.343	13.035	430.868	647.816	203.792	94.157	17.192	14.429	11.13	13.344	2.199	CTTTGTGTTTGATTTTTTTTTTTTGCTTTTTTTTATATATATTTTTTATACCAATAAACATGAAAAAAATTCGTGAATTTATTTCTGATTTCGGTTATTAGGTTGGGTTAACTCGTAATAAGTTGTTTATAACAACACAATTCTCATTTTCTTAATTTGTTCACGAACAACGCTCCCCTACGTGCATGTATTTGATTAAGGTTATGCATTTTTTTTATAAAAACTAAACTGTTTACAAGGTTTTCTTATGATTTATCAACTATGGAAGTAGTTTTGGAAAAATTCGGACGAACGGTTATTTTCCGGAACCTTCGTATTTTTCTGCAGTGTCCAGTAGTTATTTAAATTTTGCATCATTCTCATGTCATTTTGATGTAGCGAGGTTCTTGCCATCTGAGG…
comp25971_c3	jgi|Helro1|195069	3.78e-28	maker-SCF_092748-snap-gene-0.26-mRNA-1	0	gi|61216861|sp|Q9XSC1.1|SFRP5_BOVIN	RecName: Full=Secreted frizzled-related protein 5; Short=sFRP-5; Flags: Precursor	8.86e-37	21.606	20.78	32.021	35.501	37.395	25.975	25.095	34.847	34.079	22.883	50.744	22.301	TGAGACTTCCTAATCTTCTTGATCAGGAAACACTTGATGAGGTTTCTCAACAGTCTATATTTTGGTTGCCACTCCTAGCTTCTAGATGTAACTCTAATACAAGATTGTTTTTGTGTTCTCTCTTTTCCCCTGTTTGTTTGGATCAACCTGTTTACCCATGTCGTTCTCTGTGCGAAAGTGTCAGGGATGATTGTGAGCCTCGCATGGCAAAATATGGTTTTCCGTGGCCAGGAATGTTTGCATGTGATCAATTTCCAGTTGATAATCAATTGTGCATTGGACAAATTAATATGGATGATGAAATTACGAAAGGGACAGAAGAAACTATAGAAGACATTACAAAAGTTGGCAGTTTTGGTTTCAAAGAAGTTAATGTGAAGCCGAACAAACCAAATTTTC…
comp23435_c1	jgi|Helro1|90251	1.53e-23	maker-SCF_000029-snap-gene-1.26-mRNA-1	0	gi|254763385|sp|P15822.3|ZEP1_HUMAN	RecName: Full=Zinc finger protein 40; AltName: Full=Cirhin interaction protein; Short=CIRIP; AltName: Full=Gate keeper of apoptosis-activating protein; Short=GAAP; AltName: Full=Human immunodeficiency virus type I enhancer-binding protein 1; Short=HIV-EP1; AltName: Full=Major histocompatibility complex-binding protein 1; Short=MBP-1; AltName: Full=Positive regulatory domain II-binding factor 1; S…	7.35e-19	1.484	5.036	2.69	4.818	7.81	1.875	2.101	3.864	10.084	4.303	4.364	3.473	CAGTAGCACTGGAATGTTGTGGTTGTGAGAGGGTTGTAAATCGGCGGCCATCCTGGTAACTTTATAAGTAAGTTGACACTAATCCACAAGTTAAACAAAACACCATATGCTAATAGTCAATCATTACAATACTACTGAACTTGGATAATTCTATAACCGTATCTCTGGAAACTTTTCCAACAATTCTGACCAAACAAACGAATTTTGGAGCTTCAGATCCCAAGGAAAAGAACCTATCACTGGAAGATCTCTGCAAAGCAGCCAACTCAGATTTTTTAGCAAGCAAAAGTAAAGTTGAAGACTTCAAGTCAGGTCTTTCTGCTTCCAGTGATATCAAAATGCAATCTAAGACTGCTATCACAGGTTTTATTGCCAATGTTGGGTTGACAGTAAATGAAG…
comp25804_c0	jgi|Helro1|130247	3.53e-76	maker-SCF_092050-snap-gene-0.82-mRNA-1	0	gi|82187724|sp|Q7SY48.1|HEAT1_DANRE	RecName: Full=HEAT repeat-containing protein 1; AltName: Full=Protein BAP28	4.81e-38	0.472	0.66	0.543	0.316	0.079	0.348	0.427	0.584	0.633	0.49	1.007	0	TCAAGAGGCTTGCAGTTCCTCATGTCACGCAGGCACTGGAAGCTAAGAAAGTTTCTCTGCTCTTCGATTCAAAAGATGCTGCATCCTTGGATGCCAGTGATGTCCTCGACATTGCCCTGGAAGGACTTGAGGAACTGATCAAAAAGAACAAAAGCCTTGCAAAGTACAGAAATCTCCTCTTTAACAAGGACACCATCAGCTTCAACAGAGCCACATGTTCAAAGGAAGTGAATCAAAAATTGGACAAAATCCTGCTGGACTTCCTCATTGAGATATCTCCTTACTTTCTGATGAGACCAGCTCAGCAGATGATGGAATGGTTAGTGCAAAGACATCAAATCAACCACTTCAACATGGATGACTGGATCATGACCATCCTCCCCTTTCACAACTCAAAAA…
comp25606_c0	jgi|Helro1|185536	5.95e-65	maker-SCF_092136-snap-gene-1.113-mRNA-1	0	gi|51701382|sp|P62932.1|FBX40_MOUSE	RecName: Full=F-box only protein 40	8.1e-28	5.679	5.287	7.508	6.788	7.986	5.307	4.277	6.598	5.631	4.809	12.542	13.448	GAAAAGACATCAGATGCTCATGTTTCTGACCAAATTAAGACAATTTTACCTGGTAATCATTCTAAAGTTTATAAAGCCCTTTTTGATCGGCCAAAATGTGAAAGTCTAGAAAGCAGAATTTCCCATTACAGTGGAAAACGAAAACGAAAATGTTATATGTCACCTGAACCGAACAGTGATAATTCATAAGAAATGTTATGCAGAATCAGTTAGTCACGTGATTATCGGCACTATAGCCGATATGCTTGATCATTGAACTTGTTCGATGAAAATAAATTAGCCCTAGAAAAGTCAGATTCTACCTGGTGCCAATAGTCTTTTCCTACATTAGTAAAGGTTTGTTTAGCGCGTCTGTTGGACGCGGACCAGCTTTAATAAAATCCTTGAGTTGGTAGGCGG…
comp24623_c0	jgi|Helro1|185616	9.84e-106	snap-masked-SCF_000272-processed-gene-0.71-mRNA-1	1.76e-154	gi|73917738|sp|Q7ZW25.1|CHM2A_DANRE	RecName: Full=Charged multivesicular body protein 2a; AltName: Full=Chromatin-modifying protein 2a; Short=CHMP2a	1.67e-94	16.737	19.382	16.779	23.964	30.702	18.908	20.181	17.581	17.185	16.847	25.642	11.827	TACAATTCACCTAAAGCGGGACTTGAGTTGGACGAGTTGTTTTTTTTGACTCCAAGTCTATAGATTCCTGCTAGAAGTAATTGCTCCAAACATTTGAGAATCATGGCAACGGGAGGTGGAGATGATGGTTTTATTCCTCCAAAAACACCTAGGATGGTCGAAAAGGACACTAACAGTCCCCTCGAACCAGACACAGAAGAGAATGTGATCCATGAAACCGACGGAATATTTCGAAGCTTCGTGCTAAACATGCAAGCTTCAGAAATACATAACATCGAAGCAGACGACACCCCAAATTTTTCTGAGCTCAGCTTTGGTTTACAAAGTCCATTTTCGCCCGCTGCAAGTGTCGGCAGGAGGTTGGCTCAGATTGGGGACAGCATTAATGCTCACTACACC…
comp26312_c1	jgi|Helro1|192214	7.19e-51	genemark-SCF_092136-processed-gene-1.11-mRNA-1	0	gi|1353154|sp|Q09575.1|YRD6_CAEEL	RecName: Full=Uncharacterized protein K02A2.6	9.58e-111	30.443	28.124	41.129	44.51	36.789	37.348	49.488	31.313	29.322	22.461	39.759	39.861	TGATCATGCCTAAGAACGACTTCAGCTGCTTGGGGTCCTTAGGCACTGGCATTTCAGCAATCGCTTCAATTTTCTCGGGGTCTGGTCGACGGCCATCTCTTGAAACCACATGTCCCAAGAATTTGATTTCCGGTTTTGCGAAGGAACACTTTTCCATCCTGACGCGAAATCCACAATCAGCGATTCGTTTAAACAAAGCCTGGACATTGTTGTTGTGTTCCTCCAGCGTAGATCCAGTCACAATGACATCATCTAAATATGCTGCACAACCTTCAAGTCCTGTGATCATCCGATCCATGGCTTCTTGGAAAATGCCAGGTGCGCATTTGACTCCGAAGGGTAGTCTCTGGTACTGGAACAGGCCTTTGTGAGTGTTGATTGTCACCAGTTCCTTCGAGT…
comp19286_c0	jgi|Helro1|186151	4.94e-152	maker-SCF_000116-snap-gene-0.50-mRNA-1	3.19e-166	gi|584738|sp|P18239.2|ADT2_YEAST	RecName: Full=ADP,ATP carrier protein 2; AltName: Full=ADP/ATP translocase 2; AltName: Full=Adenine nucleotide translocator 2; Short=ANT 2; AltName: Full=Petite colonies protein 9	9.7e-93	43.006	40.966	45.631	41.527	43.42	44.878	67.404	23.936	23.951	30.877	20.186	32.632	AAGGTTGTTGTTGTTGTTGAGGTTGTTGTTGTTGCTGAGGTTGTTGTTGTTGTTGGTGAGGTTGTGGTGTCGTTGAAGAAGATACTCGGTCAGGCAGATGTTTTGGGGAGCAGTTTTCACCTGAGACTCATCATGGCTGTCATGGCAACCATTTGTGATCAATTCACTTTTGGAGGTTTTGGAGTTGGCCTGTGACCTGATGGAGTTTATGGAAGCCATGATCCTGTTTCTGTGTCCTAACCTGGATATGTGGAAGACCGAGGTCAACTGGAGGTCCCAAATGTTGAGGAGGTCCTCGACAGCCGAACATCCGTGAACTGCAAACGTCTCGTAATAATCAGACAGGTTCAACGAGGTCAACCAGTGCTTGACGGACTTGAATGATGAGCTGGAGACGAG…
comp24968_c0	jgi|Helro1|192533	2.14e-168	snap-masked-SCF_092375-processed-gene-0.35-mRNA-1	0	gi|33301341|sp|Q8IN94.1|OSA_DROME	RecName: Full=Trithorax group protein osa; AltName: Full=Protein eyelid	1.93e-36	4.52	6.024	4.321	2.467	3.693	2.533	2.523	7.048	3.993	6.769	24.26	7.851	TTAGTAAACTGCAGTCAACTTGTGCCCTTTGTCTTTGTTTCAATTTGCTTTGGTGGGTGTCCATTATGTTTGGAGGATCAGAGATAATTTTTAATGCGCTCCCGTAGCCGGGTTGATGCCGGTAATTAGGATTTGTAAGCAATTACATAAAATGCAAGATTTATCTATGGTTTGATCTGAGTCACCAATCGATTTTTTGAAATTACCCATGTCTTGGGTTTGAGTCTTATCTAATGAGTGTTTGAGGCTCTGGAATTCTATGATCTTAAGAATCTGCAGGGTTTTAGCAGCTAAATGGATGGTGGATTGGCCATATTCGAGTCAGTATGATCAACAGCTTTTGGAGCTCTGCATAATGGGGCACCTTTTGCTTCCATGGCCATCGTAATTGATTAGTGA…
comp26054_c3			genemark-SCF_089416-processed-gene-0.3-mRNA-1	0				0.864	0.708	0.806	0.892	0.586	0.521	0.846	1.107	0.79	0.728	3.414	1.276	TACAAATGTGCCAGAACTGGAGACCATCAAAATCATCCAAAGAACCAAAAATATTCTGTGAGATGCTTGCCAAGTGGATCAAAAGGATGCAATTCAAACTCAGCCAAATAGAAGTTCAATCTTCGACCGCAACCCAGTTTTATGCTGTTTGACCAGTGAACGCTTTTAAAATGTATATGTTAAATTTTTTAAACAGACTGCGTTCATCTTCAATATTTTAAACCACGATTCAAACAGAAGCAACAGACTCATAATTCCATCACATATATTCATGATGAACTCTACAGTGCTTTAAAGGCAGCTGAGAATTCATAAGATCCTATACAATGATGTGTTAAATTGTGCTCTACAACAACAATACTTTGGAAACAATAAAACCAATAGATCATTTAAAGTAAA…
comp25585_c2	jgi|Helro1|62664	0	maker-SCF_091761-snap-gene-0.77-mRNA-1	0	gi|341941025|sp|P02469.3|LAMB1_MOUSE	RecName: Full=Laminin subunit beta-1; AltName: Full=Laminin B1 chain; AltName: Full=Laminin-1 subunit beta; AltName: Full=Laminin-10 subunit beta; AltName: Full=Laminin-12 subunit beta; AltName: Full=Laminin-2 subunit beta; AltName: Full=Laminin-6 subunit beta; AltName: Full=Laminin-8 subunit beta; Flags: Precursor	0	3.149	3.569	8.234	0.909	0.986	2.126	2.451	5.587	9.019	5.238	2.122	2.555	TGGACTTGGAGGCAGAGTTCCACTTCACCCATCTGCTCGTGACCTTCAGAACCTTTCGACCTGCCGCCATGCTCGTGGAAAGGTCATACGACTTTGGAAAGACCTGGAAGGTTTATAGGTATTTTGCCGAAAATTGTCCATCGTCTTTCCCTGGTGTTCCCCTCCACCAGCCACTGAACGCCAGCATCCCCTACTGCATGTCCAAGTATTCCAATCCAATTCCTTCCTCTGAGGGAGAGGTCGAAAACTTTATCAAATGTTTTTGGATGGATATGATATCTTGGAGATTATGATGATGATACCTGGATTGATTGATTACAATCAAACTGTTGATCACAACAATCAACATGTTTTTCCGGCGTTTGACAAAATTAGATACAAAATGATGAATGGACTTGT…
comp21086_c0	jgi|Helro1|115447	0	maker-SCF_092757-snap-gene-1.77-mRNA-1	0	gi|68052207|sp|Q8K1Y2.1|KPCD3_MOUSE	RecName: Full=Serine/threonine-protein kinase D3; AltName: Full=Protein kinase C nu type; AltName: Full=nPKC-nu	0	8.124	8.331	11.31	11.461	2.962	7.873	11.425	11.475	15.824	11.756	2.125	2.163	CTCAAGTCCATCTCAAAGGGCTTACATCAACAGCAAAAAACTAAATCGAGTAAGCTAAGACACTTTCAACAACAACTCCGACAATGTAGATGCTCATGAGGAAAATGGTTCACGTGCAGGTTGCCAATTCAGTCTCACAATACTATTCATAATCAAACTCATATGGTTGTTCATTCACAGAAAAAAGATTATCCATTAGCCAAATTATGATCAAAATTCAAAAGTTTTCAGGTTTAAGAGAGGAAAACACATTTGAAAATGATGGTAAGATTGCTGCAAGCTCCAGATATTAAACCAACAATGGCTTTAACCAAGATATGCATAGATGGTGTAAAGTAAGTTATGTTTGTATGACTCAGTGCTATTTTGATATCATAATCAACATGGTCTCAGGTAAGC…
comp19551_c0	jgi|Helro1|190657	1.14e-05	maker-SCF_000303-snap-gene-1.81-mRNA-1	0				0.291	0.252	0.121	0.243	0	0.088	0.288	0.373	0.401	0.332	0	0.067	ATGCATGGATGAAGAAACTCTAAGGCTACACTCTGGAGGTTGGGGGATGATGCAAAATAAAACATGGGAATGGTAGCAACAATAACAACATCTGTTCACTGTGAACAAGAAAGATTAATTATAGCAATTGGTAATTCTTAGTTACCAATCTTCTCTTCAACAATCTTCCAAGTAGGGAGCATTGTTGCCAAGGAAGAGCGTATCGATGAGTATTACCGTGTAAACTCAGAACGACCGTGGCCTGCAAAACCGTTTTCAATCATCCTGAAATCTCTTGAAAAATTGAAACTAATGAAATAAACGAATCTAAATGAACACCATCAAAACACAAACAATGCACTGAAGGCATGGAGTGAGCTGCATATCAGATTGTAATAAGATTTTTTTCAAACAAATGAA…
comp23207_c1	jgi|Helro1|157228	4.8e-102	maker-SCF_092560-snap-gene-0.17-mRNA-1	0	gi|215273894|sp|O43426.2|SYNJ1_HUMAN	RecName: Full=Synaptojanin-1; AltName: Full=Synaptic inositol 1,4,5-trisphosphate 5-phosphatase 1	7.48e-63	29.445	30.224	23.622	25.892	35.784	24.321	29.038	34.164	25.965	34.722	61.427	86.804	ACCTCATCATCCAATGCCAGAAGGTTCAGAAATGATGATAGTTAAAAGCTGTAGCTTCATTTGCAATACACTTCTATGCTTTTGGCTTTTCAGCTGTTTCACCCCGTAAGGCTATTAATGTTCCATTTAGTTTTCAAGTATGCAAATGTCAGAAACCTGTCACCAGATCACTAAGATCATCTTTAAAGGTCAAACAAAACTTCCTCCAGTTTAATGTTTTCATTGTCTCTCAATTTACTCATTCTGTCGTTCAATTAATCCCAGCTTGATGTTGCTTATCACTGATAGACGATTTTTTGTAGAGCAATTTTTCTTTCCATCTGAGCAGTTCTCTGGAACGGTCAATCAAATATTTGCAATTGATGCATGTAACAATTGATTGTATTACTAATACTGCTC…
comp25763_c0	jgi|Helro1|184904	2.45e-72	maker-SCF_091576-snap-gene-0.49-mRNA-1	0	gi|46397022|sp|Q9ERB0.1|SNP29_MOUSE	RecName: Full=Synaptosomal-associated protein 29; Short=SNAP-29; AltName: Full=Golgi SNARE of 32 kDa; Short=Gs32; AltName: Full=Soluble 29 kDa NSF attachment protein; AltName: Full=Vesicle-membrane fusion protein SNAP-29	1.03e-23	3.868	5.653	3.781	3.941	3.462	3.455	4.771	3.794	3.598	4.413	1.842	0.858	TCATCATCATCATCAATGATGCACTTGATTTTCTGCAAGGATTGTCTCGTCGGTGTGCGTGGTGATTTCTGTAATATTTTTCGGTGTCGAGATATCTTCATTTGGAGCTCAACATGTTGATTTTGAATTACCTTATTTTCTATTTGCTTCAAACAATAAAGAAATCACCTAACAAATTATTTTGATTTTCTGCTTTAATGGTTTTGAAGCGTCTATGTTTTGGGTCGTTGCGCAGTTCTGAGGATTTTATTTGCATCCCGACACTTGCTGGGGAGAATTATGTAGCATACTCACATCTTTGAGGATTCCACGGCTAACATTCGGCTTTGCTTGGCTGCCTTGGTTGCGTTTACAGATTTTTTACAGTGGTTTTTTTTGTCGGTTTTTTATTTTTAATAG…
comp21695_c0	jgi|Helro1|100933	0	maker-SCF_091460-snap-gene-0.40-mRNA-1	0	gi|139352|sp|P25286.1|VPP1_RAT	RecName: Full=V-type proton ATPase 116 kDa subunit a isoform 1; Short=V-ATPase 116 kDa isoform a1; AltName: Full=Clathrin-coated vesicle/synaptic vesicle proton pump 116 kDa subunit; AltName: Full=Vacuolar adenosine triphosphatase subunit Ac116; AltName: Full=Vacuolar proton pump subunit 1; AltName: Full=Vacuolar proton translocating ATPase 116 kDa subunit a isoform 1	0	3.123	6.023	6.066	2.53	1.999	4.342	4.829	8.301	12.846	5.589	10.048	3.748	TAATATTATAATAACTAATAACAATTAAGTCATTAGAATATAATAGAAAAGAATCTCGAGCAGAAATGAAGATGCTAAAAGTGATAGTGGACGAAAGAATTTTACAAACAGTTCCGACTGGAACGTGACAACTCTCTCAAGTGACTTTTAATACTTTGGGTTGAAAGAAGAACAGACAGACAGACACACCACCACCACTACACCACAGCTACTCCATTCTACTCCCCACAGAATGATGAAGGTAGTGAAAAAAAAAAGATGAAGAAAACCCCAAGAAAGAAAATACAACTTTGACCTTAACAACATAATATCCGACATCATCACGACAGTCGACAATAAAAGATTTTTCAAAAAACTAAATGCCACTTTCACTAACATCACCGTTTTCTGAGTAATTTA…
comp22582_c0	jgi|Helro1|92046	0	maker-SCF_000023-snap-gene-5.78-mRNA-1	0	gi|341941773|sp|Q60673.2|PTPRN_MOUSE	RecName: Full=Receptor-type tyrosine-protein phosphatase-like N; Short=R-PTP-N; AltName: Full=PTP IA-2; Contains: RecName: Full=ICA512-N-terminal fragment; Short=ICA512-NTF; Contains: RecName: Full=ICA512-transmembrane fragment; Short=ICA512-TMF; Contains: RecName: Full=ICA512-cleaved cytosolic fragment; Short=ICA512-CCF; Flags: Precursor	2.65e-127	68.47	94.79	54.284	90.266	54.936	80.983	82.394	62.479	38.011	64.312	49.24	50.325	AGGCGCTACCAGAAAGCGCAATTAAACAGAGCCTTTCCTTCTCTTTACAAACAGCTGTTTCACTTGAGGAGAGATTTTGCCTTTCAAATGGAAATTTATTTCTAAAAATTTGCCGGCAAGGTTTAGAAAATAATGGGGTTTAGTCACCTCGACTTCGTTGGTGTCTGGATTTGCATTTCTGTTGTTTTTTTCCAAGTCGCACCTGGAGAAGCCACATTCAGAGGCAACTACTTGGGCTGCCTGTTCAGCGCAGACGTCTGTTCGGAATATGAAATATGCGTAGATGATGGTCTCTTTGGAGCCTGCAAAGATTTCGCTGACACGCTGGAGGTGAAGCCAATCCGACTGACAAGAGAGCAGGTGACAGAACTTGAGGAGAACATGCAACACCTCATCGAC…
comp26159_c0	jgi|Helro1|88112	2.37e-37	genemark-SCF_092047-processed-gene-0.24-mRNA-1	2.8e-164	gi|130226|sp|P10686.1|PLCG1_RAT	RecName: Full=1-phosphatidylinositol 4,5-bisphosphate phosphodiesterase gamma-1; AltName: Full=Phosphoinositide phospholipase C-gamma-1; AltName: Full=Phospholipase C-gamma-1; Short=PLC-gamma-1	1.91e-60	43.475	49.472	42.825	47.42	52.778	44.4	29.344	66.888	54.685	58.463	43.515	39.343	TTCATCGCTTTATGACGAGATCAATCCAGATGAGGAGATGTCTGTCTTCAAGTCAGAGGAAGGGTACGCATCGCTAGATGAAAGCACGAAGGACAAAGCCGTTGGTTCGCACCCAAAAGCCGGGTCCAACACATATAGCATCCTAAAGCCGCTGCCAGCTGCAAGACCTGCCATATCGATACCAGACACCAGAGAATCTTACCTGGAACTTGTTCTTGAGAACGATTTGTCACCATCGAAATAGATAAATAAATAATAATAATAATAATAACCACTCTAAGCCGCAAAACAATTTCTATCAATTTTGGAATCAAAATAATCAACCAAGCCAACATCAGCTGATTTGGAATCAAATTGGTTTTGGCAAGTCCAGTGGAAGAAATGAATTCATCGAGTTAT…
comp22714_c2	jgi|Helro1|158093	4.94e-96	maker-SCF_090622-snap-gene-0.111-mRNA-1	0	gi|1706480|sp|P51892.1|DNLI1_XENLA	RecName: Full=DNA ligase 1; AltName: Full=DNA ligase I; AltName: Full=Polydeoxyribonucleotide synthase [ATP] 1	0	97.494	77.689	125.589	204.062	136.984	195.587	168.199	90.996	79.043	38.019	215.082	183.712	TTAAACATTTCGCTAAATGTTTTTAAATAAACTCCCCATAAAAAAAAATAACTTTTAAACTTAATTCAAATATCGATATTAGAGAAAAAATGTGGCAGACCAAATCACGCAAATCTGAACAAACCTCACTCCCAGAATGAGCTGTCTAACCCAATACCCATTCCATCCACTCACCGCTAAAAATTCATCCTTTAAAACTAACAACTCTGTAAAATCCACACCTGAACCAAGCATCCAATGACATATAAACCATTTACATCAAAATCCGGCATTTAATTGATCATAGAATCAATAGAATATGATTGCGTTTATTTAGAGTCAATACATATCTTCATCATCACTTTTATTCTTTGATTGACCTGCAATTTGATCCTGTGACATGTACATAGTTGCTAATTG…
comp22838_c0	jgi|Helro1|189723	6.93e-12	genemark-SCF_089989-processed-gene-0.9-mRNA-1	1.83e-173	gi|1035996000|sp|E9Q394.1|AKP13_MOUSE	RecName: Full=A-kinase anchor protein 13; Short=AKAP-13; AltName: Full=AKAP-Lbc	9.67e-28	1.91	2.315	2.562	1.917	0.093	1.199	1.911	1.294	2.157	1.864	0.028	0.058	GAGGAAGAGGAGGAGGAGGAAGAGGATGACTGAAATGATGCTGAAGATGAGGCCTCATTAGGAGTTGGAAAACAATAAATTTGAAGGTTGAAATTACTGACAGGCTCTCTTTGAACTGTGGAGGGATGGATAGAAATAAAGGCCTCGCAAGATCCTTATTTGACCGCCTCTGCCAATTGACTCACCGACTAAAGACTGAAGCTGAGCCAAAGTAGCCTCGTCGTAGGCAGATCCTTGACCCCTGTTCTGCATGCTGCCCGATCTGAAGGACTTGTCGTTCAGAGCGGTGGCTTCGTTGCAACGGGCCAGCCGAGGGCCTGTGCTAGCCGGGGCCTCGTTGTCCCCCTGCTTCTGGAGGTTCGAGGATTTCGACTCCCTGATGGCGCAGCACCACCTGTT…
comp22381_c0	jgi|Helro1|185933	1.01e-52	maker-SCF_091137-snap-gene-0.35-mRNA-1	0	gi|13633962|sp|Q9TUZ1.1|STA5A_PIG	RecName: Full=Signal transducer and activator of transcription 5A	8.94e-42	7.955	8.7	7.665	4.944	3.662	5.076	4.955	6.166	8.512	5.86	5.383	5.225	GTTGAGATAACCAAATCCCCAACTTTCATGTTCTCTGTAGCCATTATGTACCTTTTGTGCTCATTGCTAACCACCATCGCTATGAAGCCAATTCGTCCGACTTTGGGCAACTCACATCCCCTCGGCTCTCTGCCCATCGGTACGATGGTATGCTGCGTTGAGAAAAGACCAGGAGAAGGAGCCACTTTGGCAAAGTCGGCTGGGATGAGCATTCCCCTGGTCAGGAGGTTCAAGGATGAGGACGGTGAGGATCTCTGCGTGTTGAGGATGTCATCAAAGAGGGAAATAATCCTCTCCAGCAAGTGCCAGGCAACTGTTGGCAGGGTTTCCAACACCGAACACAACAAAAAACACTATGGAAAAGCAGGCGCTAAGAGGCTGGCTGGCATAAGGCCCAGG…
comp22067_c0	jgi|Helro1|115589	0	maker-SCF_092366-snap-gene-0.67-mRNA-1	0	gi|1169980|sp|Q09328.1|MGT5A_HUMAN	RecName: Full=Alpha-1,6-mannosylglycoprotein 6-beta-N-acetylglucosaminyltransferase A; AltName: Full=Alpha-mannoside beta-1,6-N-acetylglucosaminyltransferase; AltName: Full=GlcNAc-T V; Short=GNT-V; AltName: Full=Mannoside acetylglucosaminyltransferase 5; AltName: Full=N-acetylglucosaminyl-transferase V	0	3.917	3.055	2.578	6.946	10.789	2.848	3.169	3.041	2.862	4.866	4.41	3.5	ATTTATAAATAAATAGTGTTTTTTTTTTTATTTTGGATCAATATTAAAAAAAATATAGGAGCAATGATGAAATCAACATGATAATGCAATCACGATTAACGTAGTAATCCGATCTAGTAATTAGACGATTGACTGATCCAACTAATCGAGTGAACGGATGAGTTAATGAACTTTAGGAGCTCGTAAACCTAACTTGAAACTTGAAAAATGTTTTCCGTCAACAATACAGGTAAACATCGTGTCGTGACATGTGATTAGTAACCTGTTCTTTATAGAAACACATGGAACTAGAAGTCCAATAGAAACACAGCACATTTCTTAACCTAGACACACAGCCTCTACAAAATGCGAGATCACCTTTTAGTTAACAACTGGCTGAACTAAAATAAAAGATAATAT…
comp21601_c0	jgi|Helro1|76461	0	snap-masked-SCF_113918-processed-gene-0.6-mRNA-1	8.6e-165	gi|24418677|sp|Q9NV70.4|EXOC1_HUMAN	RecName: Full=Exocyst complex component 1; AltName: Full=Exocyst complex component Sec3	0	3.723	6.812	4.673	3.482	4.491	3.452	3.325	4.316	4.28	5.268	0.932	1.338	TTTTATTTTGCTGTTTGTGTTTTCAAGGGCAGGTTCGTTTCCCATGTAAGATAAAATTTTTAAAAGGATACAAAGTACATTTTTAGACTTGTTTAAACTCTGATATCTGCCTAGTTTTTTCGGCCTGAGTAGCTATGTATATTCTATGTGTCTACTGACTGCATCCACTATTCGATTGGTAGACTATTATGTTTACGAATTTATGCTTGTTCCATCAATTTGATGCAGCAATTCACAAACTGTTGGAATCTCACTGTCAGAGTAAAATCATAAATTATATTGTCAAATAACATCGACAGCATCTCAGCGTTCTTCAGATCCGTTGGATCTCGTCCAATAGGGAACTGGCCAGGCCATACTAGAAGTGAGAGAGTCGACTAGATGCAAGCGTTGGTAAGA…
comp26094_c0	jgi|Helro1|185062	0	snap-masked-SCF_092584-processed-gene-0.17-mRNA-1	0	gi|166215094|sp|Q7PPA5.5|ATC1_ANOGA	RecName: Full=Calcium-transporting ATPase sarcoplasmic/endoplasmic reticulum type; AltName: Full=Calcium pump	0	8.786	12.972	8.768	10.395	11.65	9.03	14.507	8.374	7.16	11.633	5.26	7.87	TCAGATCACGGCCTTTGTTGAGCCTTTTGTCATCTTGCTCATATTGATTGCTAATGCAATTGTTGGAGTCTGGCAGGAAAGAAATGCTGAAAGTGCCATAGAAGCTCTGAAGGAATACGAACCAGAGGTTGCGAAAGTCCTTAGAAAAAATCATACTGGTGTCCAACAGATTCGAGCAAGGGGGCTCGTCCCTGGAGACATTGTCGATGTATCAGTCGGTGACAAGATTCCTGCCGATGTGAGGATTGTAAAGATTTTCTCAACTTCTATCAGGATAGATCAGGCTCTTCTTACTGGTGAGAGTGTATCAGTGATCAAGCACAACGAAGTAGTCCCAGATGTCAAAGCAGTCAACCAGGACAAGACCAACATTCTCTTTTCGGGAACCAATGTTGCAAC…
comp23585_c1	jgi|Helro1|187099	0	genemark-SCF_092508-processed-gene-1.3-mRNA-1	0	gi|32699627|sp|Q9W0S9.2|DIP2_DROME	RecName: Full=Disco-interacting protein 2	0	4.441	3.382	3.946	1.69	1.08	2.501	3.782	3.946	3.618	6.143	3.538	1.229	TAGGTTGAGATTGTCTATGTCAGCCATTATCAGGGAGCTGATCTTTTAAACTTTTTTAGCAAATGGTGTGCACAAATAAATTTACAAAAATTGATTTAGAACAATAGGGCATCAGAAGCATTTGTAAATGCACTGATCAATACGCAAGCAAAAAACGCTAGCATCCCAATGCGAATAAAAATCCTAACAGAGACCAGTTCCCCCAATTCACCCTAGCCCTTCAACTGCAGCTCAGAGAAAAGCCCAGCGAAAGCTCACTAGGGTTGACAACAGATACCACTCTGAAATCAGGAAGGAAGCAGTAATGCAGGCTCTTGCAATGAACAAAAAGCAATCGATGGCTCCCATGCCATCCAAAAGAACGTCTGCTGTTTACCACCCACAGCCTATTCAAAGAAG…
comp21425_c0	jgi|Helro1|188063	0	maker-SCF_092783-snap-gene-0.105-mRNA-1	0	gi|62510597|sp|Q5XG71.2|UTP20_MOUSE	RecName: Full=Small subunit processome component 20 homolog; AltName: Full=Down-regulated in metastasis protein	0	0.474	0.572	0.301	0.149	0.452	0.375	0.324	0.508	0.524	0.446	0.037	0	AGGCTGCTCACTTTTAACTGACATTTCTTGTACTGTTGCCATGATTTGAGTCAACTCAGGAGCATTCAACTTCCTGCACAGAATTGCATGTAAAAGAGGAAAGGCTGTGGCATGTTTTGAGTAGTCATGGAGATCTCTTTCAGCATACATAAGCAGAACATGAAGCTGGTTCTCTGTTATGTTGTGGCATGTGACAAATTGCACAAGCACTTGAACTGACTTGAAGCACCAGTCAATCATATCAGAATGCTCGTTTTTCCCAGCACCAATGGTGGAGTAAGTCTTGATGAGAAGGAACATCTTGGTGGAAATTTTCTTGATGTGATTTGAAATTGAAGGCAAAGGAAACCTTAGGAGTCTCATGAGACATTTCAGAGCTGCAGTGCACACCACTGTGTG…
comp24116_c1	jgi|Helro1|76819	2.23e-80	maker-SCF_091214-snap-gene-0.61-mRNA-1	0	gi|1279751495|sp|E9Q4N7.1|ARI1B_MOUSE	RecName: Full=AT-rich interactive domain-containing protein 1B; Short=ARID domain-containing protein 1B; AltName: Full=BRG1-associated factor 250b; Short=BAF250B	1.91e-45	8.555	11.455	10.976	3.878	12.589	3.258	4.906	12.269	11.932	20.075	4.269	3.198	TTTAACCTAATAAGCATAGTTTATTCGAATTAATTTCATAACATGGTGAAAATAGGAATCCCCGAATCCCAAATCTTCCAGCCAAAAACTCTTGTAACTGCGAGACCCAATTGCTGAGCTCGCGCACTCAACAAACCAGCCTCGGTTGGACTTCGACCGAATGCCAAACTATTTATTTAGAATCGCTCACATCATCAACAAATTCAATCGAACAAACATTCATCGCCCGCCAATTGACATGTTCCCAGCTCGATTTCATTAGCTATTCTACCCTTCATCTAAATGTAGAAAATTAATGATTCGGCATCACCCACAATTAACCATCAAGGTAGCATCCTAAAACAACTGTGCAACAATACCACGAGGTACAGTCAAGACTTCAGGATGCAAATTAATACG…
comp25002_c1	jgi|Helro1|69639	0	maker-SCF_092761-snap-gene-0.29-mRNA-1	0	gi|26006788|sp|O54852.1|KCNH7_RAT	RecName: Full=Potassium voltage-gated channel subfamily H member 7; AltName: Full=Ether-a-go-go-related gene potassium channel 3; Short=ERG-3; Short=Eag-related protein 3; Short=Ether-a-go-go-related protein 3; AltName: Full=Voltage-gated potassium channel subunit Kv11.3	3.2e-160	12.116	14.814	8.241	5.145	3.824	8.385	15.819	5.93	10.612	21.125	1.074	3.458	GATTTAGAGGGGTGCGTTACGTTGAACAACATCAAAGACATCTTCAAGGAAGAGCACCAGAAGGTCATTTCCAGAAACACGAGGGCACTGGCCGCGTCGGCTTTAACAGGAGTTGGTGTCGACGAAGGAATACGATGGCTCGTGGACTGCATAAAGAGAAACAGCGTATTTCGGCCTCCCATGCAGAAAGACATTAACTGACCTCGACATTGCATCTTCCTAAAATTTCCCGATTTCCTAAAATTTCCATGAATAAAGTTAAGAAATTTTAATAAGGAGGATTAAACGTGACGCCGGTATTAACATTATTTGATCCTATTAATGACTTTTATGAAATAAAACCAGCAAGAAGTTTTGTATATAAAATAAATATGAGTTTATAATAATTAACCCACTATT…
comp22714_c1	jgi|Helro1|158093	4.39e-96	maker-SCF_090622-snap-gene-0.111-mRNA-1	0	gi|1706480|sp|P51892.1|DNLI1_XENLA	RecName: Full=DNA ligase 1; AltName: Full=DNA ligase I; AltName: Full=Polydeoxyribonucleotide synthase [ATP] 1	0	268.354	189.932	302.68	190.455	172.312	155.336	187.785	194.917	183.77	103.71	351.351	170.743	GAAGGTGAAATTTTGGCATTTATCCTGCTTAGTAAAAGGTTGACGAAATACATTTGTGAAATAGCGAGGTATTACAAAGAACCTGATAAGGAAAGTGGTGATCATATCTGGCTGCTAATTGGATATACAGTAAAGCCCACATAACTGACATAGCTCATGAGATAGGCTTGGTTAGGTTAAGTTGTAGGAACCTACTTATTCTAAGATTCTAAAAATATTTGATGGCTGTAAGTTCTAAATACCTTAAACAATGACAGGTCCTACTTTCTTCCTAAGAATCCAACTCAAACATTTGTGGACGAAAGGTTTTTAATTTTTTAATGAGAAACAAAAATTATATTGCAGTAGTAGTTTCTGTGTGATTTGGTATTGCTGTTATGTGCTACAATTTGTCTATCA…
comp21902_c0	jgi|Helro1|164816	3.39e-127	maker-SCF_091892-snap-gene-0.47-mRNA-1	0	gi|357580499|sp|D3ZTX0.1|TMED7_RAT	RecName: Full=Transmembrane emp24 domain-containing protein 7; AltName: Full=p24 family protein gamma-3; Short=p24gamma3; AltName: Full=p27; Flags: Precursor	1.23e-44	2.324	2.325	2.945	4.023	2.863	3.5	3.267	3.736	3.981	3.795	0.447	4.034	CCTCGTCGTCGTCGTCGTCCTCATCGCAGCCGGAGTTAAGTGCAGCGGTGTTCCATCAGGCCACTACGTCCAGGTTGACGCTGAGATGAAGAACACGACAAAGGAAGTTGGAGACAGTGTGAAGCTTCATTGCGAAATCACTGGAAATCCTGTGCCCGAGTACAACTGGGTGAAGGACCACAGACCAATCGGAAGGCTCAACTCAAGAAGACACCTGGTCGAATCCATCCCTTGGGGGTCCAGACTGATCATAGAGAACCTGAACAGTGACGACACGGGATGGTACTCCTGCATTGCTTCCAATCACCATGACAACCAGACAACTTCCGCCTACCTCAGCGTGGTTCCCATTGGCAACCTGACCGGAAATGGCGTTTGGAGATCCGGTGCCAAGAGGAG…
comp24774_c1	jgi|Helro1|71576	0	maker-SCF_000030-snap-gene-0.82-mRNA-1	0	gi|205830664|sp|O15394.2|NCAM2_HUMAN	RecName: Full=Neural cell adhesion molecule 2; Short=N-CAM-2; Short=NCAM-2; Flags: Precursor	1.7e-73	176.948	244.913	156.487	77.78	79.441	104.2	144.058	191.714	132.567	230.585	62.551	63.176	CGTCATCATCATCATCATCGCCATCACCATCACCATCGCTATCACCATCACCAACATCATCATCATCACTATCACCATCATCATCTTCAACAACAAGAAAGGACCAAAGACAACATGAAATCATCTTCTATCAAAGGCAAGCATGCGTGCGAGTCCAAAGAAGCGTGTCGGAGCGGAGCGTGAAACAAAGTAGTCTTGAAATCATCATCATCATCATCATCCGAAACTCGTAAAGACAGAACTGGAAATTCGTGGAATGTGGTCCAACGGAGCACTGGTCGATGCCATGGTTGACTAGATTATGGCAGGCATTCAGTGGGTCCTAAGAACAAATCAGTTCAATGCATGGTGGCCAGAAATGACTGAGTCATTGCAATGAACTAGATAATTCTGGATTGG…
comp23746_c0	jgi|Helro1|108518	8.04e-144	genemark-SCF_092909-processed-gene-1.4-mRNA-1	0	gi|34098716|sp|Q9HBF4.1|ZFYV1_HUMAN	RecName: Full=Zinc finger FYVE domain-containing protein 1; AltName: Full=Double FYVE-containing protein 1; AltName: Full=SR3; AltName: Full=Tandem FYVE fingers-1	1.01e-131	1.573	2.167	1.156	2.554	1.925	2.015	1.951	2.306	1.849	2.568	1.195	4.373	TGGTTAGAAAGAGTTGCAAGTCACCTCAAAATACCTTGCCCTGCCCACCCTACTGGGGACAAGGGAGTGATTCAGAATGGTGGGAAGACTAGCATGGTTAATGGCTCCTCGTCCAATGGGAGTCCCGAAGTGCCCCTTCAGATCAAAGACATTAAATCTCAAATTGTTCTACAAGTTTACAAATAAACAGACTCGTCAACCAGGATCAATAAATGATGTACATCAACAAAATCTCGGGTCAGCTTTGTAGGTTCAATGTCATTTTGGCTATTTTTGGTGATTTTTTGCAAAATTCACTCAGAAATTATTAATTTGTTACTTTCTCACTCTCTAATCTTGTCAGGCAAAGATTGTTTCTATTGCTTTATTAGCAAACGTTTTTGTTTGTAAGGCTTCTTT…
comp18217_c0	jgi|Helro1|101408	0	genemark-SCF_000245-processed-gene-1.11-mRNA-1	0	gi|20981701|sp|Q14974.2|IMB1_HUMAN	RecName: Full=Importin subunit beta-1; AltName: Full=Importin-90; AltName: Full=Karyopherin subunit beta-1; AltName: Full=Nuclear factor p97; AltName: Full=Pore targeting complex 97 kDa subunit; Short=PTAC97	0	6.878	8.463	5.798	5.04	5.573	4.271	7.28	4.267	4.432	7.213	1.942	5.91	TTTTTTTTTTTTTTTGTCTGATGCTCACAAATGTTGAGCCAGGCCAAACGAAATTTATTCTCAATTTGTACACATATTAACACTCATACACAACCGTATGAAAAAGTTGCATACAACATGATACAAACGTGGTAAAACAAACCATGAAAGACAAACTCACTCAACGAAATCACTCATGTTGATGGGCGGCCAGTGACAATGGCGATGGGATGGGGCGCCTACTCCGGCGAACGAGTCAGGTCGGCATGAGTGAAGACGAACGGCAGTCAGCGTTAATAATGGCACTTCGAAAGATAAACAAAAGACCAGACGAGAGATTACAAAAGAAAATGAGATGGAAGTGACAAGTCTTAGATGCTGTGAGAAGATGTACGATACCCCAAGAGCGACGAGGATGAC…
comp16869_c0	jgi|Helro1|191137	2.72e-22	maker-SCF_091549-snap-gene-0.18-mRNA-1	0	gi|74759911|sp|Q8N5M4.1|TTC9C_HUMAN	RecName: Full=Tetratricopeptide repeat protein 9C; Short=TPR repeat protein 9C	2.23e-26	2.802	4.555	3.896	2.186	1.519	2.733	3.332	3.986	2.546	2.894	3.664	0.501	TAACTTTGTGTTTGATGGGAGGCAGATGATCGAGAAATTGCAGGGTTGACATGCATGTCGGCGGGGGCCAAGAGAGAACGAATGTACGAGAAAATAACGACGGTGCCATCTCTTTTGTAAGAACTGATGTAGAAAAGGTTTTGGAGTTTGAACTTTTAAAGTTAAAAGATGAACAGAAACAAAATGAGGCTGCCTGGTTTGAGGCAAAGGCCCAAAGAGATCTATTCCAGAAAAAGTATGTTAATTTAAGCTCAAAGGTGGACAGCTTACTGGATGACGTAAAAAGATTGGAACCAAATATACTCAAAGCAGACATTAAAATTGCTTCAATATCTGATTTGACTTTAGATTCAGTCTTTGATAGATTGAAGGAAGCATTTTATGAAAAGAATTCAAAAG…
comp20953_c0	jgi|Helro1|170308	0	maker-SCF_000262-snap-gene-1.64-mRNA-1	0	gi|123916200|sp|Q2T9K6.1|FEM1C_XENLA	RecName: Full=Protein fem-1 homolog C; Short=FEM1c; AltName: Full=FEM1-gamma	9.69e-142	3.307	4.654	2.95	4.108	13.609	5.603	3.206	1.94	4.122	4.689	1.389	7.048	TTTTTTTTTTAAAACAAAATCACAACATTTTATTAAAATTGTTCATACAATTAATGAATTTAATCAATGACATATCGAGTCCTGCAAGCATCAAAGTTTAGAGCATGACCTCAAAAACAAAATTGTTGGAATTAAGCCTTTAAAATTAAGGACCTTGACTCCTTATTGCTACTGCTTAAGCCGTACATGGTGAGGCAACCTCGGAATTACTTTAAATCTAATTGAAAGCAAAATAACATAAGGATAGGAGGCAGCAGAACAATTTGCTAAACATTCTTTACACAGACCAAGATATTAATGAAGCTGAACAAAAGCTTCAAGGTCTATTGGTATCTCGCCAACATAAGGTATCTTATATTTGCTGACCACCCGGGCAGCCAGGCACTGCAGGTTTATGTG…
comp17368_c1	jgi|Helro1|155612	0	maker-SCF_091849-snap-gene-0.72-mRNA-1	0	gi|51702772|sp|P62333.1|PRS10_HUMAN	RecName: Full=26S proteasome regulatory subunit 10B; AltName: Full=26S proteasome AAA-ATPase subunit RPT4; AltName: Full=Proteasome 26S subunit ATPase 6; AltName: Full=Proteasome subunit p42	0	35.59	40.949	36.02	44.01	57.795	40.14	67.996	29.943	29.434	42.529	25.641	40.193	GACTTCGACGAAGACGACGATTATGAGGAGGACGACGATGACTCGCTCATTGTCGAAGACTTGGATGAGCACCTCAGAGAACAGGAAGAACACAACAGGGAGGAAGATGGGGATGATGGTGAAAAAGAAGGAGAGCTTTGTGAGGGCATCAGGTGCAGGAGGAATGAGATCTGCAAGGCGGACTGGAGATATCCGGGCGACTCTGAGAACGAGAAGACCAACAGGATTTGCATGATCAAGACCAGGTGCTGGGCCGTGGCCAACGAGCCGTACCTCTACCCGGACCACAAGAACCCAGATCGCAGGCAGTCCTGCGACCACACCCTCACTTTTGAACCCCTCCAATGCCTAGGATTCAACCCCAACGTCAAGAACTTCCCCAAGTCCTGTTGGTGCACG…
comp24722_c0	jgi|Helro1|80006	2.72e-09	genemark-SCF_092217-processed-gene-0.3-mRNA-1	0	gi|209572726|sp|Q15149.3|PLEC_HUMAN	RecName: Full=Plectin; Short=PCN; Short=PLTN; AltName: Full=Hemidesmosomal protein 1; Short=HD1; AltName: Full=Plectin-1	2.48e-24	207.364	239.808	180.987	86.291	331.55	95.889	137.65	159.095	113.906	227.198	65.797	90.664	ATCCAAGATCAATAGCTCTCTCAATAGAATAAGAAACTGATGAGAATTTGTCAAGAATATGACCATTTTTGGAATCATAAAACCCATTTATGACGCAATCTGTCAAAGATAGAGGGCATGCTGCATCCAGCAATGAATTTGGATTGTAAAATGCTACGATTCTCTCAGAGTAGTCCAAGACCATTGGCTGTCCATGAGTCTCTGGAGTGATGCTTTGCCCTTTTTTAATTCTGGTAAGAGTCTGCATTACAAAATCCTTCTTCCTTTCTTCAAGCTCATTTACACCATCAACATCTGATCCCATGCTGCCTGATTGTTCTTGGTTATCTTCGCCTTTAAGCAACTGATCTTGGTCTGTTCTTTGTTCCTCCCTGTCTTTTGGCAAAGCTTCTGGCTTCG…
comp26022_c1	jgi|Helro1|66918	6.1e-60	genemark-SCF_091035-processed-gene-0.5-mRNA-1	3.28e-116	gi|29840785|sp|Q8TAC2.1|JOS2_HUMAN	RecName: Full=Josephin-2; AltName: Full=Josephin domain-containing protein 2	2.56e-46	5.911	6.847	15.5	4.382	10.689	4.745	4.368	10.772	7.13	7.725	4.1	7.611	TATTCTGATGTAAAATATTAAAATAATTTTAAAATATTGATGTCTTGCAAAACTTAAAAATGTCTTGACTCATTGAAATCTTTCAATGAGCAAATTGTTTGTTTTTGTTTTATTCTTGTATAAATTTGTCCCAAATAGGCTTCATTGTGTTCACTTTTATGGTTTGTTATATTTTATAGTCAGTTTTAAGCCTAGGAATCCACTCATCTCTGTACATCCACCCAAACTAGCAGCACACAAATTGAACTCATGGGATTACATATCGGACATATTGCAATGGGGACCGTTTTGATAACTTTTTCATAAAACTTTGCAAATTGGTGTTCTTGATCCATCAACGACCACATCGGAAAGGTTTCTGTTGCTTGCCTTGTGTATTGGCATGTCATCCACAATTTT…
comp26303_c3	jgi|Helro1|109994	1e-164	maker-SCF_000150-snap-gene-1.70-mRNA-1	0	gi|125991860|sp|O94915.2|FRYL_HUMAN	RecName: Full=Protein furry homolog-like; AltName: Full=ALL1-fused gene from chromosome 4p12 protein	3.83e-117	27.544	27.533	23.293	19.378	27.35	19.546	25.897	34.802	37.236	62.647	3.865	48.909	GACTCCCCAATATCCGCAACAGGAATCCGGTTCTTCCAAGAAGTCGAACACGGACTGGATGTGTCTTTCGACCGAACCGTCGTCTTCTATCGGAATGTCTCCGGGAAGCATTCCGTCAATGGTGGAAGCCTCTTCGCTGCTCGTACCAGGAGTGTTGGCGGTCGGATGTTCGAGGGTTCCACCGGGCGATTGTTGGTCGAACACCACAGAGGGACTCTTGGGAATGACACGAGGTCCGTAGCAGTTGAGCAAACTCACCAGTCGTTCTCTCGTCCTCGCCTGAGAAGCAAGAGGTCTCTTCCAATTGGTAGAAATTCCTCCCTCAGAACTCGACGCACCTGTACTCGACGAACCTGCTTCCCCGACGAGGTTTCTCGAGTCCCTCGAGTGGACGTTCAT…
comp25657_c1	jgi|Helro1|63739	1.16e-124	genemark-SCF_090373-processed-gene-0.2-mRNA-1	0	gi|32700062|sp|O08835.2|SYT11_RAT	RecName: Full=Synaptotagmin-11; AltName: Full=Synaptotagmin XI; Short=SytXI	1.43e-54	16.897	25.711	16.47	21.289	32.086	28.704	32.198	30.118	17.134	27.538	1.597	6.942	TTCCTCAAATCTTTTCGAGGCATTTTCTTTCCATCAGCGCACCTGACCGGATTGCTCAAGAGTTTCAATTTTGTGTACACGAAGAGGGAAAAGCATGAAATCCGAAAATAGTTTGCCGTGAGTTTGCTTCGAGAATCCATGGATCCGCCGATAGCCTTTCCAAGCGATTGGTACCCAGTGGCGGCAATCGTTTTATCGGGAGTCGTCGTTGCCATGGTTACGTCGGTCATGAGCTGGAAGCTGTTGACCTGGATCAGGGACAGGAAGAGGCGTTACCACGAACCACTGCTGAACGATGGATGGTCGAATGAAGGGAAGCCCAAGGTCATCGGGAAGTTGTTGAGTCTCTTTCACAGAGGTCATTCGGCAGATGGAAGTGATGCCTCGAAAAGATTTGAG…
comp20471_c0	jgi|Helro1|194386	3.5e-44	snap-masked-SCF_089795-processed-gene-0.11-mRNA-1	0				0.488	0.723	0.597	0.021	0	1.013	0.416	0.858	1.335	2.335	0	0	ACTTTCGACAGTTAATCGTTCTTAAAATACGAAGATGAAACATACGGGGGGAGTCGGCACCATGAGGGTTGAGGAGAACTTCCCCTATCATGGAAATCAGAATCCAACAACAAGACGCAACAACTCTGAGGATGGCATTTCGGGGGAGGGCATGAGCCTCCATTGGCTCTCCATACTGGAGGATGCCGCCCTGGCTGCTCGCTCTTGTCAATCGTTGTACGACGCCAGACACGAGGATTCCTTCGCCTTCTCGAGGTCTTCAAGCGCTCGCTCCTCTCTCGCTCGGTTTTTCTGCATCGGTAAAAAAAAACGTTCGAAAAGCAGAAGTAAAACAAAATCGGAAGATGGCAGGAGGAAGGTTCCCATCCACATCGGAAGTGGGAATCCATCAGCTGCTTC…
comp25793_c1	jgi|Helro1|192597	2.68e-142	maker-SCF_092159-snap-gene-0.15-mRNA-1	0	gi|308153682|sp|Q96BY7.5|ATG2B_HUMAN	RecName: Full=Autophagy-related protein 2 homolog B	4.69e-43	5.36	7.397	4.911	3.378	23.178	3.717	5.422	4.873	4.882	9.344	8.14	1.732	TGCAACTCGGAGATGGACTGCGGCAGTTGGTAACCCGGGATGTCGTAGTCCACCAAGCTGAACAGTTCCATGAGCTGAAAGACCCAGTGCTGTTCCTCTCTGGGCATGTCGACGTGCACGAGCGAGCAGTTCCTCAGCTTGACTGCCAACTTGTAGTGCACAAGTTGATTGTTCTCCTCCTTGATCATCAGCGTCATCGACATGACGTCCCTCGACGAGCAGAACCTTTCCAGACCCAGGTGGTCCTTGTTCACCTGGAGGATCTTCTTCCAGTTCTTTCCATCCATTCTTGCATGGATGTCATATCCAGTGGATCCCCTCTGACTGTCAGAGATAGCTGAGTGACTCAGGTCGAGAGAGGAGGCCTGCATGCACAAGTAATGCAGGAGTGGGTCTCCG…
comp18824_c0	jgi|Helro1|63336	1.25e-162	genemark-SCF_092558-processed-gene-0.7-mRNA-1	0	gi|1160578161|sp|Q8IMC6.2|ASATR_DROME	RecName: Full=Tau-tubulin kinase homolog Asator	1.68e-131	13.059	21.068	13.885	11.153	14.385	10.365	12.581	15.634	11.58	16.397	13.494	8.297	TTTTTTTTTTTTTGAAAAGACGGTAGTTTTTTCTCAATATCAAAAACATAGTCCAAACAATTGAGCAATAACAAAAAAACTAAATAAAGATGGGTAGTGTCATGGGATACCACACAAGTTCTTAAAAAAAACTCCAAAAATCAGACTCAAATTTAAATTCAAATCTGGAAAATTTACAATCAGTGCAATAAATTCAGCATCACAAAATGTAGTTTATCAGCATCTGATGAAAACACATAATTTAAAAATGTCGCAAAAATTTAAGTTACAATTTGAATAGAACATAACTAGCATTAATGTGTGGGGATGTCTGTATATTCATTTTTTAGATGTATTTATGTCCATTTGTAGCTGGTGTATTTTCTGAGACTGAATTTTTCGTAACCTCGGAAGTGTGAG…
comp22064_c0	jgi|Helro1|91226	0	maker-SCF_090630-snap-gene-0.52-mRNA-1	0	gi|10719946|sp|O75131.1|CPNE3_HUMAN	RecName: Full=Copine-3; AltName: Full=Copine III	0	3.43	3.157	2.726	1.698	1.263	2.914	3.479	4.069	5.119	4.407	1.228	0.683	TACAGATAATAAACCTTTCTATTTCATTGCTGAAGATTCTTGTGAGCCTGATTTAATTATCTGTATTTTAATAATGAAGCCTTTAAGTCTGATTTCAACTTTAAGCAATAGTTTTCGAGTTCTGTTCGTATTAGCGGGTTATCCGTTCGATTAGCGGTTTGTGTAAATAATCCATACTGAGGTTATAAGCGTTGAGTTGAGTAAGGATATAGTGGTCCAAATCTTAGCGTCACATTTGATAGAGAGGACTTTAAGTTTTACGAAAAGTAACTTTTATTCGAGGTTTATTCGCAATTTTAGAAAAATGTCTTCTCAGCTAGCTCGACGTCTGGCAGCGGAATTGGTCACGAAAATAGACATTTTCGTTTCTTGTCACAATTTGTTGGATAAGGATACATT…
comp23977_c0			snap-masked-SCF_089319-processed-gene-0.16-mRNA-1	5.46e-153				4.076	4.868	1.637	7.468	8.796	4.885	5.893	0.959	1.035	0.862	0.027	0.285	ACAATGGTTACCACTCATCGACTCCAAAGCACCAAACGAACAGCAGCCACCGCATGCTTTCCGGAGGTCTTGTTTACACTAAGCGTTTATCGCAAACGTGACCTCATTCCGACGTCGAAGGACGCCATTGGCAAATTAGGTTTACTTGGTCTTCTCCTTCCCCAATCTGCATGAACACATAACGCTGTCAGTCGACCCAGTCGGGAGACTGCGTACAGCAATGACAGCCCGAACTAGCAGTCCATAGGGTTTTGAAAAGTCTTCGCAGTCCTCCTCATTAACAATGCCTTTATTTCTTTTTCTGCATTCCTCTCGAAGAAATCCGTCCGGCGACACTCAAACATGGCAAACGTGACAACGGCAATCAAACAACGCCAACAGCGGCAAATCAAACTGTCG…
comp25920_c0	jgi|Helro1|62994	5.89e-38	maker-SCF_091416-snap-gene-0.4-mRNA-1	0	gi|226694321|sp|Q96P48.3|ARAP1_HUMAN	RecName: Full=Arf-GAP with Rho-GAP domain, ANK repeat and PH domain-containing protein 1; AltName: Full=Centaurin-delta-2; Short=Cnt-d2	1.86e-49	5.244	4.538	5.189	3.302	14.655	1.65	4.873	5.649	7.115	7.71	11.579	4.008	TCGATCCCAAAGAAGATTGTCCTAGATTTACCTCCCGACCCGAAACCCTCGACGTACGTGAACGTCGTCCGGCCTTTTAAAAAGAGCGAAACTGAAAACATCCTGATGGAAGAATCTGGCAATGCAGAGAGCGGCTTGACCGAATATGAAAACTACAGCTTCAGCGAGCGAGGTACTCTGCCCAAACTCAATAAAAAGATAGATTCAGTTGCTACCAACCTGAATTTAAGCAAAACATTTCCACCCCTCGAAAGCCACGCACCGCCTTCGGGCGAGTTGAATCTGTTGCATTTCAAGCCCGTGAGAGTGGGACCCATTTTTAACACGACGGACATCTTCCATCATGATGTCCACGAGGCATTGGATCCGTTCTCTGCAGTGCCTTCCAGGGGGTCTCTC…
comp24331_c0	jgi|Helro1|103167	2.57e-41	maker-SCF_092711-snap-gene-0.54-mRNA-1	0	gi|59797889|sp|Q9H2F5.1|EPC1_HUMAN	RecName: Full=Enhancer of polycomb homolog 1	4e-37	2.25	2.248	2.413	0.749	0.645	4.057	1.377	4.162	2.105	2.473	3.205	0.139	GATACCGAGGACGAGTCATGGCTAGACAGCCACAAGTCCATCTACGGTGACCTGGACTCCGATCCAGTCAGGTTCGAGAACATGGTCGACAAGCTGGAGAAGGGTAGTGGACATTTGGTTGTGAAACTCAATGAGGCCAAGGCTTTGATCAAAGAGAAGGAGGATGTCGTAATTGCTGTCTACGATTACTGGCTCAGTAAGAGGTTGCGTCAGGAAAAGAGGGTCAAAGAGGTGTTGGCTGCAAAGGCAGAAAATCTACCCATCTTGCCGGCTCCCCAGTCGTCCACTGTCAACCCTTACCTAGCATTCAGGAAAAGGGCGGAGAAAATGCAAACGAGAAAGAATCGGAAGAATGACGAGCAATCCTACCTGGGAATTCTTCAGCTCAGGAGAAGTTTT…
comp24730_c0	jgi|Helro1|76744	2.67e-175	genemark-SCF_090682-processed-gene-0.6-mRNA-1	0	gi|75041493|sp|Q5R814.1|PRP4B_PONAB	RecName: Full=Serine/threonine-protein kinase PRP4 homolog; AltName: Full=PRP4 pre-mRNA-processing factor 4 homolog	2.56e-176	27.171	37.208	22.658	23.48	20.037	14.995	27.407	24.268	18.234	35.776	15.782	4.829	GTTGTCTCTCTCCGCTCAGGCGAAAACCAGTCTCTCTGGACAAATAAAACTGAACATGACTCTCTCCTGTAGGCGTAGGTGTCAGAACATCTTGCTGAGATTTGCTCTGCCTGACGAGTGGTTGCAGGTCTTCGGGGACTCGTCGTTACTCGAGGCTCGAAACGCCAACAGGAGGATAACAACTGTGGGATTCAACCGACTACAAACGCTGCTCACCAGCCGAAGTAATGTGGATCCGAATCTCTTCGAAGTCAGCTGCGGTGAGGCCTGGTTTCACGAGGCCACTGGAGAACTGATTTGGAGGATTGAAGAACTGTTGGATTTGAAAGACGTCAGTCGATCGACCTTTCTCCTTTTGAGACTCAATCTCATTGGATGTAATGATCAGAGCCCCCAGTC…
comp23577_c0	jgi|Helro1|84528	7.01e-91	genemark-SCF_087071-processed-gene-0.0-mRNA-1	4.9e-135	gi|46576868|sp|O95490.2|AGRL2_HUMAN	RecName: Full=Adhesion G protein-coupled receptor L2; AltName: Full=Calcium-independent alpha-latrotoxin receptor 2; Short=CIRL-2; AltName: Full=Latrophilin homolog 1; AltName: Full=Latrophilin-2; AltName: Full=Lectomedin-1; Flags: Precursor	9e-79	4.711	3.318	9.2	1.837	5.892	4.934	4.082	6.587	8.326	8.756	3.408	8.476	AACTCCAGATCATTAAGGTTTTGCTTTTCATTGACGACATGCATTCTCAGACTGAGATGAGATGAAGAGTTTGCAAAGGAGACATCGGTGTAGCGTGCTCTCGTGAAAGACGTTTTCTCGATGAGGCGAACGATCTCCGAAGATAACTGCTCCCTTCCTTCGTCTGTGAAATTTGACATCCAAACGTCCATCTTCTCTTTTGAAAGAAGGAAACTGCTGACGCCAAAAAACGCCTCATGAATATTTATGACCGCCTCTTTCTTGTCGACCTTGTTCATTGAGTTCAATTCTGCTTTCACGTTTTCTTCCAATTTGAGAAAGAATTCAACCAATTCCCTTATGTGGTTCCCTGTCAAAGTTTCTCTCTCCAACTTTCTCATCTCCTCCAACGTCACACGC…
comp21914_c0	jgi|Helro1|186716	0	maker-SCF_000155-snap-gene-1.75-mRNA-1	0	gi|341942042|sp|P70340.2|SMAD1_MOUSE	RecName: Full=Mothers against decapentaplegic homolog 1; Short=MAD homolog 1; Short=Mothers against DPP homolog 1; AltName: Full=Dwarfin-A; Short=Dwf-A; AltName: Full=Mothers-against-DPP-related 1; Short=Mad-related protein 1; Short=mMad1; AltName: Full=SMAD family member 1; Short=SMAD 1; Short=Smad1	0	20.278	7.97	17.679	1.105	7.021	1.882	3.687	18.138	14.858	14.254	1.424	1.344	AAAGCGCATCAAAATGCAACGTTGAGCTTCTTCTTATGGATTAGGATTCAACATTGCATTTTGATGCGCTTTGAATTTGATAATCTCTAGTGCATATGTAGTTCACTTTATCATGCTTACTAGGTTAATTTTCATTGCGTTCCTTTATTACTTCATGGAAAATGATCAGGAAGTGAATGCTTCTACATGGTCAGAATGGTGGACCTACAATGGAATATCAGGACCTGAATTTTGGGGTCTTGTCAATCCGGAATGGAACCTTTGCGTGAAAGGAAAAAGGCAATCACCAATTGACATTGACCCCCGCAAACTTCTTTTTGATCCGGGTTTGAAAAATATCAAATTGGATGATTTGAAGACAGGTGGTTATCTTTTAAACACGGGGAAAGACGTGCGTTT…
comp18861_c0	jgi|Helro1|193150	1.21e-138	maker-SCF_091247-snap-gene-0.43-mRNA-1	0	gi|294862510|sp|Q6IR34.3|GPSM1_MOUSE	RecName: Full=G-protein-signaling modulator 1; AltName: Full=Activator of G-protein signaling 3	0.002	76.561	93.786	56.178	52.204	70.384	47.943	60.442	47.602	43.274	63.186	67.829	65.427	CCTCAGATATGGTCATAAATAATTCCACCTGGTTCTCATCATCCATGGTGCAGCTTTTAACATGATAGAGTGTGGCCAATGTACATAGAATCTTCACTATCTCCTCATCTCTTCCTGGTAGCCATTCCATTTCATTGTAAGCCTGGACACAGTCCTTGTAACAGGCTATGGCTTTATCAACATCACAGGCCAAAACGCTGGTGGCACCTAGTCGTCTAAGCACGGCAGCCATATCCGCTTTTATGGATGCTTCCACATCTTTCTGATAGTCAAGAGCTTGCTCCAAATTACTTCCAGCGATATCAAAGTTATGAGCATCAACATTGACACAAGCCATTCTGTTAAACAGCTGGTTCTGGAGTGCAGTCTTCGTGTTGTTTTCTCCCAACTTTTTGCTCA…
comp25334_c0	jgi|Helro1|134242	4.81e-59	maker-SCF_092047-snap-gene-0.88-mRNA-1	0	gi|67461015|sp|Q6NZJ6.1|IF4G1_MOUSE	RecName: Full=Eukaryotic translation initiation factor 4 gamma 1; Short=eIF-4-gamma 1; Short=eIF-4G 1; Short=eIF-4G1	9.71e-38	8.689	8.595	8.661	7.287	6.277	5.62	6.611	8.469	9.268	10.586	17.611	6.304	TTTTTTGTTGTTTTTCAAGTTTTATTGAAAAGACAAAACTTGTTACAAACAATATAAATATAAACTACAAAGATCACAAAACATCAGCTAGACACAACAAAACACTCATCAATGACTGAGGAAATAACTATCTTGAAGTCAAATAAAGTTAGGAATACTGCTAAGCTTTGAAGGATGGATGTCCACTAACAATTTTGTTTCCGATGTGGATGAGGTACAATAAATAGGAGCAAAGACTGAAAGCACTTTCATGTGTGATTGGAAGTAAGTCCTAAAAAGAATGATAAAACATTAAATAAATACAAGATGTACAAGAGTATTGTTCAATTCCCAGTGGGGCCGTCACTTCCTTCACACAAGAACAGGTGATCACAGGTTTGAAAATCATTTGAGATTACA…
comp25089_c0	jgi|Helro1|132800	3.54e-76	genemark-SCF_090706-processed-gene-0.14-mRNA-1	0	gi|57015419|sp|Q9ULC8.3|ZDHC8_HUMAN	RecName: Full=Probable palmitoyltransferase ZDHHC8; AltName: Full=Zinc finger DHHC domain-containing protein 8; Short=DHHC-8; AltName: Full=Zinc finger protein 378	1.36e-61	6.46	9.077	6.73	6.907	7.33	5.894	7.2	5.883	5.449	4.062	1.048	3.407	CAGAGCAAGAGTCGAGCGACAGGAAGGCATGGTCGTCCGGCACTGACACGGCGAAGAGGATAGCACGAACGTCAGGCGAACGAAGCCGTCCGAAAATAAATTCGGGCAGTTACGAATTAAGCCGATAGAAATCCGTAATGTAATAATAATCAGTAGAGTAACAATAAATACGGTAGCAATAAATAACACATAAAAATACCATATTTATTCAATTAATTTGTCGAACATAAATTGCGCGTGCGATAACTCCAAAAGTGCGTCGATCGACCTACTCGAGATTTGCACTAAAGTGTTCCGCTCAGAAACACATTTGCAGCAAAACCCATCAAAACCTCGATATCTCAATGTTAATTCATAAACAGTGCTCCACACATCAAGAGAACAGACACTTAAGAAGAC…
comp24071_c0	jgi|Helro1|90895	2.46e-122	maker-SCF_091984-snap-gene-0.41-mRNA-1	0	gi|341940369|sp|Q9JJZ8.2|CNGA3_MOUSE	RecName: Full=Cyclic nucleotide-gated cation channel alpha-3; AltName: Full=Cone photoreceptor cGMP-gated channel subunit alpha; AltName: Full=Cyclic nucleotide-gated channel alpha-3; Short=CNG channel alpha-3; Short=CNG-3; Short=CNG3	1.52e-95	45.88	64.073	13.904	1.48	0.86	9.949	12.355	0.595	0.144	0.45	0.231	0.052	CATCCATTGGAACGCATGCGTCTATTTCCAGGTCAGTCATTGGCTGGGTTTTGGAACTGACGATTGGGTCTACCCGTCAGTGGATCCTTACCACAATCGGAGATCTTCCTCCACCCGAGAGAGACGAAGAATTTGTTTTCATGATTGTGGATTTTCTCGTCGGAGTTTTCATCTTCGTTTCCATTGTTGGTCAGGTTGGAAGCATGTTGACGAACATGAACGCCAGCAGAATGGAGTTTCAAGAAAAACTTGATGCCGTGAAACGCTACCTTGAAGTGAGAAAAGTTGGAAAAGAATTGGAAATGAAAGTCGTCAAGTGGTTCGATTACCTCTGGAGCAATAATTATTCGTTGGATGGAGAGGCAGCTCTGGCGATATTGCCAGCCAAACTGAAGGCAG…
comp26300_c0	jgi|Helro1|190915	4.54e-09	snap-masked-SCF_000023-processed-gene-4.24-mRNA-1	0	gi|613504943|sp|Q9QXS1.3|PLEC_MOUSE	RecName: Full=Plectin; Short=PCN; Short=PLTN; AltName: Full=Plectin-1; AltName: Full=Plectin-6	1.8e-50	7.141	6.063	5.933	5.964	5.139	4.006	2.992	6.919	12.548	7.873	5.097	6.263	AGTTATTGGCTCGTGATAATGCTGCAGACATGCAGCCTACACAAACATGCGCTATTATGTTGTTGTGCACCCAAGTGAGCGTGCATACCTATTCAGTGCTCGGCCGTTTCCTCCGTTTTAATGTTGTTCACATTCCAGAAAATTTATCAACTCAAACTCTTACATTCGTTGATGTTCGTTTAGACTTTTCTTGCTAGGACAACGTTTCGTTTCGGAGATAAGTTGACGAGTTACCGCACTATACCTATCAGGCTCAAATGGCTTACAGAAGTGATCAAACTCTACCAAAACAAGGTGTTTACAGTAGAGAGTATCAAACAAGGCATGAAGAAAGAACCACCAGAATATCTTCGTCTTCTGGACGCTCAACTCCAACATTTGGCATGAGTCCTTCAAGGG…
comp25066_c0	jgi|Helro1|158819	7.12e-32	genemark-SCF_089866-processed-gene-0.0-mRNA-1	2.15e-75	gi|158706513|sp|Q967D7.2|TUTL_DROME	RecName: Full=Protein turtle	1.24e-18	2.224	1.847	1.968	0.713	0.65	0.976	2.023	3.323	1.705	1.909	0.713	3.593	TTTTAAACTTTCAAAAATCTCTTCAGTTCGCAATGTCACTAATTGTTTTTCATCGTCGTTGGTTTGGCGACAATCTTCGTCTTGATATCGTCTGTTCTTGTCGTCTGCGTTTTTCGAAGAGTCAAAAGGTGAGCTTGTTGTTCCTAGTTAAACGTTCCTTTTGTTGCAATTAAATCTGCGAGAAACTGTTTTTAATGCAAATGCTTGGCAAATGATTCCTTTCTGTGATTTGAGTTGCCTTCCTGCACGTTCATGTTATTTGACATCTTGCCATCAAAAGTACTGATGGTATTTGTACTGATAAAGGATTATGATTGATTGAACCTCTAAGAACTGAAAATTAGCTCTTAATTGTTTAATAATTCAATTATTTGTTATCTCGTTGCGTAAGTACTTAAA…
comp24689_c0	jgi|Helro1|159872	0	snap-masked-SCF_091335-processed-gene-0.41-mRNA-1	0	gi|26393423|sp|O54922.1|EXOC7_RAT	RecName: Full=Exocyst complex component 7; AltName: Full=Exocyst complex component Exo70; Short=rExo70	8.99e-137	19.236	19.355	13.232	27.582	21.676	26.922	20.295	11.519	12.337	10.916	13.851	15.025	GCATTTTGTTTACATTTTCACACCGTGCTCGCGTGAAGCTGATGTCCATCTAATCAGTTGATTGGAGATACTTACTCGTCCGGCTGAAACGTCGTAAATTGTTGGAATTACTTACTTTTAAGACTCGTTTTTTGATGCGCTAAAAATGCACGACTTAATTGAAAGATCGGATGTTTCGAGTAAACTTAAAAAGGAAACAGAAAACTTATCTCTGCTCAAGGAATCTTTGGCAAAAAGTGAGCGAATGAAAGAAAGCATGCTAGCCATTTTAAATTCATTTGAGAAGAGATTGACAAAACTGGAAGACACCATCATGCCCATTTATCAGGAAACAGGAAATCTGCAGAGGAGGCATGAAAACATAGAGCAGACCATAACATGTTTGGATCAGGCCATTGG…
comp26214_c0	jgi|Helro1|80468	5.14e-173	maker-SCF_000276-snap-gene-0.41-mRNA-1	4.7e-140	gi|1709648|sp|P51817.1|PRKX_HUMAN	RecName: Full=cAMP-dependent protein kinase catalytic subunit PRKX; Short=PrKX; Short=Protein kinase X; Short=Protein kinase X-linked; Short=Serine/threonine-protein kinase PRKX; AltName: Full=Protein kinase PKX1	4.17e-139	6.871	15.078	8.529	9.13	39.055	9.362	8.604	7.775	11.239	12.804	1.934	4.548	TTTTCAGCTCAGAGTGGATTTTATTCAGAAAGTTGCATGATAAAACGTGTTGAGTAAAACTTAACTGGTTAACAAATATTGGAACTTAACCAGCAGATTAACGTAAGGACTTAATTAGTTTCCATAATCATTATATTTTGATGTAAACTGAAAAAAAATCTGGGGAGCTCAAGTAACCACAATAACCAGCCATGGTGGCAGTAGCAGATGTGATGACAAAATGGCAACCAAAGGTTCAATTTTATGGGAAAACATTTAAAATTCAAGTCGGCATACAGAGAAAAACATTCCGACGGGTCGGGATGGGTTCGGCTCCCCGCAGACCGCACTCGCCTCGGTGTCGGCACGAAGGAGTGCAGCAGTTCAGAGGGCAACCAATGCGAATTGCTTTCACAAAGG…
comp26086_c0	jgi|Helro1|192257	4.59e-156	genemark-SCF_092301-processed-gene-3.32-mRNA-1	0	gi|296452850|sp|Q9Y2L5.2|TPPC8_HUMAN	RecName: Full=Trafficking protein particle complex subunit 8; AltName: Full=Protein TRS85 homolog	0	2.156	2.707	1.004	0.79	2.463	1.446	1.514	2.348	1.538	3.165	0.689	0.976	CTAATGTTATCGCAGAGGGAGCTACAGGTCAAAAACCCAAATACGGAGAAAGCGATAACATTAGATAAAAGCTTGATATCTGCTTTGTTTTAACTCCGAGGCCTGACCAAATTTATCTCATGGCCAGTTCTAGAGACACTGCTGCCGATTTTATACAGGATACATTTCGGCCGCTGGTCGGTGTTTTGTGCAGCGAAGAAGCTGAAAGACACTGCCAGAAAAATAATTTATCTTTTGTAAAACTCATCGAACCATTTTGTACCATAGCTGAAGGAAGCCTTAAGGATATCAACAACACTGGGCATACTGTGAAAAATTTTAAAATAGTCTGCCATGATTTGAATGAGCTAGCTGTTTCAAAACTCATTTCCAAAAAAAAGCTCAATGACATAATCTCCA…
comp26208_c0	jgi|Helro1|102116	0	maker-SCF_091719-snap-gene-0.64-mRNA-1	0	gi|8134591|sp|P56941.1|NPC1_PIG	RecName: Full=NPC intracellular cholesterol transporter 1; AltName: Full=Niemann-Pick C1 protein; Flags: Precursor	1.72e-135	14.602	12.749	14.522	8.845	18.492	9.035	15.456	14.436	19.412	20.214	3.463	32.879	GGAATGGAGGCCAGGAAGATTTCAGAAATGAAAGCAATGCTTTTTTTTAAATTTTACTTTACAACTTAAACTACTTAGAAACATCAGACCCAATAATATACTCTCACATCTGACAAAACAAGGCAAACTAAACTCTTCACAATGCCCTCATGATGTGATGTACAGTTGTATATCCACATGATATTCATGATCGTTCGTTGAAGAAAGTTATAAGAGCGTTATGATCTGAAATCATCTCCCATCGTAGATGACTTGACTGTTTCCAGACTGATGTTCTGGAGAATCGAGGTGGCCGTCGATCAGCTTCGAGTCTCTCTTCACTCGAGCCATGTTGACAGGTGGTCCACAGTAGCTGAGAAGGACAGGCAGGAATATCAGGCCGTGAAGTGCTCCGAAGAG…
comp24659_c0	jgi|Helro1|161965	0	maker-SCF_092365-snap-gene-0.107-mRNA-2	0	gi|1169735|sp|P42345.1|MTOR_HUMAN	RecName: Full=Serine/threonine-protein kinase mTOR; AltName: Full=FK506-binding protein 12-rapamycin complex-associated protein 1; AltName: Full=FKBP12-rapamycin complex-associated protein; AltName: Full=Mammalian target of rapamycin; Short=mTOR; AltName: Full=Mechanistic target of rapamycin; AltName: Full=Rapamycin and FKBP12 target 1; AltName: Full=Rapamycin target protein 1	0	7.031	7.795	9.052	3.302	3.252	9.225	8.54	11.44	9.275	9.694	12.757	2.92	CTTTGTGTTTGAGTTCGGGTCATAGGTCCCCGGGACGCAGAGTTCAAGGTCACGACATTCCAGCAGTTTGGGAGAGACATATTGCAGTTCCAGAGAGGTAAGCTGCGGTAGTTGTTTCGTTATTCTCCGAAAGACGTGATAGTAGAAGTCCCAGGCCTGGGTGAGTTCTTTGACGTTCCTGTTGACCTGAAATCTCTTGCAGCATTCGTGAGCCATGTTGAGGTCGTGTCCGTAAGACTGGATGAAAGACGTCTCCTTGAGGGTTTGAGGTCCTGCCTTCATCATGAGATGCAAAGGTTCGAGGACGGCCATCATTCCGTTGATGTTCTTCTCGCCAAAGTACAACCTCGAGGCCTCTTCCAGACCTTCGTGCCAGAGTTCGTGCCACAGTATGGCCAC…
comp24528_c2	jgi|Helro1|79679	1.29e-173	maker-SCF_000012-snap-gene-2.67-mRNA-1	1.87e-169	gi|341940588|sp|Q64430.3|ATP7A_MOUSE	RecName: Full=Copper-transporting ATPase 1; AltName: Full=Copper pump 1; AltName: Full=Menkes disease-associated protein homolog	5.2e-163	4.053	5.714	4.542	12.722	18.629	6.224	8.437	4.804	5.354	4.328	5.475	10.885	GTTGATTATGTCCTTGTGATATTCGGAGGTGTCATTGGCTACTCTGGTGACGACATCAATAAGTTCTTGTGGATGGTTAGGATAGCTGAAGGTGAACATCCGAAGGACATCAAGGAATCTGATTATTTCACACCACAAGGTGAATTCAGAATTGATGTTGGAGGGTCACAAACCTTACTTAATTGCCTGATGTACAAGCTGAGTTATTACAGATTTGGAGAGTTTCAGTTGGACTTCAGAACTCCACCTGGCTTTGACAGAACAAGAAATGCAGAAATAGGAAACAAGAACTTTAAACTTGAGCATCTTGAAGAAGCATTTACTTCAGAGCATTGGCTGGTCAGAATTTACAGAGTCAAGCCAGAGAGCAACAGAACAAAGAAAAACATGAAATCCCCT…
comp25162_c0	jgi|Helro1|177694	5.98e-40	genemark-SCF_092302-processed-gene-0.17-mRNA-1	0	gi|118572723|sp|O14512.2|SOCS7_HUMAN	RecName: Full=Suppressor of cytokine signaling 7; Short=SOCS-7; AltName: Full=Nck, Ash and phospholipase C gamma-binding protein; AltName: Full=Nck-associated protein 4; Short=NAP-4	3.57e-30	3.351	2.739	2.122	6.576	7.852	6.94	7.892	4.521	10.739	6.328	1.075	1.938	ATGATGATGATGATGATGATACACATAAGAGAGTAATGAGAATTTAACAATTCATATGAACTTGCTTGATGCTGGTGTCTGATCATGATAACTTTATGATGGCTATGACCATTATGACGATGGATGTTATAGTAATGATGATCATGATGATCATTACAGTGATGATGATCGTGATGATGATCATGATGGTGACATGATACTTCCTCCTCAGCTTTTATACTTGGAATCTGAAAATTACTCTCGAATTTAATTTGTATTCATTTCAGTACATCCAGCCATTAATGTTTTGCATCCAGTCTTTATTTCCTTGAGTCTGAATGTGATGTTGTGGTCGTCAATTCCCCATCAAACATTAATGGACGAAAAGCGTCTGCTTTTCAAGGGTAGTTTGCCGGGAGA…
comp25288_c0	jgi|Helro1|179844	5.04e-45	genemark-SCF_091853-processed-gene-1.25-mRNA-1	0	gi|74753002|sp|Q9NVV4.1|PAPD1_HUMAN	RecName: Full=Poly(A) RNA polymerase, mitochondrial; Short=PAP; AltName: Full=PAP-associated domain-containing protein 1; AltName: Full=Polynucleotide adenylyltransferase; AltName: Full=Terminal uridylyltransferase 1; Short=TUTase 1; AltName: Full=mtPAP; Flags: Precursor	5.57e-19	9.692	9.922	10.43	10.437	13.488	13.621	9.717	10.166	11.132	6.556	8.341	17.516	GGTAGATCAGATGCTAGTTTTCTGCCGATTCCGTGTTTGTTGATTCGAGGTTCTCAATTTTGAGTCATGGGGAGCTGCGAAGCATGCAATATCCATTTAGCTACGGCTGACTCTTATGAAGCTCACATCAAAGGAAAACGTCACAAGAAAAATTTGAAATTGCTCGAGGATGAAAAGAACAAGATGAAGCACCAAGCCTATGTGTCATGGAAGAAGGATATAGACAAATGTCATCTTGAATCATTTGCTTTGAAGTTTGGTCCGATCAAGAATATTTATGTGAATAAAGAAAATAGATTTGGTATTGTGGAGTTTGAACTTCAAGGTTCATGTTCAGCATTTCTTTCCAATGATAGGCATGTACTCCATGATGGGGTGGAGATTTCTGTCAACAAGAGA…
comp25249_c0	jgi|Helro1|67485	5.61e-95	maker-SCF_091536-snap-gene-0.27-mRNA-2	0	gi|81872883|sp|Q9Z1L5.1|CA2D3_MOUSE	RecName: Full=Voltage-dependent calcium channel subunit alpha-2/delta-3; AltName: Full=Voltage-gated calcium channel subunit alpha-2/delta-3; Contains: RecName: Full=Voltage-dependent calcium channel subunit alpha-2-3; Contains: RecName: Full=Voltage-dependent calcium channel subunit delta-3; Flags: Precursor	3.41e-159	2.305	1.222	2.917	7.951	3.778	2.57	3.277	2.41	2.467	3.907	1.302	0.609	GAGGACGTACAGAGAGTTGATGTCCTTCAGGGTCACTTCCTGCTTTGAACCAGAGGTGCCCGTGTCGTTCTCATCTGCTTTTAGGAAGTCCACATTCTCTAGCACGTCGTCCGTGTACTCCAAATCCTCGCACCAGCACATCGTCACCAAATAAATGACAATCACAAGTAATTTTCTCAGCATCCAGCTCAAATATGTTATCAGGCTTCTGAGAGGTCGACTGCCGAGTTTCGGTGCACTGGAATAAATGTCGTTCCTGTTGACGCACATTGCCTGGTAATCCAGTATCTCGACTCTTCTGAAAATGCCGCTGTCATTTGCCGATTCATTTTGAACCATCTTCAACATGATTTCGCCATTAATATCCCCGAAAAACTTGCCCAAGTGCAACTCCGGCTG…
comp26187_c0	jgi|Helro1|64160	3.1e-40	maker-SCF_091207-snap-gene-0.88-mRNA-1	0	gi|51703329|sp|P62997.1|TRA2B_RAT	RecName: Full=Transformer-2 protein homolog beta; Short=TRA-2 beta; Short=TRA2-beta; AltName: Full=RA301; AltName: Full=Splicing factor, arginine/serine-rich 10; AltName: Full=Transformer-2 protein homolog B	2.54e-37	5.403	6.616	4.003	6.902	1.138	5.289	4.568	5.921	21.332	11.02	5.164	12.828	GATCTTGATCTGGAGTACCTCCTATTTCTACTTCTTGATCTTGATCCCCTTTCCTCACTCAGAGAAGGAGATCGGGAAGGAGACCTCCTTCGCTTGGCTCCATGCTTAGCAATTGAGTCGCCATGTTCATGAACTGAATTAGATCTCGAACGAGAATAAGATCCCCTAGGTCTGCCCATTTCTACAGTCGAACAAAATTATCGAATATGGTTTCCAAAGCGTTGACAATGTAGTAAGCAAGTGTCTTGGAGTTTTTGGATTGAGTCTTTATACCCAGGAGCAAGATTTGAGACAAGCGTTCGAGAAATATGGACCTGTCGATGACCTCCAGATTGTCTATGACCACCAGACTGGAAAGTCCAGAGGTTTTGCATTTATATACATGCACAGTCTCCAAGA…
comp25244_c1	jgi|Helro1|103401	4.34e-110	genemark-SCF_090342-processed-gene-0.5-mRNA-1	0	gi|97180308|sp|P97868.5|RBBP6_MOUSE	RecName: Full=E3 ubiquitin-protein ligase RBBP6; AltName: Full=Proliferation potential-related protein; AltName: Full=Protein P2P-R; AltName: Full=RING-type E3 ubiquitin transferase RBBP6; AltName: Full=Retinoblastoma-binding protein 6; AltName: Full=p53-associated cellular protein of testis	2.67e-68	3.84	5.895	5.345	2.902	1.344	2.973	3.789	4.814	2.631	3.635	1.104	0.811	TATCTCACAAATTATGTTATCAGCTATTCAGTTATTCAGTTAAAGACACACGATGGTCAAATTTTAGGATTTTATTCGGCATTGCATTAAGCTAAAAACAATACATTTGTGGTTGGAATTCATTCAGGTCCTTTAGACTTGTGTTTCTTAGCATGCTTCTTCTTCTCCTTCTTGTGCTTCTTCTTATGCTTCAAGGTTTTATCAACCTCCTCTGTCGATGTTTTGTCCAGGGCAACATCCGTCATGTGAGACTTGTCTGATCTCTTCTCGTGGTCCTTGTCAGAGTCCCACTTCGAAGAGACCGTTATTTTCATCGTCTTGCACGTGTCCTTCGTCACAATCCTGACCGACGTCTCCTTTGGAACTTGACTCAGCTCTGAAGATGAGCTGTGAGCCTCC…
comp19466_c0	jgi|Helro1|193557	0	maker-SCF_092641-snap-gene-1.57-mRNA-1	0	gi|290457628|sp|Q10567.2|AP1B1_HUMAN	RecName: Full=AP-1 complex subunit beta-1; AltName: Full=Adaptor protein complex AP-1 subunit beta-1; AltName: Full=Adaptor-related protein complex 1 subunit beta-1; AltName: Full=Beta-1-adaptin; AltName: Full=Beta-adaptin 1; AltName: Full=Clathrin assembly protein complex 1 beta large chain; AltName: Full=Golgi adaptor HA1/AP1 adaptin beta subunit	0	20.232	22.414	17.163	20.44	20.18	18.242	16.437	19.803	16.59	19.652	23.526	9.973	TGTTTTTATGTTTTCAACAGGATAACATGAGACGTGGGCATATTGCAATGATGAATTAAATCCACATCTAAAAAAATTAAATGAAGGAGGGAACCAAGTAATATATTTCATAGGAAGAGCAGAAATTATACTGTTTTAGTGGGATTTTTTTTTCTTTTTTTTTTTTTCTGATTTGGCGTTTAGCACTTTTATTTGCTGATGTAACAAGTCAAATCACAAGACACAAAACCATCACTCAATAAACATGAACTAGGCTCAAGATTCTGCTTGATTCTTCAACGAATAGTTGATAATGACATATTCCTATGATTACATAGCAACAATAATCAGTATAATCAATGTAATAACAAAATAGGGAAAACTTGCTATCAAAAATGATTTTTATCATCACTGAAGTCA…
comp25403_c0	jgi|Helro1|175584	3.8e-123	maker-SCF_080417-snap-gene-0.19-mRNA-1	0	gi|12643641|sp|O75899.1|GABR2_HUMAN	RecName: Full=Gamma-aminobutyric acid type B receptor subunit 2; Short=GABA-B receptor 2; Short=GABA-B-R2; Short=GABA-BR2; Short=GABABR2; Short=Gb2; AltName: Full=G-protein coupled receptor 51; AltName: Full=HG20; Flags: Precursor	2.06e-140	3.199	4.358	7.541	5.105	11.191	2.792	4.15	12.076	6.716	8.109	1.313	4.092	GTTGTTGTTGCTGCTGCTGCTGGTGAACTTGTTGTGGTTGCTGCTGCTGCTGCTGTTGAGTTGGTGAGAACCTCACGAACCCCGACTGAATGTTGACTGAAGAAGAAGAAGAAGTTGGAGAAATGTCGGTGGTTGAATATTTGCACTGTGAAACGACCCTTACAGCTGACGATCCAGCCTGGACGAGGTCATTAGGTTCGTTTGACCAACTTTCAAAAGACTCACAAGTTCCCAGTTGCCTTGACAACACGTGTTGTACTGGTTGCCTGATCATGATTGGATCTGGGAAAGTCTCCGAAGCCTCGTCGGCATCATCATCATCATCATCCTCGTCACCTTCCTTCCTAACTTCCATGCCCACCTGTGAATACACCTTCATCCCACCTCCATCTCCGGAAG…
comp20275_c0	jgi|Helro1|101910	5.07e-103	genemark-SCF_089114-processed-gene-0.9-mRNA-1	0	gi|91206619|sp|Q2TBV3.3|ETFB_BOVIN	RecName: Full=Electron transfer flavoprotein subunit beta; Short=Beta-ETF	2.28e-89	12.052	15.053	11.081	19.093	19.252	17.021	13.713	11.09	11.061	7.814	31.699	12.415	GCATAATCAATAACTCTTTTGCAAGCTACCAAAACCCTCAGAGACATGTTGTTAAAGTCTTTCGGAAAAAATTGTCTGAACTTGACAGTATATATCAGGACATATCAGTTTCCGAACTCCCGGTAAGGATGAAGGAGAAAAATGCTGCATCTGAGATAATTGCCATTTCGTGTGGCCCTGCTCAATGTCAGGAAACTCTGAGAACTGCTCTGGCAATTGGTGCTGATAAGGCCATTCATGTTGAAATCCCACCAAAGGATTATGATTCCCTCCAGCCTTTTCATGTTTCAAAAATTCTTGCAGCTATTGCCAAGAAAGAGAATATCAACATAGTCATGATGGGCAAGCAAGCCATCGACGATGATTGTAACCAGACTGGCCAGATGACTGCTGGTCGGT…
comp24003_c0	jgi|Helro1|189197	0	genemark-SCF_090864-processed-gene-0.12-mRNA-1	0	gi|1709447|sp|P52899.1|ODPA_CAEEL	RecName: Full=Probable pyruvate dehydrogenase E1 component subunit alpha, mitochondrial; Short=PDHE1-A; Flags: Precursor	6.32e-166	50.769	59.693	41.961	31.646	2.484	28.43	43.441	35.088	29.614	25.341	2.369	7.417	AGAGCTGGAGTCTGCTTGGACAAAGCCGTCCAAAAAGACTTTGTAATTCTCGAAACCATTTTTGTGCAGACCAGAATACCGTTTCCAAGGCTGTCCTCGAAATTACGAATCCTTACAAATATCACAAGTTGGATGAATGTCTCAGCACCAGTGTCGAGGTCACCAAGGAAGAAGCTTCCAGGTACTACCATCAGATGGATCTCATTCGTAGGATGGAGAAGGCGGCTGGAAATTTATACAAGGAGAAGCAGATCAGGGGCTTTTGTCATCTTTATTCTGGACAGGAAGCATGTTGTGTTGGAATGAATGCAGCCCTGAAAGACACTGATGCCGTCATAACAGCCTATCGGGCACATGGCTGGACTTACATCAGGGGAAGAGCAGTAGCTGAGGTTCTCT…
comp15174_c0	jgi|Helro1|161354	4.71e-70	snap-masked-SCF_091224-processed-gene-0.26-mRNA-1	0	gi|81864537|sp|Q6WRH9.1|IGS10_RAT	RecName: Full=Immunoglobulin superfamily member 10; Short=IgSF10; AltName: Full=Calvaria mechanical force protein 608; Short=CMF608; Flags: Precursor	5.08e-18	5.976	5.31	6.507	0.1	0.192	0.763	3.488	7.939	4.718	6.389	0.219	0.348	GTTGATGTTGATGTTGTTGATGATAGCTTAGTTGCTCTAGAGGTGACGTTCACTTTTTCGGTCATTCGGAGTAAAATTTTCTGATTCTAAAGTAATTCTATAATCGCAACAGGGGTGTTGGAAGATTTTAAAATGTTGAGAACCCTTTTTTCTTAAACAACTGCACAACGTGAGTTGCAAGTTTTGTTGATTTTCTGACCTTTTAAAAACTTGTGAACTTGTGAGTGGTTCTTACGAGCGATGTAAACTTGCCAGTACAGTATGAGGCGTCCCTCAAGTCGTTGATGAGAATTTGAAGATGATTCTTGCTCTTTTCCTCTTCTTTGTCCTCCATCATTTTGTCTCACCGACCTACCACGTCCATCAGAATCACAACCACCAAAACTCACAGCTGACCTC…
comp20880_c0	jgi|Helro1|192693	0	genemark-SCF_000262-processed-gene-1.11-mRNA-1	0	gi|62287021|sp|Q60HE2.1|ODO1_MACFA	RecName: Full=2-oxoglutarate dehydrogenase, mitochondrial; AltName: Full=2-oxoglutarate dehydrogenase complex component E1; Short=OGDC-E1; AltName: Full=Alpha-ketoglutarate dehydrogenase; Flags: Precursor	0	78	68.906	58.035	27.472	27.6	40.045	51.153	77.392	51.863	81.925	97.688	36.603	GTAAGCCAATGGTTTTGGGGCTGGTACCTGACCTCTCGCGAGGCCAGCCAGCGTTGAAACAGTCTTCGAAATCTGCCTTATTCTCAGCATGGCTGGTTATTTTTCTTTAGCTTGCAATCAAATCGATTCCCTCTTCTCTATTCAAGGTTAAAATAAGAAAAACCTTATTCGCTTTGTAACTTCCAAATTTTCGGAAAAGCCTCTCGGCCACAATGCGGCAATTCGCAACAATCTCCGGAACCATTGGCTTACATGACCAAGATGGTCACTCGTACTAAGGCTACAGCAGCACAAGAACCTTTCTTGAGTGGAAGTTCCTCCAACTACGTTGAAGAGATGTATAATGCCTGGTTGGAGAATCCTAAAAGTGTACATAAGTCTTGGGACATCTATTTCCGT…
comp20091_c0	jgi|Helro1|184518	1.79e-61	maker-SCF_000017-snap-gene-3.37-mRNA-1	0	gi|158512477|sp|A0JNC1.1|CDS2_BOVIN	RecName: Full=Phosphatidate cytidylyltransferase 2; AltName: Full=CDP-DAG synthase 2; AltName: Full=CDP-DG synthase 2; AltName: Full=CDP-diacylglycerol synthase 2; Short=CDS 2; AltName: Full=CDP-diglyceride pyrophosphorylase 2; AltName: Full=CDP-diglyceride synthase 2; AltName: Full=CTP:phosphatidate cytidylyltransferase 2	4.08e-177	31.324	27.474	31.903	57.001	40.915	49.291	48.555	33.472	23.317	13.653	43.81	82.426	ATAATTTGCACAATCCCAAGATAGATAATTATGCATTTTGGTTGGCAGCGGCTTTTTTTCGATATTTCGTTGATTCGCGTTTTCGGTGAAGGGTATTTTCATATATCTGGCCGCTTCTAAATTAATAAATAGTAGACTAATCATGTCGGACCTACGCCAAAGGCAGATTTCCTCAACTGACCATTCCTCAACACAAACCGATAACAGGGATGAAAGATCTGATGAAGACGTGGAAATCTTGGACAGTGAGATTGGTGTTAGTAGCCAGGAGAAAAGTGCAAGTGGAAACATATTTGATTCAACTCTTAAAGGTGTATCTCCAAGATGGAAAAATTGGATGATTCGGGGGGTTACGACATTGTTGATGATAGCAGCATTCTGTCTAATTATTTGGCTTGG…
comp23560_c1	jgi|Helro1|156927	0	genemark-SCF_091295-processed-gene-0.18-mRNA-1	0	gi|13638504|sp|Q95115.2|STA5A_BOVIN	RecName: Full=Signal transducer and activator of transcription 5A; AltName: Full=Mammary gland factor	0	3.695	3.63	2.444	2.135	0.958	3.736	4.336	3.404	3.253	3.339	2.898	2.616	GAGAAATTGTATATCTCTAAACTTTTCATGTTTTACTCTCAAACTTCGCCATTAGCCTGCTTGGTTGAGATCAGATTATCACTCGACAAAAGACACTGAGAGGCGGTAAAGTCTCAGCTTTTTGATCAGTTACTTCCAACCTGATTCGGCTCCCTTGAAAGAAGGCATCGAACCGAGAGAAGACACAAGGAGGTCAACAAGCACATGGCTCTGTGGGCACGTGTTCAGACGGCAAGTGAAACCTACAAACAGGTTCAGAACATCTACGGACCCAACTTCCCCATCGAAGTCAGACACTTCTTTGCCCAGTGGATTGAGAGCCAACCATGGAACGACCTGGATGAGGACAACCCGGAGAACGAGAAGTACGCCATCCAGTTCTGCGAGCAGCTCATCCAG…
comp26224_c1	jgi|Helro1|163153	4.69e-32	maker-SCF_090448-snap-gene-0.12-mRNA-1	0	gi|462551|sp|Q05909.1|PTPRG_MOUSE	RecName: Full=Receptor-type tyrosine-protein phosphatase gamma; Short=Protein-tyrosine phosphatase gamma; Short=R-PTP-gamma; Flags: Precursor	3.19e-24	5.843	2.171	4.137	3.911	4.223	6.956	3.881	3.185	5.916	2.091	8.297	8.132	AAAGCTGTTGATGGCTTAATTGGTGGTGATGATAGTAGTTGTTTCTATGCTGGTTCAGCCAAGAATGGATATTTGTCTGTTAATTTGGGAAAGAAAGTTCGCGTTCAGAGGGTGGTTGTGCACGGAAGAATTGATGGTTACGGTGAGAAGTTGAACAACATGTTGGTCGAAGTGTCACCGTACGATGAAATAAGATATGAAGAAGTCGAAGTATGCAACAGATATGGGGAAGTCAAGAATGGTGAAAAGATGAATTTTATCTGCAAAAACCAATTCAAAGAAACTCAGTTTATATTTCTCAGGGGACATAAACAAACATATTTTTATGTGTGTGAGATTGAAGTCTACGAGAGAGAATTGAATAATTTCGGATGCTTTGAGAACTTGGACGCCGTGCAC…
comp24393_c1			maker-SCF_092139-snap-gene-0.62-mRNA-2	5.29e-38				1.024	0.607	1.924	1.91	0.905	0.351	0.976	1.808	2.2	1.473	0.075	14.096	TTGTTAATTTTGTATAACATCGATCTGTTATTAGGTTATCGACGAATGTTTATTAATATAATTAGCTTGCACCACTCGAAAAGTTGAGGTCTAATCTACGGTACTAGTCGATGTAACAAGGACTATTGGCTCTGAATTAGACTATAGATGCATGTCTTCGGCTGAAGGTTTGCAGGCACGTTTTGATAATAATTTTATATTATACTACGGATATTAACAAGGATTATTCACTCCACTTAGTTTTGGATGACAGAAGGAAGCCCAACTGATGGTCCTCTGCCAGAAGACTGGGAGGCAGATGGACAGGAAGAGTTTCTCATTCCTATCAATTCAAGGCAAATGTGGATTGGTCAAGCGGGACCATCTTTAGAATCTCTGGCAATGGATCATTCTGGTAAT…
comp26371_c1	jgi|Helro1|139423	2.03e-16	genemark-SCF_090544-processed-gene-0.8-mRNA-1	0	gi|334302792|sp|Q14517.2|FAT1_HUMAN	RecName: Full=Protocadherin Fat 1; AltName: Full=Cadherin family member 7; AltName: Full=Cadherin-related tumor suppressor homolog; AltName: Full=Protein fat homolog; Contains: RecName: Full=Protocadherin Fat 1, nuclear form; Flags: Precursor	4.41e-35	2.33	1.874	2.324	3.346	3.749	1.378	1.175	2.763	5.241	2.495	1.622	2.555	ACGGCAACAGAGTCTTCAGTTAGCAAATGTCCGCTTTAATTCTTATGTTGCTTAATAACATAACTATATTTATTTGATTGTTTGCAATCGGAACGCGGCAACGGAATAGTTCTTCGAGCTATTTTTTTAAAGAATGGAAACAGCAATGAGAAACAATAACCACAGAAATCTTTTGGTATCCTTGTCAAGAAAGAATTTAGCACGTCCTTAATATTTTGGAGAAACAACATGGCCTCAAGAGGTGACAAGAATATCATTTGCAATTTAAGGAAAAGCAATGGTTGTTTGACCCTCTCATCAGCCATACAAAATGTCAATGCCAGTGCAGTGGAGTTAGACCAAAAATCATCTAAATTTCAAGTATCTATCGCTGGTGCAATTTCAAGCAGTATGGTGCAT…
comp22212_c0	jgi|Helro1|107832	2.62e-62	genemark-SCF_000045-processed-gene-0.29-mRNA-1	0	gi|166899088|sp|Q12913.3|PTPRJ_HUMAN	RecName: Full=Receptor-type tyrosine-protein phosphatase eta; Short=Protein-tyrosine phosphatase eta; Short=R-PTP-eta; AltName: Full=Density-enhanced phosphatase 1; Short=DEP-1; AltName: Full=HPTP eta; AltName: Full=Protein-tyrosine phosphatase receptor type J; Short=R-PTP-J; AltName: CD_antigen=CD148; Flags: Precursor	1.39e-58	3.423	8.41	11.269	9.275	5.238	6.98	10.987	8.693	12.316	11.532	4.267	4.766	GTGTTTGAGGTGAAAAGGTAATTATCTCGAGCTAGATAGAATCCGGGTTTGATGTTCAACTTTCTGTTCCAAACTCAAGTCGAAATTTCGAAGTGAGCGACATTTTGAAAAAAAAATCACAAGATGATGGAGTCGAAGTTATTCCTCCTGATGTGCCTCTCCTTCCATATTGTGCAGATGGGATCTAACCCCACTACAGACACCACAAGCACTGCAGACATCACAACGAAAATTCCCGAACAAAGTTCCAAAGCAACCAGGGGGAAAACAACAAGGCAAACAACAACACAAATAGCGACAACTCCATTAGACTGCAACATCACTGATCCAGATTTCCTTGAAATAATTTGCACCTTAGCGGGAAGTGATATTGTCTGCAGTGGAGGAAATGTTACCAAA…
comp20201_c0	jgi|Helro1|87741	1.84e-96	genemark-SCF_090305-processed-gene-0.0-mRNA-1	0	gi|13124794|sp|P52756.2|RBM5_HUMAN	RecName: Full=RNA-binding protein 5; AltName: Full=Protein G15; AltName: Full=Putative tumor suppressor LUCA15; AltName: Full=RNA-binding motif protein 5; AltName: Full=Renal carcinoma antigen NY-REN-9	1.48e-69	1.198	1.742	1.961	1.465	0.094	0.844	1.86	2.268	2.178	1.704	0.158	0	TGTTTGAGGGGCATTAACACTTGTCACGTTTGAATAGAAGCAAACATTTTATAACTGGAATCACAAAATAAAAGAGTTCCAGTTCATATCACCATGTGTTTCTGAAAAACATTTAAAACATGGAACAACATGAAACCATACAATAAAGAAAAAAAACTAAGTTTATTTACATAAAATGCAAGAAAAACAACAAGCAGCAATATTTAGTCGATGGAAATCAGTTTATCTCGTTGAAATATGCTCTGAAAGTGTTTCTGGCTCGGTCTTTGTACGAACCCGAAGGATCCACGTTGTACGAACTCCCCCTGGACCCTAATCCTGCCTGAGCCTGCCTTAGAGTGGCCTCGATCGGCTCAATTATTCCTTGGTTTCCTTTTCCAAGTCCCTGACCATCCTTCC…
comp23691_c0	jgi|Helro1|84740	0	maker-SCF_000017-snap-gene-0.36-mRNA-1	0	gi|120611|sp|P09958.2|FURIN_HUMAN	RecName: Full=Furin; AltName: Full=Dibasic-processing enzyme; AltName: Full=Paired basic amino acid residue-cleaving enzyme; Short=PACE; Flags: Precursor	0	71.274	98.181	59.096	113.184	120.697	105.828	74.973	64.314	59.297	73.265	85.436	104.3	TGAAAAGATAGTAATTTGGCATTTTCTGGCTTGCTGCAACAGCGGACTCGATAATGCTGATATTCGGAGTCCAATTACTAAGATTAATTCTTTTTGACAAATTATGTTTTGAGTTTTAATATTTGTTTCAATAATGATATAATGTAATTACTTAGATGGTGCGTCAATATATTCTCGGTGTATCTAACTTTAACTTTGTTCGTAGGGAAAGCTATGGTGATTAATGTTTTCACCATTGTAGTGGGTCTTGTTTTCAGTGACATTTTGCTTGCCGATGTTTTTATAAACCAATGGGCTGTTCAAATTCGAGGTGATATTGAAGACGCCAAATTTATAGCCAAAAAGCATGGCTTTGAATTTGTAGCACAGATAATGCCAAATTACTATCTTTTCAAGCAT…
comp25240_c0	jgi|Helro1|155850	4.92e-06	maker-SCF_090995-snap-gene-0.56-mRNA-1	0	gi|73920246|sp|O00750.2|P3C2B_HUMAN	RecName: Full=Phosphatidylinositol 4-phosphate 3-kinase C2 domain-containing subunit beta; Short=PI3K-C2-beta; Short=PtdIns-3-kinase C2 subunit beta; AltName: Full=C2-PI3K; AltName: Full=Phosphoinositide 3-kinase-C2-beta	9.51e-39	20.167	20.323	12.87	12.977	9.542	13.2	13.096	23.02	22.675	27.106	4.543	4.058	ATTTCGTCGCCAGAAGTGAAAGAAAAGTTTTTCCTTGGTACTGTGGCAAATACGATCGCATTCACAGGCTCTGAATTCTTAGGGATCGTCAAATTATGGAAGTTTGATGAAGTGCCACGACTACTTCCTGAATATAGAGGATCAAGTTGTCGAACATCAAAGTCTACATTAGCACTTCTGTCGCTAACAGCAGGCGAAAGCTGAATCAGTTCCTTATTCAAATCAATTGCCAAAGCATCAGTTGTTTCATCATTTTTAAAAAATGGAGGAACAGAATGACTTCGTTGAGATACATCGACAGTCAATACATTGCTCGTCTGGTTCGTCCAGACATTGTTAGAAACTTCACCCGCGGTCGGATTCAACAGAGGCTTAGGTCGTGCTAAAACTCTGTTGAAT…
comp24073_c0	jgi|Helro1|171411	1.78e-98	maker-SCF_090898-snap-gene-0.38-mRNA-1	0	gi|82086564|sp|Q6IVV8.1|PKD2_DANRE	RecName: Full=Polycystin-2; AltName: Full=Curly up; Short=Cup; AltName: Full=Polycystic kidney disease 2 protein homolog; AltName: Full=Transient receptor potential cation channel subfamily P member 2	1.75e-101	11.809	8.759	13.159	5.56	32.25	6.362	7.912	16.402	19.877	17.836	83.952	9.883	ACTGTTGGATCAACGCCTTGGTCTACGGAGCTCAGTACAGGCCATTCAAATCTAACTTAAAAGTTTTTGTTGCCAAACTCAAGCGGAAGAGCAAGTAAAAGCTTTCAAAATGTGAAAATTCGAAGCAGATTTAGAAAAGTGAAATGAATGAAGTGTCGACGCGCATTCGATCAATGGGACCTCTGCTGTTCGCGTTCTCGTCTGATCGATTTCAATGTTGTCTTCGCTACTGTAACGTCGTTATTATATTTTGATCAGCCTTCGCAAATCTAAGCACCAACTGGAAAGCGATTAAATCTCCACTTTCATCACTACAAACTCAAACCTCAGCACACGCGATTCTGCATCCAACCTATCGAGGAAAGTCAGAATATTTGAACTTTTGAGATCAGAGATCAG…
comp21828_c0	jgi|Helro1|189813	0	maker-SCF_000029-snap-gene-3.26-mRNA-1	0	gi|78099253|sp|Q5SXJ3.1|FANCJ_MOUSE	RecName: Full=Fanconi anemia group J protein homolog; Short=Protein FACJ; AltName: Full=ATP-dependent RNA helicase BRIP1; AltName: Full=BRCA1-associated C-terminal helicase 1; AltName: Full=BRCA1-interacting protein C-terminal helicase 1; Short=BRCA1-interacting protein 1	0	0.966	0.942	0.518	1.313	0.077	0.55	0.547	0.264	0.461	0.178	0.023	0.255	GAAACAACCCTTGCGTTCCTGCGGATAGGGCCGCACCCATTGACAACGCAAAGATTGTTTCATTTCTATTAGTAAATTTATCTGGATCTCGACAGTGATTTGCATGACAATATATCTGAATAAATAAATTATGGATTATTGTATTTCTGGGGTAAGAGTGAAATTTCCCTGTAAAGCATATGCCACACAAGTGGCAATGATGGAAAAGATAATCAAGAGCATAGAAAGAAATGAGAATTGTATAATAGAGACTCCGACTGGATGTGGGAAAAGTCTTTCATTGTTGTGCTCATCACTGGCATGGCAAACCTCAAAAAAAGAAAACCTGCCAGACATGCAAGAAATCAATGACAATGACTGCATTTGCCCCTGCCATGATGAAAATAGCAGGTTAAATAC…
comp21263_c0	jgi|Helro1|74072	3.88e-164	maker-SCF_092717-snap-gene-1.26-mRNA-1	0	gi|62512155|sp|O00534.2|VMA5A_HUMAN	RecName: Full=von Willebrand factor A domain-containing protein 5A; AltName: Full=Breast cancer suppressor candidate 1; Short=BCSC-1; AltName: Full=Loss of heterozygosity 11 chromosomal region 2 gene A protein	3.7e-105	30.208	35.998	25.928	39.867	60.659	47.156	31.321	27.193	28.39	22.706	67.217	60.691	TCATTACAATGTCTTTTTAAAATGTTAACCGGAGTTACATTAAACTGCGAGCCTTAAACCGTCATTTAAAAAGGACGTCTCGTTGTTTTTGTTCGGCTTATTTGAGACATTTGTCGCACAAATATGGCGCGATGTTCTGTATGGATTTTGTTTGCTGTTCTTTTTTCTCGAAATAAATTTATAAAATGTGAAAATTTCGGATTTTGTCCGGTCGCTAATGATGCAAATACGTGTGGAACAGATGTTAGGACCGATTATAATGAGGGAAGTCAAGAAGATGACGGAGGCTGGTACACTGATCTGTCAAAAATTATTGCCACAAAGGGGCCTTGTAACATTGATGTTCTGGATTATCTTTCCCAACAAGAATTTCTTGAAAAGTATGCTTACACGAAGCCA…
comp24497_c0	jgi|Helro1|147426	7.65e-27	maker-SCF_091913-snap-gene-0.40-mRNA-1	0	gi|73920974|sp|Q9Y4E6.2|WDR7_HUMAN	RecName: Full=WD repeat-containing protein 7; AltName: Full=Rabconnectin-3 beta; AltName: Full=TGF-beta resistance-associated protein TRAG	0	9.149	7.717	4.534	4.887	31.891	3.554	5.56	9.607	3.417	8.77	17.874	6.489	TTTTTTTTTTTTTTTTTTCAAACATGATCATTTTTATTGAGTTCAGGGTGAACGGACAAGACTTCTGAGCAGCTAATATGTCATCATCATCATCATCTTCCTCATCAGCAGGTGGTCCATAGGGTGTTGCCGTTGAACCGAATTGGACGCCCCTGTTCGGAGTGGCCGAACCACCCTGCAAACCCGGGTGGGTTTCCGAGGTCATGAAGGCCAAGGAAGTATCGGTGTGGGTGGGCAGGTATTGGCTCCATTCGCTTACCACCGCCCTTCTCCCATCCGGTCCCAAGCGCCTCAGCTCGGCCAAGAGTAGTGCCTGGGAGGCTTCTCTAATCTCAAGACATCTGTCTTGCCACCTCCTTGCCAGCATCTCCAGTTGGGGTGGTTTGAACCTCATCTTCC…
comp15326_c0	jgi|Helro1|79668	0	genemark-SCF_000012-processed-gene-1.6-mRNA-1	0	gi|122132241|sp|Q08DF4.1|DYN1_BOVIN	RecName: Full=Dynamin-1	0	185.322	175.004	169.924	83.113	50.381	96.06	105.669	173.579	120.171	98.844	104.135	118.872	CATAGGAAAGCCAAAGCTCTTTTTTGTCCAGGCATGTAGAGGAATTGAATTAGATGATGGAGTTAAAACTGAAACAAATGAAAGCCAGTATGAAGAGGATGCAAAGAAGAGTGAAGAAAGTAACATGAGAAAGATACCAGTAGAGGCTGATTTTTTGTACTCTTTCAGCACTGCTCCAGGCTATTATTCATTCAGAAACAAAATATTTGGTAGCTGGTATGTCCATGCACTGAAAAATGTTTTTGAGGAAAATGCTCAGGAACATGATTTGTTATGCCTACTCATTCTAGTATGAAAAAAAAATGAAATGTCCTGAGAGGAGTCTTGAACAACAAGAATCAAGTTCCCAGTTTCACTTCCATGCTCACAAAACTCCTCAAACTTTAATTACACAATTGG…
comp22090_c0	jgi|Helro1|96758	0	maker-SCF_091603-snap-gene-0.106-mRNA-3	0	gi|544076|sp|P35606.2|COPB2_HUMAN	RecName: Full=Coatomer subunit beta'; AltName: Full=Beta'-coat protein; Short=Beta'-COP; AltName: Full=p102	0	4.847	6.267	5.717	3.752	1.606	4.504	7.37	4.765	4.747	5.754	2.203	1.105	CATATTGATCGGATGCACTGCAGCGCTAGGCTCCCTCCACGCTTCTGTGGCGCCTTTCCCACGACATAATTTCCATCCAAACGAGCTAACTGAAACTAACTAGCCGCTCCAAAATTCAGACTCAGTCTCAATGAGATACACATGCCATTACAAGATTTATTGACTAAATATTTTAAAGCTTCATTTAGCGCTTTATTCGACACAAAGAGCGAGGATCTCCTCACAGCTTTTAAAAGTAAACAACGTGACGAAACAGAATGGAAGCCACTCGAGACTCGATACCAGTTATCATCACCATAATCGCAGGGACAATATTCATTACTCATTAGTCCTAATTGTTTTATCATTTAAACCAACATTTATCATCGACACTAATTTTGCTCGATTGTTGACATGTGT…
comp21569_c2	jgi|Helro1|181918	8.37e-05	snap-masked-SCF_091433-processed-gene-0.55-mRNA-1	0				18.82	11.656	24.284	8.381	8.562	9.375	14.509	22.147	45.703	30.896	23.71	25.206	TTGAATAAAAAAATAAAGCATCGATAAAATTTGGTCGAAGTTAAAATTAACACGGATACGAAACAGGAGTTGAACACAAGATCGAACCGAAGTTTGTAATGAACACGGAATGCCTGCTTTAAGAAAAAAAAAATAGAAAATATAGAACCTTGTGAAGTGCACTTAATTTTGAGCGTCTAAATCACTTATTGACAATTTCTCACATTTCATCTTTGAGCGCCAATCGGTCCAGACGTGTTTTCGTTTTGATCGTTTGGAGAACCGCTGACTTGTTTAGCAAGGTTAGTTGCAATTATTCCATTTTTCGTATTCTTCAGACTGATTTAATTTATGACTTAAAAGATGCGGAAATGCTGGAAATCAACGCCTGGATTTGGTCTTCCAATACGCACCCCTGGT…
comp22770_c0	jgi|Helro1|195013	3.16e-144	maker-SCF_090749-snap-gene-0.87-mRNA-1	0	gi|190359338|sp|Q7PMT1.2|EXD_ANOGA	RecName: Full=Homeobox protein extradenticle	2.14e-142	6.179	7.249	7.028	8.002	4.789	7.684	8.959	8.342	9.629	7.685	5.511	4.655	GAGACAGACTGCATTTGCATAGGAATTGATGTCACAAGAAGCAATCCCACAGTGCAAAAGTCACAAGAAGGATCAATGTGGGAATATCAACTCGACACAACCACACAACCAACAATTTACCTCTCCACTATATCAAATGATTTTGAAACCATTGCAAATGTTAGCATCAATTTATATGGTACTTGCAAGAACAAAAGTAATTCTCAAGTTAGCCATTGTATTTGTATTAACAAAAATAAACACAATTCAGGATTGTTCTAGAAATCACCAGAAGCAGCAGCCTTGTTCCTAGACTCAGAGAAAGACTTTGCAATAGTCCTCTTCATCTCATCATCTCCTTCATCATACATTTTCTTCATCAAATCCATCAGACTCTCATTGGGATCCTTCTTTTCATCA…
comp22750_c0	jgi|Helro1|165767	6.98e-16	maker-SCF_000029-snap-gene-0.20-mRNA-1	0	gi|81883604|sp|Q5U4C3.1|SFR19_MOUSE	RecName: Full=Splicing factor, arginine/serine-rich 19; AltName: Full=SR-related and CTD-associated factor 1	0.002	3.68	7.247	8.309	6.719	5.404	5.496	6.355	9.102	7.15	6.509	1.935	24.546	TTTAAAACCTCAAAGTCACAAAATCTTGAACCAATGCCCAATTCCACTACCCTCCTTAGTGATGTTGATACCCCTCAAACATCAACAAACATTCTTCATGATAAACAGGGATCTGGATCCATTGATAACACTTACAAAATTGATGAAGGAAAACACATTTCACAAATATGTTCTACCAATGATTCCAACATCTTCACCAACATGGCTTCATTTTTCCTCTCTGCCTCATCTGAGGAACATAAGCCACCCCTAACATCTGATAATTGTATGAGTTCCTCAGAAGTTGGAACTAATGTGACTGAAAAGTTTAACTTGGAAGCATCCCAACAACCAATTGTTCGCCTCTTTCGGTTGCCCTCCACTCAGCTCACAAAAGATGAACAATCTCAGAGGAATGAT…
comp25790_c1	jgi|Helro1|144990	1e-54	maker-SCF_091797-snap-gene-0.92-mRNA-1	0	gi|6093506|sp|Q12982.1|BNIP2_HUMAN	RecName: Full=BCL2/adenovirus E1B 19 kDa protein-interacting protein 2	5.47e-57	12.66	13.897	20.623	12.694	16.383	11.54	7.916	13.323	17.626	20.89	8.334	10.613	TTGTTGTTATTATTATTAATATTATTAACGCGTAATATTGCGATTAAATGTTTAGAATTATCTCATTATTACAGATAAATTCTTTCTTTTTTTCAAAATTCCGAGTCGTCTGCTCTGCTTCTATTTTGATCTTTTCTTCGGCGGGTTCAATTTATGGTCGACCTCCACGACTTCCTCTGGGATTTGAAGATCTTGTGAGGAGAGGACTTTGTTTAGGTCAGCTAAACTCTTGACGTACACCAACTTTTTGGAAAACTTCGAACTGGCGAACAGGAAGATGAGAGTTTTCAGCCAAAACGTCGGATGAACCACTAGCATCTGCTCCATCTTCTTCTTGAGTTTCCTGTCTATGGTCTCGTAGCACTTCTTCATCCACTTGTTTGGCGGTAGTTTCGCCTC…
comp22811_c0	jgi|Helro1|75127	2.98e-32	maker-SCF_091865-snap-gene-1.112-mRNA-1	0	gi|212286192|sp|Q9P107.2|GMIP_HUMAN	RecName: Full=GEM-interacting protein; Short=GMIP	1.35e-90	4.222	4.175	4.082	4.638	1.438	4.038	7.241	3.702	2.801	4.993	1.789	2.552	CGGCTGCACAGTTTTTCGACTGAGCTAAGAGATGCATACGAGCGATTATATTCCGCAAAATATATTATTTATGCTTGTTCCTTTAAGCTCTGATGCATCGTTTAACTAGCATCAGATTCTCATTTGTCTGACATTCTAACTGAAAAATTATAATTAAATTAAGTTTAAAAAGTAGTTGCTTTCAATTTACTGAATTACCAGGTAATAAAATATGCAACAACAACCAGAAGTGGAGACGAACACAGGCAGCCCTGCTGTGCAAACTGCACAATCGTTGCCCCAAAACATTTTGGATGGCAATTTTTTCAAAAGTCCTTCAGCTGGAAATCTTGAGACAAATCTCGAATTTAATTCAGATTGTGAGGAAATCTCTCTGTTAACAAGCACGTTGCAGTCCCT…
comp23902_c0	jgi|Helro1|84274	6.79e-39	maker-SCF_084624-snap-gene-0.12-mRNA-2	0	gi|59799334|sp|P97742.4|CPT1A_MOUSE	RecName: Full=Carnitine O-palmitoyltransferase 1, liver isoform; Short=CPT1-L; AltName: Full=Carnitine O-palmitoyltransferase I, liver isoform; Short=CPT I; Short=CPTI-L; AltName: Full=Carnitine palmitoyltransferase 1A	7.63e-169	51.826	33.732	63.46	78.183	172.562	105.723	78.229	56.032	49.555	44.333	206.919	323.785	AGTGGCATTTGTGGCCTCAGTCTTCATGTCTTTTGGAGTTTTGTTTCTCCTACTTTGGGTTGGAATATATGTATAGAGGGAGTTGACTGCACTAAAGAAGTCATTCATGTTTGTTTGAAGCCAAGATGTTGTGAAACCATTGTACTATGTATAATCAATATTTTCCAGACAGTTAGTGGTTAATGTGAAAGAATTGTTTGAACTTTTCTGAATTGTTGGTCCAGCACTTATTTACTTAAAACTAACAATATCCAAGATATTAAAGGTAATTGCAGTCATAGTAAATTCATAGGAATGATCTTTCAGACATTAAATAGGTTTTTCATGTCATCCAAAGCCATGAAAATTAGCTGGGCAAACTTTGCAGAATTAGTCTCCACACATGAATTCTTGGAAGAA…
comp23526_c0	jgi|Helro1|188157	1.32e-13	maker-SCF_092840-snap-gene-0.51-mRNA-1	0	gi|251764655|sp|A0JMU8.1|CASC3_XENLA	RecName: Full=Protein CASC3; AltName: Full=Cancer susceptibility candidate gene 3 protein homolog; AltName: Full=Metastatic lymph node protein 51 homolog; Short=Protein MLN 51 homolog; Short=XlMLN51	2.54e-19	4.802	5.388	3.733	3.413	5.037	0.878	2.031	11.166	3.459	8.683	13.267	1.14	AGATATCTGAACCGTCTCCAGCCGGAAATAATTGTGAAGAAGTACAAAGAAACTTGCCAAATGTCGAAGTTTCTTCCCTTGTCAAAGACAAAGAACCGAATTCAAATCTATCAGAACAGAATTATACCTGTGATAATGTGTACGACGAACATGTCGAAGAGTCAAATGTGGAACAGAAAGATGTTTTGTGCGAGAAGGATGAGCAAGTGAAAGATAATGACGAAAAATTACAGAATGAGGCAATTTCTGACAAATCACAAGTAGACAGAAATGAAGATGTTGGAGAAGAACTACAAAATAATGACATTCCTGTACATATACCATTCGATGCAGAAGAGGATGCCACAAAGGAAGAAGTAGCAAAAGAGAAAGAAGAGCTTGATGAAAGCAAACCCCCAG…
comp26076_c0	jgi|Helro1|193472	1.11e-29	genemark-SCF_112015-processed-gene-0.1-mRNA-1	0	gi|50401041|sp|Q8CHY6.2|P66A_MOUSE	RecName: Full=Transcriptional repressor p66 alpha; AltName: Full=GATA zinc finger domain-containing protein 2A	2.26e-12	21.176	26.456	17.746	69.004	93.19	34.962	30.653	19.695	21.375	39.244	50.111	27.154	CGCTCATCATTCAGTGCACCACTGGTAGTTCGGCCCACGCGAGGGTTAGTTGCCAATTGCGAGGATCATTTGAGTTTGGAGTGTTTTTTTTTGCTTCACGGCGGCAATTTAAAAGCTACCTTGTACCACATTTTCGTCGGATTTGATTATTTTCGCTGCCCGGACTTGACCGATCCAATGACGTATGACCCTTGACGGATGTGACTAATGTCGAGGTCCCTCATCAATTTGAGCATTGATATTGATGAGAAGTAGTTGTTGGATTAATATTTTCCAGGAAAATGTGATTATTTTTTTAATTGTGCTTGCAGGCACTTGTAAGTTGTTACAACAATGGCATTGAACTTGAAAACAAGCAGGAATAGCCCCAGGTCAACACCATCAGAATATGTATCTGTT…
comp22119_c0	jgi|Helro1|187018	0	genemark-SCF_091668-processed-gene-0.24-mRNA-1	0	gi|48429133|sp|P61765.1|STXB1_RAT	RecName: Full=Syntaxin-binding protein 1; AltName: Full=N-Sec1; AltName: Full=Protein unc-18 homolog 1; Short=Unc18-1; AltName: Full=Protein unc-18 homolog A; Short=Unc-18A; AltName: Full=p67; AltName: Full=rbSec1	0	9.13	12.992	8.936	4.704	14.99	6.96	15.384	8.975	7.845	10.362	18.898	8.546	GTTAATGTTTTACTTATTGAGGGTGTCGAACCAAAAATGATGATTTTCACCAATAAGTGAAGTAACACGACACATAACAAAGAAGCAAACTTATGACTACATCCAACGACATTCCCTGCCCATCATCAAAAGGATTTTTATAGCTTGTTTGCATGTTTCAGATGATAAAATGAAGGACAACAGAAATAAAATAAAGATGAATTAATGGAATATTTTCTGATAATAAACATTAACATGACAAATTGAGGAGGAAAATTTAAATATAAATCATTTGAACGTATAAAAACATTTGCTGCTACAAGATTTCAAAATTTCTAACAAATAGAAAATTGTAAAGATCATTGCAAATATTATTTCAAAAATACCACGGATTGACTCAACAAAATGGAATGTCTAAAG…
comp22495_c0	jgi|Helro1|107185	0	maker-SCF_092439-snap-gene-0.59-mRNA-1	0	gi|158524238|sp|Q9WTN3.4|SRBP1_MOUSE	RecName: Full=Sterol regulatory element-binding protein 1; Short=SREBP-1; AltName: Full=Sterol regulatory element-binding transcription factor 1; Contains: RecName: Full=Processed sterol regulatory element-binding protein 1	1.36e-141	22.146	16.429	15.202	14.546	11.628	16.255	9.527	19.737	22.681	16.982	14.185	4.999	ACATTCCTATTCAGCAAATAATCATGCAACTGATCGTTAAGCAATAACTGGCAACAGGATTATTACATAAGCGTGGTATTTACAGGTAATACCACTCACTTGTTAACTGAATATTTGCTGAATAAATCCAACAATAAACTTTTGATAGGGGGTTTCTAGAAGTTTGGCAGTTGTTGGCAAAGGGGAAAGAGGGGTCAAAAATCACCCTAAATTTGTTGACCTAAATAATGTGTTTGGGGGCTCGTTACCCCTGGCGAAAATTTCTCCTCAGGTATCTAGCAACCACGCGCACATAGCACCATAATGGAATCTTTTAGCAACTCGGCTGAAATTCTCGTAATGGGTCCCCGGCTGCCAAGGTCATATGCAACAATCGACTTTAATTCCACATTTAGACAT…
comp23202_c0	jgi|Helro1|185812	2.8e-125	maker-SCF_092912-snap-gene-4.125-mRNA-1	0	gi|81912824|sp|Q80W47.1|WIPI2_MOUSE	RecName: Full=WD repeat domain phosphoinositide-interacting protein 2; Short=WIPI-2	9.35e-128	8.019	8.363	8.345	11.746	12.118	11.909	12.068	8.193	7.603	6.566	19.876	12.614	TTGATCGGCTATTCTCTAGTAGCCTTGCTGCAATCGTCAGTCTTTCATCACCTAGAAAACTCAAAGTTTGTCATTTCAAAAGAGGATCTGAAATATGTAATTATAGCTACTCTAATACAATTCTGGCTGTTAAGCTGAATCGAGTGCGACTGATTGTGTGTTTGGAAGACAGCATCCACATTCACAACATCAGGGACATGAAGTTGTTGCACACCATAAGAGAGATCCCTACAAATCTTCGAGGAGTGTGTGCACTGTCGACCAGTAATGACAACAGTTATTTGGCATATCCGGCCAACAACAATGTCGGTGAAGTTCAAATCTTTGATGCCATACATCTGAGTGTTGTTGTAGTCATTCATGCTCATCACAATCCTTTGGTCGCCATGGCATTTAATC…
comp22908_c1	jgi|Helro1|183772	4.98e-46	maker-SCF_000232-snap-gene-2.54-mRNA-1	2.62e-137	gi|57012553|sp|Q9I8I2.1|BOK_CHICK	RecName: Full=Bcl-2-related ovarian killer protein	1.1e-09	7.12	5.733	9.396	10.629	8.802	12.436	10.554	5.784	6.443	5.097	16.215	4.929	TGCTTTTTGGTCTTGCTTCAAAGCAAACTCCTACTCTGGAAGATGTAATAGAGCAATCAAAAATAATATTTGAGGATTATCTTTATCTCAGACTTCGAGAAGCTGGGTTTGGTTTTATAAGTGGTCTTGACAACCAGAGCATTCATACCTCATTTCTTGGAGGAAGAGAACTCAATGGCCTGAAGGTCAGTTCTTCGAATCTGAACCCTAAGCCCATTCTTTCAGTTTGGCAGAAGGGAAATGGCGAGATCTACGAACATTTGCATGCAGAGTTTGTAAACCTTATGTCTGCTGTGAGTGTTGAACTACACAACATAGGCATGAAGCTAGAAACTACCTATCCTTCACTGTACAAGTGCGTGGACATTAATTTCATGGGATTTTGTTGCTTTTTGTTGC…
comp15980_c0	jgi|Helro1|188380	1.86e-57	maker-SCF_000111-snap-gene-1.81-mRNA-2	0	gi|81899328|sp|Q8C8H8.1|KY_MOUSE	RecName: Full=Kyphoscoliosis peptidase	2.52e-25	7.7	7.266	9.305	9.527	11.163	9.327	7.433	9.396	7.651	5.895	9.777	3.478	TTTTTTTTTTTTTTTGATGGATATCAAATTTTTATTGCTAAAACTTATTGAAAAATAGTTAATTATGACATTGCGTATGATATAAATAAATATTTGGACACAATAAAAATAATTATCAAGTAACTTTCAAAATTGTAAGATTCTATGACCTCTGCCCCCCATGTCCATGATGGGCACAAGTGGTTTCATTTGATTCCCCACTTCCGCTATATTATCATGTATTCTAATAATTCATTGACATGATCATGATCGTCACAAGCACAAATCTTCATTTGACATCCACTGAGAAATTCACTAAGATTGAGAATAAGGTGCCAAACACCATTTGTCTGAGTAAATGGAATAGATCTATGATCCACCATCATGCAAACACTGCTAGAAGCTGGTTTTTCAAGCTGA…
comp15253_c0	jgi|Helro1|91227	3.74e-65	genemark-SCF_091065-processed-gene-0.0-mRNA-1	1.75e-168	gi|75075962|sp|Q4R599.1|TSNAX_MACFA	RecName: Full=Translin-associated protein X; AltName: Full=Translin-associated factor X	9.25e-53	1.943	1.148	1.995	1.908	1.002	3.221	2.64	1.259	2.969	1.95	7.541	0.695	TTTTTATTTTTTTTTTTTTTTTCACATTATTTCATTTTAATGTCATTAAAATAACCTCAATCAATATTAAAAATAAATGTCCACAAAGCTGTTAAGGAAAGTCTCTAAACAAAGCAATAAGTAAATCCTTTTCTATCACCTTGTGCAGTAATAACGGAGAAGGTACGTAATCAACGAGGACCACCTGGTACAAAACACAACAATTGGTGAATAGAAACTGGTAGGTTCAAACAAAAAAGAAACATTATGAGCAGAATATTTGACGGACTGGAAAAGAAATAGCGATCTTGCCGCTCAAAAAACTATCGAGAAATCTTAGGTTACAAATCAAATTCCTCAGGCCACAAAGTGGGTGTAATTATAAGTGTAATTATATCCATACAAATTCATTCATTAATA…
comp22095_c0	jgi|Helro1|166723	1.7e-47	genemark-SCF_091106-processed-gene-0.21-mRNA-1	0				10.93	10.047	8.989	4.006	0.996	4.391	7.295	9.309	14.722	9.392	3.333	2.414	TCCGAATGGAAGACCGGGACGGCATGTCTCCGCCACTCTCCATTGTCGTAGGAGGTGTAAAAGCGCCAGCTGGTGTGAGGCTCCGGGATTCTTGGAACGCTGTCTGCCGAAGGTCCTCCATCGGAAATGCTCTTTCCAGTCTTTTTTCCGGAGCTCTTTCCCCGACTTTTGGATTGGAACCAAGCATCAGGAGGCTGAGGATAAACAGGCCTTCTGTTTATGAAGCCTTGCAGAACAGAAGGAGGCGAACAATTGAAGGTGCCCGGAGAGTTCGAGGTCCGAGGTCGCCGGAAGTGATCCTTAACATGTCCGAATATCTCCCTCCGGAGGAGATCAGAAGACGTTATGAAGTGAAAGACTACATACCTAAGAGAAAAACCGAGTACGGAGAAAGAGTCA…
comp24302_c2	jgi|Helro1|88788	4.32e-105	genemark-SCF_115363-processed-gene-0.4-mRNA-1	0	gi|23821811|sp|Q9NPB8.2|GPCP1_HUMAN	RecName: Full=Glycerophosphocholine phosphodiesterase GPCPD1; AltName: Full=Glycerophosphodiester phosphodiesterase 5	1.59e-61	7.891	10.279	7.401	8.805	21.723	9.397	11.588	5.545	5.586	7.934	4.034	5.727	CACATCCCGACCATGCCTAAATCCGGCATTGATTACAAGATACACAAGATACTTGCGAAAACCTAACTCTTCAAACAAACCGTGATTAGCGATTATCAGTAGATTACCATTGAAATGTTTACATAAAGCTCTATGAAAGCCAAACATGCAAAAAATTCCCGCCTCTCACGATGGCAGCACGGATTCGAAACCCGTTGCGAGAGCACCGTCCTAATCATCTAGCTATGCATCGGTCGTTAATAAACAAAAACAAACATGCAAAAAGCATGTTATCGGTAACTCGATTAAAGCAAATAGCCATCCTTAAACAAACAATTTTAATTTGGATAGATGCGCAGAGACATCAACAGACAGAGACAACAACATCTGCGTCGTTATCACCTATATTTATTAGGCCAT…
comp25521_c0	jgi|Helro1|67618	1.69e-95	maker-SCF_091373-snap-gene-0.46-mRNA-1	5.33e-118	gi|311033501|sp|Q09428.6|ABCC8_HUMAN	RecName: Full=ATP-binding cassette sub-family C member 8; AltName: Full=Sulfonylurea receptor 1	1.87e-57	6.18	5.759	8.24	4.091	2.418	4.085	4.633	9.187	7.586	9.314	0.609	1.453	TCTTTAAATCCTGCTGGATAAAGAGTCAGGGAATGATGCTATTGGCAGGCCTCTTCATGCTCATAGGTACCACCCTCCACCTAGCCACGCCCATGGTACTCATTGAACTCCTCAAATTCGTCGACAGGAACTCCTCACTCAGGCCACTCAACGTCACCCTGCCCGGGGACGGAGACATGGTGTCGGTATCAGAGTTCTTCTCCCACGGTTACGTCTTATCCGTGGTGATGCTCCTCTGCTGCATTCTCAATAGCACCTTCCTCCAGGCTGGAAATTACATCGTCATCAGGGAAGGTGTCAGGATCAGAGGTGCCCTGCAGCTGCTCATGTACGGAAAGGTACTGACATTGTCCTTGTGGAACTTTGCCTCGAAGGCCATGACCAACTCCAGGGTTTCAA…
comp21039_c0	jgi|Helro1|154098	1.41e-180	maker-SCF_091345-snap-gene-0.71-mRNA-1	0	gi|45477238|sp|Q8TB96.1|TIP_HUMAN	RecName: Full=T-cell immunomodulatory protein; Short=Protein TIP; AltName: Full=Integrin-alpha FG-GAP repeat-containing protein 1; AltName: Full=Linkin; Flags: Precursor	9.7e-80	27.091	33.956	22.576	23.058	43.076	26.361	18.201	23.809	26.688	16.591	35.866	32.899	AAGATGAGGATGCACCTCCAGAGCAGAAAGAGAAAAGTGCAAAGGAGAAAGCAGCCTCCAATAATATGTTTGGTCAATTAACCAGGGAGATTACAACGTGGCACCCGGCCAAGTTGTTGTGTGTGCGCTTCAACGTTGAGGACCCCTACCCAGAGTGAGTCCTACACATAGTTCATCGATGTTTATTGATCTAGTAATAGACATTGATCAATAACTGAAAACAGATCTACTATAGTTGGGCTTCCAGTGCAAAAGCATTCAAAGCTTTCAATCTTTGATGTTCTCTCTGCTGATGATCTGAAACTAAGGGAGTTTCAACCTCCAAAGCCAGAATCAGGTAAATATGAATGGATCCAAACATTCAAAATGTATCTAATGTAACTTAAAAAAATATTAGTT…
comp20480_c0	jgi|Helro1|74772	2.87e-84	maker-SCF_091360-snap-gene-0.36-mRNA-1	0	gi|206729937|sp|O00291.5|HIP1_HUMAN	RecName: Full=Huntingtin-interacting protein 1; Short=HIP-1; AltName: Full=Huntingtin-interacting protein I; Short=HIP-I	3.02e-115	7.912	9.013	9.372	7.336	13.356	5.888	4.622	9.415	12.289	5.133	15.561	7.808	AGACTGATATTCAATGATTTTTCTACTTTTGTTGGAGATGATGACCAGTCGCAACAAATCATCAGTTGATTGTGATCGCGATATCTTTGAAAAATCATTGAATATCAGTCTAAATAAGGCAATCAATGTAACTGAATGTGCTGTGAAAGAAAAGCACGCTCGGATTGTTATCATCGCTTCACATAAAGAAAGATCAGGATCCAGTTATTGGTTTAATGTTAGAAAATTACCTCTGCAAGACAACCCTTTGATAGCTTGGAAATTTTGTCATGTAACCCACAAATTACTTAGAGATGGACACCCTAATGTGATTAAAGATTCTTTTAATTCTTTGAGCTTTATTAGAGATCTTGGAAAACTCTGGGGACATTTAAAGGAGGGCTATGGAGTTCTTATTGC…
comp26375_c0			genemark-SCF_085750-processed-gene-0.0-mRNA-1	0	gi|130582|sp|P10978.1|POLX_TOBAC	RecName: Full=Retrovirus-related Pol polyprotein from transposon TNT 1-94; Includes: RecName: Full=Protease; Includes: RecName: Full=Reverse transcriptase; Includes: RecName: Full=Endonuclease	1.01e-93	29.369	29.163	41.474	44.551	80.387	33.854	29.53	38.386	47.919	26.908	95.123	53.579	CAAGATACCGTCGGGTATATTTCATGAAAGAAAAATCAGAAGTCAGTTCAAAATTAGAAGAGATGCTTGCAGAAGCCAGAACTTCAGGAAACACTGTCAAAGAGCTGTTGAGTGACAACGGACTTGAATTTGACAATGAAAAAGTTAGGAAGATTCTGCAGCAACATGGAGTCAAGCAGAGGCTGATCACTCCATACACTCCACAACAAAATGGATGTGCTGAGAGAGATAATAGAACTCTCGTTGAAGCTGCAAGAGCGATGTTGTATGCTCACAGCAATTTGCCGAAGAGGCTTTGGGCTGAATTAGTCAACACAGCAGCTTACATCATAAACAGGACAGGAGTTTCAGCTGTTGAAGGAAAGTCACCATTTGAGCTATGGTTTGGCAAGAAGCCAT…
comp21514_c0			maker-SCF_092308-snap-gene-0.41-mRNA-1	0				2.764	2.275	3.123	2.402	1.294	2.627	2.804	2.117	2.299	2.305	3.254	1.684	TATATATATATATATATATATATAGTGTTTAAAATATATTATTGCAACCAAGCAGGATGAACTAACTAAATTTACCATTAACATCTATCAAAAGCTGGGCATAGCAGAAATATAATACATACATGATTTAAGCTTCAACAGCACCAAACTACTTGATAATTCTCTGAGATTTTACACCTGATATGTTAAATCTTTTTGAATCTTCATTGCTGACTTGTCCAAAGGCAAATCTGTCAGAACCTACAGCAGCTGAGGTGCAAACATCCTTACCTATATTTGTTTTCCAATTAGTCTTTGGAATGGTGAGGAATTTCTTGGTTGGTTGCTTCATTGGCAATTGGCTTGGTCTCTTGACTTTCTGCTCCGCCAATGTGCTCTGAGCTGCAGATTGAAGAACTA…
comp24806_c0	jgi|Helro1|193446	7.15e-126	genemark-SCF_091530-processed-gene-0.5-mRNA-1	0				2.345	2.529	2.454	2.148	0.385	4.124	1.454	3.967	1.632	2.985	0	0.979	TAATGGAGGCCGAAACCAAACACATAGATTTTATTCTAAAATATCCTTGCGCGATTGAATTCGATTATTTTGTAGCGAAGAGGAATAAAAAGAAATTTGGATTAAGAGTTTAGTTTTAGTTTAGGCGTATTTATTGAACTGCTTTTTACTTCGAATCCCGAGACTTTTTGGATGTATTTTAAGCTAGGCGTTACATCGAAAATCCAAGCGAAAAGACGTACCAAGGCGATTAGGGGACCATAGTTGCACAGAAAAATATTTTGATGTTTTGTAAATATTGCCGGATTTTTGTCCGTTGATTTATTTCTTTTGGCGGCGATCGTGATAAAAACAAAATGTCGTCAAACAACGACAACAATGCCGGCAACAATCTTTGGTTCCATCCTGTCTTGTTGTCAT…
comp25417_c0	jgi|Helro1|164700	0	genemark-SCF_090874-processed-gene-0.3-mRNA-1	0	gi|1346729|sp|P49695.1|PKWA_THECU	RecName: Full=Probable serine/threonine-protein kinase PkwA	0.000284	0.466	0.536	0.209	0.314	13.984	0.639	0.806	0.629	5.03	1.243	0.521	0.064	CAATGTGACCAGCTCTCTCTCAAACATTCCTCTCTCGTTCCGCTTCAGCAGTGCTTCGAATCCCCGAGTTCAATGGTTCTTTTTGTGCTCGAAGGACACAATCAAGTCGTGAGTGACTTGATCATACATGAGGATACGAATGAACTCATCTCCGTGTCTAAGGATGGATATCTGGCTTTTTGGGATCTCGTCAGTGGCGAAAGAAGCCGTACCATCGACGTTTCGGCCTTGAATCCGGGCAGATTAGCACGACTGTTTCAATCTAGCGACGAAAAGTACCTCGTCGTTGACTCGGATTCCAATGAAAGCCCAGCGGCAGTTTTCGACACGAAAACAGGCCAACTGCTGCACAGATGCGGTGCCCGGGAGCCAACCCAGAGAAGAGCATTCATTGCCGGG…
comp24094_c0	jgi|Helro1|73300	6.09e-63	maker-SCF_091861-snap-gene-0.73-mRNA-1	0	gi|1375383947|sp|Q9Y2K2.4|SIK3_HUMAN	RecName: Full=Serine/threonine-protein kinase SIK3; AltName: Full=Salt-inducible kinase 3; Short=SIK-3; AltName: Full=Serine/threonine-protein kinase QSK	4.5e-46	6.237	5.724	4.262	2.876	2.985	4.123	8.061	7.493	7.381	8.53	3.562	2.512	TTTTTCTGTAGCACCAGCACAAATTTATTGTCCAAACAAAGAACAGGTGACAACATTTTTCATATTTTTTCCAGAAATAATGGTGCACCTATTAACCGATTGATTCGAAGTAGCAAGTTCCTGCAGGTGAATTCTCATTAGGATGCTAATAATTTATCAATAATAACAACCATAACAAGATTAAATAACTTGCATCGACAACGCGGGTGATAATTCTGGTTTAAACTTTTTGTCGAATTTTACAAAACGAAAAGACCCGACGATGCAAAATATCTTTTCAATTGTCAACAAAAAAAAAAACATTTCCACAAACATTTCTGAACATTATGGTCCTCCACAAGAACAGTCAAATAAAAATAATAATCTCAAGGCTTCGTAAACCAGTTTTCAACTTTATCG…
comp25613_c2	jgi|Helro1|169836	3.27e-82	maker-SCF_091645-snap-gene-0.87-mRNA-1	0	gi|116242796|sp|Q9UQ90.2|SPG7_HUMAN	RecName: Full=Paraplegin; AltName: Full=Cell matrix adhesion regulator; AltName: Full=Spastic paraplegia 7 protein; Flags: Precursor	2.09e-43	1.034	1.371	1.48	1.332	2.03	1.547	1.993	3.782	5.207	2.522	0.162	1.569	ATTGTTCCTCGGACCAATCACATGCTTGGGTTTGCCCAGTACCTCCCCCAAGACAAGAAGTTGCAATCAACAAATGCTCTGTTTGATCAAATGTGTCTCCTGCTCGGTGGTCGCGTAGCAGAGTCGTTGACCTTCAATGCGGTGACCACAGGTGCACAAGATGATCTTAAGAAAGTAACCAAGTTGGCCTATGACCAGATCAAACACATGGGGATGAATGAAAATGTGGGACTGGTTTCCTATCCCAGCCAATCAGACTTTGCCATCAAGCCCTACAGCAAAGCCACTGCCAAACTCATAGATCAGGAGGTTAACATGTTGGTGGCCAAAGTTTACAAATTCACAGAGAAGTTGTTGATGCTGAACAAAGAGAAACTCAGAGTGATTGCTGATGCTCTC…
comp21980_c0	jgi|Helro1|64710	1.74e-39	maker-SCF_091918-snap-gene-0.15-mRNA-1	0	gi|74957545|sp|O17389.2|TYB_CAEEL	RecName: Full=Thymosin beta; AltName: Full=Tetrathymosin beta	2.09e-09	14.768	20.373	14.763	21.77	6.451	18.605	21.306	18.143	14.453	16.146	26.132	11.486	GCCAAATGATGCATCTGATGTTAATCTAAATGTTCGTGTTTTATTCGTCACAAAGCTAATTCTACACAATCGCATAATAAATGCATAAACATTAAAAGTGGTAGATTATGATGATTTCCAAAGAAAGTGCGTGGTCTATAGTCATACTCTCTGTTTCTTTATATCTCTTATTGGTCACTGGATCTGTTTCGGGAGGTCCAGACGTTTCACAAAATTCTGTGAGTTCAGGAAAAGAAAAACTCGAGGATGAAAATTTGCACAATGCTCACACTGATCTTCTAGATGACAACGAAAAAGATGGTGCTGGAGGATTCTTCTCTAGTTTACTTAACTTACCTTTTAGTATTCTCAATATGTCAGACAAACTGATCATTAATCTTGGAAAACAATGGATTCCTT…
comp9130_c0	jgi|Helro1|87558	1.55e-81	maker-SCF_092196-snap-gene-0.27-mRNA-1	0	gi|78103426|sp|Q8VHI6.1|WASF3_MOUSE	RecName: Full=Wiskott-Aldrich syndrome protein family member 3; Short=WASP family protein member 3; AltName: Full=Protein WAVE-3	4.46e-36	36.305	40.316	27.248	33.453	37.257	29.563	22.365	29.095	25.529	26.26	30.456	21.023	TTTTTTTTGCTTTTTGTAAAAATTACTGAAATCAGTAGTGGAAATTTATTTGCAACAATGTATTAAAATGTATAATGAAGACTAGAATTTCAATAAAAGAATGAAAAATATTTTGATTAGGGTGAAATATGAAAAATTATATCATAAATATTTTTATGATTTTATAATATTTTAAAACAAATATTTTTAATTTAAATATTTTTTAAAAATTTAGCAAATAGTGGAGACATATATACAATAAATACCAAAACTGCTTAAACAAATTTGAGTTGAGTGATTTCATGTTCTGCCTGATCAAAAATCATTTAAAATCTTATAACAAACAGACCTTAAATCAATGAAGAGGAAATTAGTACATTAACAATACTAGGAATATTATTATGGTTTGAGTTCCTCCTC…
comp26014_c0	jgi|Helro1|77344	0	genemark-SCF_092205-processed-gene-1.5-mRNA-1	0	gi|24212090|sp|Q91YR7.1|PRP6_MOUSE	RecName: Full=Pre-mRNA-processing factor 6; AltName: Full=PRP6 homolog; AltName: Full=U5 snRNP-associated 102 kDa protein; Short=U5-102 kDa protein	0	2.2	2.986	2.659	1.365	2.204	1.44	2.224	2.786	2.492	2.6	2.781	1.673	GATAATAAAAGCTTAATTTCTTTATTCTTATCATCACTTATCCCAAAGTTATGCCAATTCATGAGTAACTCAAAAATTAGTACCTTGAGGACAGAGACAATTTCTGTCTTAGAGCTCCTATTCAAGAAGCTTGAAGAATGCAGAAACTTAAATATTGTGAAGCATGGCCCTCATAAGGATGAGTTGGTGGCCAAACTAAGGGAGATTTCACTCAATGACATGCTCCTGGACCTCAAGAGCAGAGCACAATCTTTATTGCAATTAATTTCTTAGTTTGTCACTCAGCAAAAGTTGCCAATAAATCTCTAGGTTTAACTGTTGTTCTTGTTCATCAATAGAAGAGCTTGTGGACCAGTATATTCATTAAAGAAAACGAGCTCTCAGACAGGGGCAGGTGCT…
comp20959_c0	jgi|Helro1|191887	8.6e-39	snap-masked-SCF_091043-processed-gene-0.28-mRNA-1	0	gi|61215313|sp|Q6GLQ4.1|PP1RA_XENLA	RecName: Full=Serine/threonine-protein phosphatase 1 regulatory subunit 10	2.01e-41	4.749	4.907	4.892	4.218	2.644	3.023	4.573	5.183	5.641	5.045	12.867	4.643	AGAAAAGATCCGAATCTGCCCAAAACCATTAAATTTAAAAGGCCGTGCTTTTATTAACCCTAATTTATTGGTTTATGAAATTATTTTGCTGCTTTAGGAAGCTGAAACATAGCTTATCACCCAAAAAGACCATTCTTCTCCGAGTCACTTACGCTTTTGCGACAGGTTCAAAACAACTAATTCGACGTCATGCGAACCTGGGCTCACATTTATCTGCTCACCCAACCTTGACAACGCAATAATCAAGCCAACTACGCACGCAACACAGACAAACACTAAAAGTACCAGTTCCCAATATTTCATAACAATGCAAAAACCTTCACCTGGGCCACCAAGGAGCAACAATCTAACAAAAGTTGGCACGGTTAGATATGCGGGATTCACGGCCTAGCCAAGACT…
comp21941_c0	jgi|Helro1|187893	1.51e-64	genemark-SCF_092334-processed-gene-0.8-mRNA-1	0	gi|81888093|sp|Q56A18.1|SMCE1_RAT	RecName: Full=SWI/SNF-related matrix-associated actin-dependent regulator of chromatin subfamily E member 1; AltName: Full=BRG1-associated factor 57; Short=BAF57	1.1e-06	6.235	5.822	5.491	13.301	7.725	7.179	3.628	4.085	5.814	5.147	2.242	13.606	GCTTTAGCAAAGTATATCGCTTCTTTGCGACTAATAGTGGTCGGGACGATGGGTCCAGGACGGTGTGATCTCAGAAATTGTTTGTTGCTTGATAGCGCTTTAAATATTTATAGATTGATAGGGCAGTGGGCAAGATTCGATCGTTCGAAATGCCGTTTACAAAACTGAGAGTTCTGCGAGATTTATTTTTATTTATAGTTTTCTTTCTAGCTTGAATGGCTCGTAATAGAGTAGTTTTAGCCTCCGACTCATGATTGTGACCATGAAAATAAAGAGGATTTTTTTACTTTCTAAATTAAAAATTATCAAAATTAGTTTGTGGAAAAAACCCACTCATCTTTTTTACTTACTTATTTCAATTGAGCATCCTGTAGATCTCTGTTCAATATGGCTTCCAAA…
comp25133_c0	jgi|Helro1|85482	0	maker-SCF_091391-snap-gene-0.91-mRNA-1	0	gi|21431938|sp|Q11179.2|MK15_CAEEL	RecName: Full=Mitogen-activated protein kinase 15	1.7e-137	6.051	5.573	8.697	14.984	12.682	10.203	11.888	6.336	5.454	3.871	15.919	17.049	CATTCATGTTTTATTTCAATCAATGTTTGCTGCTTATCATAGTACCAACAAGGTCTTTATGAACTGCACCTGTTTGTAATATCATAACTGATTTTGATCTCTGAGGTTTTACTAACTTTTTATTCTTATTGTTTGAAGCAAATACTGCATTCTCAGTAAATATCTTAGACATTTTGATGTTTTATGGTTCATTCCAATTAAAGTTTGAGAAGCAAACATCTGGTGTGTAATGCCTCACATCATCATTTCATTTGGAATTCATTTTTAATAGGCACAATCAAGTGAAAGTTTAGATGTATTTTCTTCTAAATAATATTTTATTCTGTATCCAATGTATGCAGTACACTCATTTTTTTCCTGATCTTGGTGATCCTGATCTGATTTAAGGCAGTTAATATG…
comp25845_c1	jgi|Helro1|110475	4.25e-131	genemark-SCF_092020-processed-gene-0.7-mRNA-1	0	gi|341942147|sp|Q62190.3|RON_MOUSE	RecName: Full=Macrophage-stimulating protein receptor; Short=MSP receptor; AltName: Full=Stem cell-derived tyrosine kinase; AltName: Full=p185-Ron; AltName: CD_antigen=CD136; Contains: RecName: Full=Macrophage-stimulating protein receptor alpha chain; Contains: RecName: Full=Macrophage-stimulating protein receptor beta chain; Flags: Precursor	6.29e-80	1.611	1.687	1.419	0.869	0.67	1.345	1.056	1.193	1.975	1.247	0.867	0.955	TCGAGAATGATGCCGTGCGACATGACCGAGACGAAGAGCGTGCTTGACGTGACTTGTCTGTTGACCATGTCGGAAGGAATATTGCCGAATGGTTGACACTCGACCTGAAATTGTCCGTTCTCGTTCATCGTTACGTTGGCGTCCACTTGCTGTGGAACGAGAGTTTCAAAAGCTGCGAGACGTGTTTCGAATCGTCCGGCAACCTGTGCCTCTGGTGTCCAAAGACGCACAGTTGCGTGGATTCCTCTTTAGTGGATACGTGTCACAGAGACTCGTTCTATAAATTGGATCAGGCCACCTGTCCGCATGTGAAGCCAGGCAATTCGACGGTGTTGCTTCCGGTCGGTCAGCCAGTTGATGTCACTCTGAAAGTTTACTATCTCACTAGTTACCAAATAG…
comp24041_c0	jgi|Helro1|104126	9.05e-121	maker-SCF_092156-snap-gene-0.129-mRNA-1	0	gi|123779702|sp|Q2THW7.1|ZDHC5_RAT	RecName: Full=Palmitoyltransferase ZDHHC5; AltName: Full=Zinc finger DHHC domain-containing protein 5; Short=DHHC-5	4.45e-73	1.213	1.037	1.309	1.979	1.106	1.057	1.433	1.977	2.372	2.047	0.186	2.465	TCCAAATTAGAGTAGAAGTTCTTTTACGAAGGTCTTTATTTCCCTTAAAACAACAGGATGAAAATAGTAATTGCATTAAGTAACGGTGTTATGCTAAACGTTTGAACCATGATATGATGTCAATGAGTAATTCGATAGTTAAGACTACCAAAACAAAGTGGAAATGGTTTGTTCAATGTATAAATCTCATATAATTTCTAAATTCATTTTCGAGTAGTTTTAATTAACTCCATTTAAATTGCGTTTCCAAGCAATATTGATGATATCTAAAATATAAAACTTGTACCTCGTAATAAAGTTGGAAAACTGCCATAACTCCAATTAAAATCTGTTTTGTGACATGACATCAAATTCATTACATCTGCTGCCAAAATTAACATTGAATTACAACCAGCAATA…
comp21622_c0	jgi|Helro1|63672	0	maker-SCF_092836-snap-gene-0.121-mRNA-1	0	gi|82181658|sp|Q66L58.1|VAC14_DANRE	RecName: Full=Protein VAC14 homolog	0	1.538	2.363	1.512	2.035	5.301	1.614	1.301	1.389	2.877	2.088	1.052	5.421	GGAAAAGTCCATTTTAGGTAAACGTAAACAAATGTTCACATGCTTTAGGTCACTCACCGATAAATTGTATGAGAAAAGAAAGGTTGCGGCTCTGGAAATTGAAAAGCTTGTGAAGGAATATTCATCTTCCAATAACTTGGCTTTACTCACAAAATTGCTCCAAGTATTGGGTCAGCTTGCGACATCTCAAGATGTAAACAATAGAAAAGGAGGACTAATTGGCTTAGCTGCATTTTCTATAGCACTTGGAAAAGATTCCTCAGTTTACTTGTATGGACTGATAAAACCTGTTCTAAGCTGCTTCCATGATTCAGATAGTAGAGTAAGATATTACGCCTGTGAATCACTTTATAACATTGTCAAAGCGTCCCGGAATGCAGTGCTACTCTACTTTAGTGA…
comp18223_c0	jgi|Helro1|107153	3.28e-140	maker-SCF_000019-snap-gene-1.44-mRNA-1	0	gi|75003757|sp|Q5LJZ2.1|SET1_DROME	RecName: Full=Histone-lysine N-methyltransferase SETD1	3.76e-98	82.596	69.721	90.853	175.592	46.362	170.182	139.971	80.655	70.785	50.191	83.871	83.914	ATGACAGAATGAGTATGTCATCATGTGATGAACCAAAGAATGACTTAATAGAAGTCAATGTTCCAGCAAAACATCCCCAGGTCAGCAAGCCTCCACCTCCTTTGATGACACAGTGGCCTATGTTTCAATTTCAGTTCCAAGTGGGAATTCCCATGATGCCGACGTTTGTGCCGAGTTATCCACGATTTTACAACATGTTTGATGTTCCCGACGTACCGTTGCCCGTGCAAGAGGATGAGACTTCGAGCAAATTCAGGAAAGTGCTGGGTGCAGTCGTCACAGAACTGAAAACTGTTTTGAGCAAAGACCTGAGGAGAAAAATGGTGGAAAGCACAGCTTTTGAAGTTTTTGATGAGTGGTGGAGTAAAAATGACCTCCTTGATAAGAAATGTGGAAGTG…
comp23227_c0	jgi|Helro1|105256	0	maker-SCF_086748-snap-gene-0.2-mRNA-1	0	gi|123911550|sp|Q0IJ05.1|OSBL9_XENTR	RecName: Full=Oxysterol-binding protein-related protein 9	9.32e-165	19.352	17.864	12.755	11.674	17.047	29.72	6.955	39.867	22.977	19.406	3.663	42.655	TTTTTCAGTTCAAACCATGAATTTTATTTCTGTAGGTTCAATGGTTGTTAACAAAGATCATTAACAATAATAGTAATGCCGGACATCTATGGATAATCGAGTTCTCCTATTTATTTGCAGATTTATTTATTAAACTGCAGTTATTTCCAAGCTCTGCCATCGTTGTTATGTCATAGTAATTGATATTATTTTAATTTAGGTCGTATTAATTGATATTACATTAATTTCACATCAAATTACTTAGCGCCATCAACACGGACTCAAAAGTCCACTTCCAAATTTTAAACCATTCTCCAACATAGTAAAACTTAATAGACCAACTCAATGATTGATTGGCATCCTCCAGCAATTCCTCAATTACAAACTCTGTAATCAGCTGGTGGCTCAAATTTAAACACA…
comp24242_c1			maker-SCF_089059-snap-gene-0.16-mRNA-1	3.27e-69				25.593	24.726	19.864	12.65	19.877	10.438	14.888	28.263	18.431	36.229	19.796	13.376	GCTGCTGTCTTCTTCATCCTCACTTTTTTCAGATGACGATCCACCTCTTTTGTGAATCTCCTTCGTTCTCAAATGACGCCTCAATCTCTCCTTGACTGTCTCGACGCTTTCTTCCTGTTGCTTCCTCGAATCTGCCGACTTCGATCTTAGTCTAGTCTTTGAAACTGGCAGCTGATCGGGCGTTGGAGGAAGTTTTCTGTGGGTCTTTTCGTGTTTTCCCATAACTGATACCTGACCGCTGATGGACATAAGAACCATGGAGAGCGTCTTCTTGGAATCAATATCGGATAAGTCGGTGTGACCAATTAAGTTTGAATCAGCTTCGAAAGCATTATCGTTTTGTTTCTTTTCCATGTCAAAAGTGACTTGGGGATTATGTGAAGGTTCGCTAGATTTCGT…
comp24420_c0	jgi|Helro1|192435	1.09e-16	snap-masked-SCF_091764-processed-gene-0.15-mRNA-1	0	gi|224471869|sp|Q7Z570.3|Z804A_HUMAN	RecName: Full=Zinc finger protein 804A	0.000369	7.788	10.137	8.619	8.908	11.624	8.449	7.751	9.279	11.157	8.136	9.562	2.617	GTCTGAGATCCAAACATTGTTGCAACATGCCCTGCATTGTGATGAGCAAGAATCAGAGGGGCTCCTGCCTGAGGGAGGGCTGGAACAACTTTGGCACCCAGTTGAACCAAGGGTATGAACTGGGAGTTTGAGGCCATGTTCTGCTGGCCTCCTACTATGTGGAAGAGCCTGCCAACTGGTGCTTGAGCACTCATAACTAGTTGATTCTGATGCTGCTGAGCCATCAAGGAGGCCATCTGTTCAAGGTAGAGTTCCTCAACTAATTGTTGCTGAGGATTTCCACTATTGACAACCTGATTAGGAGGCTCAAAAGAGATATCTACCAATCCTGTTAACTCATCCTCAGTCTCTCCTTCTGTTATTCCACCCATCACCTTTCTGGCATGTCTCTCTGCCTGG…
comp24399_c1	jgi|Helro1|178287	8.51e-141	genemark-SCF_092912-processed-gene-3.1-mRNA-1	0	gi|341940556|sp|Q3TTA7.3|CBLB_MOUSE	RecName: Full=E3 ubiquitin-protein ligase CBL-B; AltName: Full=Casitas B-lineage lymphoma proto-oncogene b; AltName: Full=RING-type E3 ubiquitin transferase CBL-B; AltName: Full=SH3-binding protein CBL-B; AltName: Full=Signal transduction protein CBL-B	0	1.908	1.847	1.681	1.1	1.795	1.571	1.945	2.369	2.212	4.001	1.28	0.572	GGATTCGGTCGACTACGTGATGAAGGAGATAGGAAGAAAAGTCATGGAGAGTGTAGTTCTTGTCCTCGAGGGAGATTTTCCTGTAGAAGTGAAAGAGCAGGCACTTTGCATTCTTGTCAACATTTCTTCTGGGAAAATTTCAAAAAGTTTCATCATGGAAAACCAGGATGTTCTGAGGAAAATTACAAATTATTTAGTTCACGATTGCAAAAAGCTCCAGCTGTCCGCCAACGATTGCATCTACAATCTTGTCAAGCACGAACATGAGGGCTACCTAAACAGACAAGTAGTCTTCCAACAACTTCATGTGGAAAAAGTTTTGCAGAATCTTCAGAAATCAATTAATGCCCCCGACCTTCGCGAGAGAGCCAAGCAGACCCTAGACATGTTTTGAGTTAT…
comp24286_c0	jgi|Helro1|195030	1.3e-18	maker-SCF_091042-snap-gene-0.57-mRNA-1	0	gi|75017682|sp|Q8SY33.1|GAWKY_DROME	RecName: Full=Protein Gawky	1.18e-13	7.372	8.229	8.416	3.37	2.448	5.605	7.743	11.006	14.851	13.772	17.868	1.115	CATCATCATCAACACCAACAAAACACAAAGCAACACAACTGTGCGATGAAATTCACATGAGAAACAAAATTGAGCCGAACTCTGGCAGCCGAAATTTCAACGAGCCAATGCAATCGATGATCTCTTTAATGCCGAACGTCGCACGACACAGCCACGCATCCACACGCACTGCAACCCGACCAGAGAACAAACCTCATATTTGTACAATCTTTTTTGCTCATTTTCAACAATTTCTTACAAAATCAAAAATATATATATAAAAGCTATAAATGTAACTTGAAAGACGCACAAAATATCAGCCACTCACTCATTCGATCGGTCAGATTCAGAACCAGCTCTTGTGATCTGAAATGCAGTTAATACTTGACAGTGGGAAATCGAGACTCGTAGGTGCCGGGG…
comp21064_c2	jgi|Helro1|89773	7.42e-145	maker-SCF_089634-snap-gene-0.39-mRNA-1	0	gi|23396838|sp|Q9Z0Z5.1|S13A3_RAT	RecName: Full=Solute carrier family 13 member 3; AltName: Full=Na(+)/dicarboxylate cotransporter 3; Short=NaDC-3; Short=rNaDC3; AltName: Full=Sodium-dependent high-affinity dicarboxylate transporter 2	2.16e-64	155.345	213.856	119.448	76.842	101.73	101.645	152.117	137.396	196.203	191.855	77.973	53.552	AGGAACCGAGGTCGAAATAGGCGTAACCCAAAGTATTGATGGCAACTTGTAGTACCACCAGACACAGAACAGTAAGTGGTATGCCAGCCATGACCATGTCTCTAATCTTGATGTCACCGTGAGCATACACGATGGCATTAGGAGGAGTGGAAACTGGGAGGATGAACGCGAAGGATGCTGAGATGGTGACTGGAAGCATCAGGTACAATGGGTGGACGTGCACCAACTCGGCCAGTTCAGCAAGGATTGGCATAAAAATGGTGGCAGTGGCCACATTGCTGGTGAAGGTGGTGAGGATGATGGTGATTATGCACAGGATGACCACAATGAGGTAAGGTGGAAGATGTTGAAAGCTGATCAACAACTCGCCCATGTGAGTGGACAGACCAGACATTTTGC…
comp23040_c0			maker-SCF_091628-snap-gene-1.97-mRNA-1	0				36.364	29.56	32.616	15.188	42.465	23.357	18.384	28.614	32.139	18.482	63.762	94.561	GTTTTCAGATATTAACTCTACGAAATAACTTAAATAATGAAAAAAAAACAACAAATTTGTAAACCTTTTATTTAAATATATTAAAGTATGTTAAATATACGACTATACTGCTCGTCCTTCAAATCGTCTGCTTTCTTTAAGCAATCAACCATGACTGTTTCGATCGAATTTACGGTTTGAAAACTTTAAGCATTTTAATATTAAAATGGTGATAAGCTTAGATTGTTCTTAATTGGGAGGCTAACTGGCCAGGCACGTAAATGGAAAACTGACACGAAAGCATATCACGAATTTCGATACATTCTAAAAATACTCTCGTTTATCTCATTGCAGCTGTGAATGATCTACAATGGAAACATCAAAACAACAGGTGAGTCAGTGATGGAGGCTGGCCTAAAG…
comp25941_c0	jgi|Helro1|169848	2.63e-19	genemark-SCF_092436-processed-gene-0.2-mRNA-1	0	gi|145558894|sp|P85120.1|DAPLE_XENLA	RecName: Full=Daple-like protein; AltName: Full=Coiled-coil domain-containing protein 88C-like; AltName: Full=Dvl-associating protein with a high frequency of leucine residues-like; Short=xDal	1.01e-43	6.894	7.192	6.201	3.717	15.59	4.094	4.25	6.278	5.457	5.462	0.924	19.385	TCAACAGTCTTTGCCAAGTTGGCATTCTCCTCTTTCAAGGCTGTTACTTCAGTGTTCACCGAGCAACATCTAATCTTCTCCAGGTGTTTTTCTAGAGAGGAGATTTTTTCTCTTGCAAGTTTAAGATCTGACTTAAGAAGTCTGTGGACACCCTTGAGGCTCCCGTGATCTTCTTGAAGCCTCTCAAACTCAACTCCAAGCTTGTCGTGGAGTTTCTGTAAAGCTCTGCAGTTGTCCTCCAAGGAATTTCTTTCACACGTCAAGCACTCCATCTTCATTGTTCCTTCAGCCAAGGATGCTTTCAACACGTTAATCTGAGATTCTAGGGTAACATTTTGAGACAAGGTGGTGGTGTGCTCGACTTGTAGACTAGCAAGTTGTGACTGAATTCTCTGCAAC…
comp21420_c0	jgi|Helro1|185255	0	snap-masked-SCF_081297-processed-gene-0.1-mRNA-1	0	gi|341942170|sp|P26043.3|RADI_MOUSE	RecName: Full=Radixin; AltName: Full=ESP10	0	6.807	7.843	6.306	11.045	7.268	8.511	8.037	6.543	5.19	5.885	9.801	7.217	GTTTGATTTTTTTTTTTTTGGTTACTATGAATTGTACAACCGCCAATAGGGGTGCAACTATCATTGGGTTGAAAGCAGACACACCACAACCACTTATAGAATGAAGCACCTATTTATAAAAATCTATTTAAGATTAAGTTGCAAATAAATCAATCTTTTAAAAAGTCATAAAATCAAAACTGGAATTAATTTCAGGACATCGCCACCATCATAATCAATACCTAATTAGCGCGCAGACTGGTTCAAGCTAGGAATACAATAACAGCCACGGCAATAACAACGATAATCACTATCACCAACGATCCAAGGCGTGTTAAGCATGGTGGTGACGGTACGTAATAATAATAGTCAGGCACCAGGCTTGGAAGCCACTTGACGAAGTCAAACGATATCGGTAAT…
comp25146_c0	jgi|Helro1|133824	7.19e-54	genemark-SCF_090771-processed-gene-0.9-mRNA-1	0	gi|81170356|sp|Q9NRN7.2|ADPPT_HUMAN	RecName: Full=L-aminoadipate-semialdehyde dehydrogenase-phosphopantetheinyl transferase; AltName: Full=4'-phosphopantetheinyl transferase; AltName: Full=Alpha-aminoadipic semialdehyde dehydrogenase-phosphopantetheinyl transferase; Short=AASD-PPT; AltName: Full=LYS5 ortholog	4.78e-31	0.666	0.988	0.859	0.675	0.816	0.655	1.243	1.23	1.487	0.778	0.379	2.037	TGGAGGACTATGCCATCAAGGAACTCAAGTGTCCCAGCCCCCCTCAACACTTCCAGAGGGGCGTGACCATCCTGGCCAAGTGTTCCACCCTAGAGGGAAAATGGGCCAAAGGGGTGCTGGGAGAACTCTTTGGTGCTGAAGCCTGGGAGGTTGTGTTTGACAACTACTCCATAACTGAGGTCGTGAAGAGGTCAGATGTTGTCCTCTGCCCTTCTGAACTCTTCGGGGACCGACTGCCACAGATAAGGTTCCTCACCTGCTCTCTCGAGGGAGTCGACAAAGATGACGATGAAGCTTGCCCAGAATGGTCTGAGGAGAGCCTGACCTACTTTGAAAAGTGTGTCAAAGGTGAAATCCTTAAGCTGGCCTCGATGAGACAGATGGACAAAGCCCTGTTTG…
comp25704_c0	jgi|Helro1|81131	2.97e-147	genemark-SCF_000058-processed-gene-0.7-mRNA-1	0	gi|73915353|sp|Q7Z6Z7.3|HUWE1_HUMAN	RecName: Full=E3 ubiquitin-protein ligase HUWE1; AltName: Full=ARF-binding protein 1; Short=ARF-BP1; AltName: Full=HECT, UBA and WWE domain-containing protein 1; AltName: Full=HECT-type E3 ubiquitin transferase HUWE1; AltName: Full=Homologous to E6AP carboxyl terminus homologous protein 9; Short=HectH9; AltName: Full=Large structure of UREB1; Short=LASU1; AltName: Full=Mcl-1 ubiquitin ligase E3; …	1.2e-133	48.97	49.509	36.764	25.683	18.455	29.286	31.6	45.987	38.283	58.308	7.364	13.77	TTCACTCTCCATGTCAGTGTACTTGACGGGAACGCCGAGAATGTGCTTGTAGAAGGATCTGGTGAAGTAGCACTCGAGCAACTTGTTGTCGTAGATGGCCTTGGCGATGATTCGACCCACGAACTTGAAATAGCTGAGATGGTTGGAGTTGCAGTGGCTCGAAGTGTTGATAGTGTAGGTGACCCTGTCTCCAGGACTGGTGCAAAAGAGAGCATAGTTGGGGTTGAAGATTTCTCTTGAGATGATGATGTACCATTCCCTCAGAAGACCTCCTGCATCTTGGCCCTCCTCACCTTCGAAGACGATGTAGAATCGGTTCTTCCACTCGTCCGGGGTGCGTCTGTGGAGTTCACGGAATGAATCTTCAAATACGTTGTCCCTCCTCACGTGGACTGCCAG…
comp25215_c1	jgi|Helro1|160513	1.34e-136	genemark-SCF_091918-processed-gene-0.2-mRNA-1	0				6.272	7.468	4.904	5.817	5.287	6.015	4.032	8.382	10.528	10.534	9.718	2.001	TGTTGTCGTTGTTGTTGGTAAAATTCGGGCAGAGAAAATGATCAAAATTAAGCAATTGTCCCAGCATCACAGACGACGAAAATGAGGGCCGACGAGGGCCACGTCAATTTGTGTGTAGAGAATAACAGTTCATGCAAAAGTTCATGTCCACCGTCACTCCGACCTACCCTCCCCTCGTCTCGGGAGGGTGTCCCGTCGGGAAGTTGACGGCGTAATAAATAATTCGATTCAAATTTTTAATTTAAAAAAAAAAAAGAAATAGTAGGGGAACGACGATAATCAAGCCAAATAAATAGTCTGAAGTGAGCACATGAGAACGTCTGCTTGCGTTCGACCGAAGGTTTTCGTCCACAAAAATTCATTCCAAGCGCGGGAAACGAATCAGTTCCTCCCGAAACC…
comp17314_c0	jgi|Helro1|189514	0	snap-masked-SCF_090774-processed-gene-0.19-mRNA-1	0	gi|1171772|sp|P46461.1|NSF1_DROME	RecName: Full=Vesicle-fusing ATPase 1; AltName: Full=N-ethylmaleimide-sensitive fusion protein 1; Short=NEM-sensitive fusion protein 1; AltName: Full=Protein comatose; AltName: Full=Vesicular-fusion protein NSF1; AltName: Full=dNsf-1; Short=NSF-1	0	33.609	39.571	31.061	20.437	14.735	24.508	38.52	28.672	19.541	31.525	10.097	9.392	CAATTTTGCCAGTGTCCTATATAAAGAATGAGTCCCTTTAATGAGGATGTTTGAAAGACTCAATTGAAATTTTCTCCTGTGAAACTGATTGCGTCAATTTACTACTAGACCTTTCTGATTTTTGACGAGTTATCACATCTTTTGCAAGAAAATGCTCAGAAATCTACTTAACTTATTTCAATTTTTTTGAAGTAACCAATAAAAGTGGTTTTTGATACAGACATTAGTCTCCTTAAAGTATTAATTAAAATTGTTGAATTAAGTCAACCTAGAGTTGCCAATAAGGTAAACTTGTGAACACTTAAGAGTGAATGCTATTGACACAACACCAAAAGTACTAGAATGATCATAAAAAAAGTGAATTGTTCTGGTTTTAAAGTAATAAAGATGTCCTTCAGA…
comp17990_c0	jgi|Helro1|176995	3.22e-25	genemark-SCF_089961-processed-gene-0.1-mRNA-1	0	gi|13431511|sp|P97577.1|FEZ1_RAT	RecName: Full=Fasciculation and elongation protein zeta-1; AltName: Full=Zygin I; AltName: Full=Zygin-1	2.07e-26	68.631	78.548	53.261	168.743	61.443	97.454	94.934	48.862	49.776	56.071	23.816	45.864	ACAAGTCAAAACAGAAAAAAACTTTACATTACTTGTTTACGCTGCCATTTCGAAACAAGATGTCCGAAGGCATAGCTCCATTTGTGTCTTCATCCCCTCCTCCACTTGATGACGACAATTTCAAATTTGGGGATGAAGATGATTTATTTGGGGGAGGCAGCGTAGGACATGCTTCGAATGAAATTTATGTTCAAGAGTTTGAAACTGTCAAAAGCCAGTTACCCATTTTTGAAATAGAGTTGGAGAAAACATCTGACTTATCAAATGCCATTGAGGGATGTGTGGAAGAATTTGATGAATTTCTTGATTATCAGTCCATTACAGTCAATGATACCAATGTTAACATGGTTACAGCTCCTATGGATTTGATGGAGCCTCAAATATGTGATACTCCTAATT…
comp23682_c1	jgi|Helro1|68072	1.71e-117	genemark-SCF_089884-processed-gene-0.12-mRNA-1	0	gi|12643737|sp|Q24048.2|ATPB2_DROME	RecName: Full=Sodium/potassium-transporting ATPase subunit beta-2; AltName: Full=Protein nervana 2; AltName: Full=Sodium/potassium-dependent ATPase subunit beta-2	3.08e-64	229.461	201.164	185.413	70.229	96.942	82.664	143.612	204.215	112.754	154.661	113.094	638.357	CCAACAAGCAGGATCTTCCAGATGGTCGGTTGAACTATTTTGTCTATTTTCTCTAGGCTTATAAGGTATATTCATACATTATTTTTATAATCATTGTGGTTATTATTATTATTAATTATTATTTTTATGTAAGAACATGTAAGAAATTAAATGAAGACAAGACGATGAGATGAAGAACTTTCCGATCCTCAACGAGGACTGCTCAGCTCCACGATCATCCCAGCATAATGAGATAACGAACATTGATTGAAATGCAAATTTATGCCAATCTGCATAAACAATTACGACCAATCAGCGAGGCTGACAGAACCTTCGGCATCAAGACAACGATGAAGACGACGACGACGACGACGACGGTGGCGGCTGTGGTAGCGAAAGCGACAGCGACAAGTGCCTACG…
comp19273_c0	jgi|Helro1|109371	0	maker-SCF_091861-snap-gene-0.81-mRNA-1	0	gi|215274252|sp|P14735.4|IDE_HUMAN	RecName: Full=Insulin-degrading enzyme; AltName: Full=Abeta-degrading protease; AltName: Full=Insulin protease; Short=Insulinase; AltName: Full=Insulysin	0	5.107	7.581	4.6	7.004	6.007	5.502	7.133	4.387	4.05	7.246	1.424	3.286	TCAAGATGTATTCGACATCCAAAATAAAAGTTGTGGTTAATGATGTCTTGAAGCCAAGTGAGGATAAAAGATCATATCGAGGAATTGAGTTAAGCAATGGACTGAAAGCACTACTCATCAGCGATCCAAGCACAGACAAGTCTTCCGCAGCCCTTGATGTGAACATAGGTCATATGTCAGATCCGGATGATATACCAGGATTGGCACACTTCTGTGAACATATGTTATTTTTGGGAACAGCCAAGTACCCTGAAGAAAATGATTACAATAAGTTCCTCAGTGAACATGGAGGGTCAAGCAATGCCTACACTTCAGCTGAAAATACAAATTATTATTTTGATGTGTCTCCAGAATTTCTTAGTCAGGCTTTAGACAGATTCTCTCAGTTTTTCGTTTGCC…
comp25988_c1			genemark-SCF_092343-processed-gene-0.16-mRNA-1	0				3.05	3.472	3.948	1.457	1.018	1.666	2.806	5.517	2.027	4.925	0.533	0.171	TTGGCAGGGAGTCCACCGCTGACGTCGACGACTTGGACGACGAGCACCGCGGACCGAAGAAAAGCGACTTCGGCAGGAATTCCGACGCTCCCAACGCCTACGAGAAAAAGCCGAAACACAAGGAAAGGCCGATTTATCAACATCAGCAATGGCAGAGATCCGCTTGTCCGCCGCCGATCCCAATGGACAGAGCAGAACAAAATCAGCCGCATTCGAGCAGCTACACCAGCCTGAAGAAACAGCAGTCAAATAGCAGCGACTTGGCTTGCACTGCCTCGGACAGGAAGCAAGAAGGTCACATCGGTCAGAAAAGTTCGGAAAGGACCGATCACCCGTCGTCCTTCGAGGTCAACAAGAAAAGCCTGAGCAAGGAATCTCTGAGGTCCGACAAAAAAGATG…
comp21801_c0	jgi|Helro1|67097	0	maker-SCF_088286-snap-gene-0.20-mRNA-1	0	gi|172044538|sp|P0C6F1.1|DYH2_MOUSE	RecName: Full=Dynein heavy chain 2, axonemal; AltName: Full=Axonemal beta dynein heavy chain 2; AltName: Full=Ciliary dynein heavy chain 2	0	0.845	1.404	0.303	0.064	0.009	0.405	0.869	0.393	0.492	0.911	0	0.008	TACCATAATTATTATTGTTTGTTGGCTTAAATTAGTCACAGAAAAATAGTATTGATCAGATGAAAGTTTGACTATAACATGTAAAAGAACATTTAACATGCAACATTTAAATTTGTAGTGAATGAATGAGGTCAATGAATGAATTCTAGCAAAACTAACTTCTCTGGTTTCATCGATCTGCACTTCAGTTGCTTCTGAAGTTTCGAGTGAGTCGTGGACTTCTTGAGACGTGGACTTGGATGTCTGCAAAGTCATCAGGAGCTGTTCATCATCCAGCAAGGATCCTTCAGTTTCTGTCAGCAGCCTCAAGATGTCATCCTCCAACTGTTTGATTTTCTTCTTCCCACTTGCAATGCTCCTCACCAAAATGTCTTTTTGTTCTTCCAACTCTGGCCTCTC…
comp24744_c0	jgi|Helro1|103239	0	genemark-SCF_091626-processed-gene-0.8-mRNA-1	0	gi|67460489|sp|Q6ZQ38.2|CAND1_MOUSE	RecName: Full=Cullin-associated NEDD8-dissociated protein 1; AltName: Full=Cullin-associated and neddylation-dissociated protein 1; AltName: Full=p120 CAND1	0	6.741	5.89	5.221	4.397	4.495	6.337	6.044	5.342	7.341	6.586	0.847	10.637	ATGAACTCCAAGCACATGAGGGGGGACATCAACTATGCCTGGCCGACTGCCGAAGTTGCGGTCCTCGGTGCGAAGGCTGCCGTGAAGATCATATACAAAGGGGGGGACCAAGATGAGGTTTCCCAGCATGAGCACGAATACGTGGACCTGTTTGCAAACCCCTTCCCAGCAACCACGAGGGGGTACGTGGACGACTTGTTGGAACCCAAGGAAACACGCCGAAGACTCTGTCTCGACCTGGAGCTCCTCTCCACCAAGAAGCAGGAAAACCCCTGGAAGAAACATGGAAACATACCCCTTTAAGGTGGGGTCTACCTGGCCTTAGATGCCCCAGGGTGGGATGTGTTCGCAAGAGTACAGAAATGAGTTGCATAATATTAATTGCACAATGCAGTCACG…
comp24422_c0	jgi|Helro1|161832	4.12e-15	maker-SCF_000224-snap-gene-0.57-mRNA-1	0				55.73	74.846	65.782	53.026	76.78	49.025	66.277	49.096	45.267	81.585	33.215	18.231	TCTGGCTCGCTTGGCTCTTTCTGGCTGATTATATCTTCTGAACTCTGAGACGAGGTAGCATTTCGATCAAAGAGGAACGACGGATTGACGAACGCAGGCACCGACTTGACACTTTTGAGTGGAAACTTGAAAGTCTTCGGCATTTTGACAGCCGACTGATTTTCGTCGCAGACAGACGTAAAATCCTCGAGACTCCTGACTGACACTGGCTTCTTCTCGACGCAGTCGGCATTGGTCAGACTTGCCAGTTGATTGCTGAACCCCTTGAAGGCCGATTCCAAGGGATCCTCTTCTGGATCGAAATCATAATCGTTAAGCTTTTCAGTCCTGCTTTGTGTCTTCTTGATCACAAAAACACGACTATCCTCGACACAGGGATCTGTCAGCTCGAGAGGATTG…
comp18893_c0	jgi|Helro1|68730	0	maker-SCF_098051-snap-gene-0.9-mRNA-1	0	gi|17433715|sp|P45844.3|ABCG1_HUMAN	RecName: Full=ATP-binding cassette sub-family G member 1; AltName: Full=ATP-binding cassette transporter 8; AltName: Full=White protein homolog	0	12.099	12.889	13.283	23.415	9.833	16.885	14.654	15.71	13.455	11.418	17.177	12.555	GCCATGGATTCTGACAACTTAAGATTGGCAGAGCACATCATGGATTCTTTTACGCTGAGATGTGGCAAGAGAAACAAGCAATAGTTGAAGAAATTCTTGAAACTTTGGGTTTGACTGATAGCATGAACACAAAAACTGAGAGCCTGTCAGGAGGACAGAAAAAGAGGCTGTCCATCGCACTTGAGCTTGTCAACAACCCTCCTGTAATGTTCTTTGATGAGCCCACAAGTGGACTCGACAGTGCATCGTGCTTCCAGTGCATATCCCTGCTGAAGTCGCTTGCTCTTGGGGGTCGCACAATTATCTGTACCATCCACCAACCCAGTGCAAAACTCTTTGAAATGTTTGATCACCTTTACATGTTGGCTGAAGGTCAATGTGTTTATGACGGGAACATTC…
comp20752_c0	jgi|Helro1|65323	0	maker-SCF_092765-snap-gene-0.76-mRNA-1	0	gi|74762631|sp|Q8WV93.2|AFG1L_HUMAN	RecName: Full=AFG1-like ATPase; AltName: Full=Lactation elevated protein 1; AltName: Full=Protein AFG1 homolog	2.02e-112	10.815	9.905	7.347	10.53	10.494	8.396	12.184	4.295	4.885	4.382	24.965	3.412	TTTCACATCATGAAGAATGTGTTAAAAGGATCTATGGTCATTTTGAAAAGATCGATATCCTAATAAACAATGCAGGCAGGTCACAGAGAGCACTCATCGCCGATACTTCAATTGATGTGGATCGCGATATGCTCGAATTGAATGCACTTGCCCCTATTTCCATAACCAAGAAAGTTTTGCCACACATGCTGGAAAGAGACTCAGGACATATAGTCATCATAAGTAGTTTAGCTGGGAAAATAGGACTTCCAAATTCAGCTTCTTATTGTCTCTCTAAGTTTGCAGTAGAGGGTTGGTACCAATCACTTAAAGCTGAAGTAGCTAACAAAAACATAGATATAACCATAGTTTGTCCTGGACCTGTCAAATCAAACATTATTGAGAATTCTTTCACTGGAA…
comp26081_c0	jgi|Helro1|68275	2.79e-105	genemark-SCF_089771-processed-gene-0.8-mRNA-1	0	gi|1375381471|sp|P18433.3|PTPRA_HUMAN	RecName: Full=Receptor-type tyrosine-protein phosphatase alpha; Short=Protein-tyrosine phosphatase alpha; Short=R-PTP-alpha; Flags: Precursor	5.62e-53	17.112	16.188	66.327	19.863	12.161	35.9	18.522	46.189	20.058	22.013	112.022	87.616	ACAATTTCTTTCCTGAGTTGATTTTCCGAAATTATTTCCACAGTAACATTCAGTGCCATTTTTTAAGGCTGCAAACGAGAAGTGAATGTACTCTTTACAGGAATCAATGCATGCTTCTACAGATACATTTTCAACGTTCCTCATTTTTCCGTAAAAATTACGGTAACATCCCATGTAATGTCGAATGAATTCGCCGCGTCCCTGTTTCAGCAAAACAAATAACAAGAGATTAAATACAATAAACCTTATTGACATTATAAATTCCTGTCTACAATTCCTGTTCGATCTATATCCTGGTGTTGCCTTTAAGCTCTTTAAAACAGGAAGTTGATAGCATTCGTTGCATTTAGATTAGTCAGAGATTTGGACGGTACCCTCAATATTTTATTTGCAATTATA…
comp25377_c0			maker-SCF_000186-snap-gene-0.53-mRNA-1	0				1.974	3.997	3.204	3.597	1.104	3.212	2.973	4.292	4.092	3.211	2.461	5.102	ATCTGAAAATGTGTCTCCCTGAGTTCAATATTAACATTGTATTCGGTTTATGAAAATCTTGTGAAACATTTTGTTTTAAATACATCTAGTTCTACATAAAAATACTAAATTGTTGAGCTGCAGGTTTTGATGCTCTTTTCTAGTTGTTGTAAGATGTCTTCTGTTGAATAGCCTTTAGGAATTGTAGGGTGGATGCTTGCAGAATTTTCTGAATGAAATGCTTCATTATTTGAGCTCAGGTGGTCTCTTAGTTTATTTTCTGATAACTTCAATTCATCAAATAATGCCTGAATTTTATTAGGCTTGTCAGAAAGACCGAATGCTTTATGAAATGGTGGAGTCTGCCAGAATGAAAAAAATTTAATTTTGAAAATTTACCACAATTCTAAGCTGAGCACA…
comp23806_c0	jgi|Helro1|108539	0	maker-SCF_092184-snap-gene-0.86-mRNA-1	0	gi|193806383|sp|Q2KJG3.3|SYNC_BOVIN	RecName: Full=Asparagine--tRNA ligase, cytoplasmic; AltName: Full=Asparaginyl-tRNA synthetase; Short=AsnRS	0	3.764	6.214	4.656	6.877	5.46	7.09	7.499	3.727	6.85	4.783	2.073	4.13	CTGATATTGCCAAATTCATCTCTTTGTGTCTGACAGAATGAGTGAAGTAATGTTTATATTTCCCCCTTCCATGTCTTCTCAACAAAGTAGAAAATAGGACATGCAATTTTGCAAAGTTTGAATCAGATAAGTCAAAGTTATGTTTGTGATTAGATGGAGAACTTTGGAAAAGTTGAATTTTCATAAGTACATGTTTGATATTTGAAGGAATTAGATCATCTCGTGAAACCAAGTTATTGAGAACACATCTTGAAACAGACCAGTTCGGTTGTTCTCTGCAGTACAAAAACTTATTCTTGTCTACGGTTATATTTTCATCAAAAACTTTGTAATCCTTCAGTTCCTCTGAATTTGCTTTCTTTCTTCTTCTCCTTTTAGCCCCTTTTGGAAATTCTGGTC…
comp24220_c1	jgi|Helro1|185816	0	maker-SCF_092550-snap-gene-0.86-mRNA-1	0	gi|17432913|sp|Q9BYV1.1|AGT2_HUMAN	RecName: Full=Alanine--glyoxylate aminotransferase 2, mitochondrial; Short=AGT 2; AltName: Full=(R)-3-amino-2-methylpropionate--pyruvate transaminase; AltName: Full=Beta-ALAAT II; AltName: Full=Beta-alanine-pyruvate aminotransferase; AltName: Full=D-AIBAT; Flags: Precursor	0	10.286	9.712	16.944	15.123	10.582	13.445	14.972	13.989	18.837	15.961	6.519	15.66	GATTTTTTTTTTTTTGTTGAATGTTTTGCATTTTTTTATTCCATGGAAAAATTATTTCAATTCGCCGAAATATTTTTTGTGTTTAGAAAATAAAATTAAGCGAATGAGTTGGAACTGCTTTCTCTGGGGTTAAGCAAGTACAGATGATGTTTGAAATGAATTATTTGATGTTCTTGTCAAGAGCTCCTCTGATGACGTGAAGAGCGAAGTCGACATCTTCTTTGGTGATGCAAAGTGGTGGTTTTATCCTGAGCACATTTCCATAGATGCCACCTTTAACCAATATAACACCGGTCTCTAAACAGTCATTTAGAATTCCGTTGACTGTCTCGAGCTTAAGAGGTTCCAGGGTTTCCTTGTTCTTTACTAGTTCGACTCCTATCATGAGTCCTTTGCCCC…
comp25447_c1	jgi|Helro1|111555	2.2e-113	maker-SCF_113392-snap-gene-0.14-mRNA-1	0	gi|74724278|sp|Q96QU8.1|XPO6_HUMAN	RecName: Full=Exportin-6; Short=Exp6; AltName: Full=Ran-binding protein 20	3.95e-133	1.598	1.979	1.532	0.754	1.496	1.762	1.44	1.891	1.143	0.981	0.589	0.24	ATTTTAACAGATTTTTGTGGACAGCCAGCATCTTGGAAAAGTTGTCTTTTTTACATGTTTAACACGAGAAATGATCATGTGTTGATGTTCTGTTTGAAAGTGTTTGAGATTGCAGTGAGTCGACAAAGTGCCACTTTTGGCTCCGGAGAGAAGGAAATGATACGTGTAAACTGCTATCAAATGTTGATGTCTGGCAAAGACCTGAGCTTCTTTATTCGTAACAAGTTGATGAAGCTGATCGTCACCATTGCCAGATTCGATTGGCCGCAAAACTACTCGTCTTTTCTCGACGAAGTCAATCACTTGTTGTCGCTCGAGGACCATGTTCTTTTGGGCCTCAATTTCCTGGTTTTGGCATCAGAAGAATTTGGAAGTTCCAAGGATGACATCAGTTCAGGA…
comp26359_c3	jgi|Helro1|117066	0	maker-SCF_125092-snap-gene-0.5-mRNA-1	0	gi|998455153|sp|P42356.4|PI4KA_HUMAN	RecName: Full=Phosphatidylinositol 4-kinase alpha; Short=PI4-kinase alpha; Short=PI4K-alpha; Short=PtdIns-4-kinase alpha	0	5.65	8.693	4.742	3.61	2.261	5.142	7.381	6.08	4.166	11.554	2.991	1.946	TTAGGACACTCTTGACAGTGCCGTGGAACAGGCCGTCCGTCTGGAGGAGCGAGAGTGTCCTAAGGGAGAGAATATATGCCAGTGCTTACGAATATTTCAGCAATCGCCCCTCCTACCCGACCCAGAAGGGTTCGATACTTCGCGAGGACATCCTGTCTTTGGTCAAATTCTTCCAGATCATCCACTCGGACAAGAAGTACCTCAAGACTTCGGACTTTGTTCTAGGAGACGTCAACCCGGACACCCTGATGTCCATGAACCTCAACCACAGCTCGGAGATCAACGTTTACGGGACCATCCGCTCCCAGAGCTGGATGAACACACTCTCCAGCGGATCCAACGTGTCCAATAGGAAAACAGCCCCGCCCTCCACACTGAGGAGGCTGGGAAAGAATGCGG…
comp24991_c1	jgi|Helro1|181653	1.11e-35	maker-SCF_090518-snap-gene-0.21-mRNA-1	2.24e-174	gi|112805|sp|P20905.1|5HT1R_DROME	RecName: Full=5-hydroxytryptamine receptor 1; Short=5-HT receptor; AltName: Full=5HT-dro; AltName: Full=Serotonin receptor 1	3.76e-20	0.483	0.397	0.467	0.096	0.428	0.158	0.279	0.688	0.484	0.495	0.221	0.012	CCGACTTTGTTGAAGGACGAGGAATCGGTCGCGGGGGGAGGCTCCGGTTGCTGCACTTCAGATTGTCCCCACAAGAACGGACTCGACAAGGAAGCCATGCTCGCTATGTTGGGGCTGCACCAGGTCGGGGTCTGCGATGGCAAAGACAAATGTTACGAAGATGGAGGGATGTGCCCCGTGACATCGTACGGGGACACCTCGGCCCCCTATTCTCATCCCTTTTCATATCCACCTTCGACATCATTTTATTCCTTTCCGACCCAATATCCCTCCTTATCCACCTCTGTTTACTCCTTCTATCCACCTGGATACTTAACCAACCAGCCTTCGTCTGCACCAAATTCCTCTTCTTCCTCGTCGACTGCCTCGTCATTAAACTCTCCTTATTGTCGTTTCTAC…
comp21663_c0	jgi|Helro1|190151	5.06e-15	maker-SCF_092128-snap-gene-0.76-mRNA-1	9.64e-150				26.542	33.356	22.201	17.501	54.632	28.973	51.796	32.31	23.542	35.261	38.27	94.046	AGTTACGCTCTTAAGAGTTGCTAATTACGAGGGTCGATGTAGCAAAATATGAAAGCATCACAACGAAATAACAAAATATTGGTCGCGATTATGTACACAATTTCCTAGAATGTGCATGTGCGGCGACCGTGGTAAGCTTCGACACGACGCCGTCTGAAATGATCTAAGCGCCACCAGCTTCTTCACGAGAAACAATGAGCCTGAAATTATCCTAATTCTGAGACGGAGGAACGGAGCTGGTAAAAATTTTGAAATATGCATGCGTCGACATTTCCGAGAGAAAAATAAAGTCGCTAAACATTCTATTTTTTTGTAGGACTCGACGAAATAGAAGTTCCGAAAGGAGAGGAACCCCACAATCGACCTGAAAGGAATGAGACGCATAGTTCCATTTACCAC…
comp22229_c1	jgi|Helro1|113751	0	maker-SCF_092043-snap-gene-0.43-mRNA-1	0	gi|251757259|sp|P49916.2|DNLI3_HUMAN	RecName: Full=DNA ligase 3; AltName: Full=DNA ligase III; AltName: Full=Polydeoxyribonucleotide synthase [ATP] 3; Flags: Precursor	0	7.403	8.897	6.35	9.89	8.899	11.538	8.266	7.835	7.407	7.869	7.385	8.378	TTGAATGGTGAGCTGGGAAATCATGATCGTGTAATATTTTACCATTCCTGATGCCAACTTTAGTTACTCACCTCAAATGAACATTTCTAATTACCACACCTTATTAGTAACTAAATTAACAATTATGTTGACCATTATTATAATAAATCTGCACTTTGGAGCAACATGATTTTTTTGATAATGTGTCTTACATGAAAGATGACCTTCCAAAGATAAAACTTAAAATAACCCACAAAACCTTGCATGAAGTGGTCGTTGCTGTGTCAGAACTAGGAGGTGGTGCGGACAATGACAAGAAGTTGAGCAGCAAAAAGGTTGCTTCATTCAATAATTAATAACATCAATTTAGTTTCATTTACTATGCTCAAAAGTTGGAAATCTCATTTTTTTCTCAAAACA…
comp22129_c0	jgi|Helro1|167131	9.86e-23	maker-SCF_091897-snap-gene-0.35-mRNA-1	0				6.92	6.434	9.189	4.129	5.183	5.198	6.38	9.066	7.943	8.676	3.704	2.473	AATACTTTGTGGTTTCGGCGTATTGTTATTTTGGTTTCTGTGGTGTGGCTGAATTGGCAATTTGATAGTGGCCCTTGCTTCATACCACATTAAATATTTGCCAAAGGCCTTAATTTAATCATCTAGAAATCTGTTTTACTTCCTATATTTTTCTCTGTTTTTGCAATCCTGAAAAGCTTTTAAGTATGTCTCAACCCTCAGAAATGCAGGAGGAACCGAGGAAGGTACATCAAATTGCAAAGGACTTTCTTGTCTTGGGAGATGAGTTGCTTGCCCACAAGATGCAGAATGAAGAATACAATGAGAAGTACAAATTCAACAGAGGAGAGAGACAAGTTGCAAGGCAGGACGTTCCACTGGCCATCATGGCACAAAGTGAGGAGGAACTGAAGCTACAGA…
comp24944_c2	jgi|Helro1|157495	0	snap-masked-SCF_092915-processed-gene-0.28-mRNA-1	0	gi|1172846|sp|Q09028.3|RBBP4_HUMAN	RecName: Full=Histone-binding protein RBBP4; AltName: Full=Chromatin assembly factor 1 subunit C; Short=CAF-1 subunit C; AltName: Full=Chromatin assembly factor I p48 subunit; Short=CAF-I 48 kDa subunit; Short=CAF-I p48; AltName: Full=Nucleosome-remodeling factor subunit RBAP48; AltName: Full=Retinoblastoma-binding protein 4; Short=RBBP-4; AltName: Full=Retinoblastoma-binding protein p48	0	2.21	2.418	2.24	3.562	4.132	3.446	3.518	2.796	1.773	2.325	3.278	6.129	AGGTACGACAAAATACACTCCTGGTCCTGCTGGTCTTTTCCAGGAAGTAAATTCTGCCACTTCAGAGATTGCCAGGGCAAAATTGGCTGCTATGGAGAGGGGTGAAAAACTTGGAGAATTGGATGAAAGGACAGAAAGAATGAAAATGGAGGCAGAGATGTTTTCACAAACTGCTCATCAACTCAAGACAAAGTACAAGGACAAGAAGTGGTACCAGTTTTAGAGTGATAGTGCTGTTCTTTAATGAACATGTTAAAATTTCACTCTCAAATGGTTTTTCTCTACCAGCAAAGACCTCATTATCTTGTAGAGGATTACATGAATAAAACTATTCTTATCAATCTCGATCACTTCTTCAGTTTGTAAACTGTGCTTCTTTCACCTTTTCTGTGTTTTCTC…
comp25685_c1	jgi|Helro1|152398	2.79e-56	genemark-SCF_180003-processed-gene-0.1-mRNA-1	0	gi|300669717|sp|Q9BQF6.4|SENP7_HUMAN	RecName: Full=Sentrin-specific protease 7; AltName: Full=SUMO-1-specific protease 2; AltName: Full=Sentrin/SUMO-specific protease SENP7	6.45e-40	13.371	11.725	10.277	8.282	7.005	13.274	17.272	7.969	7.174	15.419	23.281	11.778	CATCATCATCATCATCGTCATCAGAAAGAATTGGATCTATGTTGAAGCATCCATCACTGTTAGGGTCATAATCGAGGGAGGGATGCAAATCATCTTTCAACTTCATTATCAGCTTGGCCAGTTGATATCTTTTTGACATTGCAACTTTACTTGTGAACCAATCAGCAAGTGAGAGTGGAAGAGTGAAGTCTTTAATTGGATTCAAGAAGAATGATTCAACAAATTGCAGCACATAAATGCCACAGTCAGAAGAATTTGGCTGCTGAGGGCAAGTCACCATAGAACCCTTCATGGTCGATTTGTCAAAAGTTCTTTCACCATCTGTGGCACATTTCTTTTGATCCCACTCAACTTGAAGATACTGTCTGAGAATGTTGGCAACATCATATCGACTTTCTC…
comp23177_c0	jgi|Helro1|109594	0	maker-SCF_092502-snap-gene-0.86-mRNA-1	0	gi|23396622|sp|Q9EQW7.1|KI13A_MOUSE	RecName: Full=Kinesin-like protein KIF13A	0	9.899	11.363	11.587	3.728	1.059	2.913	7.842	16.122	11.072	22.296	2.686	16.077	GTCGGGGCCTTCTCTGACGCCATGTTGCATGATTATAACTGGAGCCAGTTCACTGCTCCGAGAGCGCCGATGTTTCATAGATGTTAGCGAATGGACGTGGACTTGTTTTAGTAAATAGGAAGTTTTTAGGACGACTTTTTAGATCTTGTTTATTGGGAATAAGACTAATTCTTGTTCTATAATGGTTTCTTCGGATAAGGTAAAAGTTGCCGTTCGAGTAAGGCCACTTAGCCGCAGAGAAATAGAACTGGGCGCAAAATGCGTGGTGGATATGGAAGGTAGCCAAACCTTCCTCTTCAATCATGCTTATGGCGTCAGAGAAGGCCCCGACGGAAATCCAAAAAATGTTCCGAAGACGTTTGCATTTGACCATTGTTTCTGGTCAATATCCGATGACAA…
comp22533_c1	jgi|Helro1|188308	0	genemark-SCF_089825-processed-gene-0.16-mRNA-1	0	gi|61213753|sp|Q9WUM7.2|HIPK2_MESAU	RecName: Full=Homeodomain-interacting protein kinase 2; AltName: Full=Mx-interacting protein kinase; AltName: Full=PKM	5.24e-60	8.557	11.089	9.454	5.463	2.793	5.438	6.272	13.171	8.42	13.411	5.054	2.378	AATAATAATAACAATAACAACAGCAACAACGAACTGATGTTTAAAAATAAGCTGAACAATGTTCATCTCGACCTTCGTTGGTTACATGAGTTGAGTTCATGATTGATTACTCTCAATCATCCAATCCTGCATCTTCTGCATTCAAAATCATCGCAGGAGAATGATTTTTGAGGCATGAAAATGTCAGATAAGCAGAACGAGCTTCTGAAAAGGTTGACGTCTCGACAAATGCAGTGCAACACGTGCAACGCATGTTTTGTATTCTGATCGGAGGTGCAGGGTGGAATGCAAATAAACAGTGACTCGATGATTGAAACGTCGACGGAGGGTAATGGCAGTCGAGGTGCAACGTCGTGACGCATTGTGTCGTCGAAACGTCCCTCTTGTGCGAGCGGCCGA…
comp19413_c0	jgi|Helro1|102882	0	maker-SCF_092116-snap-gene-2.49-mRNA-1	0	gi|341940181|sp|Q9QXG4.2|ACSA_MOUSE	RecName: Full=Acetyl-coenzyme A synthetase, cytoplasmic; AltName: Full=Acetate--CoA ligase; AltName: Full=Acetyl-CoA synthetase; Short=ACS; Short=AceCS; AltName: Full=Acyl-CoA synthetase short-chain family member 2; AltName: Full=Acyl-activating enzyme	0	259.364	261.348	376.695	30.514	36.554	101.556	337.956	402.534	233.406	215.731	389.758	1502.24	ATTATATATGCTGAGCGACCATCTTATTGACTTGCTTGAGTGCTCAGCAGTTCATCCGAGCGTCACATTCCGTTTTTAGGAACTTAGAATTTAGGGTGCTTTAAATTTTAACTTTTTTTTAACAAGTTTCCTTTGCTTCTTTACGTCCTTGACCTTATACAGTGCTAGTTCGAGCCATGTCCTATTTAGCCGACGAGAATTTGGTTTTCCATCCTCCAGCGGACATCAAAAGTTCTGCCCATTGCCGAAGCATGGAAGAATATAAGCGTCTTTACAAGAAATCTGTAGAGCAGCCAGTGGAATTCTGGGGAGAAATTGCTAAGGACTTTTACTGGAAAGTTGAGCCCTCCAAGGACCAGTTTTACTCATTCAATTTCGACGTAAACAAGGGTCCAATCA…
comp26265_c0	jgi|Helro1|190034	0.026	genemark-SCF_088279-processed-gene-0.0-mRNA-1	0				2.814	4.555	8.498	3.861	0.959	3.521	5.234	3.308	1.264	5.589	0	0.615	CTGGTGATTTACTGTCGACGACGATTTCGGAGGTTTTTGCACGTGAATCAGTTTGAAGTTCAGGTTGAGCCTCACGTTGTCAAAAGCGAAACAGAAGAAACTGAAACAATCATCTTTGACAAACAAGCCACTTTTGTTTTGGAGGAAGGGGAGGCGGAAAAGATTACAAGGACGGAAATCGTTGAAATCCCACTGACCGTAACAGAAGAACAGACCCTGACCTCTGTCGACAGCTACCTGGTTGTTTCAGAATCGAAAGTAAGAGAATCCATGAAGGTTGAGAGCGTTAAAACAACTGTGGAATCGACATCATCCGAAATCGAAACCTCGAAAATTGAAGTCGAAAAGTTGGAAATCCCACAAGTCGAGATCAAACTTTCGAAAGAGGAAAACGTCGAG…
comp21338_c0	jgi|Helro1|190886	2e-48	snap-masked-SCF_091880-processed-gene-0.65-mRNA-1	0	gi|75070887|sp|Q5RDJ4.1|LIGO1_PONAB	RecName: Full=Leucine-rich repeat and immunoglobulin-like domain-containing nogo receptor-interacting protein 1; Flags: Precursor	0.000527	3.047	3.274	3.078	18.4	4.026	14.365	7.77	5.03	5.845	2.659	0.497	13.865	ATTCTCGACGAAAACGGCATCAGCTCTCTCAGCCAGCGTTCATTCCACGGACTTGGATCTTCCTTGCAGCACCTGTCTCTAACTGGAAACAAATTGGCGACGTTGGAAGAATGCGTGTTTTACGATTTCAAGGCCATCAATGTTGCAGAACTAAAGTTGGACAGAAATCCTTTGACATGCGACTGTAAAATGAAGTGGCTTTACGATCGAATCAAGGTTTTGAGGACACGACCTGACACAGGTCACTTGGTTCTCTTGTTGCAGTGGAGATGCGAAAATTTGAATTTGAAATTCAATTCGTTGACCGATGAACATTTTAAAGAATGCTCCCCCAACGAGCCACCAAAATGTGAAGAGTTTCTAGAATTTTCCACCACAGAAAAACCAAACGCCAATCTA…
comp20477_c0	jgi|Helro1|161459	0	maker-SCF_000188-snap-gene-1.98-mRNA-1	0	gi|52001458|sp|P22411.3|DPP4_PIG	RecName: Full=Dipeptidyl peptidase 4; AltName: Full=Dipeptidyl peptidase IV; Short=DPP IV; AltName: Full=T-cell activation antigen CD26; AltName: CD_antigen=CD26; Contains: RecName: Full=Dipeptidyl peptidase 4 membrane form; AltName: Full=Dipeptidyl peptidase IV membrane form; Contains: RecName: Full=Dipeptidyl peptidase 4 soluble form; AltName: Full=Dipeptidyl peptidase IV soluble form	7.91e-138	15.698	16.613	14.506	12.601	6.475	15.611	20.286	18.978	13.67	24.264	4.552	6.202	TTTTTTTTTTTAAAATATGATTTCGATTTATAAAGTATATTTCAGTTAAACTTTCAAACGCTTGAAACATACTCGATAAAGACAAATCCAGCATATTTAAAAAGTAGAGATGCAATTCAAGACGATGTTTCACATTGAAGCTACCGCATCTTTGCAGCTGTGTTCCTTTAAGAAATACTTGAACAAAAACCTTTGAACGAGTCTAGAAATTAGTCCATCAGCGAGTTTCAAAGACAAAAACAATGCAAGCCATTAGGAATGAGGTATTAAAATCCAATTACTTGGTCTGTGAATACACAACATTAACGAAGAATCAAATTGAAATAGACCCAATCTTTTGTTTAAAGAAGATGACAAGAAATATTAGAAAAAATAACTGATTGAAAACTACAAAATCAT…
comp19218_c0	jgi|Helro1|85424	0	maker-SCF_092373-snap-gene-0.70-mRNA-1	0	gi|126074|sp|P20063.1|LDLR_RABIT	RecName: Full=Low-density lipoprotein receptor; Short=LDL receptor	1.4e-148	5.442	5.766	6.248	1.004	0.897	2.087	3.481	5.894	3.52	4.457	0.739	0.453	GCGCATGGCGTTTCGTGCGCTATAATTTTTGTTTTCTTAATAAATACCATTCAAAAGGGCTTGTTTATAGATTTACATCTAGAGCGTGATAATTGCACCGCAACTTGCAAAAGTGGCAGCTGCATCCATGAGGATTGGATTTGTGACCGTGAAGAAGACTGTAGTGATGGTTCGGATGAAATGGATTGCGGAACTTTGAGATGCAGTGCAGGACACATTTTGTGCACGAGAAACAACACGTGCATCCCTGAAGTTTGGGGCTGTGATGGGGCAAATGACTGTGCTGATGGGGAGGATGAGATGGACTGTGAAGAGAATTTTTGCGAAGGTCAATTCCAGTGCAAGGACAACAAGAGGTGCATCTCGATGGAGTGGAGATGCGACTTCGAACCCGACTGC…
comp26191_c1	jgi|Helro1|79805	0.002	snap-masked-SCF_090385-processed-gene-0.6-mRNA-1	0	gi|118684|sp|P11533.1|DMD_CHICK	RecName: Full=Dystrophin	9.42e-29	5.46	3.992	12.808	1.802	8.593	1.167	5.044	11.513	16.775	16.027	59.9	49.498	CCAGGAAATCTCATGATTTTCTTGAACAACTTGAGCTGCTCAAAGATGCCGTTAATGGATACGAACGATGGGTTGATGAACAGATGAATGTCATTTCGGAGAGAGATTTTGCCCAGCTGAGCCGTCTATTGGAGCAAAATAGGGTGAAAATGAAAGCTTTGCAATCTTACGAAGACAACATCAGGAAGTTAAAGGAACTTCTTCAGGATTCCGCAAATATCGATGAACTGTCAGAGAAATTAGAAATTGTAGAACAAAATTTTAAAAATACCTTAGCCAAGATGGGTTCTAGACAAGCTTCGGTTTCTAGAGCCTTAGACTGTATACCTTCGAAGTCATTTTCCGACTCACTCTCCGGCTTCAACCATTGGTTGGATCAAACGGAATCGAAGGTATCAT…
comp25130_c2	jgi|Helro1|189990	2.1e-15	maker-SCF_092340-snap-gene-1.43-mRNA-2	0	gi|14194460|sp|Q28628.2|AKAP9_RABIT	RecName: Full=A-kinase anchor protein 9; Short=AKAP-9; AltName: Full=A-kinase anchor protein 120 kDa; Short=AKAP 120; AltName: Full=Protein kinase A-anchoring protein 9; Short=PRKA9	0.024	4.99	9.486	7.714	3.823	3.658	2.298	5.955	9.679	5.944	11.466	3.683	1.289	GATGATGATGATGATGATGATCACGATAATGGTGATGATGGTGAGAATGTTGACCATCAAAGTGATGAACCTACTGAACCCCCAAAGACTGAAGCACATCCTATCGATTGCGGTGGTTATGGACCACTGGATGCAAGTTACCTTCTAAGTGATGAAGGGGGTGACGATGACGTCGGTCGTGACGGTGCTGATGATGATGATGATGATGAAAAAGCTGACGATCACGAAGAGAATGTGGTTGCTGACAAAGAAGTCGCGCCTTCTGAAGACCTCCGCTACGTGGATGCTCTCCACAGATTGGTTGAAGACTGTGCCGTCGAGGTAGGTTTGGATCTCGGCCAATTGAAGCCTGAGAAGCTCAAGTATCGCATCATCTCTTTCATGAATGAACTCAAGCAG…
comp23316_c0	jgi|Helro1|109253	0	snap-masked-SCF_090639-processed-gene-0.43-mRNA-1	0	gi|129308|sp|P22059.1|OSBP1_HUMAN	RecName: Full=Oxysterol-binding protein 1	0	7.381	8.367	8.39	6.02	3.282	5.444	7.654	5.999	8.506	6.967	2.474	5.802	AAACCATCTTTTCTGATAGCCTTGTATATTTTGAGCCATTTTGATTATATTAGCTTCCTGTTTGACTTAATGTCATTGGAGAATCGCGGTCGTACGTCTCACATGATCGGGGAAGCTGGATAAGAAAAGGAAACAATTTGGTGTTTCAATCAATTTAATACGGGAATTGTTTTTACTTTTTCCTGATTATTACTACCATTCGGAGCAGTGTCATGGCGGAATCTAAATCCAACCACTCGGATCAGTATAAAGGGTGGCTATACAAATGGACAAATTATATTAAAGGCTATCAGAAAAGATGGTTTGTGCTACAAAACGGCTTTCTTTCATATTACAGAAATCAGGCAGAAATGTCAAACGCATGCCGGGGTACCATCAACCTAGCAAATGCATTCATTC…
comp25037_c0	jgi|Helro1|190874	2.13e-114	maker-SCF_085835-snap-gene-0.3-mRNA-1	0	gi|75054761|sp|Q5R5M3.1|ARGAL_PONAB	RecName: Full=Rho guanine nucleotide exchange factor 10-like protein; AltName: Full=GrinchGEF	4.97e-88	18.044	21.065	12.319	16.379	9.985	19.27	25.731	15.733	8.738	31.604	3.817	42.031	TCATCTGGCCAAGCTGCGACAGAAGAAAGTTTGATTGACCGATCTGATCTGAGAAAAAAATCGAAGATTTGTCTCAACATGTCTGCTGAGCAGATCTGTGAAGTTCAGTCCCAGGAGGTGGAAACGTTCCGGGAAACTCCGACAAACGATTGGATGAGTGATGAGGACAGCAGTGGTGAATCTATTGGGGGCATGAAAACTGTGTACAGTTGCAGTGACATAACAGAGGAACTGGTCAAGAATGGAGATACCCTTAGGAGGGACCCTATAAGTCTACATGAAAATGTTCGAGATCCGATATACGAGAACATCAAACTCGACAGAGGTAACTCAAACTTTTACCTTGAAGAGGAACTTGACGGCTGGAGCAGCTCGGAATTCGACGACTCCGACGAGCAG…
comp23679_c0	jgi|Helro1|90889	0	maker-SCF_090375-snap-gene-0.40-mRNA-1	0	gi|27151690|sp|Q9UHW9.2|S12A6_HUMAN	RecName: Full=Solute carrier family 12 member 6; AltName: Full=Electroneutral potassium-chloride cotransporter 3; AltName: Full=K-Cl cotransporter 3	0	47.184	49.188	49.351	11.252	12.335	18.054	30.43	75.185	56.752	92.913	12.008	9.118	TGAAGCGACCGCTGGCATGGGCGCCTTCGACATTCAAGACAACGTCGTCTGCTTTGATGGGGATGAATTTGTTCTGGAGGTGGGCGGCCATGGTGCGGGCCGGGGAGTGGTTGATGTAGGAGAGGTAGGCCTGATCCATGATCATCTGTGGTGTCAAAGAAGACCTCTTGAGGTTCATCTTCTCCAGCAGGGCATTCCTCTGTTCAGCCATCAGGGTCCTCTCGTAGGTGTATGCAGATATGTCATTCGTAGGCATCTCCACCACTTTGACTTGTGCTGGAATTCTGAGGTTGTAGAGGAACTTTTCCATGTCTTTCTGAATCTGGATGTTGTTGTCCTCCATCTGAGCAACAGTGAATATTCTCATCTTGCACTTTTTCCAGACTTTTCCTTGCGTCA…
comp21617_c0	jgi|Helro1|83337	5.86e-14	maker-SCF_092187-snap-gene-0.29-mRNA-1	0	gi|229892124|sp|Q5R7H5.2|DCA11_PONAB	RecName: Full=DDB1- and CUL4-associated factor 11; AltName: Full=WD repeat-containing protein 23	9.81e-109	2.387	1.952	2.194	3.057	1.99	2.678	2.824	1.406	3.009	1.21	4.479	0.768	GTTTGATCTTTGGAGTTTGACAAAAAACATCTTCCATCCTTCTTTGCATCGACAAAAGTCACGCCATCATAATGTCCTGCAAAAACTCCAACTGGTTCTGGCTTCCTCTCGTTCAAAGTTCTACGGTCCCACACCTTGCAGAGTCCATCGTCTCCTCCCGTGACGAAGATGAAGGAGCTGTCGTCTGCAAAATTCACCGTGTTTATGTCGTCCAGGTGTCCACAGCTCATCATAGTCCTTTCCATCTTCTCCAGGTTGTAAACAAAAATTTCACCACCATGGGACCCCCCAAGAATTTCTTTGTCGTCATGTGAGAAAACAACGGAGAAGAGACAGAAACTCTCGCCGATGTTTGTGTCCAGTTGCAAGTCGAGCAGTTGTTGTGGTTTGTCTCGATGA…
comp22996_c3	jgi|Helro1|62260	0	maker-SCF_091658-snap-gene-0.37-mRNA-1	0	gi|110287951|sp|Q32LP4.1|S4A10_BOVIN	RecName: Full=Sodium-driven chloride bicarbonate exchanger; AltName: Full=Solute carrier family 4 member 10	7.65e-135	31.818	20.12	42.309	5.626	12.012	18.459	23.011	34.271	71.202	42.694	12.351	15.759	TTTTTTTGTTTTTTTTTTCTCACATTCAACCTCTTTATTCACAAGATGACCACCCAACCCCTGAATGATTCCAATTTCGAAGGAAATTCAATGACCACACTAATGAACTAAGCACACACGAGTGGATCCAGGTGCGAGATTCCCCCGCAAATACGAAAGATTATTCCAATGGAAACTCATTCCGAACGAACGCGGGTAAAATTAATAAAGCAGTTCCTCAAATGATGATAAACTGATGGCGGACAAATGTAAACTGCTTTTCCATCTCAGAGGTAGAGCAACAACAACAACAACTATAGGTCGAGAAGCGACTGCAATTAAATTTACACCACAAAAGCAACCAGAATTTTGACGATCACAACCGACCACTTAGGATCCCCCTAAGAGCTCTCCCCTCGA…
comp24671_c0	jgi|Helro1|89960	5.79e-146	genemark-SCF_091986-processed-gene-0.4-mRNA-1	0	gi|119367473|sp|Q0IIF7.3|UBP14_BOVIN	RecName: Full=Ubiquitin carboxyl-terminal hydrolase 14; AltName: Full=Deubiquitinating enzyme 14; AltName: Full=Ubiquitin thioesterase 14; AltName: Full=Ubiquitin-specific-processing protease 14	1.3e-109	14.554	15.94	15.8	22.002	25.107	19.797	13.731	10.747	16.111	8.713	28.969	48.503	GTTCTTCACATGTGCTGTCCTCAGTTTGCCGAGAAGAATGATCACGGACAGTTCCAGCAACAGGATGCTAATGAATGCTGGGTGGAACTTGTGAGGTGTTTGCAGAAGAGACTGCATGGAGTAACATCACCTCAGCCCAATCCTGGCAAAGGATTTGTAGATCAATTCTTTGGAGGAGATTTTCAAACCACAATGAAGTGCTTGGAGTCTCCTGATGAAGATGCAAAGGTTTCCACAGAATCATTTTATCAACTCAGTTGCTTCATTGAGAAAGAAATCAAATATTTACAAAGTGGCCTCAAATCGGGCCTGGAGGGTGAAATCAACAAAAACTCCCCTTCCTTGGGTCGAGATGCCAGATATCAAAAAACGAGCAAGATTTCAAGACTCCCGGCCTAC…
comp24451_c0	jgi|Helro1|100950	2.41e-131	genemark-SCF_092579-processed-gene-0.16-mRNA-1	0	gi|229463039|sp|Q9W596.4|FUTSC_DROME	RecName: Full=Microtubule-associated protein futsch; AltName: Full=MAP1B homolog; Contains: RecName: Full=Futsch heavy chain; Contains: RecName: Full=Futsch light chain LC(f)	2.13e-68	13.816	11.203	11.033	4.511	8.134	9.124	9.951	13.857	8.29	16.951	10.835	6.009	TTCCAGAATCAGATCCTTCTGCTCAACATTAAAAGGTTCTCCAACTACCAGCAAAAGATTGCTTGCCAATTCTCCTGGAGAATTTCCAATGCCTCCAAAATTTGAATCAACATCCACTGCACTCAATGAAGGTGAGAAAATCTTTGAACACAAAACTCACAAGGTGAAGGTAGCTGTGTTGGTCAACCCAACCTTAAGGACCACAGTTGACAAGATCAGCTCCTTCTTGTCCTTGAGTTCAACCTACAAGTATCTGCTCTATTCTGGACCCACTCTCCTCAACTCTGGATCTTGGTTGCTCCAAGATGGGTCTTTGTCGTGTCAGGATCTCTGTGATGCTTTCAAAAAAGCAAGCATCCCTGATTCGAGCACCAATGCGTTGTTGGATGTGAGTCTCGT…
comp25207_c2	jgi|Helro1|106950	5.88e-31	maker-SCF_089630-snap-gene-0.29-mRNA-1	0	gi|85542049|sp|Q96RW7.2|HMCN1_HUMAN	RecName: Full=Hemicentin-1; AltName: Full=Fibulin-6; Short=FIBL-6; Flags: Precursor	8.93e-44	24.339	37.876	26.28	18.729	82.397	18.472	24.384	20.178	18.938	31.921	16.001	24.042	GAGTTCGTAGGTTGCGAGTAGAATTTGCAGGGGAGGAGGAGAGATTGATGTTCAAGACATGTTGTGTTCTCCAATGAGGTGGCTATTTCTGGAGGAACAATTAAGGATATGAAGGCTTCGGTGCTCGAAGTTGTTCCGTACTGGTTTGTTGCTTTGCACGAATATTTCCCAACATCTTCTTGGTTGAAGTTCAGAACAGTTAGGTATTGGTTGGATTCACTCGTAAGAATTTTCTGTGATTCTATTAACATTTTGGAATCCTTGTACCATGTCACTGATGGCTGTGGATTGGATCTTGCTCTACATTCAAGCCACAAAATGTTTTTCCAAACAACATTTTTGCTCACAGGAGGCTGAATGATCTCAGGAATTCCTTCCACGGTTAATTCGGCACTTCTT…
comp24813_c0	jgi|Helro1|106036	6.72e-142	snap-masked-SCF_000116-processed-gene-0.12-mRNA-1	0	gi|81912689|sp|Q7TT28.1|REXO1_MOUSE	RecName: Full=RNA exonuclease 1 homolog; AltName: Full=Transcription elongation factor B polypeptide 3-binding protein 1	5.81e-107	4.461	5.674	3.513	2.851	0.668	1	1.845	4.873	4.142	2.487	4.42	2.808	TCGATAATATTTATGAAGTATCTTTGGTTAAGTTTTTCATTGAGAAACCTGCATAGTGAGAGGTTTGATTTCCTCCCTGTGCGCGATGCCGTTTCGTTATAATGTGTTTCACCTTCACAACTGAACACAGGTGAAATCTTCCATCTTACCATCTTTTATCCAGTTTGGGTTTAACAAACACTGTTCCAAACAAGGTTCCTGTAAGGCACGAGCACAGCCACGCGAATGTAAAGCTTACCTTGATTTGAACCGATGAACGTGTTTATTAAAAAATAGAAACACATATCCTAGTTCGACTGTAGTTCCAACCAAGCATAATTATAAAGGGCTAATACAAATTTTGATTAAAAACCAATTAGTCCTGACAACGACATCAGCATACCGTGACGCGGATGACAA…
comp22145_c1	jgi|Helro1|84684	0	snap-masked-SCF_092405-processed-gene-0.13-mRNA-1	1.41e-171	gi|442570280|sp|Q80XP9.3|WNK3_MOUSE	RecName: Full=Serine/threonine-protein kinase WNK3; AltName: Full=Protein kinase lysine-deficient 3; AltName: Full=Protein kinase with no lysine 3	2.45e-164	3.897	4.022	3.496	1.602	0.934	1.8	2.195	4.455	3.969	6.796	0.72	8.231	GGGATAGTTTAAATTAGATGTTTCCAAAAATCTGACTCCCAAATAACTGTGCTCTAAACCGATAGCACTATCGTACGTCGGCCACGTTACATTAATACACAGGACAAAAAATTAAATCAATGGAAATTGCAAAATGAAAAATAATCCAAACAACTGTTACATATATCCGACGAGCCAGACGAGATATGCGCATTACACACCGTCATCGGGAGAACAGCCATGTTGGCACTTAACATAGAATCGAAAGCCGCGGATTTATGCGAAAAATCGAAGCGCAGAAGTAATGGCAATGTCCCCGCCATTGCATTATATTCTGTTCAGTGACATTGTGCCATCATCTCATAGGTAATGAGTTTATGCGGACCGGTTAAGCATTTCATTCACCTTGGGCAAGAACTA…
comp17927_c0	jgi|Helro1|186383	5.55e-172	maker-SCF_092783-snap-gene-0.102-mRNA-1	0	gi|10720337|sp|Q9VCE9.1|UBS3A_DROME	RecName: Full=Protein UBASH3A homolog	2.56e-83	12.863	13.542	14.02	19.583	16.723	12.411	11.889	12.768	10.679	8.794	26.611	13.747	AATGCGAGAAGGAGTGTGAGATTTTCCAAAGGCTTAATAAATCTTGCCGATGATTTTCGCATGAAATTTCTTGACTCCAATGATGCAAAAGATAAAACCTTCTTAGGAGATAATTGGAAACATATAAAGAAAAAGCATGGAGAAGCTATTGGAGGACCATATCTTGCCATCCATCTGAGAAGAAGAGATTTTATCTTTAGTCATAAAAAGGACATTCCATCAATATCAGGAGCTGCCTCCCAAATTAACAAAGCCTTAATGAATCTGAACTTGAGTAAAGTTTTTGTTGCCACTGATGCACCAGCTGAAGAAGTTGATCAACTAAAGAAAAACATTAATATGGGTGAAATGTACAAGTACTCACCAACAGAGGATGTATTAACAAAATACATGGATGGG…
comp26221_c0	jgi|Helro1|76139	1.69e-51	maker-SCF_090902-snap-gene-0.8-mRNA-1	0	gi|172045934|sp|Q9I7U4.3|TITIN_DROME	RecName: Full=Titin; AltName: Full=D-Titin; AltName: Full=Kettin	5.37e-37	6.089	5.787	2.707	3.355	1.254	3.33	2.095	15.282	6.941	5.447	1.7	1.448	CATCAGTAGTGGTCATTGTTTTGTCATATTTCACTATGAGATTACAGCTTGTTGTAGCCACTCCGAGGACATTAGTGGCCCTGCAAGAGTATACTCCATTGTCTTCTGGAAATACTTCGACAATTTTTAAACCGGTCTCCTTCTTGTAAGCATCAACAGTTACTAAAAAGTCTGAGTTTGGTTGGATTGGTTTATCATTGAAGAACCAGCTTATGGAAGGGAAAGGACTTCCTTCGAAGCAGGCACTGAGGACCAATTGATCGCCATCGTTTACTTCGCCGTCAGACAACTGTTTAGTAAAACTAGGGGCCGAATATTGGTTCTTATCCTTGTCGCTTTGTGGAACGGTGGCATCGGATCTCAAGAGCTCCTTGAGGACTTTGAAGGATATGGCTCTTC…
comp19037_c0	jgi|Helro1|174200	9.41e-30	genemark-SCF_115374-processed-gene-0.2-mRNA-1	0	gi|67461040|sp|Q7T2H2.1|FGRL1_CHICK	RecName: Full=Fibroblast growth factor receptor-like 1; Flags: Precursor	2.65e-14	2.932	3.347	4.589	1.739	0.51	3.45	3.624	5.311	8.959	4.058	4.486	0.763	ATTCAGATTCGGAAACCTTTTAATAGACATTTTTAATGAGAAGAATGGAAGTACAAATGTACAAAACGACATGACAATCGAGAAACAGACAAAGTGAATCCTGTACACAGCAAATTAGGGGAAGAAAACAAGAAGTCTTTGACATTCAAAGGATGACAGCGGGGTTAACAATAGGCTTGCTGAGTGTGGGGCCATTGCATGGCGTGCGGGTTTCGATTGCTGTGGTAGACGCCGTGCTGGTTGCATCGGTCATCCGGGTGTAAAGACTGGTAACTTGAAATTGTTTTGTCGCTCGATGTAGTCGAAGGCAGGAATGGGAGTTGTACCGGGTGGAACATTTGACCATTAGGGGGTGGACACATCTGGTCGGGATACAAGGGATGCTGACGGTGGGATAGG…
comp19537_c0			maker-SCF_092779-snap-gene-0.27-mRNA-1	1.66e-98				0.788	0.489	0.606	0.296	3.068	0.416	0.195	1.086	1.327	0.452	0.494	0.132	ACAATAATATATTTGTAATAATTGAATATTTTATTCCCAAACAACTTAAAATAAAAAGCAGTTAGTCGCCCCCCACAAAACAACACGAGACTTAGTCGTGCCGCTTCTCCGTGTCACGAACTCGCGTGACTTCGAAATTGTTAAAATCAACCTGTCCATCTCAATTTCTGACTTCGTTTCGTTATTGTCTTCTTTTGTGGTCGGCGTGGCTTTCATTTCGTTGAAATTTTAATCTCGTAGAGCGAATGGATATCGTCCGGATTTTGTACGGGGCTGTCTCGGATTTTAGATGTGTGCAGGCGAAACTACCTAATTCGCAATATTTCCGTATAATGAAGTAGTATTTTCCCCGAATGTATCAGCCAAATATACATTCAATACCAGAATTTTGATATTTTA…
comp23925_c0	jgi|Helro1|135957	7.56e-25	snap-masked-SCF_000019-processed-gene-4.29-mRNA-1	0	gi|408360132|sp|Q64221.2|HEN2_MOUSE	RecName: Full=Helix-loop-helix protein 2; Short=HEN-2; AltName: Full=Nescient helix loop helix 2; Short=NSCL-2	1.09e-20	2.088	2.503	2.313	1.381	0.799	2.842	0.996	3.358	1.606	5.433	0.343	0.543	CGCCGAAATTTCGGAACTTCCAATCCACGTTACTTCCAAGCTTTCTGCCACCAATTCGAATCTCCTCAAGCCACGCAGATGCCAGCACCTCAGAAGGATTTCCAACTCGAATCTGGGTCGCAGAGAAGCGTCGGTCGTCCGTGTAGAAGCAAGAAAAGCAAGAGAAGATCCAGTGACAAGTACAGAGCTGTGCATGCAACAAGAGAACGAGTTAGGGTTGAAGTATTCAACGGCGCATTTGCAAGACTTCGTTCCTTGTTGCCAACCTTGCCCCCAAACAAAAAACTGGCTAAAATCGAGATACTCAGACTTGCTGTATGCTATATCGCGTTTCTGGACCACGTTCTCCATCTTAACTAACCAAATGGACACACAATGTGACGTGGGCCAAAGTCAAAC…
comp25297_c1	jgi|Helro1|192266	1.88e-42	genemark-SCF_187537-processed-gene-0.1-mRNA-1	0	gi|62900726|sp|Q8C854.1|MYEF2_MOUSE	RecName: Full=Myelin expression factor 2; Short=MEF-2; Short=MyEF-2	2.21e-22	4.645	3.845	3.278	2.274	13.252	1.946	1.487	2.022	6.475	5.812	0.065	0.377	TTTTTTTCCAGATGTTGAATCGTTTCATTGAGAAGACACCGTTCATCCCCCTACGATGAGCGGGCAACACACGACAAGCTCCCGAACGGTAAAGTTAAGATTTCCTCCGAACACGTCAATCGAAAAAAATGATTCGGACATCTTAAGACGATGATCAAAAGTGAATCTAGATTAATTGGATCTATAACAATTCTGTTGTTGTTGTTGTTGTAAAGCAATGAGACGATTTCGTTGCTTGTAAGATCAGGTAAGAGTTATTGCAGTGTAACGAGAGACAGGGATAACCATAATCACCTTAGAAGATTAACCAATTACATTATCATGCCACCGCGATGACAAGAGTAACAACTATGCCGCTATAATTAACCAATAATCAACCAATGCCGTCAACAATTAATT…
comp25102_c0	jgi|Helro1|103603	2.31e-152	snap-masked-SCF_091172-processed-gene-0.12-mRNA-1	0	gi|1706101|sp|Q10569.1|CPSF1_BOVIN	RecName: Full=Cleavage and polyadenylation specificity factor subunit 1; AltName: Full=Cleavage and polyadenylation specificity factor 160 kDa subunit; Short=CPSF 160 kDa subunit	5.08e-163	2.67	3.01	1.723	2.032	1.678	1.517	1.919	3.276	3.298	3.588	2.091	0.242	ACCAATGTTCCCAGCAAAAATTGTTGGTGCGTGAGTAATGAAACCACTTTGGTCGAGTTCGGATATTTCAATTCCAGCTCTGAGTATCATGGTTGTTTTAGGCTCACTCAGAATCATCAGTGAATGGTAGTCATCATCTTCTTCATACTCTTCAATGTTCTCAGCACTTTGAGACTCATCTTTGCTGACAACAGTCCAAACATCTACGCAATCTGACATTTTGAATGTGGTGACCAATTGTGGACGAATGCTCCTTTGAAGAATAGAGATGGCCCCACTCTTGTTAAAACCAGATGTTGTAACCAGTTCGACATCCGGATTATCGGAATCTACAAATTCTTCTGAGAGTGAGGCGGCACAACCCATGACTGTGTGACCACACGGACCATTGTTCAAAAT…
comp19220_c0	jgi|Helro1|188705	0	genemark-SCF_090813-processed-gene-0.1-mRNA-1	3.56e-49	gi|41017649|sp|Q7TNF8.2|RIMB1_MOUSE	RecName: Full=Peripheral-type benzodiazepine receptor-associated protein 1; Short=PRAX-1; AltName: Full=Peripheral benzodiazepine receptor-interacting protein; Short=PBR-IP; AltName: Full=RIMS-binding protein 1; Short=RIM-BP1; AltName: Full=TSPO-associated protein 1	1.39e-36	12.187	15.663	11.26	14.26	40.47	17.323	17.387	10.32	20.442	16.776	109.486	3.881	TGCCATCTAATTTTATCGAGAAAGTACCAGATGAAGATCTCAAGGATTTAGATAAAACATTTGGAAATGGCATAGATTTCACTCCTGTTATTGAATTTCCAACCCTAGACTCCCCAGAACAACCGATTATAACAGAAATTATCGACAGGAGTTGTATAGTGCCGCCTCCGAAAGACTTGCATCAGGAGAGGCAGCTCAGTTGCAGTTATTTGGTCGCCTGGTTTCCTCCCGAGGAGAGCATTTTGCAGGCCGAAGGCATCGACATAGAATGTTACCAGGTTCATTGCAACGATCAACTCATGTGCACCATCTACAGAGGAGACAGGACCAAAGCTTTGTTGGAAAAGTTGGACACTACGAAGAGTCATAGAGTGAGCCTCAGAGCTGTGGCCACGGATG…
comp24430_c0	jgi|Helro1|187855	0	maker-SCF_091201-snap-gene-0.12-mRNA-1	0	gi|82237178|sp|Q6NU09.1|LRC8E_XENLA	RecName: Full=Volume-regulated anion channel subunit LRRC8E; AltName: Full=Leucine-rich repeat-containing protein 8E	0.004	2.229	1.566	2.024	1.063	1.063	1.276	3.687	3.568	3.33	2.756	0.032	2.092	CAAATCCCCAAAAGCTCCTGAGGTCAAATCAATTTGAAGAAATTTGGCCAACTGGGTGCGACTGCCCGTTGTAGGCACTTGGAAGAGTTTTTCGGCACAAACTGAAATCGTGTTTTTGAAGTAGAGATCAGGTATTCCGTCTCCAATGGTGCTCAATATTTTGGAGAGATTAGAAACAATTCTTTCTTTGTTTCTAAGCAGCCAGCAGTAATAATCGTATGACCTACTCTGAGAATTTACTCCGACTACGTCTTCGCTTTCAAAAAGTCTTTGGTACTCTGGCATTTCTGCAAAGGTTTGTGCGACGTAAAGAAGCAGCTTTGCATTGCATGGAAATTCACTGCAGCCCTGAATGACTTGAATAAAAATTAAGGCGAGGCTCAAAAGTGAATTAAGAGA…
comp25656_c2	jgi|Helro1|185158	0	snap-masked-SCF_090344-processed-gene-0.5-mRNA-1	0	gi|55976436|sp|Q6PC30.1|CSN5_DANRE	RecName: Full=COP9 signalosome complex subunit 5; Short=Signalosome subunit 5	2.17e-180	22.073	27.479	16.059	28.948	19.485	21.23	26.59	17.925	15.623	17.656	16.132	11.885	GGCGACCTAGGTAACAGAACAAAGTCAATGTGATCTTAATTTCATGAATTAGTTCGACCTCATAACAACTGAGACAGTTGATCGATAGCATAACTGTAAAAAGTTGGTTTAAATTGTGTTAAGATGGAGCATTTACTGTAAGCAAGCTTACAAACTCAAACTAAAGTTTAATACAAACGCAAGTCCTGTCACACTGATATCCCAGAGGCAGTAGCTTGGAAACTGTTTAATTGTGAAGAATCTGAGGCATTGACAATATTAATGGAAATTGATAACATTAAAAATAATGTGCGCATGCTTTTACATTTTTATTGCAGCTGGGATTCTTGCTTGCATCGGTGTTACAGTTTATATAATTTATTTTAGAGGCTGATTTCTTCAGAAAATATCTGCCAAGGA…
comp25659_c2	jgi|Helro1|187943	0	maker-SCF_092308-snap-gene-1.48-mRNA-1	0	gi|635377422|sp|Q28Z18.2|SETB1_DROPS	RecName: Full=Histone-lysine N-methyltransferase eggless; AltName: Full=SETDB1 homolog	3.75e-109	1.025	1.51	1.318	1.591	1.808	1.142	1.288	1.33	1.472	1.806	0.103	0.63	TAGTTTGTAATGTTTGTTTAAGCTATCAAGAAAAATAGAAGGGAATGAGTGGGCTAATATACTGCATTAAAGATGCCACTTCAACAAATGATGTCAAGCAGCTCGTTGCAAATTATACTGCCAAGATTGGTTTAAAAAATTTGGCGCAAAGGATGACCACAACAATATCAGATGAATTGAAGAATTTAACATCCAAATCATTTGACATAGACAAAGTATTCCAAGAGTCCAGTATTCTGTTAAGTCAGATACCACCACTCAATACAACCGAGACTGAGGATGATGATGTTTTGTTGGTCGGAGATAATTTCCATAGCATAGCCAGCAAGGAACTTGCATTATACTCTAAAGTGTTTGTCCAGAAGTGCAAAGATGAGTGGCATGGTGGAATTCTCAACG…
comp16492_c0	jgi|Helro1|104891	0	genemark-SCF_090781-processed-gene-0.16-mRNA-1	0	gi|71153046|sp|Q5R979.1|PGM2L_PONAB	RecName: Full=Glucose 1,6-bisphosphate synthase; AltName: Full=Phosphoglucomutase-2-like 1	0	6.979	5.73	4.905	4.697	5.39	6.288	6.341	3.901	6.751	3.982	12.627	9.325	GTGTTTGATTTTTTTTTTTTTTAAGTTAAAGCACGCTTTATTGACCATTAGGGATTTGAATCAATAGAACACACCAGTCAAAATCCGACTATGGAATCTGAAAATGATTGAAGTGAAGAAGGAATGGAATGAACACTCCAGCAACGGTCAACAGCAAACACACTCCAACTGAACCAATTTGAATCTTCTAAATGTCTGCTGAAATCAACTCCTCTGTGGGCTTTCATAACAGTTAACTGGAGAAGTTATCAGTTATCATTAGCCAGAAATAATTCACAAATAGATGATGAAAGTGATGAATTAATTTCACTCAGTAATAAGACAAGGATTAAACTTGAAAAACTCCACAATCACTTATTCAGCAAACTTTGTTTCAAAGACTGAGTGCCTACTCCAAGG…
comp25705_c1	jgi|Helro1|190005	1.52e-100	maker-SCF_090519-snap-gene-0.46-mRNA-1	0	gi|123904207|sp|Q4H4B6.1|SCRIB_DANRE	RecName: Full=Protein scribble homolog; AltName: Full=Scribble1	3.96e-34	1.867	2.088	2.233	1.584	0.517	1.41	0.878	2.903	2.389	2.213	6.535	3.451	GGTATTTCTCATCTCAAAACTGTTGATTTTTGGTGCTGCTGGTTGAAGGAGAAGGTTTTGAAGGACTGGAGGGAGGGGTGGAAGAGTGGATGGTTTCAGGACGGGTTTCTTGGGCACTGGTGGCTTGGTGGTGAAAGGTTTGTCGGCTAAAGTGTTCATTTCGGAAATAATGGCATCCAGACGTTGAATGCAGGATGCCGTAGTCGGTGCGCCCGCTTTTACGGCAGACGTCGAGGTCGTTTCGGACAAATCTGCACATGCCGGGGTCTGTAAATTATATTTAAAATTATAGGCTGATATTTATGACACTTTTCTGGGTGTCCAAACTGGTTTTCACTAGCAATCTTCATACTAGTAGGAAACCTGTCCAAATAACGTTGCTGTACATCCTGAACCTAA…
comp23512_c1	jgi|Helro1|111477	3.17e-46	genemark-SCF_092543-processed-gene-1.1-mRNA-1	0	gi|294862410|sp|P20749.2|BCL3_HUMAN	RecName: Full=B-cell lymphoma 3 protein; Short=BCL-3; AltName: Full=Proto-oncogene BCL3	9.52e-26	1.75	2.517	1.784	4.587	2.597	4.406	3.033	1.564	2.12	1.347	8.811	2.17	GACATGACTCTTCCTATAATGTCATTCCGTGCAATTCCAATAATCCGATGAGGGGAAAAGTGCTGCAATGTGAACCTTTCAGCATTTCTAGCAAGTTAAATGCGATACTTATTCAAAAACCTGTATTGGGTGTGATTTCTGTCGGAACAAATAATTCCTTTCTATCGCAAAAAGCCGCTATACCAGAGAACTTAAAGCAACCAATAAATGCTTATGGAGATGGCATAGGGGGCTTTGACCCTAGTGTTTCGAACTTACCCACTTTCTGCAAAATGGGGGAAGCGTCTCCCTCAAGTGATGATGACTTCGTCAAATTTAGGCCCAGAGGTCTCTCTTCTATTTCAAATTATTATAGAAACATAGGAATGGAGAAACCAAAACGGTCAAAGAAGCAAATTC…
comp24829_c0	jgi|Helro1|164869	8.89e-41	maker-SCF_091684-snap-gene-0.87-mRNA-1	0	gi|239938881|sp|Q8VI56.3|LRP4_MOUSE	RecName: Full=Low-density lipoprotein receptor-related protein 4; Short=LRP-4; AltName: Full=LDLR dan; Flags: Precursor	5.95e-37	0.651	1.088	1.419	0.545	0.283	0.234	1.426	1.55	0.929	1.157	0	0.15	CTCAACCAATCACAACTTCACAAGCGATAACTCAACGGCTGGCAATGTCTCCCTTACAAACACCTCCAACCCAAGCCCTTGCATATGGAGTAAAAACTCTTGTTCGCACATTTGCATTCCTCTGGGACCAAAACTGGGCTACAAATGTGCTTGTCCCACTTATGGTGGTCTGAGTCTTGACGACGAAGGACACAGCTGCAAAGCTCCTTCCAATGTTCTTGTGTATGCAGATGTGCTTTATAAGCACATTGGTTGGCTGGATGCATCCAAGGGTCCATCCAATCGTTCTTTTGATTTGCATCTTGTTGCTCGCAGCTCTCGTCCAATAGCTGTTGCTTACGATCCTCTTGAGAAGTTGGTCTACTGGAGTGATCCCAATGATAAATGCATTCGCAAGAG…
comp26365_c1	jgi|Helro1|166528	1.52e-33	maker-SCF_092340-snap-gene-1.44-mRNA-1	0				17.577	23.925	23.536	20.111	32.936	11.528	17.917	22.994	25.176	26.885	21.315	15.037	TTGGGACGTGGAAGCAACAGCAAGGTTTGAGGTTTTGCTTTCTTTAGGAAGAAGAGATTTAACTGAAACTTGAGTGTCTAATGGTTTTGTTGACTTTGAGAGCACTTTCGACATTTCAGCTTTTAATTTCTGATTCTTCTGATCTGGAACTTTCCTCAAAGGAAGTCTTGAAGATTTACTAGTTTTTTGGGCTTCCTTCTTCTCTGTTTCACTTTGGATCAAGGTCAAAGATTCCACACGAATCTCTTCGTTTATCTCGGTTATAGAAACCATTGCTTTCGATTGTTCAAAAGTCTCAGGAACTTCGTCGACTTGTGTCGATGCATCGGATGTCTGATTCAAGTCGAAAGATCTAGGTTCAAGCAAATCAGAATTGAGCTCAAATGATGAAACCTTTTC…
comp25235_c0	jgi|Helro1|156367	4.98e-87	genemark-SCF_092293-processed-gene-0.12-mRNA-1	0	gi|1722856|sp|P50533.1|SMC2_XENLA	RecName: Full=Structural maintenance of chromosomes protein 2; Short=SMC protein 2; Short=SMC-2; AltName: Full=Chromosome assembly protein XCAP-E; AltName: Full=Chromosome-associated protein E	2.6e-111	3.258	4.253	3.122	10.9	5.07	9.719	8.294	3.548	3.97	3.472	4.294	5.143	GCGAATGATAACGCTTTGAAACACAGAACTGTCAGTTTTGTAAGACATCAAAAATATTAACGATCTTTGAACGTGTCATGTGGTAATCTTGTTTACATACTGGAGTGGGTGGCTATGAGGTGAAAGATCGGCCTGGGTGCATCAGTAGTCATTTTAAATCTACACTTAGAAACCATTTCATACTTTTTCGAGCAAAAGCTTGTTAATCATGGAGTCTAGGACCGGCTATTATTACGGACCTATTGACGGTGGGGAATTTGATCTCTTTTCATTTCTTCGCAAGCCTGCAGTGATTCTGAAGATTGTAGGAAGTATATTTGCTATTGTGGTCTTTGGTTGCATTGCCACAAATGTTAACAACCATTCATGTCCATATGTCAGTCCTGGGGCCTGTGGTTA…
comp26247_c2	jgi|Helro1|72214	2.67e-97	maker-SCF_090238-snap-gene-0.9-mRNA-1	0	gi|223634791|sp|Q8C8R3.2|ANK2_MOUSE	RecName: Full=Ankyrin-2; Short=ANK-2; AltName: Full=Ankyrin-B; AltName: Full=Brain ankyrin	4.17e-110	41.862	42.046	34.098	69.367	47.786	62.135	68.876	45.441	31.452	67.886	47.53	25.585	GTGGATGCCTGCACAAAGCAAGGTTACACTCCCCTCCACCATGCGGCTCAACAGGGGCACATCCAGGTGGTAAACCTGCTGTTGAAGAATCAGGCCTCGCCGAATCTTTTTACGAACTCTGGCCAATCAGCGATGAGCATTGCCAGTCGGCTTGGATACCTTTCAATCGTTGAGATTCTGAGACCAATCAGCGATGAGAATGCCCGGCCAATGACAGACGACCAGGAGAAGTACAAGGTCGTGCTGCCCGAGGTCATCATGGAAACGAGCCTATCCGAATCCGAGGATGAGACAGTGGAGGATAGCATGACCGTGTTCTTCGGCAAGTCATACGATCAGTTCCCCAGAGGATACGACTCTATTGATTCAATGGTTCTCCAGCAACAACACCACTATCAT…
comp19050_c0	jgi|Helro1|187613	0	maker-SCF_000029-snap-gene-3.33-mRNA-1	0	gi|22095990|sp|Q9NRD5.2|PICK1_HUMAN	RecName: Full=PRKCA-binding protein; AltName: Full=Protein interacting with C kinase 1; AltName: Full=Protein kinase C-alpha-binding protein	3.11e-137	4.655	6.301	4.585	7.86	4.004	5.762	5.155	5.661	5.433	4.353	1.569	3.094	TGTCAAATACCTGCACTACATACAGGCAGGGGCAAAATGGTGCACCACCTCCGATGCTTATGCCCACAAGATTTTGATCATCTTTTTGCAGCGTGACACTTCCTGACGTAACTGACATCCCCATTTTGTCTTCCTCCAAATAATATTCATCGCCATAATCGTACATATTCGCGGTAATTGCCGGCAAAGGTTAAAATAGAGCTACGTAGAGTCTGGTAAACAAACTAAATGCTGATCCTAAACAAGGAAAGACACTGGACTTAATTTTGAAGAAAGTTAAACATAGAGTAGTGGAGTCAATGAACTCGAGCACAGCTGATGCCCTTGGCCTCAGTCGAGCCATCTTGTGCAATGATGGTCTTGTAAAGAAACTTCAGGAGCTTGAGAAGATGGCGGGAA…
comp24205_c0	jgi|Helro1|165018	5.85e-41	genemark-SCF_089587-processed-gene-0.1-mRNA-1	0	gi|82184869|sp|Q6INU7.1|FRRS1_XENLA	RecName: Full=Putative ferric-chelate reductase 1	9.89e-51	12.631	9.79	11.771	6.517	11.141	13.148	11.836	10.061	11.182	15.62	18.041	14.124	AACTAATATTTCACATTTATAAACACATTTATCGAATTTAATAACTTAAATACTTAACTTAATAAATACCGTAATTAACTAAATAACAGATTAATTTTGTTATTTCAGGTTTGTGAAATCCGTAACAAATCAATGATGTCATTTGAAATGCAAGCTAACTGAACATTTAAGTTGAGACAAACTCCATGGAAATCGTTCCAATGAATGATCTAACTGTCCAGTACACAAAGATCATTTGAAAAGTGAAGCCATAAAAATAACTAAATAACTATTTAATGAAATCAGAACTTATCACCACTGCACCTAATGCACCTGAAACACATAATCTATCTAAAACACACCTTAATTCAAAGTTTTGTTCACCAAAATGAATCAAATTAAGCACACAATTTTCAGTAC…
comp25644_c0	jgi|Helro1|86683	7.1e-25	maker-SCF_092385-snap-gene-0.41-mRNA-2	0	gi|215274104|sp|P46939.2|UTRO_HUMAN	RecName: Full=Utrophin; AltName: Full=Dystrophin-related protein 1; Short=DRP-1	9.01e-34	2.674	2.866	3.746	1.231	1.095	1.26	1.473	5.847	4.193	2.352	0.58	1.789	TCACGAACCAGTTTCTTGAGCTCTTCGACGTCAGCGACGTCGGCATTCTTGATCTTGTCGAGGAACCTGTCGACGGACGTCAGCAGAGAAGGAGACACGAAAAAATCCGACGACCTCGAGGTGTTGGTCGAAGGCATGCTTTCGACTCCTCCCCTGGGTGCTGACAGCTGATTCCTTCTGTCGACGAGCAATCTGATGGCGGCCGACAACTTTTCCTCCACTTCGGCGACGTCGATGGACGGCTCCCTCATCGATCCCTCTGCCGAAATCCGAGACCACTGGGCGACCGCGTCCTTGAGCGTCGGAATGATTCCTTTCTTGTTGTTTGCCTCTGCCAAGAGTGAGTCGATGGCCACCACCTCTTCAGTTCTTCTGTCCAAACCTCGACTCTCCGAGGTC…
comp23629_c0	jgi|Helro1|176354	1.56e-107	maker-SCF_090600-snap-gene-0.33-mRNA-1	0	gi|408360108|sp|Q8CG73.2|FTM_MOUSE	RecName: Full=Protein fantom; AltName: Full=Nephrocystin-8; AltName: Full=RPGR-interacting protein 1-like protein; Short=RPGRIP1-like protein	0	1.394	0.226	2.337	0.07	0	0.624	0.602	4.793	1.439	0.77	1.332	0.069	GGGCGTTGATGGGGGCAGGTTGAGGTTCACCTTGATATCGGAACCTGCCCCCATCAACGCCCTCCTTCATCAACATACTGGCCAGGAAATATCGCTTCTCCATGTTCTCCTCTTGGCCAACACTGAAAGTTCTGGTAAAGTTGAAGGAGATGGCCTTGTCGGGTTGAGTGGGTTTCGGCAGGGAGAAGGGCGTCTCGGTCTGCTCGGGCGGCTCTCCGAAGAACTCGTAGGCCACGTACAGTTTCTGGACGCCGGCATTTTTGAGCAGAGGAGAATCTTGGCTCAGCCTCACGTGCGAGATGGTTATCGTGACCGTGTCCTCTGGCGTCTTTTGCGAAGGTCGTTTGTTTGGAACCACGACATCAGAATCATCGCTCTGACTTCCTTGCTTCGTGACTG…
comp26290_c1	jgi|Helro1|83783	0	maker-SCF_092050-snap-gene-0.69-mRNA-1	0	gi|12643642|sp|O75912.1|DGKI_HUMAN	RecName: Full=Diacylglycerol kinase iota; Short=DAG kinase iota; AltName: Full=Diglyceride kinase iota; Short=DGK-iota	0	2.185	2.265	2.925	3.96	15.239	3.5	1.324	4.363	4.429	2.91	0	2.51	CCTCGATCGTGGTCATGCAGATGGAGGCCTTGTTGAGTTTTTCCTTGTCGTGGTTGAGCGACTCGTAGTCCCCCATGGCGACCAGTCGCACCAAAATCCTCGGGGGTCCCTGGTCCGACGGCTGGTTCAAATTGAGGAGCAGAGCGGAGCCTCTGAGTTTCGGCTTCTGGAGCATGTTCGCCTGATTCCTCCTGGCTATGTCGATGATCGACGGCACCAGCCGGCAGGGCTCCCCGTCGACCTGCACCGGCATGGGCTTGTAGGTCGTCAGTCGAGCGTGGCGACACTGAGTCACCCGGACGCCGCTGTGTGCACCCATCTGGAGACTGGCCAGCGAAGCTGCCGTGAATCCGACCACTTCCAGGAAACCGTCGTCGGGCCTCTGCGGCCGAAAGTTTC…
comp25445_c1	jgi|Helro1|115001	4.87e-76	snap-masked-SCF_092116-processed-gene-2.31-mRNA-1	1.07e-121	gi|172046233|sp|Q9C0D9.3|EPT1_HUMAN	RecName: Full=Ethanolaminephosphotransferase 1; Short=hEPT1; AltName: Full=Selenoprotein I; Short=SelI	5.57e-35	3.28	2.089	1.173	1.624	1.244	2.995	1.611	2.229	1.798	1.54	1.463	0.987	GGGCCGAAACGTTTGAAGACGGGTGAACCTCCTCTGAGGATTTCTGTCGGAGCTCCAAGGCATAGTATTAAGAAAAACAAATGAATACAACATGCAATGAGGGCTATAATAGCTAAATTTAAATGCCATAATGTTAACAGCAGCTCTCAGATAATGATTTTATCGATCAGGAAAGACCTACTTGTAGCCCACTAGATTGTACAATGTAAATTAAGAAAAAACAGTACACTCTAAGGTTTTGCACAAATTCATGTAAATATGCGGTAGTCTGGCAGACTGTACAGCTTTATATGACAACTGGCATCACCAAAATTGGCTCAGGATTAGCAAATTGCCTAAGGGAATGATGCTATTAAAAACTTCCAATGGGTGGTGTCATTGGGTTTCAAATGGCTCCTC…
comp16906_c0	jgi|Helro1|194359	5.06e-12	genemark-SCF_000023-processed-gene-3.9-mRNA-1	1.27e-59	gi|74996818|sp|Q54MZ3.1|CDC20_DICDI	RecName: Full=Anaphase-promoting complex subunit cdc20	1.52e-23	0.072	0.247	0	2.072	3.502	0.399	0.236	0.066	0	0.127	0	0.314	AATAAGTAATAAATTAATTAGAGCGTAAATACACAAATTAAATTTTATCCGTTTTATTGAAAAACTCACTTAAGCTTAAAACGAAAATGTTCAGAACGAGTCAAAAAAATTTAAAATTAAACTACATTAAAAACTAAAATATTTCTGTTTTTATATAAAAATAATGTTTAAAATTATATAAAATCGCAGTTATATTATTTTCATCGACCAATGAGTGCTACGTATTTGAAGATCCAATAGGAGGGAAGCGATTTGAATAACCAAACATTGATTCGGACTGAGCTTCGACAATTTCTACGAATATTGCACTGAGTGGGTGGTAGTTGTGTTACCTTTGCAAAAATTTATGAACGTCCATTGATATGAACCAACTAACGCAGGCAAAGATGTTGGGCAATT…
comp25821_c0	jgi|Helro1|187818	6.85e-70	maker-SCF_092653-snap-gene-0.134-mRNA-1	0	gi|353526321|sp|P41413.3|PCSK5_RAT	RecName: Full=Proprotein convertase subtilisin/kexin type 5; AltName: Full=Proprotein convertase 5; Short=PC5; AltName: Full=Proprotein convertase 6; Short=PC6; AltName: Full=Subtilisin/kexin-like protease PC5; Short=rPC5; Flags: Precursor	8.95e-05	1.172	1.122	1.079	0.808	0.887	1.184	1.612	1.634	0.888	1.128	1.881	1.478	TTTTTGCATAAATTGTTTTATTGTTTCAAGTAGAACCGACAAATTTATAAATTTAACTTGTAGATCTCAAAGTAGACTTCATAGTTCGATGATCATCATCCTCTCGAATAAATCAATAACCGATAATGGATGTTAGTTGTACTTTTCTGAAGTTAAACATCTCAACGAATTAATGTGCTTCGTAAAAGCAATGATTCTAAGTATAGAAAGAAGATATGTTATTAGATGACCAACGAAACATGCACAACATGTCAAGAAAGCAGAAAATACTTTTCCACATATGGGTCCTATAATTTTATCCAATGCAGATCACTGTAATGACCAAGCTGAAGGTGGTGATAAACATAACTTGAGATGATTCCAGGACAACATTTGAAATGGCAGCAGATTTTCCCGAGA…
comp20147_c0	jgi|Helro1|167133	4.57e-69	maker-SCF_091897-snap-gene-0.33-mRNA-1	0	gi|341940773|sp|Q9Z2W8.2|GRIA4_MOUSE	RecName: Full=Glutamate receptor 4; Short=GluR-4; Short=GluR4; AltName: Full=AMPA-selective glutamate receptor 4; AltName: Full=GluR-D; AltName: Full=Glutamate receptor ionotropic, AMPA 4; Short=GluA4; Flags: Precursor	6.73e-22	124.108	138.502	101.838	326.247	192.597	194.768	226.18	118.168	106.99	124.082	127.148	152.789	CTGTTGGCACGTAATCATCATCACCATCTTGGCGAGCTGACATCAGCCGGGCAGTGTCCAAGCCTAGCAACCGACCTAGCAACAGCAACAAAGCAGCGTGGTCCGCCCACCACTGCCATCGTTGTCTTCATCACTATTATTTCATCGTCATCGTCATCATCTCGCATCTAATTACGTCAGCTGGCTCGCACATCGCCTCAGACTGTATCTGACTCAGTTCTGACCGGGTCCTCATTTCGCTTTGGAGGATTGTCCGTTGACGATTGCAACCAAAAAATGACTATTTCGGTCGGGGACGCACCAAATTTTGGTGCCATTTTGTTCGGCATCCTTCTCTTCTGCCTGCTTGCTTCGGGCAACGAGACTCTCATGAGGGTCAAAAGAGAAGACAAGCTGATC…
comp18883_c0	jgi|Helro1|179710	2.38e-109	genemark-SCF_091505-processed-gene-0.10-mRNA-1	0	gi|341940557|sp|P22682.3|CBL_MOUSE	RecName: Full=E3 ubiquitin-protein ligase CBL; AltName: Full=Casitas B-lineage lymphoma proto-oncogene; AltName: Full=Proto-oncogene c-Cbl; AltName: Full=RING-type E3 ubiquitin transferase CBL; AltName: Full=Signal transduction protein CBL	2.31e-168	1.378	2.044	1.863	1.188	1.584	1.374	2.217	1.641	2.351	2.529	0.553	0.777	TTTGAAGTCAGTCTAAATTTTTAATACCAGTCAGTATTCATTTGTGTAATCATGTCCATCATAGGTTGACTGTAACATCATTGGCAAAAATTAATGCTACTTAAAGAAATGGATAACAGTGACAAAAGATAAATTAAAAGCCAAGGAATCTTGGGGAAAAATTATAAATGAAAGATAAAATTGTGGATACTTTGCTGAAGATTCTGGAAATACAGGAGCTAATAATAACCAAGAAACCAATAAAAAAAGCCAGATATATCTTCGGATCGCTTTTATATTCTTGTTTAAAGACAGAACCCAAAATCCAGGTCTGATGTGAAATCTTTTAAACAGCTACTGTCGATGAATCTTACATCTTCACCATGAAATATCTCCATTTCTGCAATAATGTTCATGAGG…
comp25028_c0	jgi|Helro1|110840	3.57e-40	snap-masked-SCF_065651-processed-gene-0.1-mRNA-1	0	gi|703556450|sp|P28494.2|MA2A1_RAT	RecName: Full=Alpha-mannosidase 2; AltName: Full=Golgi alpha-mannosidase II; Short=AMan II; Short=Man II; AltName: Full=Mannosidase alpha class 2A member 1; AltName: Full=Mannosyl-oligosaccharide 1,3-1,6-alpha-mannosidase	9e-66	22.173	20.55	23.915	2.551	0.998	7.574	14.931	26.932	24.706	40.337	1.04	30.609	CTGCTGGATTTACCGTCTTCACAGTCGATTATTCCCTTTCAATGTTGAATTTTTTGGACACATCTTCAGTTTAATTGAAAAAAATCAAACACGGGTTACAAAATACCAGGAATAACTCTCAGAGGTGTTGACGCTCGAATTGAATTTAATAATGTAATTCATTATTATAAATAAAAACAGAGCAATTATAATAATTAATTAATAATAATTATAACAATTACAGCAAACATTCTTCAAATAAAAGCAAACAACGTAACGGAACTTCCTTAATTGCACGACGAATGCAACAACTGTGGTCGACTTAGATGAAGTGGTCCGACGATGAAGACCTGCAGTTCAACACGAGAAAGACGAAATCGAATACACTGTTTCGGCATGCACTCCTTTGAATTATCAAAT…
comp26174_c1	jgi|Helro1|105496	0	genemark-SCF_092308-processed-gene-2.12-mRNA-1	0	gi|3024550|sp|Q07960.1|RHG01_HUMAN	RecName: Full=Rho GTPase-activating protein 1; AltName: Full=CDC42 GTPase-activating protein; AltName: Full=GTPase-activating protein rhoGAP; AltName: Full=Rho-related small GTPase protein activator; AltName: Full=Rho-type GTPase-activating protein 1; AltName: Full=p50-RhoGAP	8.03e-120	2.726	2.698	3.168	4.51	13.746	2.452	3.216	3.754	4.567	3.086	35.261	6.669	ATTGCTATCCGTTTTATCAAAATTTGCAGTTCGGTGCATACAGTGATGTGGGAGTTTTTGTGGACTTTTTCGCTATTTTAAACATTCGATAAAATGGATAGCAATTTTGCTTTCGTTAAAACCAACAATTATGAACCTGACTTAACGAATATACAGGATGCAGAATTAGAAAATGATGCTATCAATAAAGCTTTGGCAGCTGATTACAGACGTGGCAGTGTTTTGTCATCAAATTTTGGAGGAGTGTCTGATGATGATAGTGATGAAGGAGGTCTTGAATTTGATCTCACAGGAGTTCATCTTGCCTCAACTGAAGAATTAGATTTAGAGGCAGAAGAAGCACTTGTCAAGGAAGAGCAGGAACATCCTTTCCACAGAAGTGGGGCCATCACACCGGAC…
comp20990_c0	jgi|Helro1|108977	2e-159	maker-SCF_087057-snap-gene-0.7-mRNA-1	0	gi|122065510|sp|Q80V70.3|MEGF6_MOUSE	RecName: Full=Multiple epidermal growth factor-like domains protein 6; Short=Multiple EGF-like domains protein 6; AltName: Full=Epidermal growth factor-like protein 3; Short=EGF-like protein 3; Flags: Precursor	0	0.186	0.164	0.22	0.029	0.048	0.132	0.147	1.863	0.624	0.769	0	0	GAAGTGATCTGGACCAGTTGTTTTGTTCTGCAGCACACCAAGCATCCATTGAAAGATAAGCACCACCACCTCCCGTCCTAACAATTCATCATTTTCCAATTTCTTGCCAGAAATAAAACCAAATAAACAGAAAAAACTATCATCGTTGTCGTCATAGTCTCTGCAGCCTAGAAGTTCGTGTTCCACGTAGAAGGACTATAAATCGTCTGCTATGGAGACTCGTTGAGTAAACACTAAACTCGTGCCTAACGAGGACTTATACTAAGTTCATGACGAGCGAAAGTAGCTGACGTATTCTGCGGCAGCTACACAAAACTTCGCTTTAAAATGGAGCCGAAATGCTAGGGACACGTGATCTGATGATGTGGAACGACTTTTGTGGTGTTTAACTTCAGAGTA…
comp15679_c0	jgi|Helro1|157895	0	snap-masked-SCF_000257-processed-gene-0.69-mRNA-1	0	gi|122143420|sp|Q0V8C2.1|EXOC3_BOVIN	RecName: Full=Exocyst complex component 3; AltName: Full=Exocyst complex component Sec6	3.59e-165	11.684	10.5	9.161	4.814	8.589	6.092	9.485	10.077	8.423	8.508	9.731	11.69	CTTTGTGTTTGATTGTGGGAGGAGTTTTAAACCAAGAGTTGTCTTTGACTTCAGGGCATTTTGTTGTCATTCCAAACTGTTTCTGAGAATATGAAAAGTTCCTTGGCAACGTGCTGCACAGTTTGCTTTCGTCATTGGAAATTGATTTTTTGACTGGAGAATCAATGACATCAAAGTTGCTTCTGTTGATCGAGAGGCTACTCTGCCTTAGAAATTGAGGCTTTGAGTTGGCATGTCTTGGAATCCAGTTATTCTCACGAAGTTCGATAATGTCTCTCAACATGAACCTGATTCTCGAAGAAATGTCCTTCTTGTTGAGAATGTCTGAGATTCTCTTGAAATACTGATCTATTCGTGGCTTGGATCGAAGGAAGTCAATCTTTCTGCCGACAACAGTCA…
comp24431_c1	jgi|Helro1|168960	0	maker-SCF_000150-snap-gene-0.36-mRNA-2	0	gi|60392985|sp|P70388.1|RAD50_MOUSE	RecName: Full=DNA repair protein RAD50; Short=mRad50	1.45e-169	5.819	7.656	5.236	4.052	1.609	3.797	4.538	4.975	6.48	5.676	0.667	15.27	GTTTTGTTTTTTTTTTCGTTCAGATCTTGAATCTTATTCTCCACAGACTTTAAGTTCTCGTGACTTATTTGCAACCTTTCACTGCATTTATTTCTCTCATATCTGTTGATCTCTGACTGCAGATTAACAATGCCTCTCAAATCCTCATTGACTTGATCCAGCTTTTTTGAAATTTCTTCAACTTTCATTTCACTTTGCTTCTCTGAAAATCTTTTCTCTTCCACAATCTTATCAATTTGAACAGAAATGGGTTGTATGTTGTCCTTAGCTTCCTGGATTTCAGAAAGGAGGTTTGCGTTAGCATCGACCAAAGTCGTCCTGTTGGATTCTAATTTGCTTTGCGATTGCAAATCAGCTTCTAGGCTCAGCTGTTCGGTTTTATGTCTGTGCAATTCATCC…
comp25440_c0			maker-SCF_000017-snap-gene-3.25-mRNA-2	0	gi|380876938|sp|G3MWR8.1|MICA3_BOVIN	RecName: Full=[F-actin]-monooxygenase MICAL3; AltName: Full=Molecule interacting with CasL protein 3; Short=MICAL-3	1.6e-09	11.786	21.498	15.017	20.583	78.427	12.997	17.877	15.7	13.476	16.213	48.759	93.129	AAATGCTGCAGGTGCTAACATTGTGACACATCCTTAATCGTCTCACTCAACAACATGCCAAATACAACAAATAAACATACAAATTCTCTTCAGTACTGGAAGTAATAAATGGAAAAAAAATCACATAATAACTTAAGTGGGTGATCACACAGTACATAATTAATTCATTTTTACAATCAAATTAACATAATTGAAAAGGCCTTCAAATTTGAAAAACAAAACATGGCATAGCATTTCGAAAGTTTGGATGATTGAAAACTCAGGAGCAATTAGCTTCAGAGGTGCTAAGGAAGAAGCCCCTTTCCTCCATGATTTTCTGTAAATTCCTGTCATACTGTCTGTGCTTTAGTCTTTCCTCTTCCAATAGCAGCACAAGTTTGTCTCTCTTCTCAACAGCAT…
comp23300_c0	jgi|Helro1|68721	5.97e-118	maker-SCF_092625-snap-gene-0.89-mRNA-1	0	gi|84029407|sp|Q9NWZ5.2|UCKL1_HUMAN	RecName: Full=Uridine-cytidine kinase-like 1	4.57e-76	5.415	5.55	5.777	6.347	5.858	7.092	6.062	6.038	6.417	3.846	9.489	6.433	CTCCTTCGGACTCAGAGAGGTGACTTGATATATATAAATGCCAAGGTTGTTACTGATTCATTTTAGATATGACTTTTTCTCTTAAGCGAGTGTGCAGAAGACCTAGTGTCTGGTGATGGATCTGTTTTATGCAAAAAAGGAGCATTTTCAAGACATATGATGAGAAATCCTAGCTTTTCAATAACTACTGCAGACGAAGAACAAGTTGTAAGATCTGGCAAAAGAATGATTTACACTTCTGGAAGGCCTCCATGGTATGATTCATCTGGGCAATTGAAAGAGGCCTTCGTTATAGGTATTTCTGGAGGAAGTGCCTCAGGAAAGACTTCAGTAGCTAAAAAAATTATTGAGGCCTTGGATGTTCCTTGGGTCAGTCTGCTCTGCATGGACTCCTTCTAC…
comp21921_c0	jgi|Helro1|87901	0	maker-SCF_091566-snap-gene-0.46-mRNA-1	0	gi|145559462|sp|O14936.3|CSKP_HUMAN	RecName: Full=Peripheral plasma membrane protein CASK; Short=hCASK; AltName: Full=Calcium/calmodulin-dependent serine protein kinase; AltName: Full=Protein lin-2 homolog	0	4.389	5.97	7.391	8.057	10.974	7.306	11.172	6.261	3.482	3.994	2.098	18.723	TAGCATCCTAGCAAGCCATCGAGGGAACTATATGAGTTAAACAGCCTGAGCTTAAATGCAAACTGCTGCTGAAAACATCATGATTGACTCGACTACCTCCTTAGAATTTAACCCATGACATTCATCAAAATAATTTGTACCATTGGCTCTGACCCGATCTCGCTCAATAGACCCAGCTGACCGGTATCCACTGCTGGGTGACAAAAACATCTTCGATGGACTGCTGCAAAATTCTGATTGTGTCTTCTATGTCGTTGTTGACGATTTTTAAGTCGAAGTAATGGCCGTAAGCTGCTTCCAGCATGTCACTCTCTTGAACCAGTCGTTCCCAGCTCCCATCCTCGCTATAGGAAGGAACACGTGGTGCTGCTATGAAGACCACAAAGGGTGCATACTCGG…
comp19732_c0	jgi|Helro1|162237	1.43e-29	maker-SCF_092835-snap-gene-1.94-mRNA-1	0	gi|6225175|sp|O42395.1|CNBP_CHICK	RecName: Full=Cellular nucleic acid-binding protein; Short=CNBP; AltName: Full=Zinc finger protein 9	1.25e-19	5.339	3.982	5.15	2.695	3.062	4.754	3.905	6.052	6.874	8.732	0.114	1.594	CAGATGTTCTTCTCTCGACTGTAATATCCATGCAGATGTAATAAGTGACAGTGGTGGCAACTCGATGTTGCAATGACACGGTGTTTAAGAATAAATAGTTTCAGTCTCATTCAACTTATTAGACCCGTTCATATCTCATTAATGAAATGAGGGGTTAATTAACGACTTTTGCCTTCATGAGTCCCGAATGGCTAAGACGTCCGACAATATAATTGGATTGATTGATTTATTTGGATTAATAACAACGTCTGAGTCGTGAAATGGCTCTCGACAGCCACAAGAAAGAACATTCGAAGGAAAGAAGCAATCGTTGGCGCTTGAAAGCGAAGAAGAATCAAGGAATGAATTCAGTAAAATATGCGATCACCCTACGGTCTCAGCTTCGAAATCTTTCGACGA…
comp23263_c1	jgi|Helro1|192080	1.71e-102	maker-SCF_092508-snap-gene-1.37-mRNA-1	0	gi|290457669|sp|Q14112.3|NID2_HUMAN	RecName: Full=Nidogen-2; Short=NID-2; AltName: Full=Osteonidogen; Flags: Precursor	6.25e-08	35	32.386	28.392	8.1	9.127	11.455	19.402	42.391	28.465	46.881	36.421	15.58	TTCTTGAGACACTCGTCACACTTCGTGCGTCTGCTCGCACAAGTTGAATTAACATCGAGAAACGAGGTTGACACTTCATCGAACTTGTTGCTCACAGCAAACTGATCGGTCATGCGAGCGGACTTGACGCACAGAACGCTGGAATCTCTCGAGTTCAAGTCCGGCAATCGACCGCTGGTCATGTAGGTCTTGCACGGTTCTTTGGGGTTGAGAAAGTATCCGATGTCACCTTCACACGTTTCTATGTCGTCGAGGGTCCCGGGGGTCGATCGCTTCTTCCGCTTCTTCTTCTTCTTTTTCTTCTTGGTCTCGTCCTCCAAGTCACAGGTGTGATACTGAGCCTTGCTTGTTACCCCCTCATGAAGGATGAGTGTCAGGTTGTACTTTTCAGGTACTGGA…
[truncated: 51,329 more rows]
