# Supplementary material for: Transcriptional profiling of identified neurons in leech
Source: BMC Genomics. 2021 Mar 25;22:215. doi: 10.1186/s12864-021-07526-0 (PMC7992859; doi:10.1186/s12864-021-07526-0)
Supplement: Supplementary file 3 — Additional file 3. [file 12864_2021_7526_MOESM3_ESM.xlsx]

## Sheet: Supplementary File S2.txt
Supplementary File 2: List of Trinity genes in which there is an ORF 50aa or larger
Transcript ID	Helobdella BLAST Hit	E-value	Hirudo BLAST Hit	E-value	SWISSProt BLAST Hit	SP Long	SP E-value	T1 TPM	T2 TPM	T3 TPM	P1 TPM	P2 TPM	N1 TPM	N2 TPM	G1 TPM	G2 TPM	G3 TPM	R1 TPM	R2 TPM	Representative Sequence
comp11544_c0								1.283	0.293	0.612	0.275	0	1.083	0.175	0.398	5.483	0.981	0.368	0	GTAAATCTTATTAATACAAAAATCTTTTTCTAAAACTCTGCAGAGACAGGAAGCCTGCCATGTAAGCGGCTTGGCAACGATGGGTTGAATGCAAATGGAAATAAAGAGTTTCATGAAAATCTTTTTCGATGAGATAATATTTTCGTATCTTCTTAAATTTCTTCTTTCTGCGACATTTTGTTTGTGACAAAAATATTTTTTTTCTCATTAACTGTCTGCTGCTTTCTATTAGGTCCTTCGTGTGGCTTCTTGTCCGCATTCATTCCTTCATTTTTATAATGATTATTTATGTTTATATGTGAATTTTCATTTGCAAAGGAAATATAAACGTTTCAAGCGAAATTTGTGAAATGGAA
comp25858_c2	jgi|Helro1|69490	9.4e-114	maker-SCF_092116-snap-gene-2.47-mRNA-1	0	gi|14286125|sp|P15330.2|DORS_DROME	RecName: Full=Embryonic polarity protein dorsal	2.72e-80	3.41	5.967	6.473	20.885	43.049	10.972	9.123	5.215	10.132	3.452	9.015	27.101	TTGTAAATTTTTCTGACAAAATGATAAAACTTCCACCAATTAATTTTTCAAATATAAATTCATGTAATTTTGTTTCTGAATAAAAACATCTAAAGCCATCTAGCATACGTAAACATCGCTCGGGAGCATGTCGGCGCAGAGATATAGGAATTTCCTCAAATTGCTCGAAAAATGGCCGGTGGACCCTTCAAAATCAGAGGGCAATCGGGACTTAGGACAGCATATAAGAGAAAATGTGTCGAAAGCTTTTAGCAAGGGCGAAATGTCAAGATTG
comp26293_c0	jgi|Helro1|179154	0.001	genemark-SCF_092742-processed-gene-0.11-mRNA-1	0	gi|130551|sp|P16423.1|POLR_DROME	RecName: Full=Retrovirus-related Pol polyprotein from type-2 retrotransposable element R2DM; AltName: Full=Retrovirus-related Pol polyprotein from type II retrotransposable element R2DM; Includes: RecName: Full=Protease; Includes: RecName: Full=Reverse transcriptase; Includes: RecName: Full=Endonuclease	8.28e-22	0.572	2.206	3.164	2.081	2.594	2.059	1.753	2.09	4.437	2.626	0	1.433	TATTTATGCTCCTAACCATGTGATGGAATGATGAAGTGTGTTGGATCTGGCAAAGCAGGGTTTGTATCTTGGTATGGATCGGAGTGCATGTGGATGATGGTGATGGCTTTACAAGCAAATGTATTAAATAAACAAGGGAGCAGGCAATGATCAAGTCTGCACATGAAGATGTCTGCATGGTGATAGTTAATTTGATGAATTTTAAGAATTTTTAGATTTTTGAAGAAAGAGCCGGTGTGAGAGTTGTATGTTAAGTGTAATAACAATATAATAATAATAATGGACTTGTACAGTACCATAAGCATAAGTATCAAGGGTGCTTAGACCATTTATATAGCGCTGTCTCCCAGGGGTGCTTTGTGGTGATGCCAGCTGGGTTGAGAACACGGCACATGACGA…
comp21584_c0			genemark-SCF_091418-processed-gene-0.9-mRNA-1	9.09e-92				0.895	2.157	2.011	2.626	0.796	1.421	1.835	1.913	0.917	2.718	0	0	TCAAAGAAATTCACTTTAAACTACAACAGTCTTACTTTTCTTTGCAAAAGTCAAGCAAATGAATTTGAAACAGTCAAAGATGGTTCCTCATTGCCCAATTATTCACACTTGCAGGCGTGTTTTTGTGAAACAAAAAGCAGTCCAATGAAAAATTCACCGAGCGCGGCGCGGTACTTCACTGGTATTCCTCGTATCCAGAGTATCCGTACTCTGCATTTTCGCCAGGATTTTCCAGCCATTCTTCGGCATTGTAGCCGTTGTCCGGATACTCTTCCACTGTTTTTTTGTAATTCGATAGCTCCTTGTAGAAAGTGGATTTGGGTATCCCGAACAGATTTATCGCCGTTCCCGCCGAAACCTTCCCTTCGGTCACCATCTGCATGGCCCTCTTGAGGAGGT…
comp25844_c0			maker-SCF_090749-snap-gene-0.102-mRNA-1	2.99e-29				3.717	6.111	3.738	2.894	3.428	3.04	2.556	3.442	5.193	4.415	0	5.223	TTATTATTATTATTATTAATTTTACTTCATAATTGCAACTCATAAAAACATTTTTAGGCATTGATTCTTTATTTCAGACAAATTTCAGAATTAGAAACATTAGTTGAGAAATACAAAGTAAAAGCTAAAAGTACAAACCAGGACAATGAAAGTCTTGATTTGGCAGAAGTATCTTTCGATAAAATTGTAAGGTCTATTATCTATGTCTATTGTCTGTTATTCACCATTTTGATTGTTTTTTATTTCAATTTACTTTTCGTAAATGCTTGAAAAGAGACTGAACTAAACTTATTAACCGAATTGTTTGGGATTTCATAAATTATTTTTTTATGCATTTCAAGTATTATTAATAGATTTATAAGACTAAATTTTTAAAGTAGTTTAGGGTTGGCTCAACTT…
comp23106_c0	jgi|Helro1|144946	9.74e-33	genemark-SCF_188327-processed-gene-0.1-mRNA-1	0	gi|110808238|sp|Q3BJS3.1|FOXN3_XENLA	RecName: Full=Forkhead box protein N3	5.9e-34	1.13	1.39	3.028	1.897	5.157	1.847	2.328	1.976	2.465	4.604	0.059	0.031	AGTGTGCTTCCCCTGTGTCTTTTTGCTGACATATGGAAAGAGACTTTTTAAACTTTGGTTCTGCTTCCCATCCTGAGATGAAAGGGGAGTGCCAAAGGAGGCTGAAGCATGATTGGTCGACACCATCTGCATCTGATGGAAGGGTTGATAAGGCGTCTTACGAAGAGCATGCAACAAGTTGGCTTTGTAGGTCGGGTCGACACACCAATAAGACCCCTTGCCTATGCCAACACCCTTATCCTTCTCAACTTTTGTAAAGCATTTGTTGAGAGACAAGTTGTGCCTCACAGAGTTCATCCATCCACTCGGAGCTCTTTTGTAGAAAGGAAAGTTGTTTTGAATCCATGCATAAATCTCCTTGACTGGCAATTTCTTTTCTGAA
comp21384_c0			maker-SCF_000147-snap-gene-1.43-mRNA-1	1.11e-72				4.229	4.579	3.895	0.136	0	1.048	5.522	4.467	3.287	6.371	0	0.682	GACGATATTGCAGGCGAATACGTATTTTGGAGATATTAGCGATATATTTTGGTCGCTTTTTTTAGTCGCGTTTGGCCTTCCAAGTTTTTGGCTATAAATAAAGTTTCTGTTCACTTTTATAAAGTCGGTATATTCATACAAAGACCCAACAACATTCATAATTATTTATGGCTAAGCTTCAGCTAGCCACTTAGAGAGCATTCAGATTACGATTGGTTTGCTTCAGTTTCAATCCTACGCTTGGGAGCACCAAATTATCAGTTTCGCCCCGGGCACCGAAATCCCTAGCTAACCCTCAGTCAACGTTCAGTTCAGCAAACTGTATAACAATGGTGGTCCGTTCAGTACAATCTCAAGAGTTTGTACATTAACAAAACTAAAAATGATGCGAAACTTTTG…
comp25889_c3	jgi|Helro1|71126	4.89e-21	maker-SCF_091402-snap-gene-0.16-mRNA-1	0	gi|327478550|sp|Q5CZA5.3|ZN805_HUMAN	RecName: Full=Zinc finger protein 805	9.15e-26	6.723	5.616	4.385	3.914	3.483	4.027	6.485	4.598	4.175	5.754	3.185	3.253	GAATGCAATGTTCAAACAAGGCAATCAGGTTAACCTTTGGTGGACAGTATTGCTAACATTGCATGAGAATTTTATTGATTGACGTTGTTAGAAAAGTACATGCATGCCAACTTTTTAAAATGTGCCAAAGTCAGTTTCTAATTTAATTTCAAGAGTATTTGTTTGGCTTGATAAGCTAATACCTACTTCATTGGGTCAATAATACAGTATGAATGAATTCAACTGTGAAACGCATGCCAACACTCAATTTCCAATATTCATTTTATTCCTCTTTTGTTATCAATTAACTTGAAGGTTCAAGTATATAGATTTAATTAAACATAACCAACATGTTGCCAAGATATTTTAATTATTAAATTCAAAGCATGGGAACCATAAACTCGAATATTTGTCGTCCAC…
comp35789_c0								0	1.149	2.122	0	0.84	0	1.562	1.33	1.931	0	0	0	TGAGTGAGTGAGTGTGAGTGAGTGAATGAATGGATGTAAAACGAAAAGACCAAGTACAATGCCGTTAATGGACGAGACAACAAGGAGCACACACAGGAGCACAGGGGAGACAAACAAAGTTCAGAAGACCACCTGACTCAACAAAACAAAGTTGTGGACCGATAAGAGATTTATTACATTGTAATAATATATTTTCACAATATATATCAGTATAACCAA
comp23278_c0	jgi|Helro1|156430	5.39e-76	maker-SCF_000155-snap-gene-0.27-mRNA-2	1.92e-96	gi|24638220|sp|Q9CXL1.1|TM50A_MOUSE	RecName: Full=Transmembrane protein 50A; AltName: Full=Small membrane protein 1	3.48e-56	23.15	19.794	30.293	35.413	31.478	32.4	41.184	20.808	23.146	19.068	78.506	86.162	CTCAAACAATTCCCTCACTCCGGGCAGATCTCTTGTGGCGCCAAAATATTTGTAGCCTCTGTTTCCAGGTATTTCCCTGCCCTCGTGATCCAACATTCTTGGACCAAACCTCTTCAAGCAGAAATGTAAAATTTAACTTTAGGTGCAGGTCTTAATTTGTGTTATGATTTTTAAAAAGAGCACAGAAATGAATTGATCTTTAAGCCAAGATCTACTTTATTACACAATAGGAGATTTTTGTTTAAATACATTAACTTTATTAAATTTGCTTGATAGCCAAAAACTACACAATAAGCATTAACTTGAACTCGCTATTTTTTGTACAGCACATTGTTAGTTCGCTTTGTATTGAACTCACCCGAAAATCATGTCCTCCAAGCTCTTTTATTCTGTCTTCCC…
comp39179_c0								0	0.347	0	0	0.724	0.805	0	1.195	0.567	0	0	1.282	AGGGACACGAGCATGGGATTTCATGTAATTTTTTCAAATTCATTCTTTATTTTCCTCAAACTGCTTCTTTCTCAACTCGAGTGAAACAGTGCTTAAAATGATTAAAAATGTAAATTAATGATGTAACAGTTGATTCATGTTTAAAAACACTGCTAAGGGCTTGAAAATAGTTTCCAAGATTACTGTTTTTATTGATACGGCATGATAAAAATGCTGCTATGATGTTTTTAGGA
comp8003_c0								0	0	0	0.235	3.137	0	0	0	0	0	0	0	TTTGTTTTGCGAACATAACAAGTTTTATTCTACTAATTTCCGTGAAAAAAATATGTGAGATGGTAATTTTAAAATGTTCTGAAGTTATTACCGAATGTCCGATGCGTGCGCCCCTTGTGAAGCAGCGCACGTCGAGTCGGTTGTCGAGTTCCTGCTGCACTTGCTTCGGCATCGTCTTGTGTAGAAGTCTTCAAAGTGATTCTCTCCTTGAGTCC
comp25270_c3	jgi|Helro1|105809	4.14e-07	maker-SCF_091168-snap-gene-1.67-mRNA-1	3.14e-42	gi|82076799|sp|Q5NDE7.1|PMGT2_XENLA	RecName: Full=Protein O-linked-mannose beta-1,4-N-acetylglucosaminyltransferase 2; Short=POMGnT2; AltName: Full=Extracellular O-linked N-acetylglucosamine transferase-like; AltName: Full=Glycosyltransferase-like domain-containing protein 2	9.76e-10	23.458	18.493	22.862	24.633	32.359	23.738	21.61	20.037	22.418	15.591	33.926	61.206	CATTTCAAGTAGCTGAACTTTGCTGATCCTGCAGGAACACCTGGGTTGAAAATTCCAATGACGAACCAAACAATAAGGACACACAAGAGACTAATTAATGTGTACATCCAATCAATGAGAAAAGCTGATACCAGGCAGCAAACAGCTCCTATCAGGGAAACAAAGGGATGACAAATGGTTGCAAAGCTCCACTGAACTGACATTTCAAACATCAGATCAACATCTTTTTGCAGGTCAGAATCAACGACGTCTTCGTCTTTAATTATGGAGCCATAACTAGGAAAGATTTTTGAGGTTTTGGCAGGCTCTTCTTTAGATTTGTTAATGTCAGACTTTCTTTTGATCTTTGATTTGCTTTCAGGGACAATGTTTTGTCTAATGGACATGCAGAGCTCAAAA…
comp23063_c0	jgi|Helro1|73506	2.99e-97	genemark-SCF_092305-processed-gene-0.13-mRNA-1	0	gi|123797445|sp|Q3URE9.1|LIGO2_MOUSE	RecName: Full=Leucine-rich repeat and immunoglobulin-like domain-containing nogo receptor-interacting protein 2; AltName: Full=Leucine-rich repeat neuronal protein 6C; Flags: Precursor	2.23e-31	3.217	5.972	4.059	1.028	0.309	1.618	2.518	8.635	6.081	14.953	4.394	0.239	CTTTGTGTTTGATTTTTTTTTTTCGATATTCAATTTTATTAGGAAAACAAGTAAAATGATATTCAAATCGTTAATGGTAGCGTAGTTTCGTCATGTAAATTGAAGCACAAAAATACGGAGCTGTGAAGTGAATTTTCGGGAAACAAGTTTGTTTGAAGAATAATTGGCCAAAATGTCTTGCAAAATAACCAAACAGGAACGACGCATCACAAGAATCACAAGAGATTCGTCGAATTGATTTCGTGGGAGGATGTCTTCATGAATTCGTTAACAACCACAAAACGATTAAAAAATCCTCCTTTGAGAATTTTTGCCACACTTTCCTCTTCGCAATGTTTGCTTCATTCGGGTCGTGATGTGAATTATGAATAGCAACCAGCTATGAATTACGCAATGTTC…
comp40148_c0								0	0	0	0	0	0	0	0	0	0	0	0	TTGATAGCTGCCTTTGAGTTCGTTCATCTCCATATGAGATGACTGAACAAGCGTCAAACTGAAGGGTTAAGGGATGGTTAGTTTGAGTCACATAGATGACAAGGTGACCTTCTGTTGGAAAGAAAAGGGAAAATAATATTAAGCCCTTTTTAGAGGTAATTTGGTGGGGGTGGGCCCTGGGGTGACGGCTCATTTTTCTCTGGCTGTGGAAGCCACTCCTTTCACTCGCGTGTGGTCTGTCCATCCCCTTTTGGCCGTGCAGATAGTGGTTTCTGTAGTTAGAAGCACTAGATAGGG
comp23736_c0	jgi|Helro1|167274	0.032	maker-SCF_089895-snap-gene-0.22-mRNA-1	4.68e-96	gi|158563850|sp|Q8IUR6.2|CRERF_HUMAN	RecName: Full=CREB3 regulatory factor; AltName: Full=Luman recruitment factor; Short=LRF	1.86e-05	5.996	5.315	8.093	5.593	18.886	6.056	4.323	4.818	5.795	5.281	11.109	6.823	ACATTCTATCTGCTGGGAAATCTATATCTGTGCCACCTAATAAATCTGAGAAATCAAGAGTATCCACATCCGTGAAATCAAGTGGCGGATGGTTTGCAAAATGTGGATCATCACCATCATCATCAGCTTTATCAATATAATCATCATCAATGTCATTTTGGGACATTCATGTTTGCATGATGCTGAGAAACTCCTCTGATTAGAACGACGTGAATTGAATTTATCCATGAAAAATGACTGCAAGCTTCAAAATATACCTGGAAAAATACATTCG
comp25867_c1	jgi|Helro1|189246	2.56e-126	genemark-SCF_089954-processed-gene-0.5-mRNA-1	0	gi|338818034|sp|P0CY46.1|EGFR_APIME	RecName: Full=Epidermal growth factor receptor; Short=Egfr	6.19e-81	7.377	5.501	10.804	24.645	19.612	7.897	7.528	8.923	12.458	9.035	18.51	8.326	GAAGTTGAACTTCATGCGAATGTTCTTCATTTCTTCTTTTCTTTTTCCTTTCATTTCAAACTCACAGTCGACTTCGGATTACAAGAAAGTTTGTCAGGGCACAAGTCTTGGACTGACCCATCAGAAGTGGACAGAGGAGAGGTACACCTCTCTCTACAACAGATACGTCAACTGTACACATGTCGACGGCAACCTTGAACTTGTTTTCATCACCGATCCAAACCCCGATCTCA
comp24445_c0	jgi|Helro1|191971	6.6e-06	genemark-SCF_100761-processed-gene-0.2-mRNA-1	2.23e-99				3.251	3.801	3.177	11.723	12.96	5.5	5.363	2.126	6.883	6.196	2.845	4.116	CAGGCCCATCAACTACAAGGGCATATGGGGGAGGCACTTCTCTTCGTTGACCAAAACCTCTTGGTCCCCTACCGTGCCCAGAATCATCATCGCTGTTGCTGAATTTACGTCTTGTGGATCGAGAAAACAGGGCCACTGCAGAGACAGAGGCCAGGCTCTACGATGGTAATGTTACAAGCTCACCCGGTAATGGCCTGATTCTGCCCCCTCCTTATTCGGGCTCTGGCCCTCCTCCTGATCTTTTTGGCACTGAAACAGGAGGAGGCACTAACATTTCTGACAGTGACAAAGAGGATGAGTTATTGTCTGTGGAAACAAGCACGACCAGGTGTTCCTCTATTAATCTTCAGACTTCAGATTCCATTCCAAATCTCACTGTCCCTCACATCTTACTCTCAT…
comp20366_c0	jgi|Helro1|98035	0	genemark-SCF_092407-processed-gene-2.35-mRNA-1	0	gi|82231219|sp|Q5F408.1|SYCC_CHICK	RecName: Full=Cysteine--tRNA ligase, cytoplasmic; AltName: Full=Cysteinyl-tRNA synthetase; Short=CysRS	0	10.066	10.79	13.797	10.212	7.495	14.893	9.106	8.919	14.361	8.424	12.75	3.127	TTCAAGATCCTCCTCATGATGTCAAAGGAGATGTAGGACCTCGCATGTCCCATATGGGAGTCATCATAGACATCGATGACAAGATCATCAAGAGGGCCAGGAGGAATTATTTGTTTGAAGAATATGCTAAAATGGGGAAAAGCATCAACGAGATCATTCAGGATGCACAGCCTTCTATTCAGTTATTGTCAAAGAAGTTGTCGTCGGAACTGAATGAAGACAAGAAAAACATGTACGCAAGGATGCTCAGCAAGATCAAGAATGCCCTCGAAAACAAGAGTTCGTACTCCAGAGAGGCTTTATTGGATGAAATGAAGGACGTTATGTCTGATTGGTTGGACGAGAAGGAGGGGTCGTCGGTGACTGAGAATTCAATGTTCCTCGAACTTCCGAAAAAAT…
comp21398_c0			snap-masked-SCF_098748-processed-gene-0.12-mRNA-1	2.54e-05				31.31	33.508	21.079	17.455	30.422	24.268	31.065	26.429	26.465	28.692	22.644	13.381	AAGAATGTATGATAACACTCACTTTATAAAGCAATAAACACAAATTTATAAATCATAGCTTGCACCATAACCTTTTCAAAATAATCATCCTCATCCACCAGGCTCTATGTCCTGAAGGTTATAACAGAGCTGATCACATTCCATAGTGACCTGGGCCAGCACTCTTCGCAGTGACTCTGCATCCCTGGGACCATCCTCATGGGGGATGACAAATCTGTTATTTGATTCAGAAATGGAAAAGGACCCTGTGGTGCATTGACTGGAGTCCAACAAATCTCCTTCATTTCTAAGGAGAGAATTTCTGAGGAGCAATAAGTCAGTTTTCCTTGGTTCTGTGTCAGGAAGATGATCAAACCCTGCCACTGATCTGTAGATTAATTTCAATTCATCCCTGACGTG…
comp24901_c0	jgi|Helro1|169848	0.011	maker-SCF_092624-snap-gene-0.69-mRNA-1	0				6.965	9.344	7.208	7.074	19.717	8.521	8.885	7.996	6.932	4.79	2.964	8.208	AACATTTTTCTTAGTGAATTGAAATGGTAGCGTTCATAGATTTTGAAAGTTTTTCTTACTTAAAATTAGGATCGCTTTGAGTAGTGCTACCAGCTTGTAATTTTTGGATTCAAGGTTGCTTAGCGCGATAGTGATCAGCGGAACTCTAAATCAAGTTTTGCCGTGAAAAAGCCCCCTTTTAGCCGATTTCACTATACCAGACGTCGCCACTCCATACTATCCTTCTACTGGAAGGGAAGCTCAGGAGATGATGTTGAGGGTGATGGACCCCTTGCTTCGGAAAGAAAAGTTGGCGGAGATCCAAAGTCTTCTAGCAATGATGCAGATGAATTTGTTGAAGGTGTTAACTGATGTTTCTCCTCCGCAAGAGATTGTTCAGGAGGAATTGGTGCCTGCTTC…
comp21737_c0			genemark-SCF_089084-processed-gene-0.10-mRNA-1	5.52e-120				5.118	1.379	6.512	1.776	0.85	5.307	4.549	4.393	13.366	4.502	62.357	0.815	TCTTGTAGTGAGCCATATCAATCGGAATCATCATGTACTTTGGCAACTTCAGTAGATTCTGAAATCGATCAAATCCCGTTCATAGAAGTCTTGAAACCAGAAAAGCCAAACAGATTCTCATATGTCAGAGACCTTCACGAGGCAAGATTCAATCAATTGCATGACTTCATGCCTCTCGATATAGTAGATGAAAAACACAAGTTAGCCGATCTTTCGAACTTAATGAAAACGAAACAAACCAAACTTCAGAGGAAATTTACTGACGCCTCCAAAACATCGAAGGTTTCAAATCACATGGCAGAAGAAAGTAATCAAAGATTCAGTCCAAAAATTCCAAGCAAAAGCAGAGGTTTATTTTCTAGTAACTTATCTAAACTTCGCCTTGATTCACATCGAGTT…
comp21189_c0	jgi|Helro1|171655	3.63e-19	maker-SCF_000054-snap-gene-0.31-mRNA-1	1.49e-55	gi|190358872|sp|Q8R0C0.2|RPC7L_MOUSE	RecName: Full=DNA-directed RNA polymerase III subunit RPC7-like; Short=RNA polymerase III subunit C7-like; AltName: Full=DNA-directed RNA polymerase III subunit G-like	1.73e-08	1.96	1.825	1.725	4.892	2.517	4.749	3.13	2.588	1.291	1.472	0.099	11.157	TCCAGATCTAAAGCAGAAAATGCATCAGCTATTCAACCGCTTCCTCTTTACCCGCCTCTAACTATTAATCCACTGCCTTTGCAAGATGACCCAGAAATGGATTATCTGCTTAAATTAAAAAGGGATTATAGAAAAGTATTGCAGGAGTCAGAGTATTATTTTAAAAATTATGAAGTTAAAAGAGACATTGAAAGATATTCTGACAAATATAATGCTGCTAATGTTTATGATTGGTGTCCTGATTTTACGGAGTTGCCAAACGAACTTAAGCTTGGAAATGGGAAAAAATCTAAATCCAAATTGAAAAAACCTAAAACCGAAGGAAGCTATCTAATTAAAAATGTGCTTGCTAAATTGGAAGCCAATGAAGATAAGGAAATTGATCCAGAAGAAGAATTG…
comp25846_c1	jgi|Helro1|168389	0.000469	maker-SCF_185437-snap-gene-0.3-mRNA-1	4.82e-83				0.666	1.401	1.398	0.624	0.484	0.156	0.815	0.809	0.657	1.371	3.242	3.782	TGGTGGTGGTGGTGGTGGTGGTGGCGAAGAAGATAATTGTGGTCGTCGTGGCGTCGGCCGCCCGTGTGGTGCGTGTAGCCGGTGTCGTCGTGCTGGTCGGTTGATTTGGAGGAGGACTTGGGGGAGAGGAGGTGATGACCGGATGGCTGGATGTTCATGACGATGTCATCTGTCCTTGCGCCATCTTTCTCCTCATCCTCCTCATTCGACGTCGTCATGGCAACCAGAAGTCGCCAGCCGTCCTCGTGTCGCTCGATCGGCTTCGAGTAGAAGCCGCCCATCTGTCGCCGACACCGCTCCCTGTCGCACATGGCCCCGTTGCCGAGCGCCCGGTGGTTGCCATGGTGGCCGAAGAAGCTACAGTCCTCCCATTGGAGGAGAAGGTTCTTCCGGCACTCG…
comp34335_c0	jgi|Helro1|79072	2.41e-25			gi|3121971|sp|Q34945.1|CYB_LUMTE	RecName: Full=Cytochrome b; AltName: Full=Complex III subunit 3; AltName: Full=Complex III subunit III; AltName: Full=Cytochrome b-c1 complex subunit 3; AltName: Full=Ubiquinol-cytochrome-c reductase complex cytochrome b subunit	2.22e-63	0	0	0	0.359	0	0.728	0.614	0	0	0	0	0	TTATGTGTTTGAGGGGCAACAGTAATTACAAATCTTTTATCAACAATTCCATATATTGGAAAAATATTAGTTGAGTGAATTTGAGGGGGTTTTGCAGTAGATAATGCTACCCTAAATCGATTCTTTTCATTCCACTTTATGCTACCATTCGTAATAATTGCTTTGGTAGTGATTCATCTTCTTTTCCTACACCAAACAGGATCAAATAACCCATTAGGAATTAATAGGGATTCGGACCGAATCCCATTTCACCCATACTTCTCTATCAAAGACTCTGTAGGATTTTCTATGGCAATTACATCTCTTATTTTACTAGTATTATTTGCACCTAATCTATTTAGGGACCCAGAAAACTTCATTAAAGCTAGATCTTCTGTGACCCCAATCCACATTAAACCT…
comp32851_c0								0.941	0.31	0.182	0.084	0	0.171	0.342	0.244	0.625	0	0	0	GATAGGGGTGTCATTGCAGTTCTGGCCATATTTTATTTTGCTTGTCAGTCTTGAAAGTCTTAAAACCTCATTCCTTAAGATAAAAAATTCAAAGCATTTATTTCCCATTATTTCCTGTCCTTATGCAAATGACAACCTTAAAGACATCTGGTCAACTTTAATGGGGTAAAATCCTCCCCAAGTTTTACTGATTTTAAGAAAGGTCATTAGGTAATTTTTGAAAAAAAAAACTTGCTAGATATTTATGACTTTTCAGCCTTGTTAGCAATTTGTGGTGTGGGAGGAAGTAAAAACAAATTGTGTTAAAAGTGAACATTATTTGCATGTGGTCCCTTGAGCCAAACACCATAACATGATAAATGTATTAAAGGTTAAACTGACATTAGGCAAGGAAGAAAT…
comp22421_c0								3.287	5.289	3.482	1.137	1.501	1.893	1.92	6.596	1.947	3.907	0	0.114	GATGATGATGACGACGATGATGTCGATGATGTCGATGACGACCTGATAGGTGACCACGTGACGAGAAGTACCTGATAGGTCAAGAGAGACAGACTTTAGCTCACGTTCGGTAAACGAATTTCGGAGAGGTCCTTCCTTCGCGTTTACAGCTCCTGTAATACTGTAATGTTACTTCCCGATGGGTGACCGACGCAATTTACAATTACAGTCTTTACAGGCGCTTACAACCTGATCATTCTTTCGAGAGTTACGCATGTCCAGTTTCTGATGAAGCTTGGGGAGATAGACGTGGGGAATGGCGGAGTAGGGGTGTTTTGGGGAGAGATGAGTGTCGACCAACTGTAAAATGGAAACCAGACAAGAAACGGGAAAACCTTCAAAGCTATCGGATTCGCAAGA…
comp24774_c0	jgi|Helro1|190341	6.95e-119	maker-SCF_091861-snap-gene-0.72-mRNA-1	0	gi|56757603|sp|P34416.3|LASP1_CAEEL	RecName: Full=LIM and SH3 domain protein F42H10.3	8.41e-61	47.842	59.979	26.282	45.121	52.861	46.565	40.775	23.955	19.878	18.495	40.222	44.012	TAGTTAGTTTTCGGGACACTGCCTACAATTATACAAACAATTGGGTGAATGGCTTTAGCCAGAATGAGTTGAATTTTGTCAGTTACTTGTCAGTATCAATGAGTTATAACCTGGTTTTTCGTTTATTTTTTGGTTGTTAGAGACTCCAGAGAGTTCGACGAATAGGACGGAAACGTTTGACTTTAAATCGACAGGCGACAGTACTGAATGTTCTAACATGAAACTAAATGAAAAAATCAACGAAGAAAACGTTAAAACGGCGTCTGACTTGGTAACGCCAGGATACGTGAAGCAAATGATTAACAGATTTTCCTCTGGAAACTCTAATGAAGATGCCAAAAGAAGCCCCTCAAGTATTTGTTCATTCAAAGTACCTTTGCTACATTCCACAAGGTCCAG…
comp23741_c1	jgi|Helro1|187216	0	genemark-SCF_000150-processed-gene-1.15-mRNA-1	0	gi|166232397|sp|Q7Z2Z2.2|EFL1_HUMAN	RecName: Full=Elongation factor-like GTPase 1; AltName: Full=Elongation factor Tu GTP-binding domain-containing protein 1; AltName: Full=Elongation factor-like 1; AltName: Full=Protein FAM42A	0	1.1	1.31	1.759	2.032	1.656	0.886	0.824	2.359	2.038	1.758	0.066	1.782	AGAACAAATAATTAAAAAAACAGTAATTAATTAACTATAAAAATCAATGAAAATTAAATTAATTATTATCAAAATTAATTGTCAATCACGTGTTTGTTATAATTTTATTCATTACTTGAAATATTTACTGATGCTTTAATATTTCAGTAATTTTCTTGCAATGACAATCTTATGAAGTGGCATGAAATATCTTTCAATAAAAAAGAATATCACAATAAATTTAGATGATTCTGTCCATATTTGCAAGTACCAATCCATGGAGTGAACAGTATTATTCAACTAGTCAGAGATCTTTGGCTTTTTCCACAAAGCCAATATGTGGTCATGAGACCTTTTCCCTGAAAATAAAAATCAAGTACTATCTTAAGTTCATAAATTTGTAGAATCCACGTGTGGACA…
comp23379_c0	jgi|Helro1|76488	0	maker-SCF_090545-snap-gene-0.17-mRNA-1	0	gi|41688590|sp|Q91YE6.3|IPO9_MOUSE	RecName: Full=Importin-9; Short=Imp9; AltName: Full=Importin-9a; Short=Imp9a; AltName: Full=Importin-9b; Short=Imp9b; AltName: Full=Ran-binding protein 9; Short=RanBP9	0	5.51	5.547	5.33	9.939	21.352	8.722	6.261	6.156	3.253	8.046	1.368	5.828	AAGTTCATCGAACCCAAAATTGTAACGTTGTAGTTATTCTAATACATAATCAAAATGCACATAATTATAATAAATAATTAATTGTAATATTGGTAATTATAAATGTTGCTAATTGAAAAATTATTAAGTCATTGGTAAGAGCAATTTAATAAAAAAAAATGCCTCCAATACTTTGAAAAAGAAATGAAATCAGAATATTAGGTAGCACCTTAAGTTGATCGCGTTGCACATGAATGTGACCATGAATGAATATTCAATTTAAAATCTATGACTGGTTTTGAACTAATGCACAGTCATGTTTGCCCAAAAATTCAACCAAACGATTATTTATCATTGATCACCAAAAATTTGAGGTAACAACAGGAAATGGTCTCGGTGAATGTTGGACCATAATTGCAA…
comp23919_c1	jgi|Helro1|166089	0.008						6.895	9.313	9.35	26.47	9.769	18.835	15.661	9.051	9.072	8.766	7.854	8.293	ATCGACAACAAAAACTTTGAAAGGTCGGTCGGAATTCTAAACTTAGATGAATTTTCGCATTGAATTTGATTCAAGTATTACTGGTTACATCAGCTGATGAATAATGAAATAGTTGTTCATTTATAAGAAGTCTGCAACTACTTCCTTAGCGAGTTAATAGGACGGTTGCGTCAACTAATATTACTGCAGAGAAAGGTTGATGAAGGCACAAATTTATACTTTTTAAACGAGAATTTTTAACTACTGACTGGTCTCTCCGCCAATTAAATGACATCGAATTGATTGATTTTTTCCAGAGGTGAAAGAAGAAATTGAGCTGAGGAACAAGGAGATCGAAGGAATTGCGAGAATGATCCTCAAGAGGCACCAGGATGTCATCGATGAGGAAAACAGGTTAAT…
comp23215_c0	jgi|Helro1|74142	6.27e-38	snap-masked-SCF_091043-processed-gene-0.22-mRNA-1	0	gi|172045820|sp|Q8CG80.2|SHF_MOUSE	RecName: Full=SH2 domain-containing adapter protein F	8.37e-34	11.855	16.166	10.166	3.802	2.966	7.08	7.336	10.485	6.874	9.796	3.386	7.146	TTTTTTTTTACATTGGAAATTGATTTAATCTTTCATAACAACAGAGAATAAATATTGATTAAAATCATCCAAAGTCACAAACCTTTTAAACAAGTATCGATCAACCAATGTTTCAATTAAGCAAGACTATAAAAAAAAGTCACTTCTTTAACAAAAAGCATCAAAGTAGACTAGATGACAAAATAAAATTCTAATTGTAAAATCTAACAGGAATGTAACAAAAACCTAAATTTAAAATTGCCTCTTGATCTACTTTTTGAATGAAGTATTGGCAACAACAAAAAAAAAAACAAATTAAGAAAAATAAAAACTCCAAAACGAGATCTAAACAAGACAAAAAGGAATATTTTATCCTTTTCAACTTTAAAAGTGAAAAGTTGCAGTTGAAACATGGCATTG…
comp25767_c1	jgi|Helro1|115562	0	maker-SCF_202509-snap-gene-0.24-mRNA-1	0	gi|296453010|sp|Q7Z3V4.3|UBE3B_HUMAN	RecName: Full=Ubiquitin-protein ligase E3B; AltName: Full=HECT-type ubiquitin transferase E3B	1.7e-158	5.477	6.516	4.913	2.522	4.202	3.437	3.167	2.957	5.346	6.248	2.407	1.239	CAAAGCAGCGAGCCGTGGCTAAAGTTCGCATCCAGCAGATGTTGCTGGAAATTGAATTTGGCGAGGAAGCCCTCAGTTCGCTAACTCGTGCAAACACTTGACTGCTAATATCGTCTGTACGACACATCTGTGATTTCAGTTTTGTGCGTTGATATTGTTTACTTTCTCTTTGATGATTTTGAACTGTAAATCGGTAGCAGCTGGTTAATGATATGCAGAACAAATGGCCTTAAATGTATTTGGCAAACAACTAAATGATAAAAGGCACCTCGTTCGAGTTTTGACGAGTTTTTATTTGTTCGTTGGTTTAATAATCGCATCATCACGTCCCTGTAGCGAACGGGACCTTAATAAATTCTCATAATCAGGTGAAATAGGATCTGGGTGATTTTTGTTTCT…
comp24333_c0	jgi|Helro1|176931	0	maker-SCF_092729-snap-gene-0.40-mRNA-1	0	gi|74749370|sp|Q6UVM3.1|KCNT2_HUMAN	RecName: Full=Potassium channel subfamily T member 2; AltName: Full=Sequence like an intermediate conductance potassium channel subunit; AltName: Full=Sodium and chloride-activated ATP-sensitive potassium channel Slo2.1	0	6.183	10.48	5.14	4.366	4.299	13.657	11.038	4.909	4.513	6.19	1.764	0.821	AGAGCCTTGCAATCCAGGGCAACATTTCATCTCTCGAACGGGGAGGATAACTTTGTTGAGTCGATTCGGCTGGCTCTGAATTAATGAGAACAAACCGGGAATCTCGACTCGTTGATTGAACTTACTACTGACTGAAAAGTCGATTGAATCTCTGGTGCTTTTAGGGTTGTCGAGAGGAAATCAACCACCGACCATGGGTGAGGAGGGACTTGCCATGGTTCCTCCGTTGCCTCCGAAGTACAGGTTGAAAGATGCCATACTTGGAGATCACGGAGATGCTGACAGAGTGAGAGTGAAGTTCTTCACGAACGAAAACACGTTAAAAGAACGTCTGCAAATCTATTTCATCAGGAACCAAAGATCAAGTCTGAGAATTCGCATGTTCAACTTCTTGATAAA…
comp24771_c0	jgi|Helro1|63060	0.000481	maker-SCF_092308-snap-gene-1.54-mRNA-1	7.23e-27	gi|395406830|sp|E1BCH6.2|ISPD_BOVIN	RecName: Full=D-ribitol-5-phosphate cytidylyltransferase; AltName: Full=2-C-methyl-D-erythritol 4-phosphate cytidylyltransferase-like protein; AltName: Full=Isoprenoid synthase domain-containing protein	1.01e-07	1.5	8.081	6.752	5.066	3	4.337	3.883	5.13	2.856	2.858	0.234	4.011	CCTGTGGCCATATTCCACGAACCAGTTGATTATAGCTTAGTCGAATTGTTTGAGAAATATGGCCACAGGTGTTTTCCACTGGCCATTTCTTATCTGTTGCTCAATATTACCAAGATCCTTTTTGTATGTAATCTTTTGCAAATTGTCAAGCCCATCCAAAAGTTTGGCTCTGATTCCAGCATATTTCTGAAGCAACTGAAGGCATTCAGTTCCATGCTCCAATTCATCTTGAGTACACTAATGATAATTTACTGATGATTAAATTTGATGATAATTATGTTAATTGTTTATATTTATTATGTGGTGAAGAATGTTGTGTTACAATAAGAAATAGAAAATACCTCTCAAGTGAGTTAAAAATAAACACTAGATGTAATACTAAAAATATGATTTTACATC…
comp26212_c0	jgi|Helro1|72745	3.86e-25	genemark-SCF_081443-processed-gene-0.2-mRNA-1	8.47e-52	gi|74868669|sp|Q9VEN1.2|FLNA_DROME	RecName: Full=Filamin-A; Short=FLN-A; AltName: Full=Actin-binding protein 280; Short=ABP-280; AltName: Full=Filamin-1; AltName: Full=Filamin1	1.17e-23	5.263	11.118	8.89	4.832	4.716	7.186	9.841	13.13	13.413	6.72	11.481	6.045	GTCAAGGCCAAGAAGGTCGCCGACCACCCGAAATATTCTGAGATGATCAAAGAAGCTCTTGGAGTTCTCAAGGAGCGTGGCGGGTCGTCCAGGCAAGCTCTCCTTAAATATATTATGAACAACTACAAACTGGGAAATGATGAAAAGGGGATAAATGCTCATCTTAAGATTGCTCTGAGGGCTGGAGTTAAGAATAAAACTCTCAAGCAGTCAAAGGGTGTTGGTGCTTCTGGAAGCTTCAAATTAGGGAACGATAAAGATGTGAAAGTAGTAAAGCCCGAGCTCAAAACTGTTGAGAAGGCTCAAACTGTCTGCAAATAAAAGACGTTTGTAGACTGCATTACTGACTGTTGCATGGAAGGAGATCTTTCATACTTTTATTTCATGAAAAAAAATTGT…
comp25813_c0	jgi|Helro1|190477	0	maker-SCF_092533-snap-gene-0.77-mRNA-1	0	gi|81895985|sp|Q8BG67.1|EFR3A_MOUSE	RecName: Full=Protein EFR3 homolog A; AltName: Full=Protein EFR3-like	1.06e-65	11.433	8.171	10.692	8.931	47.714	5.719	13.752	14.177	7.472	16.276	1.904	6.663	ATTTTTCTTCTTGTGGCTTTTGTATGGCAAAATCATCATGTTCTTATGTGCATAAATTGCCAATTGATTTAAAGATTTGTAAAATTGATAATTGAAAGACCTTAACTTAAACAAATGCTTTTGTTATTAAATGTTTGTACTGCCTCAGTTCTATCGAATCAATCTCCCAATTTCAATGCTGGCATCAGGGTTTTCATTAGTCTAATAATCAAAGAATTCTTATGTATTTTAAGTTATTCAAAGCTTAGGACCTCTGCTGGGAAGCACATATTTTCGCCAGGCCAACTTTGAGAATTTTAAGACTTCTTGGAGCGATTAGTTGATGGTTGTGAAATTCGTCGCACACGAATTTGCAAATTTATTTTTTTGATTAGATTTGTTGCTGTCTTTTCGTTCTTC…
comp25986_c2	jgi|Helro1|123894	3.75e-49	maker-SCF_105914-snap-gene-0.4-mRNA-1	1.47e-145	gi|17380537|sp|P25071.3|CML12_ARATH	RecName: Full=Calmodulin-like protein 12; AltName: Full=Touch-induced calmodulin-related protein 3	1.16e-32	34.725	37.299	26.52	14.474	15.805	28.557	50.402	23.346	16.801	26.627	2.83	6.474	TTAAAGCCTTCTAAATACAATAACTATTCGGATTAATTAATTAATTAATTAATTTTTTAGAATTAAGAGAGATCCGCTGAGAGGCATGCTTCACGGCCATGGACAGGGATTGTAACGGCTTTATAGACAAAAATGAGCTGAGAGCCACAATGTGGGACATCGGGATGCACGTCAGCGACAAGGATTTGGAGCTCATGATGAAGGTCGCCGGAGTCGTGGTCAAAGATCAGATATTCTACGAAGATTTTGTCAAGATGATGGCTGGAAGAATAGGACACTCTCAGAGAAGGGCCCTTTTCAAAAAGAGAGAAGCCCAGGGTCCATCCACATACACCATTTGTGAAGGGGAGGAAGAAGACCGTGATATCCAAGCAATGAGGATTGCCTTCTCGATGTTCG…
comp23591_c0	jgi|Helro1|133867	7.77e-45	genemark-SCF_091335-processed-gene-0.4-mRNA-1	0	gi|23831266|sp|Q14693.2|LPIN1_HUMAN	RecName: Full=Phosphatidate phosphatase LPIN1; AltName: Full=Lipin-1	3.62e-65	7.159	9.799	11.59	10.15	22.786	7.096	7.187	11.539	8.381	12.242	4.667	4.097	AATTTACCAGCAATCTCAATTTATTTTTCATTCGCTAGTTGGCTAAACTGAAATAAAGTTAAACCGACACCACTAAGGCTTACTTTTCCAACTTTATTACCAAACTTTTGACTTTTCTGTTTTTCCTAATTTTATTTGATACAATTCTCGCTCTCTACCTATCTCATTCCATATGGGGTTTTTTTCAGATGGATAACGGAAAATGGATTGCGAAAAGACGAGGCTTGGTGAGCATAGAACAAATCGGTAAGTTTCAAGAATTAAACTTGACTGACAAACTATGAACAAACCGGCAATTCAATGGCATGGAAATCTTTGAAGGCGTATGTTCTCCAGTCTCGAAATACTCGGAAATTTCCTCAGACTCGATTGGTGCAGTAACAGCAAGTACAACCGCAC…
comp36139_c0								0.734	0	0	0.101	0	0.204	0.139	0	1.661	0	0	0	TGTTGAGAAAGATCTTTACGAGTTAGTCCCTTGCTGTTACATCATTTCGATGTGTTTTCATTTATCATTTTTAAAAATACACCCGCAATTGCTTTCCCGATTTGCTGCGAATCGACAACGTTCGTCTGGCGCCGAAGTAGGCCCTTGGCCGCGCTCAGATTTCCAGGGATGTCTCCGAAATGTCTTTCAAGATTAACAACAGCGCTTGTCTGCGAGTTGTTTTGATAGCGACTTTTGTAAACTTTTTTGAATGTTTTCAGGCTTCTGGTTTGTTTATGCGAAGAGAATTGTTAACAATCTATAAATCTATCGAATAGATTGAATTCCTTGAATCCCATTCATTTAAGAACAACGTTTGAAGAATGGCTCTTTCCAATTTATAATTTA
comp20810_c0	jgi|Helro1|122556	9.36e-67	maker-SCF_092543-snap-gene-2.86-mRNA-1	7.83e-125	gi|170652912|sp|A8Y1P7.1|BRE4_CAEBR	RecName: Full=Beta-1,4-N-acetylgalactosaminyltransferase bre-4; AltName: Full=Bacillus thuringiensis toxin-resistant protein 4; Short=Bt toxin-resistant protein 4; AltName: Full=Beta-4-GalNAcT	5.79e-40	4.14	3.641	5.338	2.469	2.688	4.41	4.664	5.976	7.77	5.218	59.295	1.839	TTTTTATCAGCATCATTCTTTGTATTCAAATCATCTTGTGCCCAAACGACGACGTAAAGCACCAAATACTCTTGTTATTCATGCAATAAGATTGTGTGAGGAAAAAATATAAACAGCTGGGCAGTTAAGCCGTTAATAAGATCTAATACGAACAGGAGAAGTTGCATAAAAGGCAATTCGAAGTAATTGTAATACTGAGATTGATTGATAGATAATTTGCGTACGGTTTGCTCGGCAGCAGCACCACGTGAATTTGGTCGAACCTTGCATTGGACCAGAACGGAGAACATAAAACTTGGAATAATACCTCATGGAATGTAATGAATTCACATTTTCAAGTTGTCAAGATGTCATGTAAATAAAAATATAAATAAGAAACGTTTCCCAAAGAGGTGGGGT…
comp40665_c0					gi|1172031|sp|P45161.1|DACB_HAEIN	RecName: Full=D-alanyl-D-alanine carboxypeptidase DacB; Short=DD-carboxypeptidase; Short=DD-peptidase; AltName: Full=D-alanyl-D-alanine endopeptidase; Short=DD-endopeptidase; AltName: Full=Penicillin-binding protein 4; Short=PBP-4; Flags: Precursor	5.25e-07	0	0	0	0	0	0	0	0	0.389	3.315	0	0	TTCCATACCCAGTTACCTATGCCGCAACAACCTTTCGTAACTTCTTACAACGTATGGGAATCAGCATTCACGGTAATACTGTGGTACGTCCTACACCGTCTAATGTGACTTTATTATATCGACATTATTCAGCTCCAATCGCAACCATCTTAAAAGAATTAAATACTTATTCTAATAATTTCATGGCAGAACAGATATTAAAAACAATGGCAGCCGAAGTGACTCAGCTACCGGGTTCTCACCAAGAAGGGCAAAGGTTGGTACGGGCTTTTTTAAAAGA
comp50413_c0								0	0	0	0.31	0	0	0	0	0	0	0	0	TTGCCTTTTGTATGATAAGGTTCATTGGTTCTCAATTAATTTACTCTTTCTTTATTTCTTTCTTTCTCGATTTGATAAATTATTTTATTTTGTATATATTTTTTTGTTAAGACAAATTTCAAAATACGAGAGTGACTTGCTAAACCGTTATTAAAACTGCTTCTGAAATAAAAACAGCTGCAAAATTATGTCCTGATTTTCCAGGTCATCAAAGAATACAGAAAA
comp16404_c0	jgi|Helro1|175437	2.23e-05	genemark-SCF_092248-processed-gene-0.12-mRNA-1	2.91e-154				3.883	4.907	5.755	6.896	18.619	8.599	8.859	3.883	6.671	5.601	50.917	1.785	ATCAGGAGTGACATTTACTTCTGAACCAAGAAGTTCTCCAAAAGGAAAAACTGAATATCCAACAGAATAATTACTTTGACAACTAGTAAATAAAGAAACTGGATTCATCCAAATTTCATTCTGCTTGTATGATGGCTGAATTCCAGTAATGACATTTACTTCTGAACCAACAAGTTCTCCATGAAGCAAAACCGAATTCCCCAAGTGGGACAGTGACATTTCTGAAGCTGCACCAGAACTTTCTAAAGGAGAGCTCAATAATACTTTCTTCCTTTTTCTAACTGGATCATTTTCTGTGAAGTTTTTTTGTAGGTGATATTTTTTTGCAATGTTGTGAAGATCTTTTCTGGTGACACCACTTAAACAGGAAGCTGGGTTGCTGGAGTTTCTGTGAATGTT…
comp17723_c0	jgi|Helro1|185880	1.23e-152	maker-SCF_090995-snap-gene-0.55-mRNA-1	0	gi|82186725|sp|Q6PA35.1|SAM5B_XENLA	RecName: Full=Sorting and assembly machinery component 50 homolog B	2.33e-98	11.979	12.164	11.575	11.612	12.843	12.096	12.949	10.026	11.48	4.326	21.955	17.81	CAAAAATATTTGAAATCCCAAAAATAAATGGAGACAATTGAACAAAAAATAGAAAACAAAGAATCACAGAACATGTCAGAGTGACCTTAAGCTCCGTGGTGAACGTTTTGTTGAGTTTGCCGGTTTGGACATTTGCTAAATCTATTTAAAATATGTTAAACATTGATTGAAGAGCAGGGATAGTACGCGCCCTCCAAACTTAACCGAACAACTGGTTGTAGGAATTTGTCTGAAATGGAATCACAAAAAGAATATGAGGGACTAGTGGATTTGAGCAAAATTCCCGCTTCCGTTAAGTTGGTTTATGTAGAAGGACTGACCAGAAGCAAAAATGACATTGTGACATTGAGTGCACGATGCAACTCTTCAAAAGTCTTAGCCTCAAAA
comp20511_c0	jgi|Helro1|190719	1.38e-05	genemark-SCF_089294-processed-gene-0.1-mRNA-1	0				0.569	1.078	1.187	0.622	0.075	0.88	1.066	1.156	4.841	0.858	0	0.907	GACGGACCTAAAATGAATTCAGCATTTTTCACGAAATTAACACCATTTCAATAAAAACATGGCACCTGGGAATAAGGCAGAAATTTTGCATGAACTTGCTCTTGCTGGCTTAGGAGGCACTTTTGGGAAGGCAGCAGTTTTTATAGCATTGTTGTCTTTCATTGTTTGTGGGTTCCCATCGATGGTTTCAACATCGGGCATCTCTTTCCCCCGAGAAAATGCCTTTTCCAGCAAGTGTCCAACATTGGCCATTGCTCTTGCATTGTTGCAACTTTTTCCATCAATGGCTTCAAATGTTTCAATGGATTTCCTTGGTTCTGAATCATTCATTCTGACTGGTTTTCCATCTTTAACTTGTGATTTTGAAGCAGGTTCACAAGTTTTGCTTTCTATCGAGGA…
comp22127_c0			maker-SCF_087962-snap-gene-0.26-mRNA-1	0				1.48	1.311	0.888	1.338	0.479	1.074	0.638	1.924	1.902	2.048	0.502	0.21	AACTTTGTGTTTGAGGCCAGTAGCAGGCCTGGGCTCATTATTATAAACTACTCCTTCTACTTGTGAAGATTCGGAGAAGCAATGGGGACAATAACATTTGTTGTCAGCAGAAAATACCTGACAGTGTTTGTGGAATCTATGTACAGATGATAATCTTCCAGATGTTATCTGTTTTGATCCAGAGAGAGTCTCACCAGTGGCTACTTCCCATCGATTCTCCTCCTTACATTCGAAGAAGTTACCCTGAGCACAAAAAAGTCCACAACCAGGACAGCATTGATGGTCTTTCAATTTTCTTCTGTGATCATTACAGAGAGCTTTGAAAGGTATGCCAGCAGAAGGTCTCAACATCTCAAAATTAGTCACTTTACGGGAGCATCCCAAAGCCTTTCCATCAAA…
comp23505_c0	jgi|Helro1|175167	5.26e-117	maker-SCF_186296-snap-gene-0.12-mRNA-1	3.22e-133	gi|74758773|sp|Q6ZR37.1|PKHG7_HUMAN	RecName: Full=Pleckstrin homology domain-containing family G member 7; Short=PH domain-containing family G member 7	3.61e-29	5.732	10.018	8.674	12.186	5.348	6.31	8.842	15.043	14.139	12.239	6.235	19.033	GAACCTGTCGAGGGCTAATGGCTGCCTATAAACAACGTAGTATGATCCTTCGTTTGGAACTTTTGATGTCAGTTGGTTGGCAGATTCCAAGGAGCAGGAAACGCAGTTCTTTGGCAGACCCTTCAATCACGATATTGATTGAAAGCTGATTGAAATTTTATTCGACTGTCGGTGGCATCCAATCAAACCCAAAGTCAAAAGAAAAAGCATGATTTTAATGTGAGGGTCATTAATTTAGAGTTTGTTCGGACTTTTCTCTCTTTCTGAAAAAAACAAACTTTCTCTTCCAGTTTAGCTGCTCAATTTTACCCGAAAACTTTCTGCCTCCTCGTCATTACTGATTGAATTCCTCTGTCCATAGCGACTCCATAGCAACCATAAAATCACTTCATTAAGCAG…
comp31330_c0								0	0.394	0.547	0.304	0	0.128	0.244	0.374	0.832	0.694	0	0.214	AGAAGAAGATAATTGGTGAGGTGAAGCAATGGACCTCACGTTTATTCCTCGAATGAACATTTAAATGTAGCATGAGAATATTTAGAATGCTCGGAGCAAAATGTTCACACAGACTCAAACGGCCTGAAACTCAGCTTGAGAATTCAACATTCTGACAATCAGGAATGTCACTTCATTAGGGGAGAGGGGGGGTATGAGGGAAAATACAAACGAAAATCCTGTATTTCGCGCCTCGTCCAACTGCCATTGTGATCTCGTATTTTGCCCTGGAACGCCTGATTTATTAATCTTTTCACTTTTATCTTACATATTTCGAGCGATGATCGGGTTTATGAATCGTTCAACATATGCATATTTCAACTGACTGCTGCATTTATGATTCCTGAGAATCTGAGAACT…
comp25959_c0	jgi|Helro1|105890	2.9e-66	snap-masked-SCF_000010-processed-gene-2.58-mRNA-1	0	gi|82231213|sp|Q5F3X4.1|U5S1_CHICK	RecName: Full=116 kDa U5 small nuclear ribonucleoprotein component; AltName: Full=Elongation factor Tu GTP-binding domain protein 2; AltName: Full=U5 snRNP-specific protein, 116 kDa; Short=U5-116 kDa	1.78e-61	18.515	19.599	28.467	12.17	26.243	11.9	13.036	21.721	15.672	12.159	29.234	18.216	CTGATGTTGCCAATGCACAACATAAATAATACATTTCGTAAATTAATAAATAATAGTGAGATATCAACCTGTTTGTAAATTAAGTCTTTTTCAAAGAGAATAGCTTCCATCTCCTCCTCATTGGCAGTCCTCTTCCTTTCTTTTTCATCTGTGATGGCTTGAAGGAATTTTGAAGTTGAATCCTTCAAATCATCCAAAGATTGGCTCCTGACAAGAGATGTCACAATATCACTCTGTACAGTAAAATTTATATTAGTTGTAAAAATCTTTCCATTAAATATTTTTCCAATTAATTCGTCAATAAGTCATTCAACTTAATTCATCCATGTCTCCTCACTTCATCTTCAGCAACCTTTTGTTTTGCAAGAACCATTGCAAAATTTCTTGATTGGTTGGTTT…
comp25404_c0	jgi|Helro1|193524	1.05e-58	maker-SCF_089473-snap-gene-0.37-mRNA-1	0				7.874	11.05	5.973	4.684	2.481	3.694	6.206	8.954	3.135	8.898	4.071	1.15	TAAGGGCATTTCCCATATGTGGGTGAACTTTTCACCCGTTGATGACCCTAGACTGACGGCTGCAGTTTTGGCCGAAGTTTTTGTTTTTTGCGGTAATGGAATCGGGAAGGATTGACCTTCTTCGTCCATTTTCTCGTAGTTTGCTGCGCTGTAATCAGAACAGGCACTCCTAGAAACTGGAGAGTCACATTTCCTATGCTTCTCGTACTGGGTTTGTTGCTGGTCATGATGATGATGGTGGTGGTGGCCGTACCGCATGCTTCTACTTCCAGAACTCGTGTAGGAAGGTTGATGATGATGATGGTGATGGTGTGAGTGCTGGTGTGAGTGTTGATCCAAATCATCATCCGCTCCGTAAAGGCTGCTTTTGCTTTTTATGGAAATTGGTGTTGGGTAGTC…
comp23000_c0	jgi|Helro1|69400	1.35e-24	maker-SCF_091493-snap-gene-0.77-mRNA-1	3.99e-113	gi|115502260|sp|Q3U034.1|METL4_MOUSE	RecName: Full=Methyltransferase-like protein 4	5.12e-40	1.652	2.087	1.449	1.468	1.376	1.502	0.973	2.807	2.426	2.554	0.234	0.629	GAGGATTTTAACATACTCACTTTATGAAAAATATGTCTGTGAAGCCAGCATGTTCGACATAGCTCAACAATTTGTTTGTGATAGTCAACATTTAAAGAATGCAAAATCAGATACAACAACCAAGAAGCGAAAACGTCAACGTTCAGAAGAATTATCTTGATTTCATCCAGGAAGCTGAACTGTTGCTTCAGTCTAAGCTGAAAGAAGCTATTAATTTAATGGGATGTAATCAAAGGCTCAAGACATCAGATACCAATGACAACAACAAAGATGCAAGGAGCCTCCAAAACCTTGTTAATGAGTTGCAGAATGTCTTCAATGTGATAACAGAATGTGATTTAGATCAGGAAAACATTGATGATATTAAAGAACTTTGTCATATTGATCTACCCAGAGTGG…
comp26246_c0	jgi|Helro1|156671	2.11e-143	genemark-SCF_089613-processed-gene-0.2-mRNA-1	0	gi|52783203|sp|Q8BH04.1|PCKGM_MOUSE	RecName: Full=Phosphoenolpyruvate carboxykinase [GTP], mitochondrial; Short=PEPCK-M; Flags: Precursor	1.5e-88	4.267	5.899	7.908	4.25	6.251	5.248	5.616	11.248	15.671	9.544	90.512	7.856	TAGAAAGATTGGAGATAGGTCTGTAATTGGCAGGAGAGGTTGGGTCAAGATTTGGCTTTTTAAGAAGGGGGAGAACTTGGGCCTTTTTGAAGATAGAGGGAAAGGTGCCAGTGCTAAAGGAAAGGTTAGCAAGTTTAGAGAGAATTGGAGATAGGGTTAATGCATATTTCTTGAGTAAAGTAGTGGGGAGAGAGTCAAGAGGAGATGACTTATTGGGCAGTGAATGAATGAGCTTAAGGACCTCTTCTGAAGACACAGGTTGAAGGACTGAGATAGGGGTCCAGAGAATTGCCTGGTAGGAAAAGGAGATATGGGTGATGAGGCGAGGGTGTTGGCGATGGATTCATGAATTTTGGTGATCTTTGAGATGAAAAATGAATTGAATGAGTTAACAAGAGT…
comp25946_c2			maker-SCF_090783-snap-gene-0.23-mRNA-1	2.43e-51				2.578	2.504	4.539	0.612	6.248	1.888	0.559	1.063	1.909	1.18	61.082	0.829	GGGTCGTCTCGAGGTCAACGAGTCTGTGGAGTGTCATCACGATCATCAATAACATCACAATCAGCACCAATGTCAGCATGAACATAATCATCATTGCAACTATAATCACTGTCATTGCCATCACCATCATCACCATCGCCAACATATTAATCATCATTATCATCAATGCACGACCAAGCATCCTACTTGTCAGTCCACGTCTGACTGATGACGGAGATGTTTCTATGGAGACCGACGTAAGCGTCCGATATCTGGAGTCCGAGATTCGAGTTGGCTTTGTCGTCGACGTCCGACAGGAGTTTGAAGTTCTCGGTCAGCGAGAGGACGTACTCGATCTTCTGATCCATGCTCTGCCTTTCCAATTCGAGGAATTGGAGATGTTGATTGACAAGGCAGTTG…
comp24603_c1	jgi|Helro1|161600	7.64e-40	maker-SCF_000013-snap-gene-2.85-mRNA-1	0	gi|123792416|sp|Q4KWH5.1|PLCH1_MOUSE	RecName: Full=1-phosphatidylinositol 4,5-bisphosphate phosphodiesterase eta-1; AltName: Full=Phosphoinositide phospholipase C-eta-1; AltName: Full=Phospholipase C-eta-1; Short=PLC-eta-1; AltName: Full=Phospholipase C-like protein 3; Short=PLC-L3	5.68e-37	1.351	1.866	1.392	0.767	1.871	1.719	1.32	2.171	2.316	3.189	3.786	0.041	ACAATGTTGTCACTGTCGGACAAATGCTTTGAATAGCTAATGTATTTTTTGTCACCTGTGAAATTTTTCAAATTTTTACTCATACCAGCAAAATTCAAATGTTTTATAATAGACTCTTTCCCATCTCCTTCACTGCTAATGAACGGGGAATCGGCAAGCTCGTCTGCGAAAGACAAGAAAGTAAAACTAGCATCTAAACTTCTGTAATTTTCAGATAATCTGAAAAGTTTTTCTGAAGGTCTTTCTTCTGAAATTCTAAAAGATTTGACTGATCTCCGAAAATTTCTTCTCTTGTGTGCCTTTTCTCTTGCATTTAGAGTTGGTGATTTACTGAACTTGAATTTTTTCTCAGGCGTGTCGGGATGGAGAAGAAGCTCAGATTTGTGTTTCAAGAGGTTA…
comp26278_c0	jgi|Helro1|173218	1.34e-07	maker-SCF_098749-snap-gene-0.14-mRNA-1	0	gi|317373299|sp|O75132.2|ZBED4_HUMAN	RecName: Full=Zinc finger BED domain-containing protein 4	1.11e-07	4.706	6.893	9.383	5.799	11.921	7.983	4.808	7.373	9.975	6.874	3.27	9.365	GACTACATCTGCAGTTCCAGTCAGTGCCACCACTTCACAAACAAAGTCGTTATTGTTGTGTCCAGCAAGGCGTACTTGGGATCCAGCTTCAAATGAACACAGGAAGCGTGAAGATGCTCTTATTTTACTGTTTGCAAACAGTTGTCTTTCAACACAGTTACTTAAATATCCTGAGTTTCGAAACTTTTGCTCAGCTTTGGATCCCCGTTTCTTATTAC
comp20050_c0	jgi|Helro1|193056	3.55e-51	genemark-SCF_000162-processed-gene-2.33-mRNA-1	0	gi|73920221|sp|Q24372.2|LACH_DROME	RecName: Full=Lachesin; Flags: Precursor	1.03e-23	0.533	0.441	0.388	0.089	0.736	0.042	0.344	3.817	1.532	0.793	0.033	4.716	TTTTTTTTTCCTTTTTCAAAGGGATTACTCTTTATTGTAACTTACGACAGTTTCACCACAGAGGAATTAATACAAGACATTTTTTTCCAATAAAATAGCGGCATCTAAAATAAAATCTAAAGGTACAAAAGTGTTAAAACAGTAACAGTATTTCTTCAGACAAAAGCTGGCTCATTTACTAAAAGTTTGAAATCCCGGAAATGTATGCTGCTATCTGGAAGACTCTCGTCCAAAATGGAAACGCTAGACATAGGCCTCCATTCCTGTACATTATATTTCCAGTTTGTTTCTCCAAACGGAAAATGTTTATTGCCAGTGCCGAAGTGATGTCCACACGGTGTGATAGTTTAGGGGTGAAATGATACGTTTTTGTCGTTATTTTTGTAGCCTGGAGTTTCA…
comp24220_c1	jgi|Helro1|185816	0	maker-SCF_092550-snap-gene-0.86-mRNA-1	0	gi|17432913|sp|Q9BYV1.1|AGT2_HUMAN	RecName: Full=Alanine--glyoxylate aminotransferase 2, mitochondrial; Short=AGT 2; AltName: Full=(R)-3-amino-2-methylpropionate--pyruvate transaminase; AltName: Full=Beta-ALAAT II; AltName: Full=Beta-alanine-pyruvate aminotransferase; AltName: Full=D-AIBAT; Flags: Precursor	0	10.286	9.712	16.944	15.123	10.582	13.445	14.972	13.989	18.837	15.961	6.519	15.66	GCACTACATATTAGAGAGCAGACAGCTAAGAAATTGAATAAACTAAAATGAAGAAAACCAAATGAATGCATTCCTCCATGCAAAACCACGTCGATGATCAACTATAGCATCTGGAAAAGGCAGCCCAACACACAAGCACAAAAACATCAACAACAACAAATACATACGCACAAAACCAACACCAACAACAACACATACACAAAAAACAGCGGAGAAGGCTCTTGAAGATCGGTTTTTTGCACGGCT
comp50640_c0	jgi|Helro1|91013	6.71e-29	maker-SCF_084600-snap-gene-0.10-mRNA-1	5.05e-51	gi|341940621|sp|P41233.4|ABCA1_MOUSE	RecName: Full=ATP-binding cassette sub-family A member 1; AltName: Full=ATP-binding cassette transporter 1; Short=ABC-1; Short=ATP-binding cassette 1	8.68e-19	0	0	1.135	0.274	0	0.72	0	0	0	0	0	0	ACTTGTTCTATAACTTTTGATAAGATTCCAAATTTGTCTCATGGTAAATGTGTCCACGCCTGATGTAGGTTCGTCGAGAATGATGACTTTTGGAGATCCAAGATAAGCCAGGCCTACGGATAAAATTCGCTTCATTCCTCCGGAAAGTTTAGAGGTCGCCGTGTTAAGTTTTTTATCCATGTTTAGATCCCCCAATAACCTTCTCGTTTCATCGGCTACATAATCTTTGCTCAGACCTCTCAATG
comp20708_c1			maker-SCF_092016-snap-gene-0.20-mRNA-1	2.52e-95				2.294	2.369	2.086	1.673	3.542	1.268	1.738	3.388	2.602	1.168	5.438	2.073	AGATTTCCACCATTTGCTGTTGTAAATAAAGATGCCAAAGCCACATCCTAAGGTTCTCGGCATAAACCTGAAAACACTTAACAGACGTGTTAATAGGTGGCCTTTGCAAGTTGAAGACATGTACTTCAAAGCATATTGGGTATGGCCATCAGAGGTTGATGCAGAAGGAACAGCATACTGTGTCCTTGCAATAGATCCTCAAATATATGAAACACCATTGGATCCTAAAATTTTTGGGATAAATCCAAACATGTTTGTCATTCTTTTCTTTGTTTTTCTGGGGATCACAATCTTAATTCCTTTCAAAATATCCTCCTACTTAAGGTGAGAATTTTCTAAATTTATTTTGATTGTTTTTCCTCATTCTTGGATAGTTTTCATAAATATCCAAAAGCTATA…
comp29749_c0	jgi|Helro1|75495	8.84e-95	maker-SCF_090959-snap-gene-0.18-mRNA-1	7.73e-97	gi|52000886|sp|P63103.1|1433Z_BOVIN	RecName: Full=14-3-3 protein zeta/delta; AltName: Full=Factor activating exoenzyme S; Short=FAS; AltName: Full=Protein kinase C inhibitor protein 1; Short=KCIP-1	2.98e-124	0	0	0	0	0	0	0	0	0	0	0	0	AATCTTCTCTCAGTTGCTTATAAAAATGTTGTAGGAGCCCGTAGGTCATCTTGGAGGGTCGTCTCAAGTATTGAACAAAAGACGGAAGGTGCTGAGAAAAAACAGCAGATGGCTCGAGAATACAGAGAGAAAATTGAGACGGAGCTAAGAGATATCTGCAATGATGTACTGTCTCTTTTGGAAAAGTTCTTGATCCCCAATGCTTCACAAGCAGAGAGCAAAGTCTTCTATTTGAAAATGAAAGGAGATTACTACCGTTACTTGGCTGAGGTTGCCGCTGGTGATGACAAGAAAGGGATTGTCGATCAGTCACAACAAGCATACCAAGAAGCTTTTGAAATCAGCAAAAAGGAAATGCAACCAACACATCCTATCAGACTGGGTCTGGCCCTTAACTTC…
comp13823_c0	jgi|Helro1|185747	2.85e-123	genemark-SCF_090671-processed-gene-0.0-mRNA-1	6.17e-136	gi|464526|sp|Q05975.1|RAB2_LYMST	RecName: Full=Ras-related protein Rab-2	5.01e-110	36.591	22.663	26.494	40.275	26.095	38.279	39.426	33.347	31.64	24.6	25.057	40.523	CTTTGTGTTTGAGATGGACTGCAGAAGATATGATTTTTCAGGAGCTTCTTGCACTTACAGTATCCCAGATCTGAAGTTTGATTTGCTTGTTGTCAATGGTGATCATACGAGCTCCAAATTCCACACCGATCGTAAGATCATGGACAGGTTGGAATCTTTTGTCAGTAATTCGTAGAAGGCCATTTTAGCTCTTATTGAGTTGTTAGGAGTTTCTGCTATCAAATTGAGGGGCCGACGAAATGTCTTATTCATATCTGTTCAAGTACATCATCATTGGCGACACGGCTGTTGGAAAGTCATGCCT
comp41526_c0								0	0	0.894	0.435	0	0	0	0	0.517	0	0	0	TCAGGTTCATGCAAAAGAAAAGCATGTTTTAGAACTTAATCGAATGTAATGAAACTCTCCGAAATCCAACCGACTGATGTATGCCGAGAGGATTTCTGACCAAATTTTTCTACTTGACGGGCATTACCGCTACAGCGTGTCACGAAGATGTTTTTGTGTTTCTAAATGTACGTGTGTACATGTAAGCATGTGTAGTTGGTGTGTGTGTGTGTTTTTGTGTGCGTGCGTGTAGGTGTGGATGTAGGTATGGATGTAGGTGTGCAAGTTTCATTTGTTTCCATGGACTCCTGTCGTCACGTGACACATTGTTGGCGCCTGCAAATTTACAGGAAATTG
comp21345_c0			genemark-SCF_089567-processed-gene-0.7-mRNA-1	0	gi|193806595|sp|Q29RR5.2|TFP11_BOVIN	RecName: Full=Tuftelin-interacting protein 11; AltName: Full=Septin and tuftelin-interacting protein 1; Short=STIP-1	1.57e-79	1.912	3.537	3.218	0.987	0.661	1.28	1.502	3.703	2.588	1.719	0.192	0.271	TCATCAAAAACCATCGGAAACTGGCCAATGAAGAAGACACACTGGTTAATCTTGAGTATGAGTTGAAGAAGGCAGATGATGCCTGTGAAGAAGAGAAAATTCAGATCTCAAGACTGGAGGAAGTAGCTAACATTCTTGATGAGTGCAGAATTGTGTGCACAAATGTGGCATTGGTGGAAGCCATGGAAAGTTGCTCAAACCAGCTCAAGAAACTCAAGTCAAATTATGAACATGAATATCTGCTCTATGATCTTTCTCTAGAGCTTATAACTATAATCACACCCTCAGTCAAGCAAGAGTTCAGGGACTGGGATCCCCTCAGAAATCCGAAGCAGGGCACAGAAGTTATGGTCTTCATAAAAGAAATACTGGCAGGATCTTCACAGCCCTATCAACAAA…
comp38617_c0								0	0	0.163	0.519	0.519	0	0	0.221	0.845	0	0	0	GATTTCGTGAATATCGAGAATATTTGAAAGGATTTTGTCATGAAAACATTCTTCGCGTCATTTAAACTCAAGCAATTGTTAATTCCTCTATTCATTTTGAAGTTTCTCGTATTTTCGATATGGAACTTTCTGTTTCATTTACAAGTAATGTTTTTATTAAGAGCTTTCATTATTTTCGTTGGTGTTTATAACCTTCTAAAGCTTATTATTAGTAAAATGTATTTCAAAATAACAGATTGATCACGATCAATTAACAGAATTAACAGAATTAACGGAATAGAGAATAATCTTCAAAACAAAAATTACAACTTTCGACAACTGTCACCACCAATTCTAGCAGGCTCACAACAACTGACATCGGCTTTCCTAGGAACAGCATAAATAATGCAAAAACAAATG…
comp23740_c2	jgi|Helro1|175608	6.64e-10	snap-masked-SCF_092747-processed-gene-0.40-mRNA-1	9.91e-86	gi|313104270|sp|Q9UPN9.3|TRI33_HUMAN	RecName: Full=E3 ubiquitin-protein ligase TRIM33; AltName: Full=Ectodermin homolog; AltName: Full=RET-fused gene 7 protein; Short=Protein Rfg7; AltName: Full=RING-type E3 ubiquitin transferase TRIM33; AltName: Full=Transcription intermediary factor 1-gamma; Short=TIF1-gamma; AltName: Full=Tripartite motif-containing protein 33	3.72e-07	19.006	13.51	17.773	16.106	58.392	26.34	17.415	11.572	15.311	8.929	18.744	19.241	ATATATAATAGATATATATAATAAATATATCATCAGAAATTGAAAGCATCTGATAGATTTTTCACTGAGCATTGTTCATTCATTTTAAAGAAACAATTTCTTTTTGGCTCAATTGTGTGACATCGTGATTTAAACACTAATTCTAAATTTTTTTTTTATCAATTCAATATTTTAGGATTACATTCAGTTATGCTACAAAAATTGGGTGTTTCTAAAATTTGCACACGAACAAGAATGAAGTTGATTCTGCTGACAAATTGAATATTGAGCACTCATGGTCCTCCATTTCAAATAACACAATTCTTGTGAAGCTTTCTCTGGGCTACTGGAGAATTGTTTGTCAGCACGGAACTTGTGCGGATACCTCACCAAAAGCATTGAAACCTTGCAGAGGAAGCT…
comp21649_c0	jgi|Helro1|67682	2.13e-27	genemark-SCF_090494-processed-gene-0.3-mRNA-1	0	gi|317373580|sp|Q9Y3T9.4|NOC2L_HUMAN	RecName: Full=Nucleolar complex protein 2 homolog; Short=Protein NOC2 homolog; AltName: Full=NOC2-like protein; AltName: Full=Novel INHAT repressor	2.34e-11	1.354	2.622	1.27	1.679	0.505	1.121	1.675	3.492	3.347	1.776	2.611	5.739	ATCACTATAAGTCTGAGGATTTTGCTGAGTTTCTGAAGAATGATGAGGGTCGTTTAATAGATTTTGGCATAAGTACTATAGAAAATGAAGACAAGAATTGCATTAAAGAGGATATTAAATGCCCACCTGCAAAGAAAGCCAAACTTTCAGAAGAGAAAACTAAGGTTACAACAGATGTAATTTCATCCTGGGCTAAACTCCTTCGAGAAAACTTCCCTGGAGGATTGGAAGAACTTACATGTGGTTTAAAAGCAAGCATAGCTTTCATTGATGCATCAGATGTTGAATCCATGAAGTACAGTGTGTCAGATATTGAAGTTCACAGATCCATCATCAACACATGCACAGTTGAAATGATCCCCCTCTTGAGGAAGTACCTCTCACTTCAGGGTCCCAAGT…
comp18081_c0	jgi|Helro1|67025	2.18e-124	maker-SCF_000019-snap-gene-2.32-mRNA-1	0	gi|13431764|sp|O95831.1|AIFM1_HUMAN	RecName: Full=Apoptosis-inducing factor 1, mitochondrial; AltName: Full=Programmed cell death protein 8; Flags: Precursor	1.51e-96	4.68	3.9	4.435	5.304	9.528	5.061	6.407	4.325	4.911	2.266	3.434	2.096	TTCGAGTTCTGCATTGACAAGGAATCCACCAAGTTTCGGGTCAACTTCGAGACCAGACTCTTTAGCCAAATCAATGTTAGGGTCCAATCCCACTGAAACAATTACATGATCTGCTGTTACCTCATTTCCATCGTCAAGTCCTAAAACTACACATTTGCTCTTCTTGTCATATTTCACATTGTTCACATGCTTTCCTGCCAAAACTTGTGCACCCTCCTCTTTGACTTTTTCTGTGGCAAATTTACTCAGGAATTCAGGGAGCACTTGTCCCATGTTGCCTGATTCAGGAAATATCTGAGTCACTTTCAGTGTTTTCAATTCAGAAGCTTTGTTTCCCAAGGCACAAGCAAGTTCACTTCCCATGAATCCACCTCCAATTATTACAACATTTTTCACTTT…
comp31442_c0	jgi|Helro1|89774	2.2e-42	maker-SCF_091182-snap-gene-0.33-mRNA-1	0	gi|62510860|sp|Q5DRA7.1|PCDGH_PANTR	RecName: Full=Protocadherin gamma-B5; Short=PCDH-gamma-B5; Flags: Precursor	1.36e-42	0.744	0.661	0.427	0.017	0.24	0.369	0.2	0.245	0.308	0.028	0	0	GGAGCATGAGGCGGGAGGACTTGCAAATCTTGACCTACCTGATGGTAGACGAGGAAAAGAAACACTCTGTCAATTCGTCGCATTACATCAGCGTCGAAAAGTCGAATGGTTCCGTCACGGTTAAAAACAAACTGGACAGAGAAGTCATTTGCCCGGACAATCCGGAGACTTGCATATTGTCGTGCTCCGTCTTAATTACTCCCGTCTACTTTCGACTGATCACTCTGGAGATTGTGATCAAAGACATAAATGACCAGCCTCCAGTCTTCCCTGTTCCAACGGTCTTCCTGAACATGTCGGAACACGTGCCAGTCAATACCAAGTTCCAGCTGCCCTTAGCCTCTGATAAGGATACTGACGTGTTTGGAGTGAAAAACTATTCAATCTCTCCCATACCTG…
comp23820_c0	jgi|Helro1|165252	5.32e-54	maker-SCF_092464-snap-gene-1.74-mRNA-1	0	gi|74713144|sp|Q7RTS5.1|OTOP3_HUMAN	RecName: Full=Proton channel OTOP3; AltName: Full=Otopetrin-3	1.37e-07	6.125	29.07	8.786	1.066	10.321	90.807	63.21	1.789	3.218	3.794	20.405	24.813	CGGTAACATGAGGGATTTTCATTGGAGGGGAGCGTGGTGATGGAATGTCGTTGTCTGACGGAGAGGTTGTTGTTGTTGCTGTTGCCGATGCTATTTTAAGCGTCAAGTCCTGTTTGTCGTCTCCCTTATTATCGTCCTTCAGCGTGGTCTGTTCCTCACAGCCATCATGGAGGTCTACTGACATGTCCACCCTCCGACGTTGACAACAAGCAAAAGTCTGCAGGTAGAAGAGCACGAAGATAGAGACTGCATACAAGTACATCTGGAACACCTCCATGTAGGCGGGCCTGACGTCACCCTCTTTATTGTGGACGACTTGCATTGCTGATGAGACTGCAAATACAGTTGCCACGGACATGAGGGTCAAACCGTAAATTACCCCGGTCATCCGAACCACTG…
comp5568_c0	jgi|Helro1|171448	2.59e-29	maker-SCF_092205-snap-gene-0.43-mRNA-1	1.66e-156	gi|308153427|sp|Q0VAA2.2|LR74A_HUMAN	RecName: Full=Leucine-rich repeat-containing protein 74A; AltName: Full=Leucine-rich repeat-containing protein 74	4.37e-24	0.131	0.079	0.45	0.234	1.048	0.128	0.249	0.268	0.531	0.086	0	0	CATATACTATCCTTAGAAAAATTGAAGTTCAAACTTGTAGTAAGTTTACTTGAAAGGTGGAGTTTGTTTAAAACATCAGTTTTAACAGTTTGCCATTTGAAGTCAATCAAATTCACTCCTGCTCAGCTCTAAATAATAAATAGCTAGAAGGACGAGGAAAACATACTCAGGTGATTTGTAAACATCATTTACATATCCAAAAGCAGTATGTTCAATTATCGTGTAATCACTTGTCATGAGTCCTATTGTCTTGTGTTCATTTGTCATGGAAACGACTTTAAGTAACAGAATATATAAGTTTAAGGTTGGGAGTGAACCTTTCATTTTTTCTTTGAGTCTTTTTCTTTGCCCTTTTTGGGTTCATTAACATACTTCTCCAGGAGTTTGTTCCATGGTCTG…
comp22198_c0	jgi|Helro1|159282	6.94e-06	maker-SCF_105240-snap-gene-0.4-mRNA-1	2.15e-34	gi|94730352|sp|Q9R1V6.2|ADA22_MOUSE	RecName: Full=Disintegrin and metalloproteinase domain-containing protein 22; Short=ADAM 22; Flags: Precursor	0.045	1.674	1.402	2.423	0.197	0	1.755	2.189	3.354	3.558	0.583	1.771	0.341	TAGAAAATAAAGATCGAAAAGATAGCGATCATGTCGGGATTTGTGTTTAGTTGAATTGCTCCAGCAACTACGGCGCTTTTCCTTGCGTTCGTTCGAATTATAAATTCTTTTCTGTTGATGCATTGTTTGTCAAGGCAGAGCATGTTATCTCCACATTGGGCACCGTCAGGGACGTAACCGAGATCAAGGACTCCAGGATAAACGTCAAAAACCGTTGAAGCGCATATCATATTTCCGCGCGAGATAACGTACCAGCTCCAATTTTAGTTTGCACCAGGAATCGAGAATTTTCTATGAAGACAGTTCTGCGTTGTTCATCATGTATTGTAAGAACAGCAGTGTGTTATGCATTACACTCATCATACTCGTGTCTGAGAAGTGATTTCGGCTGTGATGGAC…
comp20775_c0	jgi|Helro1|169468	1.52e-37	maker-SCF_092407-snap-gene-1.50-mRNA-1	1.97e-84	gi|306526223|sp|Q60SZ2.2|MPV17_CAEBR	RecName: Full=Mpv17-like protein	6.91e-27	10.247	5.524	3.409	12.824	17.862	10.177	3.13	4.195	5.406	3.339	12.781	1.47	TTTTTCAGCTGAAAAATGTCGCGGCTTTTAAATGTATACATGAGTTGTTTAAAATTGCATCCTCTTAAGACTCAAGCTTTGACGACCGGTAGATTTGCTTTGAGACAACCAAATGCAAACCGGATTATATCATGTCGAATTTTTTAAGGGTCCTGCATTAAGAGTTTGGTTTGTATTTCTCGACCGAACCATAAAGCGACCTCCACCTGTGGGAGTTTTCCAGAAGCTTGCACTTGACCAATTCTTTATGTCACCAGCCATATTAGCTTTAATTCTGAGTTCAATGACCTTATCAACAACTTATTCCATAGACAAAACAAAAGAGAAACTTAAAAAGGATTTCTTCACTGTGCTTTTCAATGGATATAAAATATGGCCTGCTGCTCAGCTCATAAAC
comp21199_c1	jgi|Helro1|192053	5.51e-27	maker-SCF_090739-snap-gene-0.24-mRNA-1	0	gi|122129058|sp|Q3LHL9.1|WGE_DROME	RecName: Full=Protein winged eye	4.38e-23	1.444	2.726	2.488	0.947	0.212	0.449	1.83	3.061	2.651	1.69	0.151	0	CATCATCATCGTCGTCGTTGTTGTTGTTGTTGGCAACAACGTTAGAAGCCGCCACCATGGGCAAAGCAGTCGACATGGTAGTAGGCGCAAGGAATCTATCCCTGTCCTTGAGCAGCGGCACGCCCGGTTCGAACCATATGTAGTTTCTGGTCGGCTCGTAGGTCCCGGCCAGGTAGTACACTTCGCAAGGCAGATTGCAACCCCCTGGCACGACTGCCGGTCCTCCGCTACTGCCACTGGCAGAACCGCTGCCCATGAGGTAGCCACTTCTGATGGAACTGTTTTGCTTCAAGGTGGAGAGATTGGAGGTGAAAGGAGTGATGGAAAACGACGGAGTGGCGGTGGGTATGGAAGGCAGGAAGGGAGACTGGGTCGTGGACAATTGCTGGGCCGCCGAGG…
comp22902_c1	jgi|Helro1|66280	9.89e-60	maker-SCF_183718-snap-gene-0.12-mRNA-1	1.12e-157	gi|82179182|sp|Q5HZN1.1|KD3AB_XENLA	RecName: Full=Lysine-specific demethylase 3A-B; AltName: Full=JmjC domain-containing histone demethylation protein 2A; AltName: Full=Jumonji domain-containing protein 1A-B	1.37e-36	4.474	9.306	5.332	2.266	2.871	1.597	7.3	7.016	7.564	10.726	26.031	6.577	GACAAATTGCTGCGACTCGTAAAACTCGTTCAGCTTTCTCTTGATTTCCGAAATATTGGGCAGGTTGACGACGGTGTTGTCAAAAGTGGACAGAGGAGGACACTTTGGGGGACCAAACTTTGTGAGGAGAAAGTCTCTGTTGGCATTGTAAGACATGAGGTTGTCATGAGATTTGTTCAGTGGTTGTCTCTGAGTGGAAACACCAAGCGATGCCTTGATGGAGAGCCTGTCCCTCGATTCCTCAGTTGCATCGTGATCAAATATTCCTCCCAGAGTGCTGCTGTGGATGCCGTTGCCTCTGCCCTCTTCCGAGATGACCGTCGACATTGCAAAGTACATCGTCGAGCACGTCGGGAATCGTTTCTGCAAACTGGTCGAGCAGGAGAAGGAAGCCGTAAC…
comp15189_c0	jgi|Helro1|157317	0	maker-SCF_091764-snap-gene-1.64-mRNA-1	0	gi|62510466|sp|Q9VT65.2|CANB_DROME	RecName: Full=Calpain-B; AltName: Full=Calcium-activated neutral proteinase B; Short=CANP B; Contains: RecName: Full=Calpain-B catalytic subunit 1; Contains: RecName: Full=Calpain-B catalytic subunit 2	0	87.036	96.266	46.742	50.247	210.406	64.707	87.324	28.339	31.152	38.77	34.256	51.442	TTTTTTTTTTTTTTTTTTTTGTCAACACGAACCATTTATTTGTTTGTTGTACAATTCAGACTTAAATCGTGATATCCATGCTTTTGTAACAGAAATGATAATTACCTTTTGAGCTCGGCAATCTCCGAACAAATTCAAAATTTTAAACGTCTTTCAGATGAAACGTTATTTAAAGCCTTCAATTTCACCTCGAACGCGAGTCAATCAAAAGACCCGGCTCTAGTCGGTTTACTGGGCTGGAGGTTGCAAACAAGAAAACCACATCGACCCAAAATAAAATCTTTAAAAGCGAAACAGAAAATTGCTCTTAACCAGAAAAATGACTTCAAAATTTGTTAAGGTAGATCACCGTTTGACCAGTTCTCAAAAGAGAATGATTGAAAGAGTGCATAGATACAC…
comp21830_c0	jgi|Helro1|163707	4.9e-28	maker-SCF_090830-snap-gene-0.13-mRNA-1	0	gi|160359048|sp|Q04688.2|ELG_DROME	RecName: Full=DNA-binding protein Ets97D; Short=D-elg	1.42e-24	2.439	2.384	3.537	2.635	1.038	2.658	3.617	3.525	2.442	3.218	0.477	0.058	TGATGGCCTTTGACCTAGGGGTTAGGATAGTACTGATTGGTTGGTTGACAGGACTGAACTACCAACAGATTCATCACCATGGCGATGGAATTCTCATCCTACGGGTAACAATTGCAAATCCAATGATTGCTCACCTTGTTCATGATGCCCATCTCGTAATAATAGCGAATGGCCCTCGAGAGGTTATTGTAGGTCATGTTCTTTTTGCCCTTGAAGGCTCCCCAGACCTTTGCAAAGGGGTCGGGGCCACTGAATTTGAACTCCCCATCGTCCGAGGTCCATTCGATCTTGTCCGGGTGTTGCCCCTCCAGGAGCGTCGTCAGCAAGAACTGCCACAATTGGATCCTTCCACCTGTGGACCGACCTTTGTCGCACGACGTGAGTGCACTCTTGTCTTTT…
comp18745_c0								4.956	4.369	5.644	0	0	1.633	2.137	4.102	2.018	6.739	0.814	0	TGGCACTAGGAGTATGGATTCTTGAGGAACACCCAAGCAGGAACAGATCAATGGTATAAGTTTCACCCCCTACATTCGCCTCACGCAAGCATTTTCAGGGTCTACGTCTTCCACTTTAGAATGCTCTTCTCGATGGAAACTTATTTTACCGATGATTTTCAGAGGGTTTATTTCGTTTTTATTCAAAGAAATTATCGAATATTTATTTATTTGTTGGTTTGACACGATTTTATGCAATGAAAT
comp3349_c0	jgi|Helro1|164706	0	genemark-SCF_088450-processed-gene-0.0-mRNA-1	0	gi|543801|sp|P35859.1|ALS_RAT	RecName: Full=Insulin-like growth factor-binding protein complex acid labile subunit; Short=ALS; Flags: Precursor	2.13e-15	2.385	4.539	3.117	0.261	0.09	1.17	3.616	7.437	9.117	10.924	0	0.138	GTCTTCTTCATCGTCATCAGCATCGTCATCATCATCATCATCACATTTACAGAGAACAAGACTACAATGCTTCTTGAGATCTCCATCACTTGAGATCTCCGATGCTAGTCTCGACAGCCGACACCTCCCTGTACCTGATTTGCCACCGGTACTTCAGCCCCTTGACCTTTCGGCAGACCTGGGTGACGTAGCAGGTCGCACCGACGCACCCCAAGCCCCCGACAAGACACAACACGGAGAGGGCTCCAATGAAAGCCTTCCTGTTGTCATTCCAGGTGCTCCCGCCTTCGCTTTCCTCCTGGATAGACTGCGCTTTGGAGGCGTCAGATTCGTTTTCGACGTCGTCGTGGTCGGAGGAGGTTCGAGCGTCGCCGGCCTGGTCGTAGCGCTCAGCCTGGC…
comp24478_c0								334.463	913.968	546.64	295.038	402.316	224.511	149.571	673.097	1350.95	542.93	171.189	191.297	TAAAATTCATTGCACAATCTTGTCCAAACCTAGAGTTCACCTGAAGAAAATGCAATGAATTTTATTGAAGAATGTCTGAAATGTGGATGAAGTTGCTCAGTAGGAGATAGGGTTTCAGTTTCTGTTTGCACATATTTTGATATGATAACATGAATGGGAAAAGACCATAATTTTTAGTGTTTGTAGTGGGTCATCTGAATTCGATTAACTGCAAGAAATTGAGAGTCCTCAGGGTTTTCACAAACGCATTGAGTCAGATTGGCAGATTATGGAATTTTTTGTTTAGAGCCAGATGAGAGATCTGTTTAACTTGAAATTTGCAGGTTTTCTCCATTAAGGATTTGTCGGATGTGCATGCCATCAAATAGTTGTGCAGCCTTGTCAAAGATTTGTGTATCA…
comp24580_c1	jgi|Helro1|160645	3.67e-18	maker-SCF_092128-snap-gene-0.80-mRNA-1	2.41e-153				10.07	15.204	8.021	3.56	2.101	11.122	10.173	6.184	8.251	11.668	0.945	1.994	AAAAATACAGCGTACCAAACGTATGGCAAACAAGCATCGTAACTAAGCATATGGTTTAACATAATATAAGCATTATTCCAACGTAGTATTCCAAAGAAGGCTTCAACATATGAAGTACCATTTCGAATGAGATTGTAGGAAGGAAGAAAATCCAATCGATCGCCGTCCAAATCTTTCCGTTCTCCACAACTCGCCCTCGAAGCCGTGATGAGATGACTCGAGTTCGTAAGGATCTCAATAATAACTCTGAGATCCACAATGAAGTTAACAATGACATCTGGTCAATAATGCCAGTAATGAAAACATTTTAGTAAACAATAATTAACTTGGAATAAAAACGAACGAAGCAGAAGTAGTTCTTCGAAAGAAAGTCTTTTGTCACTGTCAATTGGTTGTCAG…
comp32971_c0	jgi|Helro1|153381	3.47e-06	maker-SCF_091217-snap-gene-0.78-mRNA-1	1.6e-05				0.674	0	1.559	1.687	0.469	0.991	0	0.489	3.545	0	0	0	AAGAGTTAAACCATTTAATGTCTTCTCAGATGTTCATCTTTTCAATTAGGTTTTTAAACGACATGACATAGAGAAAGATCTTTCATTCTGTGCTGTAGACACGGGTATTGCTAATACATTTGACATGTTGTCATCTTTAAAATGTTGTACAACACTTATTACATGTTTTGGCGATTCATCCTTTTCAAGTCTTCTGTACCAAAGTCTA
comp42349_c0								0	0	0	0	0	0.613	0	0	0	1.482	0	0	AAGTGTGAATTAAGACCTCGCACGGACGTGTCATGGCCGTGTTTCGTCTTAAAAGCTCAGACCGTGGTGTACAGCAAGGAAAAGGACACGAGAAGAGCAACAGAGAGAGACATGCACAGCCACAGAGAAGCACACCCAGGCGGACCTCGACATCACGGACACTCGAGCGGAGATCTGCCTCAATCCCAGATTCAGACGTCCAAAAATAAAGAATCATAGGATTCTATAAACTAACGTTAGCTGTGCTGAAAGCACTCAAAAACTCATGGAACCTTCACGAAGGACACACACAAGGACACAAAGAGACGGACTAAGAGAGCAGACAAACTCTGGAAAAGAAATAGATCCTTAGAGCTGGCCGTAGCATGTCTGGGCATTAGTTTTTCA
comp15514_c0	jgi|Helro1|194076	2.59e-16	maker-SCF_092562-snap-gene-0.43-mRNA-1	0	gi|1064303031|sp|A0A0N9E2K8.2|MMP21_DANRE	RecName: Full=Matrix metallopeptidase-21; Short=MMP-21; Flags: Precursor	8.2e-27	0.566	0.325	0.833	0.052	0	0.073	0.216	5.102	6.706	0.997	0	0	TGATGGAGGTCCTCTCCTCCGTGTGGTACAGGCCCAACACGTGCCCCACCTCGTGTATGGCTACCCTCAGCATGTCCAAGCCCCCGTTGTATTGGTGAAGTTTCTTAAAATGCTCATCTCCGTCAAAGTGGATGTCCCCAAATGGCCAGGAATGGGCCAATTCCCCCCCGAATCCGTCGAATGGCTTTTCGCAATTCATGTGATTCCTTTTGGCAAACCTGATGAAGGAGTCCGTGTTCCTTACGTCCACATAGGGCACCTCCTGAAACTTCACCGGCACACAGTCGGCCCACATCCGGAATGCCAACAACAGGGCGGCCTTCTGATCAGCAAAGGTCAAGGTCTCACTCTCGCCTCTTAAGAGCCGCCATCGAATGACCGAGCTGTTGTTTTCTGGCT…
comp24339_c0	jgi|Helro1|192049	4.71e-05	genemark-SCF_088929-processed-gene-0.0-mRNA-1	2.96e-47				5.312	4.327	4.796	7.895	17.929	4.749	3.236	3.293	4.556	2.988	6.278	9.236	GAGTGGTATCCAGTGGTAAACTTATAACCTGATGTTGTTTTTTTTGCTGTTGAACAAATTGGCACAATCCGGCTCGCGTCACGAACGTGTGACAACTTTTTCCTCTTCGGTGATCACTGCTCGGGAATGCGAGGATTCGTGTTCATGAATTATGCATTGATGCGGAGATGAATTGATGGTGGTGAATTGATGCATGACGGATGCATGGAGACGAAGGCAACGACTCGGAATGAAACAACAAACCTCTCGAGTTAAGGAATTCGCAAACGTTGTGGAATGATGCGATGACGCAGTAGCAAACAGAAATCTATTCCACTTGGTTGACCTGTACGGACTGCTGGAGAGAGAGCCTCTGATCCAATCTAAAGTAGGTTCGAGCAGGCCCGTTGGATGCTGGTT…
comp30771_c0	jgi|Helro1|127865	3.6e-44	maker-SCF_089810-snap-gene-0.5-mRNA-1	7.31e-48	gi|74963054|sp|Q18579.1|ETS5_CAEEL	RecName: Full=ETS domain-containing transcription factor ets-5	1.61e-40	0	0	0	0.85	0	0	0	1.66	0.382	0.27	0	0	AAGGACATCAGCAGATTCTCCAAACGCCTTCAAGTTTGGAGTTGAAACAATACACCCACAATGGAGGCCTCAAGGCTGCAGCGGTCAAATCCAACTGTGGCAGTTCCTTCTTGAGCTTCTGGCGGACGCTTCCAACTCCAGCTGCATATCCTGGGAGGGGACCGGTGGAGAGTTCAAGCTGGTTGACCCGGACGAGGTCGCCAGGAAATGGGGCGAGAAGAAGAGCAAGCCCAACATGAACTACGACAAGTTGAGCAGAGCTCTGAGGTACTACTACGACAAG
comp15897_c0	jgi|Helro1|185323	6.3e-116	maker-SCF_092529-snap-gene-0.65-mRNA-1	4.04e-153	gi|55976431|sp|Q6NUC2.1|CSN6_XENLA	RecName: Full=COP9 signalosome complex subunit 6; Short=Signalosome subunit 6	6.98e-93	17.51	16.035	17.03	36.614	25.046	23.957	19.709	19.668	11.769	7.837	150.941	72.103	TTTTTTTTGTTTTGTTTTGAAACATTTATTGACTTGTACTAAACATTTTTAGGGTAGTGTTTTTATTGAACATTCAGTAGAGGATGCTCCTGGTCCTTCTTGTTATGTGGCGCTCGTTAAGCACATTGAATTTGTTAACATACTGGTTAATGGTATTACACGCCTTGGTAAGGACTCCCAAATAAGACATGAGACTCACATCATTGTGTTGCGTATGCAATTCAACCTCGAACTGCTTTGAATTGAGAACTGGCAGACGGTGACAAAGGCTTTGAGCTTCTCTTAAAATTTCGTGGTTTTTGGTCACCAATCCATTCTCCATGGCTTTCACATATTCCAGGATGAGCGTGACTCTGCTATGAAGCATTTTCACGGCATTGTACTGGGCCATAAGGTGCT…
comp24444_c0	jgi|Helro1|189610	2.06e-23	maker-SCF_091684-snap-gene-0.99-mRNA-1	0	gi|327478567|sp|Q460N5.3|PAR14_HUMAN	RecName: Full=Poly [ADP-ribose] polymerase 14; Short=PARP-14; AltName: Full=ADP-ribosyltransferase diphtheria toxin-like 8; Short=ARTD8; AltName: Full=B aggressive lymphoma protein 2	3.73e-19	3.236	3.714	2.869	6.956	8.173	4.262	4.323	2.897	2.294	1.905	9.513	10.447	CAGGTGCTTTACCTGGCGACTTGTGTTTTGCAACCAGGTCAGAATTTCCATAGAGGAGGCAGAGTTTGATATTATGAAGTTTCTTAGAAGAATAGTCCAACAAGAAATTAAATTTTTGGATGAAATGACCGACGAGTTTGAAACATCTCTCATGGGCATTAAGATAATTTCTTATCTGGAAAACAAATTTCAAAATGACCCTTTAGACTTCGAATTAAAGAAAGATCACATTACTATTTATTCAGTTGAAGTCGAAAAGTTTGAGGAGCTCAAAAGATATTTAAAAGACAACTTCTATCAAGAATTCATTCCTGTAAATGATGCCCAGAAATTTAAATACATTGAATCAAATCTAAGTAAAGATATTAACATATTGGTTAATGATTGCATAAGAATTGT…
comp25270_c2			snap-masked-SCF_088662-processed-gene-0.16-mRNA-1	1.14e-104				10.924	7.568	8.225	18.125	9.059	13.385	15.432	17.506	10.568	9.098	4.686	87.227	GGCATAGGTGGCGCTTTATTTATGCTTTTGTGTGTGTGTGAATAAAGACTTTTAATTATTAACGAGAAAAATAACTAATCGGTTGTTGCTTAATAAATAAAAATAATAAATATTTGTTTATATCGATCGAATCCTGCTAACCTGACTAAGAACAATAGTTAACTTTAAAACGATAGGCGGACTTCATGTCATCGGGAGGGTCAGACTGCACGAATGCGTGCGTTCAATTGCTTCAGATCACGAAAAGATTTTCGTCTGCAACGTGCATGGCAACCACCTGCACGTCATTCCTTTCAGCCAATCGGAACAAATAGAAACGATCAGGATCCTCAATTATTGCCTGTCTCATCCGAGAGACCTCCTGGTGGTTGGGAAGTTCCTGATCGTCTCTGGCGAACA…
comp25430_c0			genemark-SCF_091579-processed-gene-0.33-mRNA-1	3.63e-43	gi|464866|sp|P34257.1|TC3A_CAEEL	RecName: Full=Transposable element Tc3 transposase	8.7e-18	4.95	9.029	9.404	9.525	18.574	13.823	5	12.017	21.445	6.288	5.564	8.832	TGTAAACCAGTCCCCAGATAACATTCCCCAGAGGTTTTCTAAAGGAATTAAGTCTGACTAACTGACCAATGACTAACTGGTCAACTCGTAACTTTCAAATTTCTGCTCTGGAAAAATGTCTTCGTCAACTTGGAAGCATCTTGCTGGAAAATAAATTTTTTCTATAATAAGTTTCCCATAAGGTGAGAGATGATCTTCTAATACTTTGATGCAATCTGCTGAAGGCTTTCCCATCCGGAAAGACCAATTCAGTAAATCCTTCACTGGAAATTCTTCCGCAAATCATCACCGATCCTGCTCCA
comp364_c0	jgi|Helro1|189635	0.018	maker-SCF_092256-snap-gene-0.48-mRNA-1	8.52e-104	gi|94717649|sp|Q58A65.2|JIP4_MOUSE	RecName: Full=C-Jun-amino-terminal kinase-interacting protein 4; Short=JIP-4; Short=JNK-interacting protein 4; AltName: Full=JNK-associated leucine-zipper protein; Short=JLP; AltName: Full=JNK/SAPK-associated protein 2; Short=JSAP2; AltName: Full=Mitogen-activated protein kinase 8-interacting protein 4; AltName: Full=Sperm-associated antigen 9	5.69e-23	0.287	0.125	0.107	0	0	0	0.306	0.149	0.189	0.48	0	0	TCGACCGGTTCAATCCAGAGTTCAGTTCCCCTGCCTGTCTTTTGCAAGCCCCTGCTGGAGGAAGACCCGAACATAAAGATTCTCTGTGCTGCTGCCATAACCTGGAAAGGCGGAAGGACGTCGGACGGCGGAGACATGGTCGGCACCAGCGTCTTCTACCCCGACCATGGCGATCCGTTGGGCGCAACCCGGGCTGCCGGTCGTGACGACGATGAAATTGAGAAACTCAACGAAGAGATCTTGAGCCGAGAAAAGGAGATCAAGGACGTGAACGACTTCCCCATGGGCTGCGGGGGCAACGACCCGGACCCTTACCACGTGTGGGTTTGCGTGGACGATAGGACGGGCAGTCACGTGATCGTGGTCGATGCCGGCAACGAGGGAGAGGTTTTGGAGAAG…
comp3825_c0	jgi|Helro1|104475	6.2e-161	genemark-SCF_090688-processed-gene-0.0-mRNA-1	1.32e-107	gi|122146491|sp|Q2KIA4.1|SCD5_BOVIN	RecName: Full=Stearoyl-CoA desaturase 5; AltName: Full=Acyl-CoA-desaturase 4; AltName: Full=Stearoyl-CoA 9-desaturase	7.65e-132	15.232	13.613	11.09	22.146	15.738	29.195	27.693	12.939	10.024	12.298	11.345	26.689	TTTTTTTTTTTTTTTTCAAAAAACAAAACTTTATTGTCCAACAATATGCCAGATTCCTTAGAGCTACCAAAGTCGACCAGTAATTGAATGAAACCTTAAAGGGCTCAGTACGAATAAAGCTCTGCTCTCTGCGAGGAGATGGGATCCACGTTAGATTGGCCATTTACCCTCAGCTATGTAAGTGGGGATATAACACTAGAAAACAGGGCAAGGTCAATCTTTTGATTAGCTCAATATGAACAGGGCATCAATAACATGAAGAGGCAATGATGCCGACAACATTGCAAAGAAATACCGAAAACTTTAAACAAAATTATGAAATGGAGTGATCCTTCAAAGTGTGACAGTGTCTACAGGTTGCGAAAATAAGATTACGTAAATGACTGCAACTGGAATACG…
comp19414_c0	jgi|Helro1|184872	1.65e-161	genemark-SCF_092147-processed-gene-0.6-mRNA-1	3.34e-176	gi|13878808|sp|Q9HD45.2|TM9S3_HUMAN	RecName: Full=Transmembrane 9 superfamily member 3; AltName: Full=EP70-P-iso; AltName: Full=SM-11044-binding protein; Flags: Precursor	4.33e-140	8.816	7.956	5.357	5.496	6.778	7.869	8.442	8.016	9.905	7.679	10.652	1.056	CCTTGCTGTATCTGGCATAGTCCTTCCTGAGAGTCCTCATGAGGATCATGCTGACGAGACCAACCAGGAAGATGACCATCATGAATGAATTGAAGATTGAGAACCAATGGATCCGATGCTGGAAGAAGTTCGGTTCCAGGTACTTGTCGAATCTGTCGGCAAACTTGACTTCAGATCGAACCCATTTGACCTCGTAGGTCAGACTGATCGGAGAGGACGAAGTCACAGGAGTTTTGCCTTCGACGGTCATGTTGACGTCGACGATATTTTGCCCGTTATATCCGATCTGAAAGCTCTTGTGGGTGTAGAGGAGGATCTCGTCTGGCTTATCTCCGACCGATTTCTCTCCGACGGATCCCCAAATTGGAAGATCGTCAATGTACATCTGGTACCAATAGT…
comp45732_c0								0	0	0	0	0	0	0.298	0	0	0	0	0	GCTTGAGGATGCTACGTAATCTGTAGAAGATAATTATTTTTAATAAAACGTCAATAACTGTTCATTTTAACATTTTATAAAATTAAATTTTGACATTTAAAAAGATATTCAACGAACTGCAAGAAATACATTAAGAACCGTAGCATTCCAAAAACAGCAAAAAGACAACTACAAATCAAATAAAGCTCCTTTTGTAGAAAATAACAATTCTTTAAATTATAAAACATAACTTGAATTTCTAAGATTCATTGATATATTATTAGGTTGACAAACCTGAA
comp24823_c0								0.466	1.702	0.321	0.918	2.766	1.547	2.414	1.515	0.641	1.145	3.655	1.985	ACTGTAAGTATTTAGCTCTTGAAAGTAGCAAGGAAAATGAAAACGACAAGACAGTGCAGGGGAAGCAGAGATGAACAACATCGACGGTAATAACAACAACGTAACAGTAACAATGATGACAATAATAACGAAAATGATGGTGATGATAAAAGCAGCCCTATTATTAATAACAAGTTTCTGAAACTACTGCAAACTACTACACCCATCAATCAATATTTAGTTAAACCAAATATCG
comp25939_c0			maker-SCF_000148-snap-gene-1.55-mRNA-1	0				4.556	2.752	2.397	8.217	9.501	5.839	3.496	10.16	8.669	6.119	1.254	0.794	TCCTTGCCCTCTGTCGTCTGCTTGTAGGTTGAATGCTCAGGTGCCACATTTAAAGACTGCCCACATTTTCGAATGTTTACAAAAAGAAAAAAGCCAAACAGATTCACACGGTTTCTTCAATAGTGCAATTCATCCCCAGATTCTACCTGGTGAATTAAGTTGACACATCGTTGAAAGAGGTGGAATAAAACTCGTTTTCGTGTTTTCGTGCAACGACCAGGAAAAGTTCGGTGCAGCCTCTCATTTGCGCAGCTACCTTCTGCAGTTGTGCGGTTAAAACCTGCACGTCAGGTAGATGGATGGATAAGACTTCATGAGTGCGTTTCCAACATGTGAGAACACTTAAATATCGGACACTCATTTAAGATATTCGATGAACAATTTTGGTCTTTGATAGCC…
comp23879_c1			snap-masked-SCF_091431-processed-gene-0.18-mRNA-1	2.47e-146				4.973	6.299	4.494	3.571	1.098	3.451	3.417	6.159	3.195	3.238	0.358	0.448	TGAGTGTGTTGTCTCGAAGATCTGCAAATATTCTTTTGAAAAGCCTGTCATATTCAACCTACAAATAAATTCAACATGCCTCGGCGGAGAGCTAAAGGTTTGCTTCGGCCACGTTGGACTCGTAACTGAAAAAGGAAGTTGCTTGCCACCTGCTGTCATCCTAAATGCAGCTGCTTGCCTTTCAGCCTCCCCAAAATTTATCCTGTCAACACTTTTCTTTGACTTTTTCTTTGTTGCATCACTGCACAATTCGTCCACGTAATAATCATCGGCCAACTCTTCATCAAGGTAGCCCTTAGAACCATTATTATCAAATTCATGGACTGATGATTTTGTTCTTATTCCATCCTGTTTGATCAGGCAAGATGCATCCTCAAGCTCCTCATCTCCACCGGAGCA…
comp9057_c0								0.1	0	0	0.146	0.759	0	0.064	0	0.098	0	0	0.42	ACTACCACATTTCCTTCCGCACTAAACTTGCTTCCTTACATTGACGAGCATTTTTTGTCGAAAAAAGTTACAGAATCTCAAGTCGTCACAACTGACCATGTATTGTGTTTATTCTTGAAATTTGGACTTTCATTTTATCGAGACTTTTGACTTGCGGTTTTGATGTTTAAAAGATGTTCAGATAAAAATCTTCCTTTTGAAGACTTATCTTTAGACAAATTTACAAAACATGGAAAAAGATAAACTGAAAGCTTAATTTTGAAAGAATTTGATGCATTCCCAAAAATCACTTGGATTCATGCGTCACAAAAATTGTATGACCCCGGAAGTCTCAACTCAGACAGTGGTAATAGAGATGTAATCAACAGAATATTTTATAATCAATTTCATGAAGTGCAT…
comp23197_c0			genemark-SCF_092367-processed-gene-0.14-mRNA-1	6.53e-39				3.154	1.377	2.039	5.845	4.746	3.663	5.042	1.826	2.114	2.649	66.02	18.474	TCATTACAAGGTGCTATGACAGAGATATACATTTAGTTTCAATAAAAATTAACTAATTTGCAATGGTAACATACACCCTCATGAATTACACAGAGTGCAAAAGCAGTAACTGTCGGCAGAAACTCTTCTTATTCACTGCTTCCAATCATTCCTTCTCAAACAACCCCACAGCTATTCAAGCAACTTCTGGAGGTGTTCCTTTCTAAAGAGCTTGGAAAACCAAGATGCATTAGATAATAGGCCCAATAAACAAAATGCAATTGTACAAACTTTGTACAAAAAATGTTATTGCTTAATAATAATTATAGTGAAACAAGGTTATTTTTTAAGGAACTGATAAAATGTCATCAATTACAAGCAAAGACAGACTGCTTAGCTTGGGCCTATTTTATTGATAGT…
comp22100_c0	jgi|Helro1|173818	1.95e-09	maker-SCF_092508-snap-gene-1.42-mRNA-1	0				0.984	1.213	1.781	2.392	0.079	0.588	0.883	1.685	1.892	1.252	4.291	0	AAGAGGCTCAAAAAGGAAGCCTCAAACACAAAGATTCGCTTCCCATGATCGACTTCCTCTTGTGGTCGGTCCTCGTGTTCGAGTGGTCGGTCCTCATGTTCAAGTGGTCTGTCCTTGTGCTCGAATGGTCAGCCCTCACGCTCGAGTGGTCAGCCCTCGTGCTCGAGTGATCAGCCCTCGTGCTCGAGCGATCCTTCCACGAGTCGACAACCTCGTCAGACTTCTTTTTCTCAACCTTGCTCAAATTCTTCTCCTTGCTTCCTTCTTCTGATTCTCTGTCTTTCTTCCCAAGACACTTTACATTCCCAATCTTTTTCTTCAACTCGATGAGTGAGTTTTTGTTTATAAATGAAGCTGCAAATTCTTCCCTCATTCTTTTACTGAATTCTTCATTCAATT…
comp24616_c2	jgi|Helro1|92300	4.14e-114	maker-SCF_090845-snap-gene-0.48-mRNA-1	0	gi|341941984|sp|Q9R1W3.2|RN103_MOUSE	RecName: Full=E3 ubiquitin-protein ligase RNF103; AltName: Full=KF-1; Short=mKF-1; AltName: Full=RING finger protein 103; AltName: Full=RING-type E3 ubiquitin transferase RNF103; AltName: Full=Zinc finger protein 103; Short=Zfp-103	6.09e-69	38.558	46.2	46.604	132.868	123.393	100.701	64.115	32.105	34.932	25.565	114.759	201.588	CCTTAAAACTACCAAATCGAAAGGAGCATCAAAATCTATCGAAGCGCAGATAGAGTTCCACCAAAAGCAAATTAAACTGACTGAACTGTGGCAAGGGTCCCAGCCTCGAATGTACATTGCAGGTGACAAGAACTCCCAAGCTAAGTAATCAACTGTTGCAACGAACTTTACATCAAAATGAGCCAGAGGATGTTCACCTCCTACTTCTTCAATTACTAAATGACCAATAATTAAAGCTATGGCAACTTTATTAGAACTGTCCCAAATTTTCTAATTTGCAAATTCATGAAAGACAAAGATTCCATTTTTAGTCATGTTGTTCTGATGTTTCAGCTTAGAGGAACTAAGTAACCTTGTTGCAGACAGTTTTTTTTTACATTCAGATTTTGGATAGAACAA…
comp25393_c1	jgi|Helro1|184509	2.51e-22			gi|128748|sp|P03905.1|NU4M_HUMAN	RecName: Full=NADH-ubiquinone oxidoreductase chain 4; AltName: Full=NADH dehydrogenase subunit 4	1.57e-122	0	0.188	0.037	2.578	0	6.048	3.989	1.066	1.204	0.024	4.646	0.514	ACATAGGTATGGTCTGAGCTATGATATCAATTGGCTTCCTAGGGTTTATCGTGTGAGCACACCATATATTTACAGTAGGAATAGACGTAGACACACGAGCATATTTCACCTCCGCTACCATAATCATCGCTATCCCCACCGGCGTCAAAGTATTTAGCTGACTCGCCACACTCCACGGAAGCAATATGAAATGATCTGCTGCAGTGCTCTGAGCCCTAGGATTCATCTTTCTTTTCACCGTAGGTGGCCTGACTGGCATTGTATTAGCAAACTCATCACTAGACATCGTACTACACGACACGTACTACGTTGTAGCTCACTTCCACTATGTCCTATCAATAGGAGCTGTATTTGCCATCATAGGAGGCTTCATTCACTGATTTCCCCTATTCTCAGGCT…
comp11139_c0	jgi|Helro1|162826	1.1e-05	maker-SCF_092339-snap-gene-0.26-mRNA-1	3.98e-37	gi|296439742|sp|A2AHG0.1|LZTS3_MOUSE	RecName: Full=Leucine zipper putative tumor suppressor 3; AltName: Full=ProSAP-interacting protein 1; Short=ProSAPiP1	0.000781	0.28	0.793	1.988	0	0.143	0	0.579	0.371	2.95	1.308	0	0	AACAACAACACCAGCAGCAGCAGCGGCAGCAACGGCAAGAACCTCAGCAAAGAAGGGGAATTGATTATCCAGTTGAAGAGATCGATGGAGAGAATGGAAAAGGAAAGAACGAAAGAGCAGAGGATATGGTTGGATGAGAAGATGAGGGTCATCGAGTACCAGAAGAAGCTGCAGGATGCCTACCTCGGTCTTTCCAGCCAGTGCAGGAAACTCGAGCTGGAGTTGAGACAGTTGAGGGGCACCACGTGAAGAGTTGTCGTTGCATAAGTGGTACTTTTAGTGCGCTTCCGTCATGGCGTCATAATTAGCGATCGATACA
comp24134_c0	jgi|Helro1|181659	1.21e-10	maker-SCF_090928-snap-gene-0.50-mRNA-1	6.44e-108	gi|12644225|sp|P35346.3|SSR5_HUMAN	RecName: Full=Somatostatin receptor type 5; Short=SS-5-R; Short=SS5-R; Short=SS5R	7.46e-06	25.933	23.888	28.673	5.53	16.55	12.284	22.691	21.263	19.94	32.6	2.773	23.247	CTGAGTGAGTGACTGAGTGAGTGGCTGAGTGAGCGAGTGTGTGAGTTAGTATGAGTAAGAGAGTGATTGGAGAGGACGTTCTCAAAACACACAACACAAGTGATATCACGTGATTTATCACCCGCGCGCAGCTCAAAAACAAAAACCCAAAGCCGAACTCAACGGTAACAAGTCGTGCATGGCAGTAATAGACCGCGAACCTTCTGCGCGTCA
comp20918_c0								0	0.81	6.824	1.055	25.21	0	2.632	0.821	0	0.682	9.164	0	TTGGGAGATGTCAAGCTATAGTAGACCTACAGGTCCACCAGAAAGCAACACTGACAATGTTCAATTAATTGAGAATGCAACGTTATTTTCAAGCTCTTTGGACAATACTACTGTAATTGCTGAATTGCAAACCGAAACCACGATTGATAATTTGACTTTGTATCTTTCGCCCGACCATTCTGCGGTTGAATCTACTGAATCCATAACTTTCC
comp21563_c0	jgi|Helro1|164658	2.2e-40	genemark-SCF_090774-processed-gene-0.6-mRNA-1	2.87e-162	gi|91207950|sp|Q9BZF9.2|UACA_HUMAN	RecName: Full=Uveal autoantigen with coiled-coil domains and ankyrin repeats	1.19e-05	93.571	102.768	95.866	76.991	61.593	88.529	92.092	96.168	167.501	141.973	182.474	65.465	TCTGCAAATGCCATGTATTGGCTTGAGGCCGAGCTTGGCGAGTGCCTTTCTCGACTTCTTTTCGCTCCTGCTCTGCTTGGAACGAACATCATCTCCAGAATTGAAAGTTCTCTCCTGGTGCTTCTCATTGTCCTCCTCATCTGAAGCAGCAGATCCAATGCTAGGACTGGCTGTAGCCTGAGAACTGAGCTTCTCCTTTGCAATTGGAGATGCAACGGCCTTGGCATTTTTGTTTTTCGATTTGTTCTTCTTTGACCTTCCACCAGTCTGGTTGGAGTCAGCTGGGAGAGGTAGGTTCTCCTTGTTGCCCTGTGATCCAACACTGCTGTCTTTGTGGGGTTCTCTGGCAGGTTGCTGGGCTCTCTGGTTCTTCTTCTTCTTCCTGTTGGAACTTGTTGC…
comp24553_c0			maker-SCF_092420-snap-gene-0.64-mRNA-1	2.06e-104				16.072	11.719	15.241	4.667	20.997	8.934	12.141	12.187	9.445	20.912	5.964	20.163	TCTGTCAATGCTGAACAATGTGAAAGTTGAAACTATTAACACTTATTATTGTTAAGAGCAAGGAAGTTGAATGCTGCCTTGTTATAATTATTCAAAACATGAGATCCTTGTCTTTAAAAATGTTTTTCAAATAAGTAGTTGAGTTCAACAGAACAACAGTAAATGTAATTGGAGCTCACTACTTCCAATCTCTTATGCAAACAAATTATCTTATTGTAATTAACAAAAACAAATATCCAAATTTATCCATATGGTTCACAATCATTTTTTCTCATCAAAAATATTTTACATTGAAAGTCATATAACTCACTTTCCAGTCTTCTCTACAATGTTGAACATTTTTCTAGCTCTCAAGTAGACAGCATAAGGAGATCTGTTGATCTTATGACCTAGGCGTAC…
comp38692_c0	jgi|Helro1|187825	1.22e-25	maker-SCF_000215-snap-gene-1.33-mRNA-1	1.48e-73	gi|327478516|sp|Q80W93.2|HYDIN_MOUSE	RecName: Full=Hydrocephalus-inducing protein; AltName: Full=Protein Hy-3	3.27e-20	0.117	0.077	0	0	0	0.125	0	0.457	0	0	0	0	TTGTTAAAATATCTGTCATCTGCAACATGTTTCCTGCACCATAGCGTCGACTCGTGACTACTCATACAACAATGTACTCACAAAATATTTTGCTCGTGGTTTAATAATGTCAACTTGGTATGTCATGCAAATTATACTTCAGGACTGACACCCTTCAAATAGTAAACCCATTGAATTCCTTGCATGTCATTTGATTGAGTGTGAGAGATGGTGAGTTTTCCAGTTTCAGCTAATCCAAAATTAGAGTTGCCACCACTGTAACTGACAGATATGATGTGTTCTTTTTGAGGTAGGATGGTTTCATTGTAGGAGTTTAATTTGAATAGCAGATTATCTACTTGAAATTCAAATACTTCTGCATTTTTAAAAACATTTTTGAATGGTATCTCCATGGTTGAG…
comp20910_c0	jgi|Helro1|66475	0	maker-SCF_092439-snap-gene-0.53-mRNA-1	0	gi|341940924|sp|Q3U1V8.2|M3K9_MOUSE	RecName: Full=Mitogen-activated protein kinase kinase kinase 9	1.7e-160	13.227	18.382	14.118	9.616	21.356	10.247	12.256	14.256	15.522	12.038	3.045	13.517	CTCAGGTCCAAAGAACAGGAACTGAGATCAAGGGAGGATGAATTAAATAGAGCTGCACTTCAACAAAAGATTCATGAGGACTTTTTAAGGCAAAGAGAAGAAAGACTTGCTGAGAAAGAGGTGGAACTTGTAGAAAGGGAATTAAATATAATGATCTTGCAACAAATGATTTCTAAACCAATACTTAAGAAGAGGAATGGAAAGTTTAAAAAAAGCCGTTTGAAGCTTTTGAAACCACCATCAAGCAAAAGTGTTAATGAAATTTCAAATCATCAAGACAAACAGATTGATAAATCAAGATCAAAAGTTCCAGGGATTGGAAAATGCCCAACAAGTTCTCATTATTTGCT
comp19716_c0	jgi|Helro1|184045	7.28e-58	maker-SCF_093386-snap-gene-0.3-mRNA-1	0	gi|519882077|sp|P0DM44.1|LGR6_DANRE	RecName: Full=Leucine-rich repeat-containing G-protein coupled receptor 6; Flags: Precursor	1.03e-21	15.737	12.744	19.277	1.008	2.469	3.441	9.768	11.044	7.535	6.788	5.917	8.037	CAAATATTTACTGGTGCAAAAATTAAGCAATCTAGGTAGTTTAATGAATGGGGTATATTTTGTAGAAAAACCCACGGTACGATTACTGATTTCTTGATATTCTGGTCATTCATTTCCAATTTTATTATTTATTTATTATTGTTGATGAAATGTCAGACCATGTATTCCATGTATTCTCTGCATTGCTTGGTACGATACCTGGTACAGAATGTAATTGTTTCCTATAGAAGACAAGTGTTATCCGAATGTCGAAAAATACACCATAATATAAAAGCAAACTAAAAAATATAATCAAACGACATTTTCATTAACAGCCAAATTTAAATTTTTAACTTTAGAAAAACGTTTTGCATCAATGGTTAGCATTTAATTAATGTTTATTATTATTTTTTTTAATAA…
comp23306_c0	jgi|Helro1|185083	5.22e-84	maker-SCF_092339-snap-gene-1.70-mRNA-1	7.45e-161	gi|30580423|sp|Q8IX29.1|FBX16_HUMAN	RecName: Full=F-box only protein 16	3.43e-39	8.6	12.551	9.517	38.423	19.822	28.869	29.651	8.01	6.703	9.499	3.71	9.967	TCTGGCATCTCTTCATCATCGCTGTCTTCCTCATCATTTGCCAACTCGTCCCCAGCACCCTTGAAGCTGCCCATGTCGCTCATCATATCTTCGAACGCCATGTCTTTGTTAAATGAATTTTTATCGGACAATCGACGTTCTCTGTTGGTGTTAAGATGATATTTTGCCTGGGCCGACGTGATTCCACTTTCTTCCTCTTCGTGTCGTCTCGAGAAGCTTGGCCGATCGCACGCATCGTTACTTTTCTGCCAGCATGAATACTCTATCGTCTCTGTCCTCGTCGTGTGCTCTGATGATTGGTCAAACCTTTCGCACAGATGTTCGGCTCCTCCCATCGTAGATGCGGTGCCTTAACATCTGCAATGTCGTGCCGTTTTGAATTTCCAATGCAGAATAGTG…
comp47244_c0			maker-SCF_090395-snap-gene-0.22-mRNA-1	1.93e-41				0	0	0	0	0	0	0	0	0	0.508	0	0	CGATGGTCGAACAGAGAGGAGTTTAACAGTGATGAACAAATCCTACGACTTCTTCCAATTGGAAATGTTTAAACTCCACGCTTGGAAATTCGAGACTGGAAATGTTATCCAACTTCATGGAGCTGTTCAAACTGACCAGTATTCTGCCAACACCTTCATTGTTCATGAGACCAACAACAACCTGATTAGCCTGCAAAACGTTG
comp26326_c0	jgi|Helro1|190718	9.11e-175	genemark-SCF_110847-processed-gene-0.0-mRNA-1	0	gi|223634791|sp|Q8C8R3.2|ANK2_MOUSE	RecName: Full=Ankyrin-2; Short=ANK-2; AltName: Full=Ankyrin-B; AltName: Full=Brain ankyrin	0	27.857	25.975	14.258	15.63	16.052	18.802	15.755	12.737	12.965	15.164	10.793	21.191	TGGCAGCCGAATGGGACTCGGGTTGTTCATCAATCTCTGTTTTTGTCCAAGGTATACAATTTCAAGCCAAAAAATGCTTTCTGACTCAATTTCTATTCCAAATGACCTCTCAATGGAGGCCGGTCTAATAGTGAATCAGGCTCTTAATGCTGCTATTGAACAAATTCGAACAGAGAGCTTGCATTTAGATTATGAAAATGAGGATCTTGAAGATTCTGTGGCAGTTCATGTATATACCGACACTGTGGAGAAAGAACCAGAGATCGAGACGTCATTATAAAAAGAGTTGTGATGGAAGGACCCGAAGACGAATTACCGACAAACGAGGAACAAGCACAAGAGATGCTTAAACAAGTTGAGTGCGATGAAGAACCTGAAATGCTGAAATCTCCACTTTTT…
comp25882_c0	jgi|Helro1|75655	1.49e-62	maker-SCF_091897-snap-gene-0.41-mRNA-1	0	gi|81911511|sp|Q6Q0N0.1|CSTN1_RAT	RecName: Full=Calsyntenin-1; AltName: Full=Alcadein-alpha; Short=Alc-alpha; Contains: RecName: Full=Soluble Alc-alpha; Short=SAlc-alpha; Contains: RecName: Full=CTF1-alpha; AltName: Full=C-terminal fragment 1-alpha; Flags: Precursor	1.68e-59	151.308	158.065	138.78	104.592	107.886	111.907	135.924	170.698	108.707	120.126	122.367	77.434	TTTTTTTTTTTTTTTCAGGCTGAGAAAATTTATTGTAAAACTAACAGCTTTTATTTTTTTAGATGGCAGGGATAAGAGATCATATTGAGAATTGAACAACTGGACAGTAATGTTTCATTGATTACACTCAAGAGAATATTAAAATTATGATGTTTACAAAATTTACTCTAGACAGAAAGAAAAATCCAAGCACATGCAAAATCGTTTTGTAGTTCCATGAAAATGTCAGAGAAACTCATTTAACAAATTCGGCCTAATTTTTTCTCAAGTTTTCTATGAGATTTCCAAGCTTCATAGCTCCTTTTAAATTTCCCGAAACAGAGAGCTGGCCACTCATAAAAGCATTGAATGGACTCAATTTTCCTGACATCAGATCTTCTAAAACTGTCTTTGTCATGG…
comp19552_c0	jgi|Helro1|190744	8.77e-73	genemark-SCF_088778-processed-gene-0.0-mRNA-1	7.93e-158				2.302	3.159	2.871	0	0	0.924	0.379	3.392	2.419	20.392	0	28.637	GGAAAGTCCACGTAGGAGAGTTTGAAGTTCGACGAGTTTAAGGGCAGCGAGGACTGACGTGGAAGATGCTCCAGTTGTGCAGGAGCTGGGAACATCATCTGCTCACCTGAATACGAAAGATTCGACTCCCTATTGGCCAGGGCGAACGAGTGGCTGGCGGGCAACCCCCATCTAAAGGTCAAGACCTGCGAGAGCATAGAGGTCAAAGGTCGTTACGATGGCATCGTGGACACCTGCAAGAGTTGCTACTTTGAAGCTGATCACAGCAAACGAAGGATGAGGAATCTCTACATCAGGGCGCTCAGGTTGTGGGTCATTCCCAAGGAGGAGGAGGACACGACTGAACCCCAGCAGATCGGCTACGTCAACGTCGTTCCAGCCCGGAACAACATCGGGACC…
comp25764_c2	jgi|Helro1|72578	0	maker-SCF_092128-snap-gene-0.77-mRNA-1	0	gi|74708096|sp|Q5NDL2.1|EOGT_HUMAN	RecName: Full=EGF domain-specific O-linked N-acetylglucosamine transferase; AltName: Full=Extracellular O-linked N-acetylglucosamine transferase; Flags: Precursor	0	0.891	1.441	1.634	1.187	0.181	1.302	1.066	0.946	2.796	2.201	1.37	0.652	ATCCTTCTTGTTCATACAACTTCTGTATGGTTATATCCTTCCTGTTCATACAACTTCTGGTTATATTCTCATGATGCAATATTGCAATGGATCGATTCTTTATAAATTATGGTGCATTTCTCTCCTTCTCAGTTGTGCAATTAAATATCATTGTGTAATTAATTATTATTGCGTTATTAATTATTAATATTATTATATAATCGATTATTATTGTGTTACTAATTATTGTGTGTAATTAAACATTATTATGTAATTAATTATTGA
comp17177_c0	jgi|Helro1|110263	3.08e-10	maker-SCF_092796-snap-gene-0.73-mRNA-1	0	gi|14285643|sp|O94826.1|TOM70_HUMAN	RecName: Full=Mitochondrial import receptor subunit TOM70; AltName: Full=Mitochondrial precursor proteins import receptor; AltName: Full=Translocase of outer membrane 70 kDa subunit; AltName: Full=Translocase of outer mitochondrial membrane protein 70	5.15e-60	16.874	20.522	15.991	28.374	18.377	25.047	20.701	16.137	13.587	19.753	13.984	19.214	CACGTGATATATCTATATTTCGAGAAATAGAAGTCCATTTAAATACATACTGAAGTGGACTCCTTGCTGACTCAGCCCTCAATAGATTCAGGCATTTTTACCTTGCATAAAATATAAACAGCATGCACGTTTTTTTCCAGAGTAAGATGCAGCAAGATATGGAAATAAAGTTCAGCACAGTACAAGAATTGCAAAAATCGTGATATTGAAATTGTTATCATTATTAAGCAAACATCATCCAATTCTTTTAAGCATTGAATAATTCCTTAACATTTTAGAACATTTACTCATTCAAAATAAAAGTTATCTGGCCAATTGAGACACTGGAGCCAGCAGAACGCTTCAGTTTCTTGCATCTACTTGTTGACTCATAACTTTTTGTTGTAGCTCAGCAGATAA…
comp26066_c1	jgi|Helro1|103833	1.91e-09	maker-SCF_091419-snap-gene-0.11-mRNA-1	0	gi|408407543|sp|F1RCR6.1|TRIPC_DANRE	RecName: Full=E3 ubiquitin-protein ligase TRIP12; AltName: Full=HECT-type E3 ubiquitin transferase TRIP12; AltName: Full=Thyroid receptor-interacting protein 12; Short=TR-interacting protein 12; Short=TRIP-12	1.51e-16	5.771	4.51	5.461	4.088	1.342	3.569	5.841	5.484	5.992	9.417	0.646	0.326	TGATCTTGTTGACCTGTGGTGCCCTCACTGACTTGTGTATGGGTGAGGGGAACAAGCCGCAAGACGAGAACGTATACTTGGACTGAGTGTCCTTCTTTGATTCATCTGCATTAGAAACTGGTTCCCCGTTCCAGAGTTCAAGGTCGTGCCTTTGAAGTTCCTTCGACACCAGAGCATAAAATTCCATGGTCGGTCCAAGACCCGTACCGACCTCATTCTCGTACTGAATCTCCAGTAACGCTTTGAAGTTGCTCATGTCGCCGATGAGTTTCTCGGCCTGCTTGAGAATGTCGTCCCTCGATATCGTGGCCTTTCTTCTCTCCAGCCTCGGCACCACCCTGTCGTTGTTCTCCGAGCTGCTCCCCTGGTCCTGATTGGATTCCCTCTGCACACGGTGCA…
comp13569_c0	jgi|Helro1|113667	2.33e-159	genemark-SCF_117085-processed-gene-0.5-mRNA-1	0	gi|73620974|sp|P49657.2|MNB_DROME	RecName: Full=Serine/threonine-protein kinase minibrain	4.8e-138	3.559	5.051	3.387	3.444	1.48	2.95	3.118	4.912	5.363	5.222	0.771	1.399	ATCCTAAACTCCACATGTCGATGGCAAGATCATATGCCAGTCCCAAGAGAACTTCAGGGGATCGATAGAATCGACTCTGTATGTACTGATAAATCCTATTGCCGATCTTGCACGAACTTCCGAAGTCAACGATCTTGATGGACGATCTCTTGGGGTTGCAGAGGAGGATGTTCTCGGGTTTGAGATCGCAATGGATTATGTTGAGGCCCGGCAGCGATAGAAACCTAAGCGCCATGCAGAGTTGCTGGGCAAACTTTCTAGTCAGGTTTAGAGAAACTCCCCTGAAGTTGGTGTTCCTCAGCAGGTCATACAAGTTGTAGGAGAGTAACTCGAAGACTAGACAGAGATGGTTTCGGAACAGGAAATGTCGTTTTAGTTTTACTATGTAGTTTTTGGTGT…
comp25873_c0	jgi|Helro1|107185	7.64e-42	maker-SCF_000149-snap-gene-0.96-mRNA-1	0	gi|158524238|sp|Q9WTN3.4|SRBP1_MOUSE	RecName: Full=Sterol regulatory element-binding protein 1; Short=SREBP-1; AltName: Full=Sterol regulatory element-binding transcription factor 1; Contains: RecName: Full=Processed sterol regulatory element-binding protein 1	1.12e-46	5.355	6.793	3.892	4.071	6.771	3.36	5.235	9.871	8.206	6.911	3.133	14.359	AGGTGGGATTCTCATTCGTGCACAAGCCTCTGTGCATACATTTTTGTTGTTAAACAGGTGTGATATGTCAGAGCAAGTTTGGTGGTATCAACCTTGCCCTTTCTGCACTTAACCTTGGTGAGGCTGCTGGGGATATATTCAACGTTCAGGAGCTGTCGGAGTTATACATTCTTGCTGCCCTTACCGCTCAGAAGGTTTTGCCGAGGCAATTTCTGCCCCTCATCGCATTTCTGATGAAACAGGCTTTGTCTCGTCACATACTTTACCCCCATCTTAACTGGATCAACACTTCTTCTGGCTCACAGTTTCTGTTTTCAATCCACGGGAAAGATAGCCAAGGATTAGATGCTCCCGGCTCGATGTACACCTCTGAATTGGAAAATAAAAGTAATTAATAAT…
comp13619_c0			snap-masked-SCF_091865-processed-gene-1.86-mRNA-1	1.63e-05				0.268	0.178	0.321	0	0.324	0.331	0.872	2.082	0.559	1.402	0	0.157	CAAGCTGTGTTTGATGTTAATTATTTATATTATGATAATGTTAATTCTTAGTTATGTAATAATATTTATATTTATGTTGAAATAATTTTAATTACGTTTATGTAATATTAACTTTAATTATATTCAAGCCATAATAATTCTAATTATATCCATGTAAAAATAATTACAATCGCATTTATGTAATTGTAATTTTCACTAACAACCAGAAGTGGAATGTACGCAATGAAAAGCAAGACATACTTGGACAAGTTGTGCACTGAGTGTGAAATGATTAAATCAGAAGATTGAGTGACACTTTGGTGCTGACACCCACTAAAGACATATC
comp24106_c0	jgi|Helro1|168363	3.23e-93	maker-SCF_092533-snap-gene-0.59-mRNA-1	0	gi|825169188|sp|H1AFJ5.1|SCNNA_NEOFS	RecName: Full=Amiloride-sensitive sodium channel subunit alpha; AltName: Full=Alpha-NaCH; AltName: Full=Epithelial Na(+) channel subunit alpha; Short=Alpha-ENaC; AltName: Full=Nonvoltage-gated sodium channel 1 subunit alpha; AltName: Full=SCNEA	1.06e-26	10.277	4.779	9.452	3.498	8.925	13.238	10.414	7.82	8.825	3.766	5.662	7.423	TCTCTTGACAAGGAATACTGCACCTCAAAGCACACGGTAAAGTTCCATTTTCGTATCTCTCCCACACGGATTTGGTACATTGGTTGCTGCTTGAATTTCCTATTTCAACAAGCTTTCCAGTGACCTGAGAACCTCAAACTCGTCCAACTACGGCAAGGTTGTCGTGTTCATCCAAGACTTTAGCCAAACCACTGTGTCTGAGACACCAGCTTATGAGGCGCAGCAGCTTTCCTCTGACATTGGGGGAGTTTTGGGTTTGTACATCGGATGCTCCATCCTGTCCATCGTCGAATTCCTTGAACTCTTTCTCGACGTAACCTTCCTAGGAATGTACCACACGGCCACGAACACTTGTCAATGCCAAAAGAACGATTCAAGGAAAAAGAATCAAAACCGATT…
comp23064_c0			snap-masked-SCF_086912-processed-gene-0.5-mRNA-1	0				1.81	1.096	0.996	0.399	0.334	1.157	2.11	1.243	2.952	2.549	1.564	0.278	ATAACCTGCACATAAAAATTGATACGATATCTTTTTATTGAATCCCAATAACAAGCATCTCATCTTGAAATTGTATCGCATGTAGGATCGTATCGAGTTACTCAAGTGTGGGTGATGTGGGTCTGTTTGTCAGAGAATGTGCATTGTTTCCCTCATCTTCATTCTTACACTCGCATAACTAAAAAAGCTATATATATTATATTTCATATTTTATCGTGCATTGGTATTTCACTGTTGCCTTGAATCGTGTCATGCCGGTGTTCATGTTTCTGCCACGGGCTTTCAGGCAGCTTGGAAACTGCCATCCTGCACTGCACGGCCTGCAACAAACAACTCGGCATCGACGGACTCATGGATTTCCACAGGCACCCGATGCTCAAAGTTCTCGTTTGTAGGAAA…
comp24049_c0	jgi|Helro1|173575	2.42e-95	genemark-SCF_091140-processed-gene-0.0-mRNA-1	0	gi|75018194|sp|Q8WPA2.1|AR_BOMMO	RecName: Full=Allatostatin-A receptor; Short=BAR	1.57e-27	2.616	1.097	1.786	0.05	0.259	2.017	0.891	7.159	2.859	3.21	0	0	AGCTAATGTGACGTAACTACCACGAGATCAGGTAAAAACCACTCCTGTACAAGCTCTTCTCTTCAAACGAAAGATTTCTAAACTAAGATTTCACAAAAAATGCCAATTGAACTGAAATATAAGCCAAATAATAATTCATAAAAACATATACTCAAGTATTAATCAATATTAACAATAAAAATAATATTAATAAACTAATAATATTATTAATAATACAAAAAATAACAACCCAAATTTTTAAATTACAAATCTTGCTAGTGTCAGAGCAAACCGCTTATATGTCCGACGGCTTTTGGCTTCCTTGAACGACAGATAAATCGATGACTCTTTCCAACGCTTCCCCTGTCGATTCAATCCCGTCCCCTGATAGCAGCTGGGGGCAGCGAGAGAAACCAATTC…
comp18677_c0								1.848	0.638	0.428	0.345	7.325	0.872	2.181	1.011	2.893	0.978	0	0.147	TTTAAAAACTTCACATTCGTTTATTTAATAAGTTAAAATAAAAGATTGCGATTAGTTACACATTACATAAAACGTGGATCCAGCTTGCATGAAAAAAAAAGGTCAAAAATACTCTATAGCGATTTAGTTTGAGAGTCCATTTTGAATCGACGAAACAAAACCAACGACCCCGAAGAAGCGGGAGTTTTAGCGGCTTTTCAGACGACAAAAATAAAAACTTACGAAGTGATAAGGCATTTAACGATTACCTGATAAGCACACGTCGTAACTCTAATTTAATTTAATGCTCAAAAAAAACCCCACCAATAACAACGACAACCATACACATGGCCATGTACACGAATTCACGAAGTGTAAAGTGCTTGGAAAAGTGGGGATGAATGAGGAGAAATCAATCAT…
comp51055_c0								0	0.35	0	0	0	0	0	0	0	0	0	0	TTTTGCTTGCCCATTTTATTCATTTATGCATTACGTTACATTCTTACGTTTGCGTCCCGCCGGAGTGGACCGTAGGCCAAACGGTCTGCCCACCCCTCCTCTACAGCATTGAAAGATTTAAAATATATTTATATGCATTCTGGCATTTCTATAATTGCATAATTTTTGCAACTTATTTGTTAAGAGCTCGAAGTAACGCTATTAAAATAAAACTGACTATCAAACACAAAG
comp24702_c0			snap-masked-SCF_089163-processed-gene-0.8-mRNA-1	2.28e-06				191.661	231.063	134.249	240.663	185.016	191.949	161.337	186.884	213.287	161.058	208.489	135.25	CCAGTACAATTTGAGCGGCATAAAATCTCGAGTGAGGTTCGCTGAAGCGTCCTATCCTGCGGAGATGAGAGAACATCTCACCGCCAGTCACAAATTCCAGCACCATGTACAGATTAGAGTTATCCTTGAAACTGTATTGGAGGCCAACGAGAAATGGGAAGGAAATGGCCTGCAAAATCCTTTTCTCATTTAGCGTGTGCTCTACCTGTTTTAACTTCACCACCTTCTGTTTATCCAAGATTTTCATGGCATAAAACTCTTTTGTAGCCTTGTGTTGGACCAACATGACTCGACCAAAAGATCCTGTGCCCAGAGTTTTGATTCTATCGAAATCGTCCAGAGACGCTGTATTTTGTTGTGGATTTTCCCATTTTTGGTTGAAATCTTCACGTGCTTGAG…
comp20212_c0	jgi|Helro1|89500	1.98e-22	maker-SCF_092020-snap-gene-0.108-mRNA-1	0	gi|50401555|sp|Q8AXB3.1|VGFR4_DANRE	RecName: Full=Vascular endothelial growth factor receptor kdr-like; AltName: Full=Fetal liver kinase 1; Short=FLK-1; AltName: Full=Kinase insert domain receptor-A; AltName: Full=Kinase insert domain receptor-like; AltName: Full=Protein-tyrosine kinase receptor flk-1; AltName: Full=Vascular endothelial growth factor receptor 4; Short=VEGFR-4; Flags: Precursor	1.41e-39	0.202	2.352	4.18	1.069	0.338	1.094	1.177	4.232	3.666	1.693	1.741	0	CTACCGTAAACAGGCTCGCTCAGAAAGTTCGATGTTTTTTGAGGGTACACCCATCTGCCATGGTCAGCCGGAGGAGGGTCTGAGCAAGTGGCAAGGTCGGAGCAGGGGGACCAACTCCACCAGACATCAGGAAGTGGAACTCCGTCGAACTGACACAGAAGGCTGTAGGTGGAGTTAAGTTGATACACCTGCTCCTGATTGGTTATCCGATTGATGGGCGGTACTTTGACCGTAAGGTTAAAGAGCAGTGAACTTGTGACCTCCGATGCTGTTGCTTGCAGTTTGTAGAGGCCAGTATCGGAAGGATTAGGATTGAATATCGTCAACTCGTTGTCTCTTGCTACGATTCTGAAGTCGTCCACCAATGGGGCATTGTTTTTGAACCACTTAAGGGCGGGG…
comp17863_c0	jgi|Helro1|169912	3.38e-28	maker-SCF_092212-snap-gene-0.26-mRNA-1	7.42e-120				6.19	7.351	3.744	23.902	14.221	25.066	14.141	4.216	5.235	4.908	0.559	5.222	GTCCCCTGATGTCCATACCAGAAACAATTGAGGATGCCACATAAGTCAGTACGCACAGATAGCTGCTCGTTATGGCAGCTGCCATGTGACCAAGTTTCCCCAAGTGTGACCAAGAGGCAGGATGGCCGTGCTGGAGATGATTGAGGCGGATGACAGAATCAAGGACAAGAGTACCAGACACAAAATGGAGGACAGCCATGAAAATGTACATAACCATGTCCTTGTGATTGCTAATAATATCAGATATTAAAAGTTACTTTGTTCCATATGTATGTCCAATTCCAATGAAAACCAATAACCCCCAGCTCACAAATAGTGACCAGTCGAGAGGTAATACTTCTATCAGTCCACATGTATGGAGAAACAGTGAGCTGAAGGAAACCAATGAGCTGAAAACGG…
comp22938_c2	jgi|Helro1|113708	0	maker-SCF_092912-snap-gene-0.32-mRNA-1	0	gi|81885269|sp|Q6P6R7.1|SGSM3_RAT	RecName: Full=Small G protein signaling modulator 3; AltName: Full=BDIF-1; AltName: Full=RUN and TBC1 domain-containing protein 3	7.16e-157	6.69	7.724	6.01	5.991	3.765	6.716	7.661	6.584	7.726	5.708	1.53	3.346	ATAAATTGTTGAGTCAAAGATTTATTGAAGACCCTCAGCACAGACTGAAGTGGATTGCTTACTTGGAGTTTTCACACAACAATAGCATTGGAGACCTGACATGGAACAATATCGACCACAGACTTCCAACTTCCGAGAAATTGAAGTTGATGATCAGGCAGGGAATTCCTCACTCAATTCGTCCTCAGATTTGGATGAGGACCTCTGGTGCAATGGAGAAGAAAATGAAATCAGAGACCAACTACAAAATGATTGTCAAGGCAAGCTCCAATGATCACCTCATGACCTCCAAACAAATTGAAAAGGATTTATTGAGGACCATGCCCAGCAATGCCTGCTTCTGCAACATAAACAGCACTGGGATTCCAAGGCTGAGGAGAGTTTTGAGAGCCATAGCTT…
comp22378_c0	jgi|Helro1|185550	2.79e-124	maker-SCF_090052-snap-gene-0.24-mRNA-1	1.66e-126	gi|47117660|sp|P61209.2|ARF1_DROME	RecName: Full=ADP-ribosylation factor 1	1.54e-117	133.55	118.432	148.071	113.554	50.062	108.773	147.023	127.596	70.559	122.537	35.652	64.46	CTTTGTGTTTGACCGTTTCAACATTGAATCCAATAGTTGGTATTGTTGTCACAATTTCACCCAGCTTCAACTTGTACAGGATTGTCGTCTTGCCAGCAGCATCAAGACCAACCATGAGGATTCTCATCTCCTTCTTACCAAAGAGTCCTTTGAATAAACCTACCAAGTTTCCCATAACTTTCGTCTATGGCGACCGGACATAGGCAATTTGATTTTCCAAAATGATTAGCATTCTTGGCTTAAGCGAT
comp25269_c4	jgi|Helro1|187888	0	maker-SCF_091347-snap-gene-0.36-mRNA-1	0	gi|158518420|sp|P83510.2|TNIK_MOUSE	RecName: Full=Traf2 and NCK-interacting protein kinase	3.46e-164	26.035	38.77	22.88	19.775	12.459	25.354	32.137	27.877	26.678	37.337	58.094	15.203	GATTCTGCCATATCTCAGCTAGTCTGCCACAGATCGCAAGGATTATAGTAAACATTAATGATGGCCCACAATAACGAAGCATTAAACGACATAGATCTCTCGAATTTAAAGGATCCATCTGGATATTTTGAACTCATCGAAGTTGTTGGAAATGGCACCTATGGTCAAGTATATAAGGGACGACACACGAGAACAGGCCAACTTGCTGCTATAAAAGTCATGAAAGTAACAGAGGAAGAAGAAGAAGACATCAAGTTAGAAATAAATGTTCTGAAGAAATATTCCTTTCACCGAAACATTGCCACCTACTACGGAGCATTCATCAAGAAAAGCCCCAACAGAAAGGACGACCAGCTTTGGTTGGTGATGGAGTTTTGCGGAGCGGGTTCCATCACGGAG…
comp26259_c0	jgi|Helro1|190322	0	maker-SCF_092625-snap-gene-0.76-mRNA-1	0	gi|81872884|sp|Q9Z1N3.1|MYO9A_RAT	RecName: Full=Unconventional myosin-IXa; AltName: Full=Myr 7; AltName: Full=Unconventional myosin-9a	0	3.764	4.657	5.418	11.006	2.732	6.25	5.699	6.107	9.575	8.064	0.632	2.357	CTGAGGATGCTAGGAGCGAAGATTATTGCAAGGCCACTCGATGACATCCTGTTGGAATCCTCTTGGAGTGCCACTTTGGCGAGGTGGAAGATGAGTCGTTCGAGCAGGTCGTGGTTGACCTGCGGAAGTCTGTCGACCAGGGAATAAAGGGCCCTCATTTTCTCTTTCTCGTTTTCAATGTCTGTAAATCTAATGAAATCTTGATAAAGATCAAAAGTCATGAGAGGTTCAGGCATTTCTCTAAAGAAGGATTTCAAAACAGCTGTGAGGACATGGATGGGGTAATTTCTGAAGTCAACTGACTGATGATCATTGTTGATGTCCTTTATGAGCTGTTTGACAGCAGATGCCATGCCAGGTTTCCTGTAGAGGCCTTCAGTGTACAATCCGTCCATCTCG…
comp16810_c0	jgi|Helro1|97508	1.01e-27	maker-SCF_092565-snap-gene-0.23-mRNA-1	3.11e-100	gi|82233802|sp|Q5ZJT0.1|SUV3_CHICK	RecName: Full=ATP-dependent RNA helicase SUPV3L1, mitochondrial; AltName: Full=Suppressor of var1 3-like protein 1; Short=SUV3-like protein 1; Flags: Precursor	1.11e-23	2.29	3.547	1.203	4.809	0.388	5.144	6.278	5.045	2.746	2.747	0.255	0.047	TTTCTGACTCGGCCGGTTCGAGTCGCTCATAAACTCTTCCCTGAGCAAGCCCAAAATCCTCGGAGTCAGTACCCCGAGACGGACGAGCTCCACGGACAAAAGATGGAAGAAGCCAAAGAAATGATCCGTTCTCTTCCTTTCCAACGAGCATTCGTCCCAGATCTGCTCGCAATTGTCGTGTATTAATTAATTATTTTTATTTTTTGCATTTGTTTTTCATTCTTGTATATAAAATCCAGAAGAACGTCCCCTTCCTTATGACTTGTGAACTGACTTTTTAGTGAATTTTTAGGAAATTTTAAGAATTTATTGTATTTTTATTTTAATTAAAACCTTTCAAAAAGTCAATATTCATGGTTCTATTTGGAACTGGTCGTGCGTCGTTGCTGCTGCTGCT
comp10420_c0			snap-masked-SCF_091391-processed-gene-0.54-mRNA-1	2.87e-15				0.325	0.94	0.918	0.963	0.286	0.516	0.656	2.027	3.454	0.232	0	0	GTTATATTCGTGAAAATACGGTAATTTATTCAATAAAATTAATTAAATCAGCATTACATTTTACGAAAACCAATTGCCCAATATTTAAGCCAGTTTGTCACTTTTGTGCTGATAGTTTTCACATGGAAACTACTTCCACTGTGATACTGCAGAGTTTGAAACTGCAACCACAGTTTTGGTGTGGTTTGGGTGGTTTAACTGGTTGATGGCCAAAAAGGTTCAGACGTTTGGTACTCTACTGTAATAAGCATTTGTTATATTTATCTTAAATGCTTTAATGTATCTTAAAATATGAATTTTCATCAATTTTATGATGTCATGTTCCATTGCACTGGAGTAGAAAGACTATCAAAAACCACCTCGTCTTAATCTTCCCATTTACCTGGGAAGCTGAGAGGT…
comp19513_c1	jgi|Helro1|162385	2.32e-22						2.665	0.546	3.462	2.071	4.069	1.961	1.267	3.642	1.336	1.835	4.593	3.485	AGAAGTTCCAAGATGAACTTGAGGATAAGTCTGAATTACTTCGATCATCTGAAATGGATATTGTGCAGCTCAAAAATAACTTCCAAGCTGAATTTTCAAAATATAAATCTGAAATGGAGGACAAGTTGGTAAAGCTTCAACCTACCAGTAACAGTTCCCTTTTGGAAAACCAAGATATATTTAGAAAGGTAGAATTAGAAATGTAATTAAGCATTTAGTTGGAATTTGGTTGTGGAGATCACTGTTTCATCTGATCCCAAGTTTAACGTTTATGTGTTAACAAATAGTTATGGTCTATGGTCTTGAGTTTTCCCTCGAGATATTCAAATCCTCCATTCTGTCGAAGTTGGCTTCCAAATGTGAGTCCAAGCCAAATTGTTTCGACATGCTCAAACTGTT…
comp18045_c0			genemark-SCF_091444-processed-gene-0.7-mRNA-1	1.44e-119				2.042	3.538	2.185	3.785	2.66	3.156	4.795	3.412	3.227	2.925	6.781	0.939	TTTGAGTACAAAAAGTTATTACTTGCATACAGTGCTACACCGTATTTTTTGCCAATGACTAGGTGTTTTTCTATTCTGAGATTTAAGAGCCAGTAATAACTTTTTGTACTCAAAAGCTTTTTGGAAAGTTAGTTTCAGTTTCTGTTGAAGGTGCAGTGTGGAAGTGATTAACATGGTTGGTGCTTATCGATTTTGAACTGCAGTCAGATTACTTCACTTTTTTGTTTTATTGGTTCATTAGTTCAGTTGAGCTTTCAAGAGAATGGTTACAATTTTGTCCCACAACCTTTTTGCTCAAAATCATTATCGAGTTCTAGATGTAGTTATTTTTTAAAGTCTTTGGTTGTTTGCGCAACATAAATGATTGTTCAACACTTAGCTCAGTTGTTGTAAAGATAT…
comp15161_c0			snap-masked-SCF_092482-processed-gene-0.6-mRNA-1	1.49e-20				4.671	3.636	4.135	0	0	0.894	4.089	7.541	2.685	7.911	0	0.39	AACATCAACAACATCAACAACAAAAATAAAAACCCCGTCCTCTGAAGTCAAAAGATGAAAATTCCGACTCACCAAACATCCATCTCCTTCTTGATCGTAGAGCTCCATGAAGAGGAAGTCATTCGAACGAAGTACAGTTTTGCTGTTTTTCCAAGGAAAACCTTCCAGATGAAGACAAATTCTTCCGCCAGACTGGAAAGGCAAACAACTGCTGGACGTTCGTTGTACCCGTCGTCAGTATTAAGTGCTACATAAAGAGATATGACGCTATAGATGGAGAAGATCGTTTCTCCGATCTCCTTGTTTGCCTGGAAGATGATGGAAAGATGGACAATTGAACTTGGTTTGAAGTCATTTGGTTTTTCCTTCTTGTTCAAGTCACTATTTTAGGCAAACATC…
comp23847_c1	jgi|Helro1|115616	0	maker-SCF_202098-snap-gene-0.14-mRNA-1	0	gi|261277883|sp|B0W6M9.1|SUR8_CULQU	RecName: Full=Leucine-rich repeat protein soc-2 homolog; AltName: Full=Protein Sur-8 homolog; AltName: Full=Protein soc-2 homolog	0	8.106	12.087	7.15	17.686	19.408	7.577	9.148	7.307	13.533	11.427	5.21	2.608	ATGACTCTCAATAAAAATATAGATCTTCAAAAAACTGAAAAACTAGGTCCGATGTCATCGATCGAAACAAAATATTTGGCGGATCAGAATCTTGACAACATAAACAACTTAATAAAGAACAAGTTGATAAACGAACGATCAGCATCTCTTCCCAATCGGAAGGAAAACAAGATTATGAAGAAGAGAAAGGGGCACGTCTCGCGGACTACAACGGGACCCAGTACACCGTCGTTTCTGGCAAAAACATGTCTCTCGGCACCGTCGATTCCGAACCAGCTACGATCAACCTACAGGAATTAAGTAGAGAACTCCAAAACGTTCAATGTCCGGTCGAAGAAGCAACAGCCTGTCAGAGCGATTCGACATCTTCCACCCCGTCGTCCAACGTGCGAACCGAAG…
comp22884_c1	jgi|Helro1|83340	9.38e-47	genemark-SCF_090682-processed-gene-0.16-mRNA-1	2.35e-78	gi|229463037|sp|Q6P8Y1.4|CAPSL_MOUSE	RecName: Full=Calcyphosin-like protein	6.15e-39	12.678	11.106	27.35	45.925	25.121	43.567	37.533	13.214	11.939	7.209	18.114	11.094	TCAGACACAAGATTTCTTCTAGCTTTTGACATTGGAGGCCTTAATGTTTCCAAAAATTAGAAGAAATCTTGTGTCTGAGGCTTACAGGAAAATTGACAAAAACAAAGATGGTCATATAACAGTGGAGGATCTGAAGGGTGTTTACTGTGTCAAAAAGCATCCAAAATATCTGAGCGGTGAATGGAACGAGGAAAAGTGCTTGAGAGAATTCCTTGATAGCTTCGATATGCGTGGCAATAAAAATGGCATTGTTAGTGGCTGGAAAGATAATAATTTGTGTTAAATATTCGTGTTAAGCATCTATAAATGTCAGCTGAGGGTTCTTATTCCCTTTCACTAGATATTTAATGACATCAATGAAATAATGCTTGCAGT
comp23634_c0	jgi|Helro1|81147	1.41e-29	maker-SCF_092263-snap-gene-1.62-mRNA-1	2.72e-37	gi|550540858|sp|A5WFR0.1|PIF1_PSYWF	RecName: Full=ATP-dependent DNA helicase pif1	0.000349	5.157	8.078	8.97	14.289	11.898	17.771	10.938	9.073	11.84	7.764	99.095	44.084	CGAACGCATAGCGTATGACAGAATTATGCATGCAATTACAAGCCGAAGCGGCGGATTGTAATTCCTTGATGCACCAGGAGGCACAGGCAAAATTTTTCTCCTTTCACTTATCTTGGTAACCATATGTTCACAAAACAAATGGCAATCGCATCGCCTGGAATTGCAGCAACTCTTTTGGATAGTGGCCGAACGGCGCATTCAGCACTGAAATTACCGTTGAATATACAAATCACTGAGACACCAGCATGCAATATCAACAAAAATTCTGGAATGAGTAAAGTACTCCAATCATGTCAACTCATTAAATGGGACGAATGTACTATGTCGCAAAAAAAATCATTGGAAACGCTTGATCGTGCACTAAAAGATTTGAGAGGAAATGAAAAGCTCCTTGGTGGC…
comp41391_c0			maker-SCF_090194-snap-gene-0.5-mRNA-1	1.96e-19				0	0	0.538	0	0	0	0	0	0	0	5.691	0	TTTAGCAAATGATGTTTGAGACCTCTTGCCAAAATTATTTTTATTAAATTAAAAATTAATATTTTTTGTAATAAATAAATGGTTGATAGTTAACAAATTATTACAATTAAATCGACCACACTTTTCATGCATAATTTAGCAAAAGGAAATTCATCAGGCTTTCCAATCCTGGTCCATTTTTTTGGTTCATTTGAAGTTTGAAAGTAATGAATGCCATCCACTTCATCCCAATCCACGCCCTTTCCCCAGTTGA
comp22640_c0	jgi|Helro1|113992	2.53e-38	genemark-SCF_207711-processed-gene-0.3-mRNA-1	1.64e-33	gi|78103329|sp|Q5DU02.2|UBP22_MOUSE	RecName: Full=Ubiquitin carboxyl-terminal hydrolase 22; AltName: Full=Deubiquitinating enzyme 22; AltName: Full=Ubiquitin thioesterase 22; AltName: Full=Ubiquitin-specific-processing protease 22	1.97e-26	0.32	1.477	1.718	0.957	4.111	0.909	1.162	1.446	0.983	1.503	0	0.642	GGGGGTACACAAGACAACGAGACACATTCACTATATTAGATTGAGAACATGGTCACCACTTCGGACAAACATCACTAAGATTGTGTTAATTTTAAGTCTGGATGAGATGCGGATGTCAATACTGAATGGGAATAAAAACGTTGGAATCCCTCTTCGGCCGCAGAGGTAGATATAAAAGCTGAGGTTTCTGCCCTGCGAGCTCGGTTGTCATGGCTGGCCTTGGTCGCTTCATTCATTCGTATTCTAAAATCTGCTTGTGATAGAAGAGCAGGTACCCTTCACTATTCAGAACATCGTCAAGGGTTGCCTTTGTGATGAGGTTGTCTTCACACCTAAACCAGTGGTCCTTGTGCTGCCTTATGAAGCAGGTGTAGTGGCCGGAGTCTGCCGTACCCCTGT…
comp26239_c1			maker-SCF_092601-snap-gene-0.9-mRNA-1	8.19e-68				3.077	5.25	5.552	1.897	3.03	1.438	2.311	4.477	5.585	2.815	2.707	1.828	GAGGAGTTAGGACCTGACAACATACTTTTTAATAATAATTTTTAAATAATAACTTTAACTAATAACTAACTTTTCTGAATAAAATCCACAATATCCTTGACCTCTCTGAATCTCAATCCCATAAGGATCTCAAAAAATTTCCAGTCGTTCCACAGCAATTGATGGGACCGACGTATATTTTCAGCTCTCATGAGTCCTGCAATGAAACTGATTCTATTGGCATCAGTAATTCCCAATATTTTACGTAGTTCTTCTTCAATGCTCGTCTCTTTTCCTAAAAATTGCCAACTTTCGGGATTAAAAGCCTTGATTTTGTTGACTTCATCATCGAACAATTCTTCAATATTTTCTAATTTTAATTCATAATCTTTTTCAATCAAATGAGTTGGTCTTTGTATT…
comp26308_c1	jgi|Helro1|167074	1.84e-17	genemark-SCF_092112-processed-gene-0.23-mRNA-1	2.24e-41	gi|158937428|sp|Q9P2G1.3|AKIB1_HUMAN	RecName: Full=Ankyrin repeat and IBR domain-containing protein 1	2.61e-15	1.131	0.376	2.593	2.504	0	0	1.525	1.243	1.16	2.847	0	1.757	CAGCATGGGAGGTCTCGGAGGGGCTCGAGACGAACCCCGACCCCCTGTGGCCCGGGGAAACTATCTTCTGAGCCTCGGGCAGTCTCACTGCCCTACCGCAGCCGGGATGGGGGCACCATTTTATGCTTGGGTTGCTCTCTACAAAGGCCTTGATGTCGAACTGGAGATATCTCGAGGCCATGTCCCTGGAGACGAGAAGACCGAGAACTCTGCCAACTGCCTGTGGCTGGTGACCAACTCGAAGCCCTGCCCGAAC
comp23886_c2	jgi|Helro1|72180	6.1e-130	maker-SCF_092833-snap-gene-0.45-mRNA-1	0	gi|2499703|sp|Q13393.1|PLD1_HUMAN	RecName: Full=Phospholipase D1; Short=PLD 1; Short=hPLD1; AltName: Full=Choline phosphatase 1; AltName: Full=Phosphatidylcholine-hydrolyzing phospholipase D1	1.47e-152	23.237	19.757	26.288	20.906	32.394	33.281	16.438	26.12	31.116	17.635	31.842	50.4	TAGCAGCATCAATGGCATCTGCTACAGCTGCCATATAGCTTGCTCCATCAACAAACCAGTTGCAGTAAGAGTTTGGTCTTGGAGGTACAAAGGATCTGTACCTATTTGGTTTCACATAATCTTGCCCAAATTCCCTAACAGCAGTCATTACATCTTCATACCATTCAGTAGCATTTCTTTGTGTGGAACATTTCAAATATAAATGCCTCGATAAATTTGTGATTTTAAGCCCATTTCTCCAGCCCGTGTTTATAAGTCCAAAATTGACATTGAAGTCTTGATCCATCAACAACACATCACTTATTCTCCCATCTTCTGGTCTCAAATACAATACAAAAGTTTCTTTTAAGACCAACCACCTCTTAAGCCATCTTCCAGATTGACAGGCTCTTCTACCAT…
comp20334_c0			maker-SCF_092673-snap-gene-0.64-mRNA-1	9.91e-141				1.646	1.177	3.04	0.064	3.396	0.134	1.131	7.249	4.242	16.102	0	0	CTTTGTGTTTGAGTGGTTGACATTTCAGAGGTTCCTTCCTGCAGTGAAAAACCAAATGGCACCTCATTCTGTGCAGCGTGGGACAAATACTGCAACACAAATGGCATTTATACAAAGTAGTAGTCGTAGTGGTTGTTGTTGATGTTGTCTTTGACGAAGGAATGTCAACGGGAGAGTCGTCGTTTTCAGTTGTCCCCTGGTGGAAGCTATCGCTTCTGACGATCAGACGAGACACGATGGGCGCTTCTTGGAGAACCGTGTACCCGTTAAGGCGGTTAGAACAGGAAGATGGCCTCTGTTCCTTGTCATTGACACTATTGGTCACCATCCTGCTGTCACCTTCAGATCGGTTGTTGCAAGTTTTAATTGGCGAACTTATGACTTCCAGGCCAGTTACCT…
comp23909_c0			maker-SCF_093069-snap-gene-0.20-mRNA-1	3.57e-13				9.936	7.467	15.176	20.926	24.661	10.06	11.436	15.109	8.01	10.371	8.655	29.012	CTTAATTAAATAATAAACATTGGTAATTATTAAGTCCATGAACTAATTTGTTAGTACCAATCTTAACTGATGCCTGATAAGCAAACTCCATCTTTCCTCATTACATGAAACATTTCATAGGGCTACTCGAGCAAAATGAGACATTTATGGCTAAGAAGAAAGGCATCATAACAATGAAATTGAGTGGTGAAGCTCCTATTGAAGTTCTTATCAAAAATTCATCTCAGTTTCCAAATTTTCCTGATATGGCCTTGGTCAGAGAAATTCACATAATTGGTTTATTCATGTTATTGTTATGATTAGAAAGTAATTCAAAAAAAATTGTGCTTGGATGGCATCTTTAAAGATATGCAATTAGAAACAAGGAGAGTTGTTCTTAATCTTGAAAAATAATGGATG…
comp25472_c1	jgi|Helro1|191914	0.001	snap-masked-SCF_091505-processed-gene-0.49-mRNA-1	4.02e-169	gi|81885100|sp|Q6P1D7.1|SLX4_MOUSE	RecName: Full=Structure-specific endonuclease subunit SLX4; AltName: Full=BTB/POZ domain-containing protein 12	0.000186	3.77	4.042	4.931	1.603	14.291	0.626	2.192	4.525	4.704	7.309	0	0	CCACGAACAGTAATCGCAGAAGTGAGGACTTGAAAAACAAAAGGACAAGGCCACCTGAGTTAGTGCATCCATTGATGGCGATCGGTTTCGAGGATTGCAGGATGTTAATCAAGGACAAGTTTTCAAAAATGTTGTCGGAAAAAACATCCCTCACCACAACATTATCACATGTAAATGGGATGAAAGCTGGTGTCAGAAGAAGCAATCTGATTGAAAAATATCAATCTAAGAGGTGCCTCTGGACCTTGAACTCATTTGCAGATGCTGAAAGCAAATCATGTTTAAAATTGTTTCTTGTGCCTGAAATATTTGAGACACAAATTACTGACTCAAAAGAAAGAGCTTTTCTTGTTGACTGGAGGAAAAATTTGTTGCCATCTCAATGCCAGCAAATCACCC…
comp38940_c0								0.279	0.122	0.104	0.18	0	0.296	0	0.218	0.551	0.067	0	0	GGGCACTAAAATCGCTATTGCACTCGATTTGCTATCGTCGTAAATATTGTTTTAATTTCTTCAGATCCACGACACTTACACCTACACAAACACACTCGTACGAAGGAATAATATTTATTTGAAGACCCCAACGGCCGTGCATGATCGGAAGGGACTAAAATCCTCGACGACGACGGTCGTTCGGGTTTCATCACAATTTCATCGCCTTAGCGACCGGCAAGAATGGCGTGGATTTTATAAATTATAAATGGTGGAGCGAAAGGTCGAAACTTTTGAAAGTCGCCGTCGAACGAGGGGAGAATGTCCCGTGTCGAGTTTTTAAGGATGAGAATGCATTGCAGTTGAGAGCATAAATTGTGGACTTCGACGCCGTCGAAGACCGGGAGAACGTGCCGCCGT…
comp39057_c0			maker-SCF_090609-snap-gene-0.35-mRNA-1	5.69e-79				0	0	0	0	0	0	0	0	2.01	0	0	0	TTGCTGGCAACAGTAACAACAATTGTTGTTGCTTTTGTCGTTTTCTCTCACGTAGTTGGGATACTCTACGATATCGGAGTTGTTTCGGATGGGAAGGAATGTGTTTGGAATGAAAGCTGAAATGAGGCAGCTTCATGAAAGTTCATCCTCGAAACGAGTCGACGATCCCTGTGCCAACATTTGCTCCAACAAGGAGCCCACCATGGACAACGATGACATCATAAGAAACTGCCTCAATCAGTTGAAAAAGAACAGTACGTGTCGAGATTCTAACCAATCTAAGGCGAGAAATTCGGCCTTCCATGCTCCTCCCTGTGGAAACAACGGAAGAACTTCACGAGCAAAGAATGAAAGTTGGTGGGTGGATGTGGAAAAGAAACAAAACGCTCTCTGCCAATC…
comp25722_c1	jgi|Helro1|162981	7.07e-06	maker-SCF_087494-snap-gene-0.11-mRNA-1	4.39e-76				15.466	14.11	20.743	17.144	19.718	13.52	9.467	15.27	16.447	19.102	9.721	20.575	TTTTTTTTGGAATTTTCAAATGTTTGCGTGATTTATTGCCGTTTAATGTGAAATCACAGGGGGTTCAAAAAAGTCCAGTATATAAAGCTGTTATTGATTCTTCCCCCTTTTGCCTGCTCCATCCTGGCAGTCTTCCCCAAATTTTTTTTCCAGTTTCTCTTCTTTCTTGGGATGAGGCTGCTTCATCATCAAATAATGAGGCACAAAGATCTTCAATGGCTTTGTGTTGATGATTAAAAAAATCTTCAATGGCTTTCTTATGACGATTAACAAGATCTTCAATGGCTTTGCGATGATGATCCTTTTCTTTTTTCCGTTCCTCAACTGCTTTCTTTTCATTCTGCACTAATTCATCGTTTTGCTTTTTAAGCATCTCAATTTCTTTTTTCATTTTTTTAA…
comp20698_c0	jgi|Helro1|191065	6.68e-12	maker-SCF_090049-snap-gene-0.22-mRNA-1	0				11.779	10.433	3.708	14.309	9.703	2.743	5.195	6.143	6.216	7.848	50.741	0	TTCAGGGTGTAAAGGACGCTCATGAGTTTCTTTGTCTGCCTCAAGGATTTCTCGAGTCTTGATGGTTCGTCATCGAAGCAAAAGTTGAATTAGCGGAAGTTGATAGGAAGATCCTGCTTGCCAACATTGAGTCCATACAACCTGACCACGACATGAGAGCCATCAAGATGGAGAAATCATTGAGAGCCAGAGAACTGAGAAGAAAAATCCAAAGAAAAGTGGAAAAAATGAAGTTTGAAAATCAACTCCGAGGTGGCCACAAAAGTCTCCGACCGACCAACAACTTTGAAATCAATCGTCAGAGATTTCAAAAGATGCTGGTCCTTTTATATCAGCAACAACTTGCCAATGGAGGAAAGAGGCTCAGCTGTGATGCTCACGAAGAACCATCGAAAGATT…
comp24118_c2	jgi|Helro1|191216	1.82e-94	maker-SCF_091941-snap-gene-0.46-mRNA-1	1.61e-154	gi|81887426|sp|Q53B90.1|RAB43_RAT	RecName: Full=Ras-related protein Rab-43	6.87e-76	2.301	2.688	1.462	1.121	1.255	1.687	1.958	1.917	2.756	1.646	1.845	0.657	GAAACAAAGGATTGCACTGATCGTGATCTCGACGACGGTCCTTCAATCCTCGCAACACCTGCTCCTCAGGGACCTGGAGACCGGCCTGCCCGAAAGGTTGAACGAGGAAGACCTGTCTTCGCCCAAACTGTTGCCCCCGTACATGTTCTTCAGCTCTCTGGCGATGGCCACGAAAGCGTCCTCGATGTTGTTGTTGTCTTTGGCACTTGTCTCCACGTATCCGATCATTCTGTGCTGATCGCGAAACTGTTCCGCCACCTCCCTCGGCACTGCCCTCATCTCTGCCAGGTCGATCTTGTTGCCGACCAACAGGATGATGGCGTTCGGAGTGGCGTACTTCTTGACGTCCTCGAGCCACCTCGTGCAATTGTCGAAGGTGTCTCGTCTGGTCGTGTCGTA…
comp25877_c0	jgi|Helro1|189155	2.87e-112	maker-SCF_092339-snap-gene-0.24-mRNA-2	0	gi|408407681|sp|F5HSE3.1|NIPLA_DANRE	RecName: Full=Nipped-B-like protein A	1.02e-79	7.935	6.801	6.633	6.573	3.165	2.968	5.564	12.589	11.556	13.219	0.245	0.298	ACCAGCTTGAGGGCGTTGAGCTGCAGTTCGGGAATGTTCTCGACGAAGAACGGGGACACGGAAAGCGAAGACATCTGGAGAACGATGGTGTCAGTCAGGTCTTGAATGTCGACGAGTTCTGCTAGTAGTGAGGTGACGTCGGTGAGTTTGTTGTAGATGGAAAGGATGGTTCTGTCCTTCATGCTGGTCATGGAGGCTTTTGATCTCTTCATCTTCATGCTTGACTGACCACCTTTGCCACTGGGGTCGACCCTGTAGACAGGGTCGAAGACCGGAAAGATGAAATTCCTGAGGTGGTTCCTGGTGAACCTGACGACCTTGTCGATGACGTCTTCGATGAAGACCTGCTTGGGCATGTCCTTCGATGTCATGACCAGCATGGCCGCCAGGCAAGCGTCC…
comp18470_c0			maker-SCF_000293-snap-gene-2.94-mRNA-1	2.16e-05				0.72	0.452	0.81	0.979	0.185	0.383	0.377	3.498	1.459	1.224	0	0.593	GACAGGAGGAATTAGGACCTGACAAAAATATTTGGATTAACCAGATGAAACGAACAATTGGCTCCTATTTTGTTCTCACAACAGCAATATCTAATAAAAGACCTAGTGAGGGAGCTACATCAATTCAATCAAGTGTTTTGTAAATGTTGAAAATGAAAGTACAGGAACATCCAAGCCAAATTTTGTGAATTCTTTTCAAAAAAGAAGAACGTTATTACAATAAACTCTCGGAACAGAAATATAATTGGTTAGAATACAGTGATGAAAAAGGAGGTGCGTTTTGTAGATTATGCCAAAACTTCATGAAAAATGATGCAGGAGTTTTGCAAAAGACAGATGGTGTGTTTATAACAGTTCCTTTTACTTTATTCGAAAAAGCTTTAGGAAAAAAAGGAAAGC…
comp1236_c0								0	0.166	0.298	0	0.299	0	0	0.194	1.034	0	0	0	GATCTTTGGAAAATATGACAATTTCTCAACATTAGTAAAAACCATTCTCAACATTTGTGTTTTCACTAATGTTAAAAGCATTGTAATCTTGTTAAATTATTCGATAAATATCTATGCGTTCATCCTCGTCATTATGACTTGCCTCCTTAAAGAATCTTTTATTTAGCTTGAAATTTATTGACGAATTTATTAATGAAAAAATTTTAAAGCTATGTTTTTAAGATTTAAGAAATAACTACAGAATAAAAATTCAATTGCAGAAAATGAATGTTAACATTGCAAATAGGTTATGGGAAATTGATGAAATAATACCTTGAAGGGCAAACGAATCTATCG
comp20532_c0	jgi|Helro1|189270	7.26e-95	genemark-SCF_091505-processed-gene-0.6-mRNA-1	0	gi|116242783|sp|Q12770.4|SCAP_HUMAN	RecName: Full=Sterol regulatory element-binding protein cleavage-activating protein; Short=SCAP; Short=SREBP cleavage-activating protein	1.43e-54	0.47	1.287	1.058	0.464	0.038	0.721	0.519	0.843	2.004	2.044	0	0	TGTATAGGATGAAAAGGCAGCAGGACAAGAGAACAAAGCTGAAGATGCCCAGGAGGATTGTCAGGACGAATTCGGCCTTGCTTCGAGGATATCGGACCGATTTATTAGAGCATGTATTACAAGCAGATCAGAGAGTCCACCCCTCTTATTCTCATTGGACACAGTCAGGAGGTGGAATGTGTGTGCATGGAGGGAAGGTTGTTGGCAAGTTCCTGTCTCGGTGGAGAGGTCAGAATCTGGGACTCTGAGACTGGAGAGTGCATCAGTGTCATTGACAGGCAGAGGCGGGTCAAATTCCGACCCGAGATGGCGGTAAGAGTTCGAACCTCCTCCTCGTGTTCCTCTCGACAGGCGCACGGAAGAAAACTTTCCGATCATTCTTCGGCCTCGTCGATCGAC…
comp22144_c0	jgi|Helro1|161527	2.92e-08	snap-masked-SCF_000301-processed-gene-1.8-mRNA-1	1.03e-125	gi|14286138|sp|P20241.2|NRG_DROME	RecName: Full=Neuroglian; Flags: Precursor	1.95e-12	6.581	15.199	6.264	4.123	6.909	6.015	6.442	5.296	5.529	11.261	16.607	3.213	TTCCAAATGTAACACTTGAAAGTGTTATTGGTCCCTTGAAGGAATTTTCTTTTGGCGTAAGTAAAATGAAGGTCTCCATTGTCGTTCAAGAGTATTTCTGGTGGCAAGTTTTTAGAACTTAAAGTATATTTTGAATCCTCGTGACTAATTTCCCATATGTAACTCGGAGGAGGAACGGACGAATGATCGCCGCACTTTACGACGAGGGGTTCGAACTCTCGGGTTTTCGTGCTCGCGGCCGCTTTTTGTTTGGCATCCATCCGAACATTCTGAACATTCGTCGGCGGAGACAGCACGACTCCGTGTTCATTTTCGAACAGGCACTGATATTCATGACCAGAATACTTTTTGTGAAGTTGCAGCTTCTTTCTTCTTTCATGGGTGGAAGACTTGTAATCT…
comp25428_c1			maker-SCF_091396-snap-gene-0.54-mRNA-1	1.44e-09				12.751	14.782	23.091	28.883	36.141	16.561	15.661	44.028	37.289	19.84	97.316	15.375	AATAGTGGAAATAGATTCAAAGATGGAAGAGGGAAGGGACGTCAGCGAACAAATGGCAAATGAATTTGAAGATAAAATTGACATCTCGAATTTATCGCTTAATTTATTAGCTGAAAGCGATTTATTAGCAAATGAACAAGAAAAAGACGATACGGAATTCTCAAGAGGTTCAGATGTTCGCAATGAGGCTGAAAATTTTGATTCAACTGAACCGAAATATTCAAATGCAATTGAAGACACCAAACAAGATTCTAAATATTTCAGAAAAGGCTTTAATTTTACAAATGACTTTCCGAATGAAATGGACAAATATCTTTGTGAGGAATTACACTCAGAT
comp44777_c0			snap-masked-SCF_091001-processed-gene-0.24-mRNA-1	1.16e-13				0	0.389	0.72	0.968	0	0	0.393	0	0.655	0	0	0	AAACCAAAATCAGACTTAGTAAAAATAACGGAAAACGATTGAAAGACAAAGGCAGAGAAATGTTGTTCAAAATTTGTTCAAAAAAAGTCCATCAACAGGGCTCGTTCAGTGTGAATGAGGATTACAGGGAAGAATCAAAGACAGCTCCAGTCGAAGGCTTGGTCGAATATTGGGGGCAACTTTTCTCAAAAACCTCAGTTGAAGACAAAAGGCCAGT
comp50074_c0			snap-masked-SCF_092565-processed-gene-0.16-mRNA-1	1.17e-14				0	0	0.534	0	0	0	0	0	1.432	0	0	0	ATGTGCTTCAGACCCTACCCCTACCTATCGCTACAGGCGTTTCGAGCCCTCGGTCACACTCCTCACAGATGCGCTAACTACACAAGCAAAGCGCAGGACGATACCACACATACAAGATTTCCGGCGTCAGCGGTCGAACCGGAATCCGCACGGAGATGACGAGCACCGGCAAACACCACACCACCGCCGCACTTGAGACGACAACTGCACACAGCGACACGTCACGGTCACCTTTGCATCACATTGCAGCAGAA
comp23357_c0	jgi|Helro1|193739	5.53e-51	maker-SCF_091952-snap-gene-1.78-mRNA-1	0	gi|50401012|sp|Q86YP4.1|P66A_HUMAN	RecName: Full=Transcriptional repressor p66-alpha; Short=Hp66alpha; AltName: Full=GATA zinc finger domain-containing protein 2A	1.5e-28	2.367	3.682	4.624	1.717	8.246	4.402	4.159	4.429	3.029	2.603	12.485	2.803	CGACAATATGTTTAATAACAAAAGTTAATGATAAAACACTAACGAAAGTGCCACGTTCAAATAAACAACTTATTACAAGGCCAATACTCATCACCAAAAATATGAGATTATATGAAAATAAACAGCTCTAAATCTTTTTTTTTTAATTTTTTCCAAAAACAAAAAACTAGAAATGTTCTGAAACAGGTGAATCCCTCTACTCAAATGATAAAGTGAACAATATTGAGCATAGACAAGAATTAGTGGTTATAGATTCATATTTTTGACAAAAATAATTTAATTTCAAGTTGCAGAAAGAGCTTCCTGATAATTGAATCTTCTGAGTCTAAAGTTCTTCTTTATAGTTCATTCCCCAAAATCCACACCAGCATTATAATTAACATTAACATTGTGAATGTT…
comp30607_c0	jgi|Helro1|71411	2.03e-16	snap-masked-SCF_091205-processed-gene-0.38-mRNA-1	4.38e-19	gi|81175182|sp|Q03141.2|MARK3_MOUSE	RecName: Full=MAP/microtubule affinity-regulating kinase 3; AltName: Full=ELKL motif kinase 2; Short=EMK-2; AltName: Full=MPK-10	5.65e-15	0	0	0	0	0	0	0	0.156	0	2.379	0	0	GAGGACTGCCACAGAAAGTGTCCAATTTACTCCCGGGACTAAACTCGTTGCTGAATCCAAAATCAGCGATTTTGATGTTCAGGTCCTGGTCTAAAAGGAGATTTTCTGCCTGTGATGAGAACAGACAAAAAATGGGAACAACCACTCGACATTCTAACATTCAAGTTTCACGGTCGCAAATTTGTCGCCGTGAGGTCGGCAGCAGAGAAAATAATTGCACGGACAAGTCTGAATAATTTCCACCTTAAAATGTTTTAGAGTCTCGTGACTTGAACAACATCAAGTCAGCATTGAATATTAATTAAGGTGTTCCTGACAAGAATTAACATAATTTCTAAACCTTTAACTCCCTGTGTACAATGTTCTTTTGA
comp19458_c1	jgi|Helro1|90033	0.008	snap-masked-SCF_089158-processed-gene-0.7-mRNA-1	3.19e-56	gi|334302917|sp|P22792.3|CPN2_HUMAN	RecName: Full=Carboxypeptidase N subunit 2; AltName: Full=Carboxypeptidase N 83 kDa chain; AltName: Full=Carboxypeptidase N large subunit; AltName: Full=Carboxypeptidase N polypeptide 2; AltName: Full=Carboxypeptidase N regulatory subunit; Flags: Precursor	9.24e-08	6.285	3.941	5.858	1.485	2.61	4.761	4.219	7.068	9.883	6.628	14.035	11.088	AATGGCTGTAAATGCTTCAATGAACAAATTGCTTGTGACGGTATTGAAGGACCCTTGGATCTGAAGCCATTAAATTCTTGACAAGTTTCATCGGTGAAAGAAGTGCTCAAACAAATATTAAGAATGACGAGGAAACATAATCTCAAAACCATTTTAAGAAACAAACGTATATCTTAATCTATAATTTTAAGAAGATAATGTATATTTACTACGGTAAAAATAAACAAGCTCCAATTAATGCAAGCCACCGACGAAGCTCGGGACGTGAACAACGAGCAAATAAAACCACGAAAGATCTTCAGTGTGTTAATCCTTTTATCACCTGTGTAACGATTGGAAATAAACGCAAAATA
comp26073_c1	jgi|Helro1|79805	0	genemark-SCF_092217-processed-gene-0.3-mRNA-1	0	gi|294862529|sp|Q03001.4|DYST_HUMAN	RecName: Full=Dystonin; AltName: Full=230 kDa bullous pemphigoid antigen; AltName: Full=230/240 kDa bullous pemphigoid antigen; AltName: Full=Bullous pemphigoid antigen 1; Short=BPA; Short=Bullous pemphigoid antigen; AltName: Full=Dystonia musculorum protein; AltName: Full=Hemidesmosomal plaque protein	0	29.852	43.516	24.017	15.251	22.981	18.745	28.131	23.704	16.742	36.448	17.505	26.528	AGAAAATTGATATCAAAGACAAGATGGACGAAGATGTCCAAGATGAAAAAGAAATCGATAAAACACCCTCACCAGAATCTGAAGAGATCTATGCTCCCGATAATGAAGTAGAAGATTCTGAAAAATATGAGTTAAATGAACCTTCTACAGAGGTTGTTGATACTCAAGAATCAAAGAAGGAAGGTGCCACTAGTGATAAAAGTAAACTATCAACAGCTAAGGCTATAGGCATGGGTTTAATTGCTGTTGTAGGTGCTCCTGTAGTAGCTGGCATGGCCATTGCTGAAGCACTCAAAAGTACTCCAGATAGGCACCCTGAAATTTTTAACAGAGAACATCCTCAGGAACAGTGGTTAAATCATCCAAGGGTATCTGAAACAACTTCTAATGAAGATACTC…
comp49106_c0								0.583	1.119	0	0	0	0	0	0	0	3.005	0	0	GAAAAAAGTCTCCGATTGAGGAGAAATTGAATCACTAAATTGACAATGAAAGTCAGATTGGGCCGTGATGTAAAGAAGATTACATCGGGTAGTGGCGATGAATTTTGACGAAATGAATGGTGAAAACACCCCTGAGGCATGAAAGTGATCTGATGAAGTTGCCGGAAGTAATGAAGGTGAAAAAGTAGTTACAGGTGCACTATTACAAATATTACTGGTCATC
comp19921_c0	jgi|Helro1|98081	0	snap-masked-SCF_092201-processed-gene-1.51-mRNA-1	0	gi|548465|sp|P35816.1|PDP1_BOVIN	RecName: Full=[Pyruvate dehydrogenase [acetyl-transferring]]-phosphatase 1, mitochondrial; Short=PDP 1; AltName: Full=Protein phosphatase 2C; AltName: Full=Pyruvate dehydrogenase phosphatase catalytic subunit 1; Short=PDPC 1; Flags: Precursor	9.21e-80	5.476	5.713	5.836	5.785	5.132	8.537	7.333	3.451	3.851	2.839	1.911	5.388	TTATGGAATTTATATGGTATTTTGATCCCAGTTGTTGATGTTTTTACGAAACGGTTGCAATCCGAGCCGCAGTCGACGTCATAAACCGGGATGGAAGGAACTTCGGTAATTTTAGACGACAAATTAAGAAACTAACCTCTCAAGTCAACAAAATTTGGGAGCTAATTTCGCTTCCGTGAAGTGTCAAATTCTACCCAATCTCAGCCCTAAAAAAACATTTTATTCCAGTAACAATATTCTGTCGACAAATCAACAAATTCAAAGCCATATTCAGTACTTTTCGAAAATCGTATTATAAGTACAACTGAATTCTATGTCCGAAAATCACCAAGATATCAACGCCATCCTTTAAAAGTGCTTGGTCAGCCACCAACAACAAAATCTTCCAGTCAAACTGAG…
comp13361_c0			snap-masked-SCF_212894-processed-gene-0.1-mRNA-1	0.000349				10.433	2.955	3.798	1.582	6.37	2.712	2.058	4.814	6.296	7.165	0	1.728	ACGACGTCACGACGACGATGATGACGGTGGCAGTAGCAGTCGAGGAGGCAAAGGAAAACGTCAGAACAACAGAACAAATCAACCAAAGCCAGGACCGACCAATGAGAGGAAGGGTTGTTATGGCTTGTTGTGTCGTCTGTTATTATGACTATCATTTCGCGCCTTTATGGGCAGACAGCGTTGATAATCGCAAACGTTGTCGTCATGGCGTTGTTGACGCTTTGTTGTTGTTTTGTTGATGATGTTGTTGTT
comp21656_c0	jgi|Helro1|111789	0	maker-SCF_091422-snap-gene-0.70-mRNA-1	0	gi|25090938|sp|Q27128.1|PAPSS_URECA	RecName: Full=Bifunctional 3'-phosphoadenosine 5'-phosphosulfate synthase; Short=PAPS synthase; Short=PAPSS; AltName: Full=Sulfurylase kinase; Short=SK; Includes: RecName: Full=Sulfate adenylyltransferase; AltName: Full=ATP-sulfurylase; AltName: Full=Sulfate adenylate transferase; Short=SAT; Includes: RecName: Full=Adenylyl-sulfate kinase; AltName: Full=3'-phosphoadenosine-5'-phosphosulfate synth…	0	14.255	18.699	11.978	9.564	6.347	11.557	18.127	12.827	10.876	14.239	5.788	11.714	CATAACGTCAACAAACATAAAGAGAAGTTGTCGCATGAAAACACTTTGAATCGTCAGAAGCTGTGAATTCTACTCACGAACAATGAAAACTTTTCAACATAAAAACTCAAAAGTTAGAAGATCAATAAGTAAAACCGAGGTCGTGAACACAATCTAGATAAGAAATAGTGAGTTTAAAAATTTCATGCATGATTAAACATGATTAAAACATCCAGAAAACCCAACTCTAGAGTGAAAATAAACCTTAACAGCTAGAGATTAAACATTGTTTCCAAGATCTTTTGAAATTAGTAAAGACAAGCACCACATACTGATAGAAGTCTCAAAATTGTAAGAATCTCCTGATACTTGATGGAGAATTTTGTAAAATTCTCACAATGACTAATTTTCACCAGCCCC…
comp24274_c1	jgi|Helro1|101835	9.45e-57	maker-SCF_092915-snap-gene-0.44-mRNA-1	3.95e-77	gi|585507|sp|Q07192.1|MP2K2_XENLA	RecName: Full=Dual specificity mitogen-activated protein kinase kinase 2; Short=MAP kinase kinase 2; Short=MAPKK 2; AltName: Full=MAPK-ERK kinase 2	2.5e-34	80.331	78.786	95.014	153.132	77.618	127.209	155.326	77.95	77.684	52.241	94.702	145.386	ACAAAGTCCGTGCAAGACATTGCTCGGAAAGTAATTTGGGTTTAGCTTTCAACATGCATACATTAGTGAAAAATCAGCATCATTTGTTAGCCTGAGCTTTGGACAAGTCAGTAGCATTTTGGCACAATAAAATCTGGGAATTTTGGTAATAGGTGAAAACTGACTTAATTGACCCTGCACTAGGCAGGATAAGTGGTAGTGGCTTTAATGTTATGTTAGGAAAAGAATAGTGATCAGAATTTTTTAATTTTAAAATTTAATTTTTATTGCAAGTGCAGCCTATACTTCTAACACTAACAGAATTTACTAATTGTCTTAGCTGTAAACTTAATGCAACTGGAAGCTTGATGGCCCAATTAAAAGTTAATCTGCAATTTTGAGTAACCTTCAAAAATTGAA…
comp21667_c0								177.65	161.503	224.977	8.951	9.695	77.262	135.909	317.233	211.227	238.982	4.663	92.711	AACGACATCATTACACATTGTACGGTGCACGAGCCGACTACAACGAACCGCGGAGAGAAATTAAGGTGCGCCCCCAGACTTCGAATTGTGGCTAAAGCCCTCCTCCCGCTGCTTCCTACGATGTGTTCGATTCTTCGGTTATACCAGTAAGGACATGGTTCTGTTTTCTTTCTTTCTATGGGCAATAGATTTGAGTTAGGAGGGCCTTTGGTTTTTACACAAACCCGGGGCGTCGGAAAAGTCCTGTTCATGAAATTTTCCACGAGACCCGAGGATTTTA
comp32476_c0								0	0	0.466	0.884	0.47	4.698	0	0	0	0	0	0	GATGGATATGGTAATAGATGTTCTGATAGTGATAACGTATTTAACGTGGATCCGATGTCCGAGATGATCCATGTTTGACTTGCTCAGGAAATGAATATTCTTCATGTTCTTTCGTCCGTGGTCACTCGACAAACACGAGATTAAGGATTGGTCATTTCGATCATCATCATCATCGTACGATCGCATTGTCATCGTTATCGTAATCGTCGTCTCAGTATCGTAATCATTGACGTCACAGTTCAAAACATTTTACCAAATCTTGATGTGGAACAAAATACAAGTCCAGTGAAACAATTTTAAAATTGACATTCAACATCAACTCGTAAATATATTTGGTGATCGCAATTTTTAATAGAATTAACAACAAAATTAAT
comp24905_c1	jgi|Helro1|66074	1.11e-98	maker-SCF_000186-snap-gene-1.76-mRNA-1	4.31e-134	gi|82080884|sp|Q5ZHV7.1|SPRY7_CHICK	RecName: Full=SPRY domain-containing protein 7; AltName: Full=Chronic lymphocytic leukemia deletion region gene 6 protein homolog; Short=CLL deletion region gene 6 protein homolog	1.69e-67	1.63	1.083	1.916	1.954	0.06	4.966	1.375	2.191	3.004	1.11	3.397	0.529	CAGAGAAAAAAAAGAAACGTAATGTCATTACTTAAGGTACATATTTGGTGAAGAACTCGTGAATAAAATTTGTAAGACGTTTGGAGTTTATATCTTCCAGATTATGAGTTGCTTCTGTTGCTCTCGGTGGCCTTATTCAGATTCCGATTCAAACATCGGACATGTGCGTCTTTCGTCATTGCCCGATGTACAGCTGGATCCTAACCGTTCAGCTCAAGGAGTTGTTATTGTTAAAAATGGGAGCAGAATCTGTGGTTCAGGTGCAGCTCTAACAAACACTCCAATACACCAAAACAAGGCATATTTTGAGGCTAAATTGCAATCATCAGGTATTTGGGGAATTGGCCTAGCCACTCGTAACTGTAATCTCAGCAAAACTCCCCAGGGTAATGACGGAGA…
comp25470_c0	jgi|Helro1|161542	3.32e-18	maker-SCF_000032-snap-gene-0.55-mRNA-1	1.56e-88	gi|46396046|sp|Q9WVM8.1|AADAT_MOUSE	RecName: Full=Kynurenine/alpha-aminoadipate aminotransferase, mitochondrial; Short=KAT/AadAT; AltName: Full=2-aminoadipate aminotransferase; AltName: Full=2-aminoadipate transaminase; AltName: Full=Alpha-aminoadipate aminotransferase; Short=AadAT; AltName: Full=Kynurenine aminotransferase II; AltName: Full=Kynurenine--oxoglutarate aminotransferase II; AltName: Full=Kynurenine--oxoglutarate transa…	9.02e-16	6.852	6.414	14.678	10.056	6.443	16.738	8.817	10.216	18.583	9.406	13.818	11.459	TTTTTTTTTTTTTTTTGCAATTTTGGACAAGACATAATTAATATGATCAGACCAATTTATATGTTCATCCAGCCAAACACCTAAGAATCTACATTTTGGAGCACGACTAATAATAATACCATTTAGATATAGTGAAACATCAAAGGCTTGGGCTTTGAGGCAAGTTCCACTTTTTATTTTGGATAGATTCTTCCTCCATGCCCAATCAACATGCCAGGCACACAAGAGTCGATTAGCCAACGGTCCCATAATATTTCTCCAAGCATTATAATATACCTCAGTGTCATCTATCATGAGAATTACTCCATCAACACTCCCTATGGCATATCTTCTCCATGCTCATCCAAGACCATATGAGATGTCAGCTGGAAATGGTAGCTATAACTTCATGCTTGTCCT…
comp36166_c0	jgi|Helro1|133959	0.007	snap-masked-SCF_091233-processed-gene-0.35-mRNA-1	1.88e-50				0.537	0	0	0.295	0	0.813	0	0	0	0	0	0	AACAATTCTCACTTTGCTCCTTCATTCACTGAGGACAGCCAGCAGTCCTATCCGCCTCAGTTGGATCCTTCGAATCCTTTTCCAATCTCCGGAAATTCCAACGCCGTAGACCTATCCAACTCCGACCACGGCTTCAGAACGGTAGCTTCGGACCCTAGGCAGCCGAACCATGACCCTCGGGGGTACATGGGGGTCTACAAGCACTCCAACGGGCAAGACCAGGGTGTCAGGT
comp18823_c0	jgi|Helro1|82074	8.46e-27	snap-masked-SCF_092909-processed-gene-1.55-mRNA-1	4.64e-79	gi|74752049|sp|Q96N96.1|SPT13_HUMAN	RecName: Full=Spermatogenesis-associated protein 13; AltName: Full=APC-stimulated guanine nucleotide exchange factor 2; Short=Asef2	9.87e-30	7.395	3.131	6.965	0.713	0.846	1.451	4.415	5.811	7.975	8.936	1.793	6.546	GACCACCACGGTCACCAGCTTATACGGCGTCAACAAACTAACACGGACGAGATTCCATCACGCCTTCTCTAGCAATCCTTTCCGTGCTTTCCTCTGCCTTCCATCTCTCCTTCCTCAGCGATTCCATCCATCTTTCCAAATCCTCCGGACTTTTGCAGAGCCACGTGGATGTTTTCCCGGTTGTGTTGTCGTGGAGTTTGAAGGAGTTCTTCTGCGTTGATGACAATCGATCGACTGCTTCTTCGTGGAGGACCATGCTACCGGTGCTGATCCGACCCTTGTAGACCAGCAGGTTCTTCCACAAAAGGTCCTTTTTGCAAAAAACCATCTGATGATCAAAGAGGAAGCAGATCCTGTGCTGGTGCCAACCTTTTCCAGTTACCTTGATTAACTCACCTG…
comp23950_c0			maker-SCF_090374-snap-gene-0.70-mRNA-1	0	gi|82229921|sp|Q566H4.1|MED16_XENLA	RecName: Full=Mediator of RNA polymerase II transcription subunit 16; AltName: Full=Mediator complex subunit 16	5.26e-25	3.004	3.603	2.036	5.457	1.902	5.789	2.2	4.69	10.483	3.79	7.723	2.736	TATCTGTTTACGGTTTGGACAAGAATGGAGCTCATTTATACTGCATCGAGTATTATAAAGAAAGGTTCATAAATAGCCCCAGTTTGGAATTTGTCATAATATGAAGTGCTGTCCTTTTTGTCAGCTAGGAAACTTGTCTTAGTTTCATGTTTGAGCCATACTGCTTGCAACACATCTCGATCAATTAAAGAAACCTGTGCAATCTTTTCCCATACATTCAACAAATTCTTCATTTCATAAACATAGCAATTCCCTGCATCATCTGCATAAAACAATTTTTGACCTAATGGATGCCACTCCAGTGATACTATTTTATGTGCACTACTAGCTAATTGGTGGACATACCAAGGTTTGTCTATATCAGAAACATATAGGTAGTAATCCGTAACTATGGAACAT…
comp25395_c2	jgi|Helro1|189099	3.32e-28	snap-masked-SCF_092004-processed-gene-0.18-mRNA-1	2.38e-87	gi|122065423|sp|Q80TS3.3|AGRL3_MOUSE	RecName: Full=Adhesion G protein-coupled receptor L3; AltName: Full=Latrophilin-3; AltName: Full=Lectomedin-3; Flags: Precursor	0.000405	2.51	3.914	0.909	3.408	0.975	2.699	2.568	2.78	2.097	2.782	0.217	0	TAGTGCAAAAAATAATGCATAGGTTCACTTTGGGAGTATTTTTGGTACTTTCTATTTTCCAAACAATCGAAGATTCATACGCAGTCAAAGATTATTGCCTCTTGGAAACCTTTAAACCTGAGTGTCGCTCAAACGAGGTGATAATCATGAAAAAGGCCATCTACGGCAGAATGAATATCGGAAGGTGCGTATCATCGAAAGAAATAGCTGTCTTTGGACAAGATCAGAACAACAAAGGATTTTTGGGTTGTTCGTCTGACGTACTCCCTTTGATGGACCTCAAATGTTCAACAAGAAACCGCTGTGAGGTGAGGATACCCGATAACGATCTCGAAGAAACAATGCCGTGTTATCCAGGATTGAAAATGTACTTGGAAGCAGACTATGAATGCGTGACTG…
comp25495_c0	jgi|Helro1|138596	1.03e-20	genemark-SCF_000124-processed-gene-0.7-mRNA-1	0	gi|30316391|sp|Q9NTW7.3|ZF64B_HUMAN	RecName: Full=Zinc finger protein 64 homolog, isoforms 3 and 4; Short=Zfp-64; AltName: Full=Zinc finger protein 338	1.05e-06	2.891	3.19	1.499	0.794	0.941	0.325	1.722	2.843	2.364	4.209	0.357	1.41	TTCAACCAATAAATGGTCCTCCTCACGATTTATGAATGGTAATCCACAAAAAAATTGTTCTTAAGAAGTTAAAACTAGAAATTCCGACAGGGGATGGCAATCTTAGTGCCGTAACTGGAAAGACCAAAGAGTCACTCATGGCATTTGAAGCTAACTTGAAGACATTGTCCAGTCCCACATCTGTGGTTACGGTAAATCTTGACACAGCTGAAGACAAGTCGAGAAAATGTCCAGAGTGTGGCTTTGTGGCCAAAAACAGGGATCAACTGTTGTCTCACAAGGCAAGCCACGAAGCCAGCGACATCATTTACGCCTGCAGTGAGTGTGAGTACAAGACACCTGTCAGGAAGAACTTTGAGAGGCACGAGTGGTGCCACATCGTTGACAGTCCGTTCAAGT…
comp11235_c0			genemark-SCF_090935-processed-gene-0.6-mRNA-1	6.75e-16				1.408	0.936	1.013	0.332	0	1.07	0	0.874	0.882	0.211	0.953	0.166	CGAATAAGATTTTGGGGTTTCACCGCGATGAGTCAGTCACTAGTAGGGGAAGCTTTTGGATATGGCAGTGATGATTGTGGTGGTTTCACAAAGATTGGTACTTACATAGATTCCAAGGAGAGAATTAAAGTCTCATGGAAGCAGATCATAAATTATAATAATTTGAATGACTCAGTTTAGGTTCAATCTCGACCTCATAAATTATTAATGATGTCTTTGTCTCCGCCTCCAGCTCAAGGCTGTAGCTTGTATACAGAAGAACAAGAAGAAGTTCATGTTGGTCTTGGAGGTTGCACCTCAGGATCAAACTGCTACTCG
comp38229_c0	jgi|Helro1|159950	1.1e-05	maker-SCF_090418-snap-gene-0.28-mRNA-1	1.63e-78				0.201	0	0	0	0	0	0	0.313	0.612	0	0	0	AACGAATCCTCCAGACTGCCACAAGAACCACTGAATCGTGCAACTCAGTCGAAACTTTGTTTCATCATCAAAAGTGTGGAAATCACGAAGCAACGTCAAGGCCCAAAATGTCGATCGACTGATTATCGTCGTTTCTCCGCCAATACTGGTGAAGGTGTTTGGCATCAAAGCCACTGGAATCATCTTTGACGAACATGGACGGCCACTTTCGGTTGCAGCTGGAACGATGATGGAAGGAGCCGAGGACAAACAAAGTGAGAAGTTTTTCAAACAATCCTTAGTTTTGGAAATGCATTGGAAATGGTTCCTCGAATTGAAGAAGCTGCCATCGCTCGAGAATGCGTAAAATTTGTCGGGAGATGGAGCCAACA
comp17777_c0	jgi|Helro1|162594	3.49e-28	maker-SCF_180855-snap-gene-0.22-mRNA-1	0	gi|73920837|sp|Q9Y4W2.2|LAS1L_HUMAN	RecName: Full=Ribosomal biogenesis protein LAS1L; AltName: Full=Protein LAS1 homolog	1.58e-17	0.836	0.859	1.288	0.338	0	0.202	0.271	0.735	0.412	1.695	0	0.266	TGACCTTTCTGTTCTAAAGTTGTAAAATCCAAGCAACTGTTCAGCCAAGGATGATCAATTCCATAAGCTTTCAAGAGACTGAGCATCTGATTGCGATGTTTGAAGATTTCAGGAAACAGTCCACAGAATTTGTCTACGAAAAATGGAGTGAATCTGTTGGGCTTTTTCATTGCAAGCAACAACAGTTTGTTGGAATTAAAGTTGAGTTTTGCTGATTTTTGTTGTTTTTTCTGTCTTCCTTCGCTGCAAAGGAAACAAATCCACGCGAGAATGCTGCGATCTCGGTCGGTTCCGAGTTCGGATAACTTGCTCGACAGGTCGTCCAGGAACCCGTCAACAAGTTGCCATTCAACGAGTTGATCAAACATGTGTCTCCAATCTTCTGAGAGAACTTTTGGA…
comp26170_c1	jgi|Helro1|169542	0	maker-SCF_091767-snap-gene-0.21-mRNA-1	0	gi|226694203|sp|Q9V5N8.4|STAN_DROME	RecName: Full=Protocadherin-like wing polarity protein stan; AltName: Full=Protein flamingo; AltName: Full=Protein starry night; Flags: Precursor	0	3.449	4.419	3.294	1.291	1.155	1.623	2.687	3.798	3.37	4.858	0.386	1.033	TGTTAATGACAATCCTCCAGTTTTTGAGCATAGAGTTTATAATTCATCTGTATCAGAGGATACTCCACCGGGATCTATTGTTGAGACTGTCAGAGCCACCGATGCAGACGAGGATGTTAACAGTCGCATAACCTACGGCATAGTGTCTGGAAATGAAAGAGGTTCTTTCAGCATGTTGAACCAAGTTGGTTATGCCACACTCATTGTTGCAAAGATGCTAAATTATAAACAACAGAACAAATATGCACTGGTAGTTTCTGCTACTGACAACACTTTTGAGGGCACTGCCACAATTTACATTTCAGTCCAGGATGTGAATCTCAACAGACCTGTTTTCCTTGGAACCCCTTACCACTTAAGACTCCCAGAAGACACTTCAATTGGACAAGTTGTCTTCAG…
comp21064_c2	jgi|Helro1|89773	7.42e-145	maker-SCF_089634-snap-gene-0.39-mRNA-1	0	gi|23396838|sp|Q9Z0Z5.1|S13A3_RAT	RecName: Full=Solute carrier family 13 member 3; AltName: Full=Na(+)/dicarboxylate cotransporter 3; Short=NaDC-3; Short=rNaDC3; AltName: Full=Sodium-dependent high-affinity dicarboxylate transporter 2	2.16e-64	155.345	213.856	119.448	76.842	101.73	101.645	152.117	137.396	196.203	191.855	77.973	53.552	AATGATATTTGGACCACAGCCGATGAGAGTACCAATTCCTCCAATGGTTGATGCAAATGGAATGGACAATTTCAGAGCGGTTCTAAAATTCCTAAATTTCATATTGCTCTGTTTTTCTTCTGGTGCTAACGAATCATCATCCCTTTTGATTCGTTCCACCTCTTGTGGATCGACTTCGGGTTCCTCTCCATCTTTTGACTTTTCTGTTTGAAGATGTTTCAAAGCCATTTGTTTGATCCTATTATCATCAAGTTGAGTGAGTACAGCTTGCGCTATGGGCATCATCATGGCAGTGGTGGCAGTGTTGTTCAGCCACATGGAGAGGAAAGCTGTCACAACCATGAAGCCAAAGATGATCCATTTTGGTTTGGATCCCACAAGCATAAGAACCCTTAATGC…
comp23563_c0			snap-masked-SCF_199180-processed-gene-0.8-mRNA-1	1.88e-14				6.552	4.149	6.062	2.028	7.163	3.382	5.43	7.748	9.148	10.781	9.006	3.787	AGAAGGAAAATTCGACGAAGGAAAGACTTTCGATGACCTCGGCAAACGTCGTGCAGAGGGAGAGGACGTCAATTACACACAGACACAATTCATGGAAATATCACAACAAAGCCAAACAGCAACGACGACCGACTCTCCGGGTTAACGTGCCCCCGTGTTCGTCTCTTCGGCCGACAGCGGATCCGCAGACCGAGAAGTATCTGTACAAGGAAAAGTTCGAGAGTTCCGGGGGGTGCGGACCGCCGGTGGAACGCTCCGGGACGGACCCGGGAAACGAACGGTCGCGTCGATGGACGGCATGCAGGAAAACGACGTAACGAGGCACGACCCTCACGAACGGCAGGTGTACGATCAGAACGATAAGAAATTAATGGTAAATTAAAGTACCATGGATAGGTC…
comp25635_c0	jgi|Helro1|179612	9.48e-78	genemark-SCF_180983-processed-gene-0.4-mRNA-1	0	gi|327478608|sp|Q8N2E2.4|VWDE_HUMAN	RecName: Full=von Willebrand factor D and EGF domain-containing protein; Flags: Precursor	8.71e-12	4.593	2.419	1.316	2.084	1.201	2.015	1.025	2.978	2.26	1.804	2.51	8.875	AATTGTTCAGGTTCGTTTGTTATTTACACTATCAGATATTCTAAATCCAAGCTATGGTAATTTTTAAAGTGATTGATTTAATTGTGTGAAATTATCTCTTTTTCAGAATTATCTTATCCCTTTAGAAAAGTTGATTTTAATGTTAGCTATGTAGCTCAGGATTCTAATGAAGATATATCAAAAAACCAAGAATGCCTTACTATATATGCTCGCAAATTTTTAGAAAAATTCGTTACTCTTGGTTATCCTGGCCAAGAAATTTGCAGACATCTCAATTTTAGCATAAAATTTAATAATACAGCATGGGTCCACCTAGATTCCAAGACGTCTAGTTCGAAAGCAGTTTTCACCCTGAATGTTTTGATTGACCCATTAAGAAGAAATTTTGGTTTAAATTCT…
comp15014_c0	jgi|Helro1|69587	7.33e-67	maker-SCF_090201-snap-gene-0.19-mRNA-1	3.16e-58	gi|1169750|sp|P80405.1|MTHFS_RABIT	RecName: Full=5-formyltetrahydrofolate cyclo-ligase; AltName: Full=5,10-methenyl-tetrahydrofolate synthetase; Short=MTHFS; Short=Methenyl-THF synthetase	1.12e-50	0.204	0.641	0.905	2.511	0.236	0.934	0.63	1.055	0.202	0.923	0.451	0.169	TGAATCAAGCCAAGCAGTTGTTGAGGAAAGAGATAAAAGACCGTTTGATGTTGTTGACGGAGGAAGCCAAATCTAAGCAATCCACACAAGTTCAACAAAAAAGTGGAAGGGGAGCAGACGAGTTGCAACCTTCCTGAGCATGAAGGACGAAGTTTCGACGACAGAGATCCTGAAGCGAGGATTTGAAGAGGAGAAGGCGATGTTCATCCCTCGATACACGAAGAACGACATGGAAATGATGAGGATTCGGTCCATGGAGGACTTCGAAAGCCTTCCCGAGACAAGTTGGAAAATCAAACAGCCTCCGCTCGATGACAAATCCAGGGAGATTCCAAGTCTTGAGAACGGTTTTTGAGAAGTGGTTTTGATCTCGAGTTTATTTGTTTTGTTGTTTTGTCA…
comp25464_c0	jgi|Helro1|171017	2.19e-32	genemark-SCF_087045-processed-gene-0.3-mRNA-1	1.21e-46	gi|3334311|sp|O42583.1|PRPH2_XENLA	RecName: Full=Peripherin-2; AltName: Full=Retinal degeneration slow protein; Short=xRDS38	5.73e-14	2.905	3.594	3.672	12.321	10.123	2.955	1.031	6.639	11.279	5.529	0.074	9.825	ATTGCTAAAATTCTGATTGATGATACATCTGGCCACTTCCCAATTTTTCTTTCCATGGACTTGTTATATCACACCGCAACACAGCCAGCATGTATTAAAAGGCGGACAGGCGAGGAGCATGAATTTTGGGAAATACAAGTTTACTTCATGTCAGAACAACTTAAAAGCAACTTGGATACTAAACAATCACTTAATTAAAAAGTGTGAGGATCCATGTAAAGGTATTCTCTCAAAAGAAGACACATTTCTCAAAAAAGATCGCTACGTATTCTTTTCCATTTTCATTCTTTATCTTCAACACGGCCCTTGTTTATTAGTAACAACTTTCTTAATATTTACCAACTAAATATATTTCAAATAGGCTTGGTTTTATATAAATATTCTCATAATATGTTGCCT…
comp3010_c0	jgi|Helro1|166577	9.73e-24	maker-SCF_092250-snap-gene-0.56-mRNA-1	3.34e-133	gi|1346900|sp|P28562.3|DUS1_HUMAN	RecName: Full=Dual specificity protein phosphatase 1; AltName: Full=Dual specificity protein phosphatase hVH1; AltName: Full=Mitogen-activated protein kinase phosphatase 1; Short=MAP kinase phosphatase 1; Short=MKP-1; AltName: Full=Protein-tyrosine phosphatase CL100	7.13e-27	0.295	0.33	0.546	0	0	0.202	0.162	0.488	8.524	1.152	0	0	CTTTGTGTTTGATGGTGGTGGCGCAAGATTTTGTGTGCCATGAGAGAAGACTGACCGACTAGACGTTTGCACGGAGATTGGGAAAACTGGTCGTCATTACGACCCCCAATCAGCGCCTTGAACATCGTCGACAAAAACTCCCTGTGTGGTCTGCAGCTTGCATCACGTCCGAGGTGGTGGCACGGATTGTTGGACAGTCGTTGAATCTTGACGTGGATGGTGGTCTCAGGGGCGCACGTTTGTTTGATCTTCTCCATGCATTTCTTCCATCGTGGATTGTCCGAGGAATTTCCGTGAAGAGGACAACCAGGACATGAGAACTTCCGCAACCTCTCCAAAAGACGAGCTTTGAATGTTTTTCTTTCCTTTAACAATTTCTTCCTTCTGGAAGGAGCTTCA…
comp9852_c0	jgi|Helro1|74811	1.94e-106	maker-SCF_091767-snap-gene-0.22-mRNA-1	0	gi|97180305|sp|Q3SYG4.1|PTHB1_HUMAN	RecName: Full=Protein PTHB1; AltName: Full=Bardet-Biedl syndrome 9 protein; AltName: Full=Parathyroid hormone-responsive B1 gene protein	6.71e-104	0.347	0.84	0.254	0.311	0.538	0.193	0.204	0.271	0.185	0.178	0.098	0	GTTTCGTGGGTTTTTATTTAAGTTTGAGAGTATAAACTGTTCTAACAAACGTCTCATTTAAGTGGGTCCGAAAAGTTGGCTGTTCTGGTGCTGCATTCAAAGAAATTCAGCACTTATTTTTACACAAGCCACCAAGGAGCAGGTGATGCCTTAGCTCAATGTCACTTAGCTGTGGCTTATGAGCACAAATTAAAGAGAAATGCCTTCAATTTTTGCTATGGTACTTTTGGAGGGATTAAAGGGAGAGATCATGTTTGCGTGCAATCGATGGATGGAGCCTTGTCAGTTTTTGAGCAGGAGGTGTTTGCCTTCAGCAGGTTCTTGCCAAACTCGCTGATTCCTGGTCCGATCAAATACGTCTGTTCGATTGATTGTTTTGTGACGGCATCGTCCTGCAGA…
comp25936_c0			maker-SCF_000245-snap-gene-1.68-mRNA-1	0	gi|81909086|sp|Q535K8.1|GON4L_RAT	RecName: Full=GON-4-like protein; AltName: Full=GON-4 homolog; AltName: Full=Protein GON4	4.78e-06	1.073	3.445	2.354	1.836	0.753	2.596	1.577	4.231	8.132	7.331	0.798	0.373	ACGAAGGAGATGGTACTACGGCAACCATCGCCGGAATTTGGGTGACCGGCAGGGCAGGAGATGAGAAAACCTTCACAATTGGTGCAATGGGCACATGAGTTTTTATGGTTCTCCTTGCTGCCCTTGACCCATCCTTGATGGCTGAAACAGGTGTATTTGAAGTGGAACATTTACCCTTAGGTCTGCTGGTAGTAGTGATGGTAGATGACCACTGGGTGGAGTACGGAACACTGGAAATGATCACCGGCGAGACTTCGTAAGGTAAAAATACACCTGAATTCATAGATTGCACCTGGACGAAAATTACTGGTGTATTTTGAGGAATATCTTGACTTGATTGGGAACTTGCATTGGACAGGTTTGATGAATTTCTTTTCGTGGTCGTTTCTGACTCGAGGT…
comp25120_c0	jgi|Helro1|191658	6.07e-97	maker-SCF_091213-snap-gene-0.29-mRNA-1	0	gi|82187101|sp|Q6PE18.1|P4K2A_DANRE	RecName: Full=Phosphatidylinositol 4-kinase type 2-alpha; AltName: Full=Phosphatidylinositol 4-kinase type II-alpha	8.2e-84	2.604	4.038	5.834	5.467	1.648	1.755	4.985	2.928	2.491	3.401	3.441	0.767	TCAAAAATTGAAATAAGAAATCAGAAATTCCACTAAAGCAGATAAAGGGAAACATCGTGACTTCATGATACATCAGAATTTAGTCGAGCCATTGTTTGCTTTTCTCGCAGAAAATCGTGGGGGTCTTCAAGCCAAAAGACGAAGAACCGTACGGTCAGTTCAACCCCAAGTGGACCAAGTACATGCAGAAGATTTGCTGCCCCTGCTGCTTTGGGAGAGGGTGTCTCATTCTGAACCAAGGTTATCTGTCAGAGGCTGGTGCAAGCCTTGTGGACCAGAAGCTTGGCCTCAACATTGTGCCTAAGACAAAGGTCGTCCGACTGTCTAGCGAGTCCTTCAACTATGGCGCCATCGACAGGGCCAAGTCGAAGACCAAGAAAAACCTCAAGGACAAGTTTC…
comp7226_c0	jgi|Helro1|176761	2.09e-25	maker-SCF_089015-snap-gene-0.10-mRNA-1	1.03e-111	gi|82122237|sp|Q575T0.1|CYGB1_ORYLA	RecName: Full=Cytoglobin-1	1.95e-09	0.04	0.026	0.087	0.018	0	1.755	0.454	0.405	0	0	0	0	AAGTCCCTCCTCGTGTCAACAATAAAAACATTTTCGTGGATGTAAATTCTTCTCAGTTTGTAAACATCTGCTGCTCTGTTGCCATCTTTGAAACTGCCTTCAGTGATTAATAATTAGCACAAACACCGAGGTAAACAACACCGATCATCGTCGTCATCATGGGAGGTTCTGAGTCGAGAATGTTGTGCCACAGAAACTCTAACAACAGCTTCAAGAGGCCAAAACATGAATTCCTAAGCGACCAAGAAAGAGCCAGTGTTTCGGCCACCTGGAAGAAGATGACATCACAAAGGGACCCTCAAAAGGTGGGGGAGAAGATTTTCCTGAGAATTTTCCAACTCAACCCGGAAACCAAGAATGCCTTCCATGCCTTCAAAAATCTGAAAAACGAGGAATTAA…
comp31087_c0								0	0	0	0	0	0	0	0	0	0	0	0	GGAGATCCAGGGATCAGGCAGGATAGGGATGGGGCAGGACATGAGGCTGGGGGATGCAGAGGTTAGGTGGGAGAGGCTACCGGAGGAAGAATGAGGCTGGTAGGGGAGGGAGAAAGAGAGCAAAGAGAGAGAGGAGCAATTGGGGGCCAGCTGGAGAGCTCAGATGGAGCAGGTCAGGAGGTGGAACAATGGCAGAGTGAGGGTGGAGGGCGCAGTGTCTGGAGAGGCGGAAATGAGAAGG
comp21187_c1			snap-masked-SCF_092493-processed-gene-0.5-mRNA-1	5.32e-08				11.737	13.619	6.13	10.473	7.47	4.089	14.593	4.737	3.796	7.346	2.072	0.147	GATGATGATGATAATGATGATGACGCGCTCAACCGCAAATGGCGTCTTTCGCTTCCATTCACTTTCTTCTCACGTAGAAGCTTGTTAGGCGATTGACATTCAAATTAGGGTCGTTAATAATCATGAACATTTCCTGTTGAATATTAATAAGCCACATTAACATATTCATGATCACGTATCAATTGTACACGCTAGCGCTGTCGGAGCTGTGCATACACGGCAACTGCTCTTTCTTCTGCATGGATCGCTCAGTGCATGGATTCACTCCCTCGTGCACCAGCCAGCCGTTCATTCACTCGTCATCCCATTCACTTATTCATTCATTCATTCCTGCATTAATTCACACGCGAGCATCCTCCTATCCGATTTTCTCTACGTTGAGGTACGGTTGATTTCAAT…
comp24466_c0	jgi|Helro1|193701	1.8e-28	maker-SCF_091853-snap-gene-0.36-mRNA-1	0	gi|75020111|sp|Q95XP4.1|SEM2A_CAEEL	RecName: Full=Semaphorin-2A; Short=Sema-2a; AltName: Full=Protein male abnormal 20; Flags: Precursor	7.63e-11	7.068	9.021	3.036	17.809	19.206	11.851	5.74	4.745	0.563	2.331	0	0.096	TTGTTATTGTTGTTATTATTATTAATTGTTATTATTATTAACATTTTGGGTAATAGCTTAAGCTTAATTTTCGTGAAATAATGAGATTTTCTGAGAAATGAAATGTGTCTGCAGCTTGTAACGAATAAATATTATTCACCAAAGATGAGTGCCATAAAACAAATAATGCTTCATCATTTTTGATGACATAATGATAAATTCACAGAAACATTTTCAATCCTTACGACGTTGACACGAGTTGCACACAACAATTAGAACATACAAATGTAAGATCTCCTCAGAGAGCAAACAACCACTTCATCCTGACAAGACGATACAGGCGATATATCGACTCTCAGAAGGTATGGCCATTGGAGCAAACAGGTACTTAGTCCTAGTTGCTGTGGCAGCAGTTCTTCA…
comp20114_c0	jgi|Helro1|70629	1.37e-33	genemark-SCF_089014-processed-gene-0.1-mRNA-1	1.21e-95	gi|117949323|sp|Q9NR48.2|ASH1L_HUMAN	RecName: Full=Histone-lysine N-methyltransferase ASH1L; AltName: Full=ASH1-like protein; Short=huASH1; AltName: Full=Absent small and homeotic disks protein 1 homolog; AltName: Full=Lysine N-methyltransferase 2H	6.74e-33	0.934	0.486	1.162	0.43	0.12	0.365	0.238	1.539	0.62	0.725	0	0	GCCAATCCACTATGGGAAACATCTGCTGCCATCCAAGCATTTTAATTTAAAAATTCTCAACTCTTGTTCAACATATTTTGTGAACCCCTCTTTGCTTGGCCTTAGGGGTACATTATTTGTAGGAAAAACTTCTAGGGTCTTCATGTCTGTGTTATTGATTGATAATGTCAATATTTTATGAAAACTTGTCCTTGGTCAGATATCTAAGTCAATGTGTGATGTTTCCGTTTGCAAGGGTTATGAACCGAGTCAGTGCAACTGTCAGCCACCAGATGATCCAACGGAGGAAGGATGCACTGACAAATGCTTCAACAGGATGGTGTACACGGATAATTGTGGCAACCAGAGGATTAAAAAGCATCAAGCCTTCCGAGATCTTTGGGAATTCTTGACCGAGGA…
comp24232_c0	jgi|Helro1|189762	1.1e-12	maker-SCF_092184-snap-gene-0.90-mRNA-1	4.88e-34				3.894	3.154	2.329	3.674	2.584	3.064	5.629	3.423	7.684	3.849	0	9.498	CTCGAGGGGACTTTGAGCAGGCAGGCATCAATGATGGCAGAAACGAGTTCAAGGCCATGTTCATTGAGCAAGCCCAACACAAGGTTCTGCTGATGCTTCCAAGTGGCATCAGCACCAATCTTATTCTGGGCAAGCTTGATAACAGTTTGGAGAAATCTGACAACAGTGGCATTTGCGTCGGGATGCATTGCTGTCACTCCAGAGCAGAAACAAGAATTCCTTAGTTCCATTACCAGCACTGAAAACGAAGATGATATTGGAGATTTATACAAAGACTTTTCTATGTATTTTAAATGAACAACTTGTAGGAAATGGAAAATATTTTTGGGAATGATGAGTCGAAATTTAATTTTGTTCAGTTTGGTGTATATTAAACCTCAATCAAAAGCATGGTTTTGC…
comp283_c0			snap-masked-SCF_090859-processed-gene-0.13-mRNA-1	0.000155				2.128	2.174	0	0	0	1.035	2.418	0	0.74	0.508	0	4.981	CGTCGTAGAACTTGTTGTCAAAGAGGGATTATTGCCAACAGTTTCTCTGTCCCTGGAGACAGGGACTCTTGCTGTCGAAATAGTAGAATAAAATGTTGGTTCTATTGATGATGAAGGTAATGATGACGACGACGACGATGTCATTGTTGCGCTAAAACAAGTGTTTTCTCCAGATGGTCTCATGATGTCAGACTTCGTAGCCT
comp12541_c0								0	1.55	0.122	1.007	0	0	0.257	0.241	1.42	0.234	0	0.064	GGGTGCAAAACGTTGGTGGAAGGTGTATTTTATCGGTTTTAGTTTTCACAAGCTCGTTCTACAAGTTTCACATGCATCATGATCAGATTCAGAATAACTTTCTTCTGATGAACTTAGGTCTTCAGAACCATTCTCTGAACTGTCTGTTTCACTATCAGATGAACTCTCTGTTTCACAATTCGACAAATCCATAGAGATTTTTTCCTTTAGCAGTGAATTGAATTTTATGGCATTTTCATTTTCAGGTTCATGGTAGAGTACTTATTTCATTGAGCTTCAGAGCACTTTCATACTTCCCTTCCA
comp37072_c0	jgi|Helro1|121365	0.000178	snap-masked-SCF_086394-processed-gene-0.4-mRNA-1	4e-37				0	0	0.707	0	0	0	0	0.443	0.644	0	0	0	ACAACTCTTCCTTACAAACTGCTACTGACAGGTTGGTGTTATGGAGTGGCAGATGGCAATTACATTAGCCCCAGACTAATGCCTTCAAGCTTCAATCAAGAGGGCACAGAGCATCACTTCACCAAACAATTTCCTCACAAACATCATCCTCCATGGACAATATTCGTGACTTTGGTGTCCTCGTTGACAGTAAATTCACTTTTAAAGCCCACATCAACA
comp13306_c0			snap-masked-SCF_091664-processed-gene-0.51-mRNA-1	5.72e-83				17.952	11.263	15.243	17.589	8.092	12.729	12.712	17.396	10.717	23.631	7.195	5.994	TTGTTGCTGTTGTTGTTGTTGTTAGAGAACGTTGTTCGCGACTGCATTTAATACTAGTCAGCTTCGTGCGGCTGATGTCGATCAGGTCGTCGCCATCATCATCATTATTATTATCATCTCCAGCTGGAACGCAATGACTAAGAAGTGATGACGTTTTCTACGAGATATTACTCATACGATGATGTGAATTTCGAACATTGTCGTCGTCGTCGTCGTCGCTGCCGACAACGACAACATACGCCAAAGTTTAGCTGCCAGTCGGACATACGCAGTAGCAAGCGACGGCTAGCAGCTCGTAGGGTGTAGTCGTCGTTGTGTCGTCGTCGTCGTCGTCGTCGCTTGACCGTGAGATCGTCGTTGCGATCGCGGCACGTGTAATCACAGAAGCTTGATGCAATA…
comp24515_c0			maker-SCF_092205-snap-gene-1.88-mRNA-1	3.45e-153	gi|74742134|sp|Q5JTD0.1|TJAP1_HUMAN	RecName: Full=Tight junction-associated protein 1; AltName: Full=Protein incorporated later into tight junctions; AltName: Full=Tight junction protein 4	5.59e-14	3.347	4.08	5.587	13.1	9.925	7.354	3.191	4.182	6.429	2.253	4.651	0.74	CAAAATATCGGCTAAATACACAAATACAAATGAGAAGAATGACGAGAGCGATGAAGAGAGTGGCACTGAGGATCCTGGAGATGAATTTATGCTGATCATCAAACATCAAACTAAAGGGAATGGCATGTTTGGCACAGACAGCTCAGATAGTTTTAGATGTACAAAGACATTTGTAAAATTGGCACAGTGTCCTACTTGTTACAAAATGCTAGAAATGTTGATAAAAACTGTAAGACTGTCTTTGGTGCACAGGAAATGAAACAGTGTAACCAAAGAGGGACTTCAAGGGACTGTCCAACAAGATTGGATTCAACATACATTATGATCTAAAAGCTAAATGAGCCAAGAGAGGATTTGGAAAACCTCAATAAAACCACAAATTCAATAAAATGATTTCAT…
comp26188_c2	jgi|Helro1|133869	1.77e-41	maker-SCF_000265-snap-gene-0.46-mRNA-1	0	gi|387912929|sp|Q9Y4F3.6|MARF1_HUMAN	RecName: Full=Meiosis regulator and mRNA stability factor 1; AltName: Full=Limkain-b1; AltName: Full=Meiosis arrest female protein 1	6.84e-53	1.719	2.547	8.202	0.94	0.228	1.027	2.6	4.366	4.984	3.789	2.878	0.271	GAGATGAGAATTCTCGGGCATAGCAGGCTGGAAAACTCCCAAGTGGAAGTCCTCCTTCATGACTTTGGAGCAACTTGTGGACGTGAGTGGAAATTGTGACTCTGCCGTTCGGGGTGAAGAGACTCCAGTGGTCTGAAAACCATTCTCCACCTCAGGCGGGAGCAAATTCTTCTGGTTATGGTAGTCCTATTTTGAGTGAACAGCTGAATCACCTAAATCATGAAGTTTGTGAACTCCTGAAGAACACCCCAAAGTGTTGCATTGAGGTCTCAAAGTTTTCAACTCTATACCAGCAGTATTTTGGCAGGCAGTGCAGGAGTTCTGATTTTGGCTGCAACAGCCTTGATGATTTGCTCAAGAGCCTTTCACAATGTATCCAGATCATTGGTTCTGGAAGTT…
comp8022_c0								0.425	0.093	0	0	0	0.306	0.803	0.221	0.423	1.81	0	0.831	GTCAAGCGAATTAAAGTAAAAATGGATGTCGATGATTCATATTCTTATGCGATAATGATGTCGATTAATTATGGAGGTAAAGGCAGTGCAATGATAACAACGAGGATGACTATGATGATCGGGATTTGTGGGATGGAATGCAATGATTGAATTATTGCTCCTCCACAGCGGTTGTACGCCTTATTAACGAACATGTACGTCGGCGCCCGGATAATAAACAAACTTCATGCAATCCAAAACACTTTAATAACACCGGCATTTACGATTCGAACGCAAACTCGTGAAGCGTTCCATATTTTTGTGGACGT
comp38831_c0			maker-SCF_092792-snap-gene-0.18-mRNA-1	0.000114				0.48	0	0	2.467	0.965	0	0.355	0	0	0.723	0	0	GAACACATCTTTAATAACGTTTATCACTTCAACAATTCATGGACAAGACGCCATATATGAAGAGCCTTATTATAATAACCAGCTTTTATGGGCTTTGTAATAAAAGTTATTTCTTGGACAGGAAGAGAGCAGTGAAAGGCTCGGAAATCTGTTAAATTAAGTAATAAAATAAAAAGCAGTTTATGCTTAAGTGACTGGCAATACCCAGATAGCAAGAAAGTTATGGGCCTTCTCTGGCTTTTTCG
comp30841_c0			genemark-SCF_091327-processed-gene-0.8-mRNA-1	7.01e-46				0	0	0	0	0	0	2.117	0.203	0	0	0	0	CTTTGTGTTTGAGCGACAAGCCTTCCGAGAATGGAATCGCTACTTCTAAACAGCCTAACAATAATTCAGATATCTTAAGAATTCCAAAATGCTGCAAATCGGAACATCCGGGAAAACTTGACACGACGAATCGAGAAAGAAGTGGTGACATACCCCCCCTGCCAAGCCCCCGAAGCATCAAAACGGCCGAGAGCACAGGCACCACGGGCATCATAGACGACTCGTTTGAATTTCTCAGTTTTTACGATTGAAATTTGATTTTTTCCAAATCATCAGTCTAAACATTCAAGGTGAATATCATAAAGATTCATTGAAAGCCGGATTGAAAT
comp26298_c3	jgi|Helro1|97655	4.63e-110	maker-SCF_092757-snap-gene-1.87-mRNA-1	1.74e-141	gi|14917099|sp|Q93034.4|CUL5_HUMAN	RecName: Full=Cullin-5; Short=CUL-5; AltName: Full=Vasopressin-activated calcium-mobilizing receptor 1; Short=VACM-1	1.44e-88	3.94	4.235	3.977	3.266	2.68	3.783	2.374	3.722	7.458	3.92	0.576	0.813	TTCACCATTCCTCTCGGCATGCACCAACTTCATGGCACTATCCTGAAGTCGGAACTTTATGTTTGAGAAGATGTTTTGGTTCCAGCTGTCAAGCATCAGCTTTCGAACAATACTTTCATCATTCTGAGATCGATTCTGCTTGCTTCCTGACTTCCCAGTCAAAGTTAGTTCCAATTGGTTGAAAGGTTTTGGTAAATAATCACATTGAGTAAAAAACTTGCTCCATTCAGCTATGTAAGCTTTCAATAGGGCTGAATCTTCTTGGTGTAAAAGTACTCTTGCTTGAGCTCCTGTGATGAAGCTCAAAATATCATCTCCCAAAGCCTTGTGAACCTTAGCTGCTCCCTTTTCATCCCATAAGCACACAGAATGAACAGACCAAAATCCCCTGAATACAGG…
comp23264_c0			snap-masked-SCF_088898-processed-gene-0.4-mRNA-1	1.43e-162				4.911	3.465	3.794	5.043	10.037	6.135	7.517	6.261	3.289	5.601	7.34	7.029	GTTTCAGTCATTGCCTGAGTGGATCAGAAGTCAAGAGTCTCAAGTCCACTTCCACTTCCACCACATGCAGTGGAATTCACACACCGGAGAATAAAAGTTATGAAATTCAAGTAACAACAAAGACCACAGGAGAATAACAAAACACAGCAAGATATAATTAAACCGATCACCTCGTTCGAACAATTTTCTCGGTCGCAATCTTCGGCAATTACGAGCCCGTGATTGCAATCTGCAACCCTGGCCGATTCCGGATGAAAAAATGTGGGAAAAAAATCCAAATGTATAGTAATTCAAAAACAACCGAATCTTAAGGCACATTCCAATAACGAGACATTATCTCTTGTTGATGATGTCTTCGATCATAAACATTTCTATGGACACTGAATTGAGTATGATCGA…
comp24225_c0								4.648	6.345	5.173	2.992	5.561	3.481	3.485	3.799	6.153	6.877	0.13	9.201	ATAATAAACACTTTGACTACTGTATTTCAAGTGTTTACTTCCTATCCAGTTTCCATCAGAAATTTGTTCATGCTGTTCAAGTATGTCTAAAAAATTTGTTAGAGGCATTTGTATTTCCTTTGGAAGTGTGAATATACCATCACAAACAGCATCAGCATAGCCATTTGGAGTCACCGCAACAGTTACTAATTTGTTTCCCATCGTCTTTCTCAAATAGTCATTCGACCACTTCTTTATAGCTGGCCAGTACTTGCATCCTCCTCTTATAATCAAAAGTTTGTTTTGCGATACGAAATCTCTAAGAAACTCGAGAGAAGACGGAACATGATCGAATTCAGTAATACGTGTGCCCAAATACAATTCTCGTGCCTCGCTAGCCAAAGTTACAAAATTCCTTTT…
comp28279_c0			maker-SCF_091460-snap-gene-0.43-mRNA-1	3.71e-27				0	0.132	0.177	0.198	0	0.085	0.347	0.063	0.84	0.114	0.438	0	GGGTAAATAAATCTCTTGTGTCGCAGGAATAAACGAGATTAGGCTTAATCCTGATAGGCTCTAGATATTTCAACACCACTTATCAAAATTTGGAGGGTGCTCTGAGTCGCAATCCTATGTAATTCTAACGCAAGTTTCGTCTCCAAACGCTCCTACCCTTTTGTGGATCTGGGTTGAAATTGGATGGCGATAAATATAGTGGACCACCTCCATTCAACAGTGACCCTCTTATCCACTATGTTGATCTTAGCTATTGATTGCAGTTAAGATGTCTGATTTCCTGCGGGTCCAATAAAACCAAGTGAGCTTCCAAACACATCATAGGTAGGTACCTAATGCCCGAACTCTGGGACGAAACTGATCTCGCAGTAACATAAACTCTCGAGATTCCCTTGCAGT…
comp35151_c0								0.598	0	0	0.316	0	4.532	0	0.438	0	2.63	0	0	GTAATGTAATGTTATGCCATTCAATGAGTTAAAAATGAACTTCTTACAAACTCAGGTAAAGCAACTACAACTAATGAATGGTCCATTGATGCATGCCAATGTAATTGCAAAATAAGCCAAAAAGACTAATGCACAGATGAATGGAGTGAGTTGAAATGACAATAGGATGTTAATGCAACGCGTGAATGTCATCATTCTGCTTGTGATTTTCAATTGTTGC
comp17967_c1	jgi|Helro1|72781	2.92e-173	maker-SCF_000011-snap-gene-3.47-mRNA-1	0	gi|82245647|sp|Q91584.1|ELAV3_XENLA	RecName: Full=ELAV-like protein 3; AltName: Full=Protein ElrC	1.48e-75	73.49	79.237	84.37	50.531	108.483	68.585	47.543	74.427	53.377	43.342	184.09	224.017	CTTCGTTAAAGTTCCTTGCGCAGCTGGAGGACAAACTGCAAGAAGCAATCGCTGTAGTGGAAAAAAACTTGATGTACTACCAGGCACAAGCAAATCAAACAACTGAATAAAGAGATCCTGTCACAATCCAGCTAGAATTCACTATCGAATGTAAATAGAGTCCAGCAAAGACAATCATCAGTCCCTTCACTTGGTTTTAAAGCTGACACATTGAACAAACTGATAACCATTGAAATATGTAGACTTGTTGTCCTTCACATGAATTTATACAAAAACACATCAAAACATGAAACTTGTTGGTAACTCAAACAAGATGCCTAGAATTTTATTTTGTATAACCTACGTGGCATGTACAGAATATTTAAAACAAACAAAAAAGGTACAATGAACGTCCCTTGA…
comp25483_c1	jgi|Helro1|71423	4.13e-39	maker-SCF_091603-snap-gene-0.99-mRNA-1	0	gi|82241428|sp|Q7ZVR6.1|MYNN_DANRE	RecName: Full=Myoneurin	5.33e-10	3.11	2.49	5.524	3.544	2.26	2.042	3.167	3.613	5.986	2.323	1.574	1.289	TTTTGTCCATGCTGGGCACAAATTCTTGATTCAGCATGGCCTTCAAAGATTCTGATGGTCTTTTTTGCTTGCAGTCTTGAGCAATGTGTCCTGCACCACCACAAACTGTGCATAGAATAGTGTTGGTTATAATGGTTTGGGCCTGCTGCAACTGTTTAAGCTTCGAGAGAGCATCTCCTTCTCTCAATGTTCCATTAAGAAGAGCGAGTTCTCTTAGTTGCTGTTTCCTCAGGTCATTCTCTGCATCTGGCACCGCTATACCTTCTTTTATGATTTGCTTAATCTGCGTAATGAATTTTGTAAGCAAAAATAAATCATTCGCAGAAAATGTTAGCAATCAAACATTAAATAGTGCAGAAGTATTTGTTTGCTCAGGTAGCTCTATTATGAAAAGTCATG…
comp26045_c5			maker-SCF_092234-snap-gene-0.10-mRNA-1	1.55e-19				11.432	17.397	16.539	11.749	28.933	10.713	6.713	18.973	25.646	25.247	16.54	76.785	TCAATCGAAGTTTCACCTATGCCTCACCTGCCGTCTGGAACGACCTTCCCCCCATCATTCGGTCTTAACCCATACTTGAACTCTTCAAGTGCCAGTTGAAGACTCACCTGTTCAAGATAGCGATAAACTAAGAACCGAACATAACCGTCAGAGAACCTCTGATGCTCTGCATACAACGCCATAAAAATGAACTATTATTATTATTTATTAAAGAAGCAGAAGAAACAAAAGATTTCATCAAGGGATTAAAGGATGAAAGTCAAAGTTCTTCCACCGATAGCCATAGCAAGGAAGTTAAAATCATTAATTGATGAGACTATTTTCAATGGTATAAAATAATATATAAAGTTGCATCCATTTGAGCTTAATCATAACAACTTTTTGTTGAAGCAATGGATG…
comp3390_c0	jgi|Helro1|148427	5.76e-30	maker-SCF_000187-snap-gene-0.34-mRNA-1	8.57e-20	gi|81917067|sp|Q9D6P8.1|CALL3_MOUSE	RecName: Full=Calmodulin-like protein 3	2.35e-16	13.803	9.088	11.42	5.551	1.468	10.134	6.367	8.067	3.556	7.808	12.342	14	AACAACAACAACAACAACATCAACGACAACATCAACAACAACAGCAGCAGAGGTGCAATAAGGAGCCACCAGTGCGTAGTAGATCGACCGAGGACGAGATGAGAGCAGCTTTCCGATTCTTCGACATGGACGGAAACGGTTTGATTGACGCCGATGAACTGAAGCAAACCATGCAGGAACTCGATGAAGTTCTCACTGATAAGGATGTTGAAGCCATGATTGTCGCTGTTGATAAGAATGGTGATGGGAAGGTGGACTACGAAGAATTCCTGCAACTACTACGTTTCACTCGGGCTGAGAGTCAGATGAGCAGATGATGAGAGATGAAGAACATCATTCAAACAGCTGGAAAAGGAAGCATTTGGCGTATTTTGAAGGCTTCTTGGAGGGACTTTTCCA…
comp22199_c0	jgi|Helro1|161358	0.028	maker-SCF_091345-snap-gene-0.65-mRNA-1	2.18e-137				2.432	2.086	1.589	0.977	8.535	2.645	2.099	1.523	2.608	1.575	10.857	3.815	GATGATGGATACCTAAAGCAGCTTCACGAACTTGTTAAGAGTGATGATTCCAAATTAAGAGATGATAGCTTCTCAACTACAAAAAGTAATGCTTTTGTAAATGATCCAAACTCAGAAATGTATCTCTCAAAGAAGGTAACACAAGATGTCAATTCATCTTCTGACATAAATCCACTACCGTCCAAAGATAAAGGTTCGGATAATGCAATCCATTCATGTCTTGAGAAAAGTTGCAGTGGCTTGCTGAAAGATAATGAAAATTTGTGCTATGATGCTACTCTCAAACCTGATCTCTATGCAAATCAGCTAAGAGAACAAGCTAGAAGACTTTCATTATCAAAAAGCTCAGGTCTTTTTATTAAAAAACAGAATAAAAGTGGTATCAACAGAGGTGAATCA…
comp20655_c0	jgi|Helro1|185435	1.48e-123	maker-SCF_000147-snap-gene-1.55-mRNA-1	7.03e-127	gi|117949830|sp|Q62432.2|SMAD2_MOUSE	RecName: Full=Mothers against decapentaplegic homolog 2; Short=MAD homolog 2; Short=Mothers against DPP homolog 2; AltName: Full=Mad-related protein 2; Short=mMad2; AltName: Full=SMAD family member 2; Short=SMAD 2; Short=Smad2	3.95e-113	39.929	41.973	42.369	42.135	37.867	49.443	37.977	36.849	39.534	31.87	27.064	37.688	TGCATTATCATGATGTTTTGCTGACATTCTGCAATTTACATTTTGTCTCGCTGTACCATAGCATTCTGTCCGAATGCCAAATTTTAGTTTAGAAGCCGTATCAAAGGTTTCAAACGATTTAACCGCTAGACCTGCTTTTTTGAATCTTTATCGGCACAAAATCTTGAAACAATCGAGCCTCAACATTTTTACAGAATCAAGAAATTTCACCTTTCAGCACTAACAAAAAATCCAAACTGGTTTCGTGAACCTTCAAACACTCTTAAGCAGTGTTAGACAATGAGAGCGATTCATTCCAATTCAACATCAGTTTGAAGAAGTCAATGAAAATGTATTCGAAACAAATGATTTAAAACCTTTAAAAAATGATTGGTATCAGGATTACATCAGAAGAAAACA…
comp15797_c0	jgi|Helro1|69972	5.4e-81	maker-SCF_092909-snap-gene-0.33-mRNA-1	5.97e-115	gi|82181689|sp|Q68EL2.1|DTD2_DANRE	RecName: Full=Putative D-tyrosyl-tRNA(Tyr) deacylase 2; AltName: Full=Putative D-tyrosyl-tRNA deacylase 2	1.04e-39	3.705	3.388	6.026	10.846	13.505	8.223	6.025	3.082	4.389	2.712	1.342	6.435	CGAGTCAATATAGACCTCTAAGTTTTCATACAGAAGTAGTGTTGTATCACAATAGAATGAGTTCTTCACAACCAGCATCGTGTGCACGTCTGCTTATTCAGCAATGTTTATCTGCAAAACTTAAGAACGAAACTCCCGAGAAGACGACAGAATTTGAGATTGGGAGGGGCATGGTAGTGTATGTATGTTTTAAGCAGGATGCAAATGAGGACACAATACTGAAGCTAGTTGATGCCTTAATGAATTTGAGATTGAGTCAAAATGATGATGGTCAGCTGGTTACAATTGTTGATCTGCCTGGAGACATACTTATTGTACCTCAGGCCTGTTTGGGAGGGAAGGTGAAAGGTAAAAGTATGCAATACCATGGCAACATAAAGAAAGAAGAAGGTGAAAAGT…
comp24132_c0	jgi|Helro1|67348	0	maker-SCF_092835-snap-gene-1.82-mRNA-1	0	gi|152032660|sp|Q5BK26.2|PLPL7_RAT	RecName: Full=Patatin-like phospholipase domain-containing protein 7; AltName: Full=Liver NTE-related protein 1; AltName: Full=NTE-related esterase	1.43e-178	4.92	5.027	4.735	7.178	15.786	7.569	5.63	3.652	5.391	3.585	14.36	18.438	AATAAAAAAGAAACCTGAAATAGTTGTCAAGCTGGGAGCAAATATTATAAAGGATCTCTCATTATTAGTTCAGCAAGTTGATTTTGGCCTTGATTGGATGCAATTAGAGGCTGGAAGCATTTTGTACAAACAGGGTGATTCATCAGAGAGTGCTTTTGTCGTACTTACTGGTCGTTTGCAGTCGACCACCCTTCATTCCACTCGCTCCATGCTCACAGGAGAATATGGAAGAGGGGAAATTGTGGGTCTTGCAGAAACACTAACCCAATCTTTGAGGGGAAGCAACGTAATGGCCATTAGGGATACGGAATTGGCTAGCCTTTCAGAAGGCCTCATTCTTTTTATTAAGCACTGTCACCCTGATTCAGTGACAAGCTTAATTTATCTTATGGGTCAAAA…
comp17136_c0	jgi|Helro1|178355	7.43e-11	maker-SCF_090072-snap-gene-0.25-mRNA-1	0	gi|410516865|sp|O14514.2|AGRB1_HUMAN	RecName: Full=Adhesion G protein-coupled receptor B1; AltName: Full=Brain-specific angiogenesis inhibitor 1; Contains: RecName: Full=Vasculostatin-40; Short=Vstat40; Contains: RecName: Full=Vasculostatin-120; Short=Vstat120; Flags: Precursor	4.99e-12	0.917	0.954	0.196	0.489	0.242	1.216	0.852	0.715	0.118	0.843	0	0	TCGGAAACGATGCATCCTTGATGATCGTTCCATCCTTGAACCACGAAATGTCTTCCACCTCCGCACGAACAAAGACATTGTTCATCTGGAATGAGCAACTAAAAGCAACTCTGCTACCTTCTGCATATCTTTCAGAATCTGGATTCTTTTCCAGCAAAATTACAGGCTTAAATTTGCAAGCCTCTCGGCAGGTCGTCGCGGAGTTTTGACAAGAGCCTGTATTTCCATCGAAAAAAGAGCCATCGACACAAGTCACTCGTTGCCATCTCAACTCTTTTCCAAGTGTGCATCTAAAATAACTCTTGCACGAATACGGGTTCATCATTTCCTTGCCTGGAATACAAGCAGGCAAGGACTGAAGGCAGGGATCCAAAGTTGTGGAAATCAATGTGGAAGTGG…
comp25214_c0	jgi|Helro1|192293	2.43e-16	maker-SCF_092458-snap-gene-0.70-mRNA-1	2.17e-96	gi|82080030|sp|Q5W4S4.1|FNIP1_CHICK	RecName: Full=Folliculin-interacting protein 1	1.76e-08	5.952	7.406	6.474	4.785	4.473	6.83	5.04	7.131	11.94	12.221	6.837	2.038	TTGCCTCTGATACAAAGATGAGGTTGCTATGAGAATATTCTTTCACTGGCATACATTGGAGTCACTTCAGATAGGAATTTGTTTGCATAGGAATTCAATAATTAAGAAACTCACGACCGTGCCTCTGTTGGATGCCGGTGACGTGGACGACGTCGAGCAGAAGTTGCTGTTGGAAGATTCAAATCTGGGGAGATCCATCCTCGGAGGGTTCTGTCGAAGCTTCACTCCCGAGTTCGTTCTGCACGGAACCTCGGACAGGTCTTTCCTCTCGCCTCCTCATCGTGCTCTCCATCAAGACCTCAAAACATCTTTGAAGGTCTTCTTTGCTTTATTAGAAGCTGAAATGTGAGGAGGTCCGATGTATCCGTCACAAAAAATTATAAACTATTTTTAGAGTTC…
comp14507_c0	jgi|Helro1|166464	2.43e-64	maker-SCF_190102-snap-gene-0.2-mRNA-1	9.14e-37	gi|47116772|sp|Q9HAR2.2|AGRL3_HUMAN	RecName: Full=Adhesion G protein-coupled receptor L3; AltName: Full=Calcium-independent alpha-latrotoxin receptor 3; Short=CIRL-3; AltName: Full=Latrophilin-3; AltName: Full=Lectomedin-3; Flags: Precursor	0.004	0.568	0.568	0.297	0	0	0.269	0.244	0.43	0.203	0.517	0	0	GAGCGGATTACTTGGCTTGACAGGGTGGAGTTGAGGGGGGAGGGAGAACGACGTCGGGCGAGTTGTTAGGGCAGGTGAGTTGATAAGGGTCATAGGTCAGTTTGTCTGCTTGGTCGTGTGTTTAGATTGGTTTTTAAACTTTTAGTTTTCACGATGATGATCCACAAATGCATGCTCTTAATTAACAATAAATCAACATTACTCTTCTAATTGACTAATAATTAATTGCAGAGTTACTTGGAGTCACGTTAACTGTTTAACTTATTAATAATGTAATATTAATCACTTCATTCCTCAATCTTGATCAGTGTTAGATTAAATACTTAATTAACAGTATTACTTAATGAATTGGTCAATCACTTGCTTTATCAATATCACACTGCCAGTGCACTAATCAAT…
comp31361_c0			maker-SCF_090882-snap-gene-0.32-mRNA-1	2.4e-29				0	0.11	1.352	0.898	0.498	0.728	0.368	0.258	0	0.365	0	0	AGAGTATGGGTGTGGCACTGCCATGGAGTGGTAATGTCCAGGTGATAAAAACAACAGGTATACCAGGAGAGAAATATGTTAAGGTTGTCACGATTAACATTGCACCAGGTGAAGACAAAGATGAATGTGATCAATCTATTTTGGATGTTCGTTGTCTTTAGCAACACTGCACAATTTTTTGCTTTAACCATCGCCAGCTTTGGATTTTTGTTCTTTCACAGACATGTGCTTGTTTGTATTTCAGCTGTATTATCAGAGGGTCCCATTCATAATTTAATTTTTCTCATAACTTTCTATTTTGAGCCACAAGTACACAGGAATTTATGTATACGATGACCTCTAAATGCTGATTGCATTTTGAATTATCTGGTCAAATTGCAATAAAATACTCAAAAACCA…
comp19207_c0	jgi|Helro1|194167	7.62e-19	genemark-SCF_000162-processed-gene-1.16-mRNA-1	9.29e-172				0.77	1.889	1.705	1.555	0.443	4.01	1.858	2.876	3.702	2.79	0.017	0	CATCTGAATACGTTCAGTTTATTACAGAGTACTGCGATCAATTAATGCCCGCCTGAAATCCAACCAATAACCTTCTTCCTTTAAAATGAAACCAAAAATGTCCAATAAAAATCGTCAGCTTCATTTTACATCAAATTTATTTATTTATTTTTGTTGTGAGAAAAGGGAAGACTGAATAAACAAGCAAAGAGAAATGGATTGTTGAGTTAGGTGCAAAAGCAGGAGTCTGGAGGAATTCTAAGCGATAAACTGTGGGGACATGTCTTTCTGCAGGCTGCTTGTAAGTAATGCTGCATTCTGTCTGCTTCTCTGAATATGGTATCAACTTGACACCTGCAATTTTCAACGTCGAAAATTTCCCCTTGGCCGCAGGGGATGGTGTTTTGACAGACACAAGAA…
comp17071_c1			maker-SCF_090622-snap-gene-0.90-mRNA-1	1.28e-40				5.95	3.523	4.31	3.408	3.296	5.069	3.928	5.946	7.609	4.405	0.726	3.137	TCAAAATTGTTTACGTCTAACCACTCGGCTGTTTTGGATTTTCTGTGAATTTGTGTTTTTATGGGGAATGGAAATTTCTAATCCTTTAGTGACTTCCGAAACTATTTTGATGCAAGTTATTCAGTCCGATGCAACGAATAACACTGCGCAATTTGATGAAACAGACAAAATTAAACCAAATGTTGATCATGTTTTAAGCACACAACCCCCTAATTTTACTCGAATGGTTTCATCTGAAGAAGCTTTGGAAAGATATGGCAAGCAAATCATGACATTTGACAATGAACAACAAACAAATCAAGCACCAGTGAATGTGAATGAAACATTGGCAAGAAATGATGATGGGCATTACGGGAATATGCTTCAGTCCGATTCATCCTCTTGGCAAGAAGTTGCCAA…
comp26185_c0	jgi|Helro1|191188	1.81e-29	genemark-SCF_000276-processed-gene-0.19-mRNA-1	0	gi|325511345|sp|P49793.2|NUP98_RAT	RecName: Full=Nuclear pore complex protein Nup98-Nup96; Contains: RecName: Full=Nuclear pore complex protein Nup98; AltName: Full=98 kDa nucleoporin; AltName: Full=Nucleoporin Nup98; Short=Nup98; Contains: RecName: Full=Nuclear pore complex protein Nup96; AltName: Full=96 kDa nucleoporin; AltName: Full=Nucleoporin Nup96; Short=Nup96	2.35e-22	4.711	6.323	4.712	3.139	1.187	3.925	4.137	8.345	3.43	7.482	0.153	26.081	CACCCGGCTAGGGTGGTGTTGACCCGACCCGACTACTTCACCCTCCCGTCTCTGGAGGAGATGGAGGGTCTGATGAACGAGGACGGGAGGTGCATAGTGAGGGACCTCGTGATTGGTCGCGAAGGGTACGGAAACGTGCTCTTTCCCGGAGAAACCGATGTCACTAACCTGAACCTCGACGAATTGGTGCACTTCCGTCGCAAGGAGATCGAGATCTACCCGGACA
comp17810_c0	jgi|Helro1|157658	1.19e-08	genemark-SCF_090530-processed-gene-0.11-mRNA-1	2.78e-139	gi|1346191|sp|P48637.1|GSHB_HUMAN	RecName: Full=Glutathione synthetase; Short=GSH synthetase; Short=GSH-S; AltName: Full=Glutathione synthase	3.25e-32	3.199	4.914	1.469	3.559	8.091	2.542	1.67	1.682	3.223	2.711	1.341	3.645	AGCTTGTGTTTGAGTCCTGTGATAATGATGGAGCTGTTGTGCCAGTCCACCCATACTGGAAGAAATGGTGTTCATCTCGACTTGTTTGAGAGCAGCATCTGATGGCACCCTGGTGTACTGATCCGCGTCGGTACCCGGGTTCGCCTTTTGCGTTACGTGTAGCATGTAATCCGACCTAACCATGGCAAGGCACAAAGGTTGTTGAAATCCTTCTTTGAAGACAGAATCATAGATTTCCCAGAGCTTCCTTGTGTAGTCATCTACCTTTATGACAGATTTCAGACAATCCCATAAAAAGGCATGGTCATGGGCTATTTTGTGAAGCATCAGTTGAATTCCCTGCTGAATGGAAAGGGCTTCTTCAAAGCATTTCCTGGGAAATGGAGTCGAAAACGCCCA…
comp23198_c0	jgi|Helro1|181648	1.14e-175	genemark-SCF_089634-processed-gene-0.7-mRNA-1	0	gi|81911808|sp|Q765A7.1|PGAP1_RAT	RecName: Full=GPI inositol-deacylase; AltName: Full=Post-GPI attachment to proteins factor 1	2.67e-56	30.211	30.383	21.82	36.262	32.068	33.58	28.295	20.867	27.306	27.941	26.246	15.68	TTCGTTGTCAGATTTGTCCTCAGGTGAAATGATGATGACACCCATTAAGTTTTTTAGAATATTGAAGGAATTTTTCGGCTAGATTGTTTTTTAAACATTTTCATACCTGTGTATCATAGCTTCAAAAATTAGCATTGTTTTTATGATGTAGTCATAGAACGCAAAACATCAAAAGTACGTATAAAGATGTTACAAACTTATTGTGACCTTTTTGATGTAAATTAATTTCTCTCAATGACAGTTATTCATCTGAAGACGAAACGTTTGGCAGCAAGTTGGGCCTACCAGCGGATGACGTTGACATCCTTGACGACATGGGACTGTGGACTTCTTCCATGCCTCTGCTCCTTTACATGGTCGCTTACTCCTTTGTTCTCTTCTCGGCATGGCTCTGCAACA…
comp44334_c0	jgi|Helro1|185703	4.67e-31	maker-SCF_000271-snap-gene-1.37-mRNA-1	2.64e-30	gi|6685526|sp|O15371.1|EIF3D_HUMAN	RecName: Full=Eukaryotic translation initiation factor 3 subunit D; Short=eIF3d; AltName: Full=Eukaryotic translation initiation factor 3 subunit 7; AltName: Full=eIF-3-zeta; AltName: Full=eIF3 p66	2.22e-48	0	0	0	0	0	0	0	0	0	0	0	0	CATTGGCAGTCTCACTCACTGTCAGGAGGTCAAAGTCTGAGATGCCTCTCTTGTCAAAGAAGAGTTTGGACCCAACTCTCTGGACGACAATATCCCAGGAATACACTGAGCGGGTACAGCTCATCAGCGTGGCCAGGATGGCATCAGTGGCAAACACATTCCCCTGAGTTTTTGCCAGCTTGCGGATGACAGGGTCGTCTGTGGTGGTGACAGTGTGGAAGATGCGCTTGATGCTCCGCAGTGG
comp33345_c0								1.776	0.236	0	0	0	0	0.288	1.375	2.656	0.268	0	0	TATTATTGTTATTGTTATTATTACTATTAGTTTTTATGGAGGCACAACAGAAATCAATTTCATAAACATACTAAAAATATCCAATATACAACAGAGGACATACAAATATTTGGAGCCAAACTTAAACTTATGGATGATCGGCAGTAGGACAAATATTTATTTTTTGACTGCAAACATTTGTGCAATTTTAATATTATGAGTTAAGATAATGATTAAGTGATCATAATTATTAAGTGATCGTAATTATTAAGTGATCATAATTATTAAATGATCATAATGATTAT
comp18208_c3	jgi|Helro1|81400	9.59e-20	maker-SCF_092196-snap-gene-0.25-mRNA-1	3.15e-26	gi|341942086|sp|Q8BU30.2|SYIC_MOUSE	RecName: Full=Isoleucine--tRNA ligase, cytoplasmic; AltName: Full=Isoleucyl-tRNA synthetase; Short=IRS; Short=IleRS	3.8e-11	11.62	8.235	8.505	2.078	1.998	5.745	1.58	3.388	9.532	4.768	26.401	8.133	GTGTTAAGTGTTTTGACGGCGGATAGAGACTTTAAATATATTTCTCAGTTGTGAAAAGTAATGTGTTTTTGTTAAATCTTGGCACTTTAAACATTTAGACAATTTACGCAGTCGACTCTCACGTGTTTTATCTTCTCAGTAACCCTCAAAAGTCGCGGTATGTTGCCAGAAAACATACGTTTTCCGGATGTCGAGGAGGAGATTCTGATATTCTGGAAAAAAATAAATGCTTTTCAAACTTCTTATCAGTTGTCCCAGGGCAGGCCACGGTATACATTTTATGATGGACCTCCATTTG
comp23153_c1	jgi|Helro1|193409	0	genemark-SCF_092407-processed-gene-2.29-mRNA-1	0	gi|38372378|sp|Q8WX92.1|NELFB_HUMAN	RecName: Full=Negative elongation factor B; Short=NELF-B; AltName: Full=Cofactor of BRCA1	9.22e-154	3.367	2.051	5.309	1.022	0.057	1.689	2.461	5.901	7.322	3.437	0.995	1.7	GGGTTTAAGTGGTGAAGGCAGGAAAGGAGAAATGGGTAACAATGGTCCCCCTGGTTTTGGGGGAATGCCTGGCAGCCCAGGAGATCAAGGTGACAAGGGAGAACCATACGTTATAAGGCCTGGTTCTATTAAAGGACCTAAAGGAGATGCAGGATTTTTTGGACTCCCTGGTCCAGATGGATTACCAGGCCTAAGAGGTCCAGATGGATCACCAGGTCTAAATGGTTTTGATGGCTCTCCTGGTGCGAAGGGTGCAAAGGGTGATAATGGTTTCCCCTCATACGGAGTAAAAGGTTCAGAGGGATTAATAGGAGGACCAGGTTTACCAGGACTGAGGGGTCAACCCGGTTTGACAGGAGAGAAAGGAGATAATGGAACGAAAGGAGCTAAAGGAGAGCC…
comp24040_c1	jgi|Helro1|168562	1.75e-14	genemark-SCF_091318-processed-gene-0.5-mRNA-1	8e-151	gi|74626598|sp|O13650.2|SFC9_SCHPO	RecName: Full=Putative transcription factor tau subunit sfc9; AltName: Full=TFIIIC subunit sfc9; AltName: Full=Transcription factor C subunit 9	1.96e-05	1.147	1.604	0.917	1.281	1.975	0.947	2.089	0.872	2.02	0.657	0.802	4.378	CTTTGTGTTTGAAGGGGGGCTTAAATGCCAAAAAATAGCTGAAAAGGCGCTTCATTCCAGGACGTATTTTCATGCACCTAACATTTCACATGGTACATCAACTTCATAACATAATTTTAATCAAACAACAATCACATCATTAAAAAAATCAAAAACCCTCAATCAGTTTAAGCTGTCCATCACAATATGTGCATGTATCGGTCAGGACATTACCAAAGAAAGAGCATTCATCTGTCTTTCTAGTTGCACTTGACTTGCAAACATTGCATGTTCTATAAGGGAGGTCACTGCAGAGAAGTAGTGACTGACAACATCGAGCAAAAACATGCCCATTAACACAAGAGCCTTTGCTGTGGTCATCAAACTTGACAGCTTCTTGACAGATCAAACAAACTTCAT…
comp22342_c1	jgi|Helro1|189092	3.1e-62	maker-SCF_092041-snap-gene-0.98-mRNA-1	0	gi|341940583|sp|Q61687.3|ATRX_MOUSE	RecName: Full=Transcriptional regulator ATRX; AltName: Full=ATP-dependent helicase ATRX; AltName: Full=HP1 alpha-interacting protein; AltName: Full=HP1-BP38 protein; AltName: Full=Heterochromatin protein 2; AltName: Full=X-linked nuclear protein	2.27e-37	8.543	4.365	6.004	3.42	5.852	7.088	3.158	2.601	2.703	4.965	1.568	7.757	GTGGCTATGCCCGACTCACCCTCTTCATAATCCTCCTCGTTGTAGTACTCGTAGTCGGCCGTTCCGTCGTCATAGAATTCTCCCATTTCTTGGTGGGATTTGCCAACGAGGGGCAGTCCGGCCAGCCAATGAACGGCAGCCAGATGATCATCCAAGCTGATGATGGAACCCTGCAACAAGCGATGCAGAAATGAGATCTTGAATCCACGTTGGACTGGATTAGTTTTATCAACTTCTCAATTCTCTGTTGGTTCCCTTTTAGTTATATATTAGACTGGACTTTTGTCTTGTTTTGATTCTGATACTTAAAATGCATGTTTTGTTTATGGTTTAAAAATGTGGATAGATACGGCTTGTCGAATAACGAAATTCTAATCGAAATCTGGTTTGTGAAAGATA…
comp9176_c0	jgi|Helro1|167352	0.000417	genemark-SCF_092611-processed-gene-0.13-mRNA-1	6.36e-54				0.21	0.26	0.188	0.277	0	0.182	0.266	0.327	0.172	0.378	0	0	TTACAATTTCATGACCTCCGTTTACAATTTCATGACCTCCGCTTGCAATTTCATGACCTCCGCTTACAATTCCATGCAGGTCGTTATCGAAATCACCACCATAACCTCCTCTCGGATCTAGGTGGACATATTGGCGCTGATGATCTCTGACTTTGATCTCGGCAATCGAAAGAGCACTTATCCCAACGGGAGTCTTTTTCCTTCTCATGACGACCAAGTACCTCCCTGTGACTGGTGTTCTGCACCTCAGGCTCAGCCACTGGGGGATCTGCTTGCCGTGCGAGCACTGGTCATTTTCGGCGCAGACCTTCAGATCTTCGTCCCTTGCCGCTTTAGTGTCACTGACTCCAACGACGATATCGGTGAGGCACTCGACACCATCATTGCAGGAGAGCAGCT…
comp21393_c0	jgi|Helro1|162517	9.92e-65	genemark-SCF_091035-processed-gene-0.30-mRNA-1	6.82e-134	gi|90109928|sp|Q13506.2|NAB1_HUMAN	RecName: Full=NGFI-A-binding protein 1; AltName: Full=EGR-1-binding protein 1; AltName: Full=Transcriptional regulatory protein p54	1.95e-22	2.551	3.466	4.134	5.15	8.083	5.986	6.589	4.496	3.408	2.411	18.699	1.792	CGCTCCAAATACTTCTGACGACTGCTCAATTATTAATATAATATTAATAATGCTTTATTACACTGAACGAATAGAAGTATTTGGAGCGACTTAATTTATAATTTTGTTCGTAGATGTGAGTAACGCCTCTATGAAGTATAGAGACTAAGACAGTGTTTTTATTAAGCTTAACTTAGCGGTTGACATAGAATAATGCCGAATCCAAATCACGAAAGCGAATGGGCTCTTTACAAAGTTCTAGAAAGGGCTAATTTACTCCAATATTTTGATGTTTTTATTTCGCAAGGTGGTGATGATGTGGCACAATTGTGTGAGGCAAGCGAAGATGAGTTCTTTGAGATCATGGCCTTGGTTGGCATGGCTGGCAAACCGCTTCATGTTAGAAGACTTCAAAAAGCT…
comp21611_c0	jgi|Helro1|181106	4.54e-70	genemark-SCF_091207-processed-gene-0.4-mRNA-1	1.84e-170	gi|47605758|sp|Q8R4Z9.1|MFN1_RAT	RecName: Full=Mitofusin-1; AltName: Full=Mitochondrial transmembrane GTPase FZO1B; AltName: Full=Transmembrane GTPase MFN1	1.72e-39	9.854	14.545	7.729	6.654	1.324	7.695	10.096	7.105	7.191	7.956	0.11	3.701	ACATCTTCATACTGAACAACAGGTGGGATGCTTCTGCATACGAGATTGACACAAAGAAGGAGGTGAGACAGCAGCACGTCGAAAGATGCACTTCTTTCCTCGTGAATGAACTTCAAGTCATGGATTTGGAAGATGTCTGTAAGAGGGTGTTCTTCGTATCTGCCCTGGAAACGCTCCAAGTCAATAATTCACTGGCCGTCCCTTATCAATTGCCACAACCCTCGGAAGGAGTGGAAGAACGGATCGATGAATTCGCAAAGTTTGAAGAATGTTTTGAGGATTGCATCTCAAAGACAGCTGTTGAGACTAAATTTGCTCAACATGCCAGGAACATTGGAAGTGTGGCCAGTTCTTTAGTGTCCATATGGGATGAGATCATCGTCAAGGTCGACCAGGCAA…
comp20587_c0	jgi|Helro1|162063	3.89e-13	maker-SCF_209468-snap-gene-0.12-mRNA-1	1.22e-57				3.637	2.802	3.833	5.599	2.466	2.398	4.427	1.82	2.129	1.419	15.288	8.267	CAATGACCTCTTGCTTTTTCTTACCATGCATATAAATCTACATTCATATTGAACAATAAATATTCAATTTCTTCTTCATACAATATTTTCAAACTGTTTACAAAAGAGCTTATCCTCAAATCCTTCAATCACGACAATAACGTGAATCTGAGGTCCTATTATATTTTCGACAATTTTTAGGTATTTTTCTTGACTTTAAAACGAGATTTACTTAAAACAGTGCAGTTTCATCATATCGCAAAACATTTCCAAATGCAGCTCAAACATTTCTCTGGACATCAATTACATTCAAAGAACAAATAGTGGACTGAAAAATGCTGCTATAATATCCTAGTTATTTCCAGACAAAACGTCTGCTGATTACTGTTGGTGCTCTACTTGGTAGACTCATTATCAAGA…
comp17768_c0	jgi|Helro1|177484	1.43e-26	maker-SCF_091688-snap-gene-0.32-mRNA-1	6.02e-107	gi|150382889|sp|A4FV98.1|EFMT3_BOVIN	RecName: Full=EEF1A lysine methyltransferase 3; AltName: Full=Methyltransferase-like protein 21B; AltName: Full=Protein-lysine methyltransferase METTL21B	1.03e-05	2.626	1.071	2.325	2.681	1.116	3.06	3.33	1.23	0.832	0.868	2.426	1.276	AAATCTTGCTTCTGATAAGCATTATCTAATGAATATTTATAATTCTTATTATAGGAACACACACTTTGAACTGAAGTAATTTTGCCAGAAAATCATCAGTTTCATGTATCTTGCAATAGTTAAAAACCATTTAATTGTTACTGATATTCTGTAATCTGCATTCTGCTTTGCATCATGACTCCTGCAATAAACAGCCTGTTATTCATTCGCCATATTTCAGTAAACTTAATTTCTTATATTTTTGGCTCGCCAAGACTCCAGAAGTAAGCAATGTGGTCCTCAGATAAAATATTCTAAAGACCCCGACCTACATGACAGGAAGAAAGTGAAAATTATCAGCTAATATATCTGAATAATGTAATTATACGTATGGAGACCAATATATATATGTATACATGG…
comp1255_c0			maker-SCF_121239-snap-gene-0.8-mRNA-1	6.21e-20				0	0.385	0.643	0.619	0	0	0	0	0	0	0	0	AATGCTTATGCGCTTGATTCTTTTGCTCAGCTGTTGGGTGGCTATTTCCATTTGTATCGCTTCGGAGTCATTCAAATTTTGGTTTGCAATCAAGTCAGCGTTGAATTCTACTGAATCCTTGGAAAACCTGTTTCCAGCCAAGTCCAATTCCAAAGGACAAAATTCTTCCCTGTCCTGATTTGAACAGCAAACGATATTATTGTTGTTATTGTTGTTGT
comp21997_c0	jgi|Helro1|110285	9.4e-32	genemark-SCF_091645-processed-gene-0.14-mRNA-1	0	gi|82179831|sp|Q5U236.1|GGYF2_XENLA	RecName: Full=GRB10-interacting GYF protein 2; AltName: Full=PERQ amino acid-rich with GYF domain-containing protein 2	2.32e-14	3.017	2.838	2.643	1.483	1.286	1.768	2.36	3.593	1.803	3.509	0.823	0.753	ATATCTAATCTATACGATATTCTATGGATTATAGTGCCCAACTCTACCCTTCACCATCTTGCTTAAAACTCTGTTGTTTTTGTGAGCATTCTGAAACGCTGGTCAGTTTCCGGTAAATACGACTAAAATTTTACCTGACAAAACTATTAGACTGAAAAATGGAATCTGAGACCAAATTCGTTCCCCAATGGCTCCAGGCCAAACAAAACGATTCCACACCTAACGGCCCTTCAAGAGGAGCCGATAGATTTTTTATGGCAGCAGGGAGCAGAGACAGAGAAAATGGTAGGCTCATAGGCAATGGCATGAGACCCAACAACCCTGTCAAATACCAGCTTGCAGAGCACAGATATGGCAGGGAGGAAATGTTGGCGCTATTCGATCCGTCGAACACAGCTC…
comp11206_c0			snap-masked-SCF_000054-processed-gene-0.13-mRNA-1	1.05e-47				0	0	0	0	0	0.678	0.833	0	0.363	0	0	0	AAGCTTTTGATTTTCCATGTCATCCAAACATATATTATCATCGTCACTCTCATTTGGCTCCGATAAGTTGACAACAAAATACAAACTGAAGAAGTCTCTTGGTTTTGAATATCTATCAGCAATCTTGTCAAGGAGATCTCGCACAGTGGATTGAGGGGACAATTTTACAAAAATTGTTTTTGTTCTAACAGAACTTGCCACTTCGCAGGTAATTATATCATTGCCTTCCATGCTTATAGCAAAAACTAGTTTGACAGGTTGGAAGTGCAATATCAACGAATCCCCGCCAG
comp25858_c1	jgi|Helro1|76893	3.33e-131	maker-SCF_091900-snap-gene-0.61-mRNA-1	0	gi|82235752|sp|Q6DDK2.1|FADS2_XENLA	RecName: Full=Fatty acid desaturase 2; AltName: Full=Delta(6) fatty acid desaturase; Short=D6D; Short=Delta(6) desaturase; Short=Delta-6 desaturase	3.43e-144	14.243	12.444	13.403	12.693	8.099	9.425	12.766	13.647	10.691	12.132	73.079	33.288	AACTGAGATCTCAAATGCCAATGGGACCTCTGTTTCCTCAGATACAGATCTCCTGCCATTAACAGATGAAAATAGTTCAGCTGTTGACCTTCTTCCAGTCTGAAAATCACTTGCAACTATTCTGTGGTGTTCATTCCCTCGAAGCTGAAGGGGTCGTGGAACACTGCATTGGTCATTTTGTTCTTCAAACCCAGTTCTAATTTTAAGCCAAAACATGAACTGAGTCGTCAACCCTCCACAGAGAACGACGGTGATGATGACGACGATTAATGTTATCGAGAGGATGGTTTGCCGAGCCACGGTCGAGGTGTTCCTCATCGCAAGGGCAAAAGCCATGGCTCCCCTGAGGCCTGAAAACATCATGACATGTTGAAACTTGCAAGGAATTTTGTTGGATCT…
comp18992_c0	jgi|Helro1|189301	5.12e-95	maker-SCF_092868-snap-gene-0.40-mRNA-1	0	gi|47606190|sp|Q8R2T8.2|TF3C5_MOUSE	RecName: Full=General transcription factor 3C polypeptide 5; AltName: Full=TF3C-epsilon; AltName: Full=Transcription factor IIIC 63 kDa subunit; Short=TFIIIC 63 kDa subunit; Short=TFIIIC63; AltName: Full=Transcription factor IIIC subunit epsilon	9.39e-68	2.821	3.399	5.238	2.603	3.01	2.971	3.844	2.244	3.536	1.736	8.72	7.742	TCTGTCCTTGAATGTCTTGTGGAGAACTTTCAAACCTCCAAGTGTATCTATCGCTTTACCGACATTATCAACATCACCTGGATAATCAATGCAAATGAAATTTTTGTCAGGGATTACAAGTTCCATGACAAAAGTGACAACTATGAAGCCTATGAAGTGACACAAACAAGCAGAAATTATTGGAACTTCTGAAACATCATATAATTTTACTAGCTTGTGTGACTTTCAATATCTGGCCATGAAGAGGCTCGATAGTGGGAGTTATGAGAGCCATCTCGACGAATCTTTGGTCCGACGAGTTCAGCCAAGGGAGTGGTTGTCAAAACCTGCCCATCTATTTATTTTGCCTCCAATTTTTAGCAGGTTTGATCAGCCTGTGCAGTATTGCTTCAGAGAAAA…
comp48021_c0	jgi|Helro1|181750	1.96e-18	maker-SCF_090742-snap-gene-0.27-mRNA-1	1.13e-53				0	0	0	0.349	0	0	0	0	0	0	0	0	ACGTCTGATCTTCGTTTGAATGCCTCTGATGACATGAGGAACCTTCTGGAGTGGCTCAAAGTAGAAAATAACGAGTTGGAGACTCGCTGTAACCAACTGTCAAGAGAGAATTCCTCTCTAACTGAACTTCTGAAACTCTCCAGAAGAGATCTGGAAATCTCCGATTTGAAAAATCAACAGAACAAAACTGAAACTGAAACCGAATTGGAGAGATTGAGGTCAGAGAAGGGAAGATTGCTCAATCAACTCCAGTTGCCTGATAATGATCACTGCCTCTTGGTGGCTATGGAAGGAGAAATTGCTCATTATAA
comp31165_c0			genemark-SCF_091748-processed-gene-0.16-mRNA-1	1.03e-08				0	0.414	0	0	0	1.964	0	0	0	0	0.527	0	GACGAGAAACTTCTTCTCCTCCGGCAGTTTCTTCAACTCTTTCGACTTCAGCAAGTCGCACGCCATTTTTTCATTGGCTATGTCCTTCCTTCTCTGTTTCAGTTCCTCCCTCAGCTTCAAAATGAGCTCCCTATTTTCTCTGATTTCAATTTCAGATTTTTTGAGGAAGGCCCTCTTGTCTCCATCTGAGAGCTGAATTTTCTTCTCCA
comp10597_c0								8.199	6.939	7.075	1.42	4.361	3.809	4.999	10.047	9.5	16.179	0.616	8.64	AGAAAGAAACACAGGAAAATTTGGAAAACTCTTTCCATGGACAATGCGGGTGGTAATCTGATGCCGGGGATTTGAAAATCATTTCACCGTCCGTGAGTCGAACGAGTCCCGGTGTTTTTGATTTAACACTGAATCAAATCAGTAATCAGCCTCAGAGGATGAAGTAATCAATGTTATTTGAATATGTTTTTTAAGCGACTTCGAGAGAGACGCCGGCGACATCAGCGTCCGAAAGCGACTCGCAACGTGACGTGTAGTATGTCGAGTCGCGTCCAAACACCGAAGACAACGAATAATACAACTACACAGAAGGAATAAAAGAGAACAGATTTGCATATTTCGAAGAAGGTTCAACGAAAGAATTTGACAACGAAGGTGAAACAAAAACTAACTTTTATT…
comp22380_c1								1.142	4.841	3.632	4.999	3.45	4.084	3.225	4.355	1.887	2.024	16.814	7.357	GCATCAGAATTTGCAGACCTATTCATTGACGAATTTTGAACAATATCCAACACCACTGAAGCCTACTATTTCAAATTGCTATTCTATAAGGGCATCATACCTCACATGTCACGTATAGATATCATAACGCAGACCGAATTTCTTACTGAAAACAATGTCTTCGTGAGCATCCCAGGTTGAGAAACTAGTACATTTTGTTGGACATCTCTGAGAATTTAACTCATTTGTTCAAATCTGTGGCAATGTTTCATCCCACAAGGTGACTTGTGGCTGGAAAACAAATTGTTGCAGCATGTACCATCATATAAGATTAATTTAGACATTGGAATAAGAGATGAAGAGCCGATGTAAGTGAATTTCTGCAGCATGTGTGTCAGCTTTGCCATCAAATATTTCAAA…
comp22468_c0	jgi|Helro1|109533	4.02e-15	maker-SCF_000011-snap-gene-1.52-mRNA-1	4.07e-64	gi|20139263|sp|Q9QY53.1|NPHP1_MOUSE	RecName: Full=Nephrocystin-1	5.25e-06	2.849	2.89	2.621	1.184	5.002	1.475	1.442	3.022	2.343	2.168	6.474	0.824	CTTTGTGTTTGATCGCGGGATTCATGTTTTAGAAGCGATTCTTTAATCATGGACGTGTACATGATGGATCTTTTGAAAATTATTAATGTATCTAATTATATTGTTTTGATATTTTATTCTTTGTCTTTTACCTCACTTTGAAAATCCAAGGGGTCAATGAAAAAGTGAAAACATTGTATTTTCAAGCATTGATTGTTTTTGGAGAAGAGTAGATGAGAAACCTGCCATTTTCATCAAAATTGTTGTCTTGAGAAAATTATATTTTTAAAATGATGTCATTTATACATATTTCTGTTTAAGAGATTATGCCATTGCATTGTATGACTTTGCAACAAAAGTCAGAGGTGAATTGCCATTTCATACAAATGACATCATGACAGTGACCTCAGTGGACGTTGG…
comp23738_c0	jgi|Helro1|168156	2.74e-23	maker-SCF_000011-snap-gene-2.53-mRNA-1	2.08e-134	gi|114152140|sp|Q28GD9.1|RNH2B_XENTR	RecName: Full=Ribonuclease H2 subunit B; Short=RNase H2 subunit B; AltName: Full=Ribonuclease HI subunit B	1.16e-22	3.693	3.545	4.193	6.157	7.432	2.429	4.396	3.044	2.94	1.34	22.719	8.465	TAATTGTTGTAATTGCTTTTAATAAACATGTTCTGTGGCACTTTATTTTTTATTGTGGAAAGTTGAGTTTCTGTTGTACGAAATAATGAGATTTATGTTTTATTGTATTCACCAAGTCACGATCCAGTTAATTTTTTGGGCAACCCTTGAAAAATGTAGAAATGGATTTCATTCCTTGTTTGTCAGCATTCTTCAACTTCTTTTGTGCATGAGTAAGTTTCTCAGTCTAAAAAAAAGGCATTTTCTGAAGTTGAGTAAGAAAAAAACAAATATTGAAACTGAAATACCTTGGCAAAGAGTTGAATGTTGTGTTTACTATAATCCTCCGTAGGTGTCAGATTGTCAAGTTTGATTTTCTTAGAGGGAGGTTCTTTGCCCATGTCATCTTGAAATGAGATT…
comp25508_c0	jgi|Helro1|192507	6.97e-98	genemark-SCF_000129-processed-gene-0.2-mRNA-1	0	gi|226723262|sp|A4IFW2.1|PTPRF_DANRE	RecName: Full=Receptor-type tyrosine-protein phosphatase F; Flags: Precursor	1.44e-57	31.021	27.634	22.306	4.438	3.169	8.748	20.484	40.285	17.001	25.932	3.57	9.265	GTTTTTGTCTTGGACACGTCTTTTCCTGGCGATGATGATGACGAGGATGAGGAGGAGTATGAGGACAACAGCAGCACAAATGGGGGCGACAATCCACAGGAGATCCACACCCTGCCTGTGGGGTACCATGAGCAGAGGATAGGCAGGGTCGGTGAAGAAGGGCTTCGAATAAGGTGAAGATATCACCTTATTGTCTCCTAAAACAGCTCTCAGGACTGCTACATAATTGTGTCCCTTAGGAAGGGGTCTGTTGAAGAAGTCATTGGTTCTCCTGCCATCCCCCATGACAACCTCCTGGGGAAGGTTTGATCCATCAAACCTACCTGCAACCCATCCCCTCTGCACCGTGGCTTCTGAGTATTCTTCGATATTGAGTTCTTCAGGACTCGTATGTTCTGC…
comp6895_c0	jgi|Helro1|64650	1.82e-120	maker-SCF_092723-snap-gene-0.44-mRNA-1	0	gi|160369948|sp|O70146.3|TESK1_MOUSE	RecName: Full=Dual specificity testis-specific protein kinase 1; AltName: Full=Testicular protein kinase 1	2.09e-102	7.003	7.403	4.073	3.73	0.32	5.347	5.387	5.395	7.064	3.571	0.283	1.704	GAGACAACCTCCGTTTGCAAACTGAAAATAATACCAAAGTTTAGTGATATTAATGAAATGTGACTGACAAACTTAGTCTCTCAAACAACGAGAGTATTTTAAATAAACAAAGTAGAGAGGAATAATTTTTAAAAGGACAATTCAAAGAATAAATTTGCAAGCAGCAAAAATATGCGGGAATTGCAAACCTCAGTTAAAGCATGCAAGAGTCCTCCATGTACACAAACTCCCATCAACCTGATGATGTTAGGATGCCTGATGTTGTTCATAAATTCCACTTCTTTGAGAACATTTGGGCGATTCAAGTAAGAATTGTTTACTTTTAGTACCATCACTTGGCCATTTGTTTTGTGGATAACTTTATAAACATCAGAAAAAAACCCTGAAGCTATCTTCTCA…
comp37438_c0								0	0.681	0	0	0	0	0	0.784	0	0	0	0	TGCCGTCTTCGTCGACCTTCGTTTCGTTAAAAATGCACGAGAAATGGCCTCCTCCATTGTTTTATAGCAGTAATGAGAAAAACACTAATAAAGAAAAAACAAACGAAACGATAACACCGATGGCAACGATTACGACGACAACGACGACAATAATCATAACTGTGGGTAATTATCGAATCGGCACTAACTCCGAAAACCCATTAAGTGTTCATTGTAATTGCTCCTGGTTATGCAT
comp19338_c0	jgi|Helro1|114367	5.64e-41	maker-SCF_089005-snap-gene-0.6-mRNA-1	2.42e-94	gi|417220|sp|P80204.1|TGFR1_RAT	RecName: Full=TGF-beta receptor type-1; Short=TGFR-1; AltName: Full=Serine/threonine-protein kinase receptor R4; Short=SKR4; AltName: Full=TGF-beta type I receptor; AltName: Full=Transforming growth factor-beta receptor type I; Short=TGF-beta receptor type I; Short=TbetaR-I; Flags: Precursor	3.34e-37	1.073	1.557	0.47	0.994	0	0.42	0.241	0.986	0.935	2.473	0	0.055	TCTTATTCTGCACCATATGAAAAAGAAAGAAGGGCAAGTGCGCAAAGTTCTTGAAGAGTAAAGAGGATTGCTTGACCTTCGAGACGGAGAGCCACGTCATCAACGAGGTTGCCGGGATCAGCTCTGGAAGCGGGTCGGGTCAAAGGATTCTGGTCCAGAGAACGATCGGCAGGGAGGTCGAACTGAAGCAGGTCGTAGGGAAGGGGAGGTATGGCGAGGTGTGGAAAGCCATCTACCAGGGCGAGAGCGTGGCGGTCAAGATCCTCCCGACCACTCAGGACGCCAGTTTTTCCAACGAAGTGGAGCTCTACAAGACCGTCCTGGGCCATGAAAATATACTGAGGTACATCATGGCCGACATAATAAGTGGGGACTCGGGCACGAAAATGCTCCTGGTGA…
comp17898_c0	jgi|Helro1|191395	7.77e-63	maker-SCF_092694-snap-gene-1.50-mRNA-1	0	gi|56404514|sp|Q6H8Q1.2|ABLM2_HUMAN	RecName: Full=Actin-binding LIM protein 2; Short=abLIM-2; AltName: Full=Actin-binding LIM protein family member 2	2.53e-26	19.799	16.508	15.999	13.826	17.598	11.628	12.908	10.844	12.128	13.309	41.6	13.337	TGTTTGATTTTTTTTTTTTTTCAAAGACTTGCAAAATTTTATTTGTATCTTATCTATGACATTTCCACAGCATTTCTTTAATCATGAGCCAACATTAACAATCAATTTCAAAGTATAATGAGAAGACATTAAAATTTCTGGATGATAAGACGAGACTAACGCAACAGTATCAGCATTAGGTGTCCCAGTGACATCAACTATGCAGAAAGCATTGAGATCAGAATGCACCAGACTTTGATCAGAAGCAAGCGAATGCTGAAGAAACACTATGCCAAGCCCAAGTATTGATGAAGACCCAAGTCAGAAGTTAAATTAATAATTATTATCAAGAAAAATTTGCAAATAATAACTAAAATAACAACAGCAATGTTAACAATAACCTTATGAAGTGAGTGCATA…
comp24017_c0	jgi|Helro1|108094	1.58e-172	maker-SCF_091892-snap-gene-0.54-mRNA-2	0	gi|341940205|sp|Q8K009.2|AL1L2_MOUSE	RecName: Full=Mitochondrial 10-formyltetrahydrofolate dehydrogenase; Short=Mitochondrial 10-FTHFDH; Short=mtFDH; AltName: Full=Aldehyde dehydrogenase family 1 member L2	0	8.929	7.375	6.192	16.395	8.344	15.779	13.562	7.092	11.762	3.627	30.318	14.616	CAGATCATATGTTGTTGTGCCTGAAATGACTAGAACAACAGCAATGGCCTTGAAGATGTCAAGCTCTTGAAAGAGCTTCATCCCCAAAAATATTATCAAGCAAAATTTCAATTGGCCATAAACAACATTTTGAACATCTCCCAATTTTCCTTCCAAAAAGTGCCCAGTCAGGCATTCTAATGATGCAGCCAGACCTAGCAACACACACCATAAATAATGGTAGATCCAAAACAATATACAAAGGAAGGCACTGCTACAAACCAGTTTAGAACTAAAGTTGTCATCTGTGATGACAACATATGTAGCT
comp12862_c0	jgi|Helro1|159700	8.71e-11	maker-SCF_091742-snap-gene-0.63-mRNA-1	8.72e-52	gi|74694753|sp|Q75BK1.1|DCP2_ASHGO	RecName: Full=mRNA-decapping enzyme subunit 2	8.62e-09	0.31	0.152	0.172	0.876	0.151	0.164	0.048	0.181	0.229	0.111	0	0.143	AAACGTTTTATTGTTTTTAAAATATCCAATAAGTTTTGCTGTGAAACTGTGCACATACTGCTGACTGCCTCTACTCACCGTTTTAAGCCCAATAAAATAATCCAACACCCAAATTTCTATTCCTCTCGAACTTTTAACGAAATAATAGGGCCATGGTTGATGCTGTGGGTATCCATTTTCCATGTCTTCAGCGGCGATTCTTCCACAAAGTAACAAATGCTTCCTCTCTTATCCAATCCTTCGGTCATATTCGGGAAGCCTTTTACTTCTTCAAGGATGTTCTCACATTTTCCAAAATGCCATTTCGGGCATTTGCAGAACAAGTTGTGGGACTAAGTCAAAATCTCGCACATCTCCATCCAAATTTCCAAGCTAATTACACGGATTATTTGAGACAAG…
comp28458_c0					gi|363548429|sp|P21823.2|MCPD_ENTAK	RecName: Full=Methyl-accepting chemotaxis aspartate transducer	3.55e-15	0	0	0	0	0	0	0	0	3.603	9.401	0	0	GTCGCTACGGAAGTAAGGAACTTAGCTCAGAAAAGTGCAACTGCCGCTGATGAAATTCGTGAATTGATTGAAAACAGCGTGGATTCCATTCGTCATGGTACTCATTTAGTCAACCAATCAGGAGAAACCTTACAAGCTATTGTTGCGACAGTGAGACAAGTCAATGATATTATCAACAACATCGTAAATGCCAGTCATCGACAGGTTATTCATATTCATCAAATTCATGATAGTATCAATCAGCT
comp24694_c0	jgi|Helro1|97267	0	maker-SCF_090084-snap-gene-0.19-mRNA-1	0	gi|74865454|sp|Q8IRW8.2|TRR_DROME	RecName: Full=Histone-lysine N-methyltransferase trr; AltName: Full=Lysine N-methyltransferase 2C; AltName: Full=Trithorax-related protein	4.7e-136	1.573	1.988	1.624	2.393	2.541	2.255	1.365	3.053	1.903	1.935	0.263	0.287	GTGACTAATGGCTCCATGATTGAAGGTAATGGAAAATTCTGATTGATGTTTTGCTCACTAATGGGTCTACAAGTATTTGTTGGCTCTGTGTCATCTGCGGCACTTCGCCGATACGAAGACGACGGATGGGCCAGAATTAAATTTTTGGGGGGCACAGGGTGTGATGTGACATGGGAATTCAAGTGTTGAATAGCACCATTGGATTTTGCAGGCTTGATGATTTTATCTTGATGAACAGAAGAACAAGATGTGTCGCTCTTGTTCTCAGCTTTGACATTCTTGGTGGACTCAAAGACTTTGATCAGCTCCTCATGCTCTACTCCCTCTTTCCTGAGTTGGGCAATTGCACTCTCAAAGTGGTTCTTCAGTTCTTGACAAGAACCAGCTGATGGCGGTATG…
comp24509_c0	jgi|Helro1|185599	0.000151	snap-masked-SCF_091248-processed-gene-0.4-mRNA-1	1.19e-109	gi|74752476|sp|Q9BZL4.1|PP12C_HUMAN	RecName: Full=Protein phosphatase 1 regulatory subunit 12C; AltName: Full=Protein phosphatase 1 myosin-binding subunit of 85 kDa; Short=Protein phosphatase 1 myosin-binding subunit p85	4.58e-05	9.767	12.474	16.188	7.676	14.428	4.086	13.825	12.042	22.498	19.967	18.714	1.388	TCAGTTGATGCCAGCACCTTGCAACCTGCCATTATGTGGAACCTTGTTTCTTGGGCTTTGACTCAGACTCTGCAATTGCCATTTATCAGCTTCTTTAAAAATCTTGATGGTATCTGGTATTGAGTGTCTGGTCCTGAGCTGTCATGATCAAGCTTTCAGTTTCTCCTTTGAGTCCTGCACTTCTTAACCAAGCACAACTTGCTTCTTTGTCAACAAAAGGCTTTTCAAGGCTGCAAAAAATTGTCCATGCATTGGTTTTTCCTGCAGTTCATCCATTCTTTCCTTCTCTATGCTGTCATTCGGCATCACTTTCACTGGTGTTTGAGCATGTCATTTAGGATGAAAATGGAGACACCATCCTCCACATGGCCATCCAGAGCGGCTTGGACGGGGTCGTCA…
comp37539_c0			maker-SCF_091168-snap-gene-1.57-mRNA-1	0.008				3.225	0.349	0.633	0.885	0.366	5.692	0.377	2.813	1.148	0.797	0	0	AGAGAAGCGGGTTGTCGGTGTGGACTAGAACCGTCCCGCAACGCCTTCCTGGCGATCAACAATTTAAAACGAAATTTTGTCGCTTTGTAACCAAGCTCAGCCAAAGAAATGTTAATCACATCATTAATATGGATGAAGTGCCAGAGCTAAATATTAAGTAGCCATCATGTTATCTTTAAGTTTTTGCCTTGCATGAGTGCTGCTAACCTTCCTGACCCCTCAAAAAAATTGT
comp9733_c0	jgi|Helro1|186126	8.77e-156	snap-masked-SCF_000019-processed-gene-1.3-mRNA-1	4.27e-149	gi|133914|sp|P27952.1|RS2_RAT	RecName: Full=40S ribosomal protein S2	1.61e-140	53.968	81.985	95.365	137.484	80.729	75.665	93.537	71.467	64.925	45.88	121.853	138.036	TGTGTTTGATTTTTTTTTTTTTGAATGAAATCTTTTTTATTTTATTTTAAATTCTCCAGACAAAGTTTTAATTGGCTCTTGCCTCAGCAACTGCTTTGCGTTCACCAGAGAACCTGGACAGAAAATCAGTATGCTCCTGGTATGGTGACTTGACAAAGACAGTCTCTTTCCACAGGTCTGGGGTCAGATAGGAGTATGTGTTTGCAATAGCTTCATAAGTGGCCATAGCAAAGTTTCCAAGAGTGGCAGTTTGTCCAGTTGCAGAAGTATAGCAATCATCAATTCCAGCCATGTGCAAAAGCTTCTTGGGTACAGGTGCACTGACAATGCCAGTTCCTCTGGGGGCAGGGATCAACCTCACCTCAACACTCCCACAGCTTCCTGTAACCTTGCATGGAA…
comp44023_c0								0	1.631	0	0	0	0	0.403	0	0	0	0	0	TATATTTCTGAAATTACCCGAAGCCACAAGTTATTTATGGGTTTATTGGGGATTTAGCCAGTGCTACTGTGTGGAAATTTTTGAACTTCTCTGGCCTGGATATGGGCTGTGCATATTTTTAGCCTTCATTTTCTTTGCATTTGAGGTCTGCTTGTCATAATTTCTAAATGGATGTGACCTTTAGTCTTCAAAATTATTTCTATTATTATTG
comp10749_c0					gi|51316027|sp|Q8NBJ4.1|GOLM1_HUMAN	RecName: Full=Golgi membrane protein 1; AltName: Full=Golgi membrane protein GP73; AltName: Full=Golgi phosphoprotein 2	5.86e-81	0	0	0	0	0	0	0	0	0	0	0	0	CACGTGGACAGGACGACGGAACCCAGAGTTCTCTGTCTCTCCTTCACAGCAGATGGACTCTTCTATAGGTGGCTGTTAATTTACACAAAGTTATATTCCAGAATCAGGAAGCCCCGCTGTCGCCAACACTTGAAGGAGAACTATGTTCCAGTTTTGGTGTTGAACTTCTCACGAAATACCTACTACCAAAAATTGTGACACCTTATTAGACACTTCCAAAGTACCCCCCAAAAGCTGTTTAAAAGACCATTCCATTTTTTCCTACACAAAGTGCATACTAAAATTTCACAATAATCATCTTCAGATGTACATTTTATTTAGTACATTTCACAGTTTTCAGTATTCAGTCCCTCATGAACATTTTATAGTCATCTCTTCGGCCCTGTTGTGAAATATGTG…
comp13678_c0	jgi|Helro1|157807	1.27e-31	maker-SCF_092461-snap-gene-0.30-mRNA-1	8.23e-30	gi|26006984|sp|P96995.2|GALE_STRMU	RecName: Full=UDP-glucose 4-epimerase; AltName: Full=Galactowaldenase; AltName: Full=UDP-galactose 4-epimerase	4.52e-74	0	0	0	0	0	0	0	0	0	0	9.942	0	GCTTAACTTTGTGTTTGAGCTCCGCTACAAGTTCATCTGGATCGCCAGGACGACGTTCACCCATTTGACTTGGAATTTCTTTTCCTGTTACTTTTCGTGCTGTTTCAAGCACTTCAAGATTTGAATAACCTTTACTTGAGCCAAGATTAAATTGGTCAGATTTCCCACCAGATTTAAGATATTCAAGTGCTTTGATATGTGCTTCAATCAAATCTTCCATATCAATATAATCACGGATACATGTTCCATCAGGAGTCTGATAATCACCACCATAAATGGTAATAAATTCTCTTTGTCCAAGTGCAGTTTGTAGGATAATTGGAATTAAATGTGTTTCATTTTTATGGGCTTCACCAATTGACCCATCATCTTTGGCACCAGCAACATTGAAATAGCGCA…
comp16684_c0			genemark-SCF_091421-processed-gene-0.8-mRNA-1	5.08e-25				0.48	0.558	0.396	0.293	0	0.783	0.25	1.251	0.156	0.604	0.042	0.243	ACTATTAACATTTGTAAAGTCTTTAGTTGAGAATATTAGAGATTAGAGAGTATTTAGAGATGTTTTTATGCAACATTGAGTTATTGGAACTGTTGCTAATTTCAGAATCAACTTTCCATCAGGCTTTGCATGAATCCTCCAACAAGATCACAGCTAACCCTGTGGAAAACACTTATGTGCCTGACATGCAGCTTGACGAAGTATTAAATCAAACAAAGACGTCCAAGAGGAAATCTCAAGAAGCTAACAATGAAAATGATATTGGAAAAGGAAAAAGAGTGAAGATCTCAGACAATGTTGAGGTCATTGGCACAGAATTTGGGCAGCCTGAGGATCTCTTAGAAGATAGAGGTTGTTGCTCTGCTCCAGGAATTAATGGTTACATATTATTGATGGCTG…
comp46131_c0			genemark-SCF_075335-processed-gene-0.0-mRNA-1	3.08e-40				0	0.663	0	0	0	0	0	0	1.097	0.38	0	0	GTTCCATTGAATAATGTTTATGGCGTTATTCATGATGGACCGGTTTTGTGAAGCAGGTCCTGGTAGCTGTCTGTGTCGCCTCAGGTGTAGGGTCTTCTTGCATGCACTGGAAGGCAGTCGCAAGTATGAAGGAGAATACTCCAGCAAGCTTCTCCTTGTCCCCTCCGTTGTACTTCAGGTTGACCTGTTGAGCAAGGTCTTTAATTATTTTGGCGAGAAGGACTGCGGGGATGTGCGT
comp24517_c1	jgi|Helro1|194751	6.67e-07	snap-masked-SCF_092704-processed-gene-0.22-mRNA-1	4.65e-95				31.591	28.402	26.804	22.049	11.508	17.103	18.081	29.649	30.619	22.252	107.483	11.021	AAAGAATGCTGATAAAGGAAATATTTTCTTCAATTGTTTGGTCAACATGTTTTATCAACAAAAACAAACATTAGAGACATTAAATTTGGAGCAGAAAATATTGTTAAAAAGCCATAATGATTTGTTGAAGAAATTGCAAGAACTATCAAATATTAAAGAAGATATTGAAAAAAAATTGTTCAGCAAGTTTGTCCAGGTTTTAAAACAAAAAAAGAACAAAATCAAATATTTTAAAGCTGAATTAGATGAAAGAGAATTTGATCCTCTTCATCCTAAAGACAATGCCTCAACCAGAAAACGGAAACAAATTACAAATTTGGTGGCAAAGAAGAAAAAGGTTTCTTCAGAATCTGGTGATTATTGCAGCAGTATAAGGTTGATCAGTTCACTAGTTTATTT…
comp27144_c0								0	0	0	0.166	0	0	0.173	0.5	0.14	0	13.303	0	TAACTTTGTGTTTGAGGGGTTTAAAATGGACTTAAAATGCTTTATTTTTGTTATGCTTGAATTTATGTTTGGAACTGGTGCAGATGCAATGATATCTATTTTTTTCTGTGTTTACTTTGTTAAATCCATCTCAATAGTAAATTTGTTAATGCTATTGAAATCTCCATCAGGAGAGAAGTTTGGAGAGCTGCACTTCTTTTGTGGGGCCCAATATTTCTCTGCTGCTTAAATGACATTATTGAGTGTAGGAAGGTTTTCTGTCCCACTTAAAGCAAAATTTGGATTGAGCTGCTGGCTGGTCTGAGCTGAGTTATGCATTGTGGGTTTGATGTAGTGACTAAGAATAAAGAAGATTATGCTGACAATTACCGACATGGTGTCATACTGTCTTTATCAGGC…
comp21683_c0			maker-SCF_092589-snap-gene-0.24-mRNA-1	3.66e-48				5.702	6.276	5.744	1.053	0.286	1.786	2.062	20.079	9.538	6.583	6.772	3.774	TTTGCGTACGACGCAACACCAGCACTCTTGCTCTGTTCATTAGCCTTGGTGAAAAATGACTGCTGATTGGTCAGGAAACTTTCTTTTTTAGCTATGAAATCTTTTCTGAACTCCAAACCGATCAGATATTGAGCATTTATGTCTCAAATGTGTGGTCTTGAAGTGTCATTCCAGATTAAATTTTTTGTAGTTGAAACACAAAATCTGCAGATTGAGCAAACTGATTTTAGGTTTATCCAAGCTCATATTTATAGGCTTTAACCATAAATGTTTATTTGAAAAATGTAATTTCAATACAAAACTGCCGACTTTGCAGACTGCTAAACAGTTGTAACAGACGACAACATGGTGTATTGCGCACTCTGATTGGTCGGCAAGGCTGGGAAAAAGGAATTATCT…
comp49920_c0			snap-masked-SCF_092221-processed-gene-0.72-mRNA-1	1.66e-10				0	0	0	0	0.382	0	0	0	0	0.413	0	0	ACGTCATCAACACTACACCAAGAGAACCTCTACTGACAAAGTATCACAGGCTCGGGTTGGAGTTTTTGAATAATTGAAAGTTCTTCGAGATGGCAAAACAGAGTCGTTTGACTTGTTGGGAGTGAATTTATTGCATCGCAGGGAGGACCTCCGAGCTGCTCTCCACCCCTGCATGGATGGAAGCTTTCAACATCCGAGCCTGGAATGCACTCCCTGTCAAACACAAAG
comp20069_c0			maker-SCF_090737-snap-gene-0.10-mRNA-1	0				0.38	0.584	0.288	0	0	0.801	0.182	1.09	1.12	2.755	0	0	GTCTGTTTTAGCGCATCCTGATTCAGATTTATTCGATACTCCAACTTTCGTTTTCCTCCACTTTTCTAGGTGATTTGAATCTCCTAAGGCACTCTGCTCTGCTGACAGCAGCGAAGCACGTCCTCGTGTTTCTCTCGACACGATCTCGGGAGAGTGAGCCAGCGTCGAATGAGCAAAATCCGAAAACGATAAGTCAAGAGGTGCGGCGGAAAGAGTGGTATGACAATGTCGCAGCTGAGTAAATGTCGAAGGGGGAGCACTTCTTGCGAAGGTGAGAACGGTTGGCGAGCGACTTTGATTGGGAACAGGAGAGTTATTCGACGAAGATCGGAGTTGCGTCTCCGTCTCATCGGACTTTGAGCCGAGCTGGCTCGGCTGAGAATACAAGTTGGCCTCCGC…
comp24903_c0	jgi|Helro1|183612	5.5e-05	genemark-SCF_198261-processed-gene-0.11-mRNA-1	1.5e-117				1.896	2.274	1.629	4.247	1.711	5.994	3.181	3.555	3.837	3.767	6.247	0.928	AAATTGTTGTGAATTAAAATTGTGAATTAAATCAAGGCCTCCCAAAACTTCATCCCAAAGCATCGCGAAAACAGGAATCCTTCAAAAGCTCTCAAAAAGTTTGTTGGATTTCATTTGTTTTTTTAACTTAAATTTTGTAAACTGTTTCAAATTTATTACTTGAATTTACTTTATTAAAACTTAACGAAAATAACGGTTTACAATAAAAATTACTGAAATCCACTTCCAGAAGATAATAAAGACCCACAAGGGCCAAGGACAGGGGAAGGCGTGAGCAATGGTGGCCTCATTCAACAGTAAATTGTTTGTTTTATTACAAAACTTGTTTATTTTTTAATAAAAGAAATATCTTCGCGACACAAAAAAAAATCAAAAAAGAAAACCCAAAACTTGAATCTC…
comp21315_c1	jgi|Helro1|190726	4.7e-21	maker-SCF_092796-snap-gene-0.66-mRNA-1	1.31e-29	gi|82187204|sp|Q6PFM1.1|S20AB_DANRE	RecName: Full=Sodium-dependent phosphate transporter 1-B; AltName: Full=Solute carrier family 20 member 1-B	2.99e-13	0.617	1.608	0.844	0.465	0	3.059	0.831	3.735	1.095	0.51	0.256	0.433	TAAAAATAGCTTTACAGCGGCGCTAATTGATCTGACATTTATTAAAATCCAGAAAAGTTACACTTTAAATCATTTACAACTTTCAATTTCCTTTAATAACATCAATATAAGTTTAAAATCTGGTTAAGTACTTTAATACTATGTTTACGGTTCCGTCTGCTGGCTGACGGTAGATGGCTTGGTTTCACATGTTTAGAAAATCTTCCAGAAAATTTGAGAAATCATCATGGTTGAATCTGGTTTCACGATTCCCCCTGATGAAGTGTGGATGATCGTGGTGGGATTCATCATTGCATTCCTGCTTGCATTTGGCATTGGTGCCAATGACGTTGCAAATTCCTTTGGAACTTCAGTTGGTTCCAAAGTATTAAGTTTAAGGCAGGCCTTTATTCTGGC
comp9624_c0								0	0.308	0.4	0	1.388	0.751	0.158	0	0	0	0	0	GCTTAGATGACAAGAATGCTTTCTATGGTAAACTTAACGAAAGGCTTATCAACGAAGAAAGTTAAACCGCATTCTTTGCCATTGTCGATAGCCTATCGGTTGTTATTGTTGCTGGCCTAATTAATATTGCCTTTTGTCTATTAGTTTACTATCATATTTGTCGATGGCAAGTGGAAAACTTGTCGTCGAAGAAAGACGTCAGCTTGCATGGTAACAGTTTTCAATTGCAAATTAAAACCCAACTGTCTCGACACGTTCGCGAAGAGAAAGCATTAAATGGAACATTGCAATCTCTTCGCACATTGTAGGTCTTTTACAAACACGGCATGAAATATTCACGAGCTTGTCTGAAACAGTCACCATCCAAATGTTAATCATCTCATAAATAAACGACATCCC…
comp21063_c0	jgi|Helro1|185263	0	maker-SCF_080180-snap-gene-0.15-mRNA-1	0	gi|73620802|sp|Q27968.1|DNJC3_BOVIN	RecName: Full=DnaJ homolog subfamily C member 3; AltName: Full=Interferon-induced, double-stranded RNA-activated protein kinase inhibitor; AltName: Full=Protein kinase inhibitor of 58 kDa; Short=Protein kinase inhibitor p58; Flags: Precursor	1.37e-145	0.987	1.939	1.636	2.145	0.305	1.821	1.575	1.719	1.101	1.605	0.126	0	GATGATGATAATAATAATGATGATTATATTCCAATCCTCAATTAAAGTGGAACTTGAACTGGAACCCTCCTTGGCCGAAAGGGTTGAAGCCCTGGTGCCACTGAGGACCTCCGTTGGCCTGCTGTTCAGGGTCTAGAGGGTCCTCGCCCTGGTCGAACTTGGCACGTTTCTCCGGATCAGTCAAGACCTCCTTGGCAGCGGCAATGTCTATGAAGGTCTTCTGTGCCTTTTCCTTATCATCTCCCTGATACTGGTCTGGATGATACTGTGCAGCCAGCTTTCTGTAGGCCTTCGTGATCTCGCTTTTAGAAGCCGTCCTTTTAACCCCGAGTATTTTGTAGTAGTCACGCTTCTGGGACTGCTTGAGCAGCCTCTGAGCCTTTTGCAGGCCCTCTCGAA…
comp20782_c0	jgi|Helro1|190506	3.2e-112	genemark-SCF_090749-processed-gene-0.35-mRNA-1	0	gi|54036486|sp|Q6Q0C0.1|TRAF7_HUMAN	RecName: Full=E3 ubiquitin-protein ligase TRAF7; AltName: Full=RING finger and WD repeat-containing protein 1; AltName: Full=RING finger protein 119; AltName: Full=RING-type E3 ubiquitin transferase TRAF7; AltName: Full=TNF receptor-associated factor 7	2.31e-36	6.562	4.671	2.285	7.735	1.101	8.682	6.587	4.932	4.517	6.414	10.988	8.917	GTCTAGGGTAAACAAAAGATGGGCTTCAAATGAATTTAGAGAACATGTACGAGAGCGGGTCACTCTTCGAAAGGATTGACTCCCTGTTACTCGAAGAGCCTTGTGTCTATTTGAAGTGTCCACTCTGTCGCAATGTGTATTTGAAACCTGTCATCAACATTAAATGCGGCCATAGCTTCTGTGAAAGTTGTATTTCAAAAGAGGCTAAACCCGGAAATGAAAATGTGCGATGTCCAATAGATGGAAAAGAATGCAGATTGAAATCGTTAGTGATAAACAGAGCTATTCAGGATCAAATAAATAACTTGCTGGTCAAATGCAAATTTTCTGATCAAGTAAATGGATGTGCAGATGTC
comp46186_c0								0	0	0	0.276	0	0	0.716	0	0.519	0	0	0	AATGAGTACTCTGCTCAACTTGAAAATCACCTGAGTTAAACCTCTATTGCGTCAAAAAAATTCAATTGATCTCGAATGGAGTATTTCTTGAATGTTTGTAACGAGGTCAACCCGAAGCGGAGAACAAATACGTTACAAGAGGCTTCCCTTTTAAGATGTTATGTTGCGATATATGAATTGCTACGTTCTTCAACGAGCAATAATTCACCTCCAACGGCCTTTTTATTAATATTTATTTTTAAAA
comp11484_c0	jgi|Helro1|175309	1.69e-36	maker-SCF_091657-snap-gene-0.96-mRNA-1	1.41e-75	gi|18202179|sp|O77770.1|CNMD_RABIT	RecName: Full=Leukocyte cell-derived chemotaxin 1; AltName: Full=Chondromodulin; Contains: RecName: Full=Chondrosurfactant protein; Short=CH-SP; Contains: RecName: Full=Chondromodulin-1; AltName: Full=Chondromodulin-I; Short=ChM-I; Flags: Precursor	0.000432	0.255	0.339	0	0.891	0	0.311	0	0.396	0	0.955	0	0	ACGATCTCAACATGTGACCAGTGACAGGTCTAGCAATATTGTCCAATATTTCATAAAAGATGGAAAAACCAGAGCTTGGATCATCAATGATTTTAATACGGACATAAAAGTGACTAAAATAATTAGTGACGATGATCCCAGTTGTTACGTAACTCCGCTCAACAGGAGCACGGATTTGGAGCCAACCAAAATTACTAAACTTGAAGTCGACCGCTTTCAGGAACCATCACAACATGATTCAGTCATTTATCGCATTTCTGGAGAACCAGTCCAGGACATCTCATTTCTGAACAGAGAAGCAAGAAGAGTCTGCGGTGACGTGCCAACGTATTG
comp16327_c1	jgi|Helro1|168557	6.54e-55	maker-SCF_079283-snap-gene-0.2-mRNA-1	1.52e-74				4.02	7.132	5.382	0.694	0	1.906	5.879	6.774	7.627	10.18	0	8.978	GGTGTCGTACTCGACCTGGTCGAGGGACTGGTCGGCCATCTGACAGTCCTGGTGGTTGGCGGAGATGTCTCCGTTTTTTATGAGGTCTGTATTCGTTTCCTGGAAGTAGGAAGACGATGGAGCTGCTAACTGAGACCCGTCTGAGGGTGAGAACGGAAAATAATTCCATCCGGGACATCCCCAGGCTCCTCCCCACCCCCACGTCCAGCCCCAGGCACAATCCGGAAGCAAGTTAACGGGTTGCACTATAGTGGCCTGTCCTAATCCATTTCTGTGTGAATCACTCCCTGCATGGATGTCTCCCCCTGACTTCTGAATTTCGTTTGTTGTTCCTTCACTCGTGTACGGAGGTGGAGGGTCTCTTGGAAAATCTCTGCCATCCTCAGGGAATTTCTTGTT…
comp25116_c1			maker-SCF_000302-snap-gene-3.99-mRNA-1	1.2e-39				7.601	8.652	12.041	17.297	11.426	20.508	14.482	11.55	10.951	6.874	8.475	4.609	TTGTCACATCTCTGAAATCTGAAAACGTTTGTGTTCTCTTGGTTGGCATTACAGTCACAGGCTTGATACGTTCTGTTGTAGATGCTAGTTTCACTTCCATTGGCTCGCTCATCAGCTCAGTTCAGATTTTAGTTGGACAGATTGATTCAGAGTTAACTTTGAACGATCTGGAGGTATATAATAAATTTGGTTATATGGCATTGAAGGAATATGCCAAAGATGAATTTGAGTTATCTGGAAAATACATCAAGGAGACATTGAAAGCATGTAGACACAAGCCATTTCAGATTGCACATCCACAGAATCAGGAATTGTAGGATGACCATCAATGTTAAACAAACTGCAATTTGTGTTTCAAAATTGGGAGCATATTGAATATGGTCACAAATATAATTCAGG…
comp39715_c0								0	0	0	0	0	0	0	0	0.606	0	0	0	CGGAACATCTACGGCGCTTTCATGTGATTCTTTCCTTAAGATTGCAATTTATCTCATTCCTTTATGAATTATTATTAGCGCATATTGTACTATTATTAGTACAGATATTCCGTTGTTCCAAAACAACATATTATTTATTTTATATTGATATAGATATGATTAATAGTGTGTGAAATGTATTTACAACATGTCTTTAACGATCAAATGTAATTATTTGAATTGGAAG
comp24884_c1	jgi|Helro1|177401	0.000408	genemark-SCF_091291-processed-gene-0.2-mRNA-1	9.05e-62				4.002	16.052	16.539	4.704	11.775	4.414	8.193	6.034	4.92	16.777	13.602	10.383	TCACAACTACTCCATCTCCAACGTCATTCTCAACGCTTTCAATCGGAATGGAAACTGGTATTGGAAGAAGAACAACATCAGTATTGCTGCAAATGCTCCGATTGAAAAAGAGAAAGACAATGTTTTGTTTTACAATGAATCCAAAAATCACTCGAATTATTCAATAGTTTGCATGACAAGTGAGTTCAATTAAACAAATTGGTTATTTTCCCATTTCTGAGAAAACACGATTAACCAAAGTAAAACAGGTAGGCTTTTATAAAGTTAAAATATGACAACCAATTAAAACAAAGACTATTGTTATACCGAATGACATTCCTCTGGAAGTCTTTCCCTGCTAAATAGAACGACTTAGAGTAATTATTAAATTTTAAAATCACTTTGGGTTAATAAGTCCGT…
comp26000_c0			snap-masked-SCF_088913-processed-gene-0.11-mRNA-1	5.26e-17				32.528	11.102	10.738	0	0	0.364	0.38	21.972	0	16.696	90.708	41.192	TTTTTTTTTTTTTTTTAAATTTTTTACATCGCTTTATTTTTAGAAAATCCTTTCTTTTTTTAAATGAAATAAAATAGTTTTGATTTAAAGACACAAATCGATGCCATTTAACATACTTCCTCCTGTTGCTGCTTAAACGTTTTCTTTAGTGTTTGTAATGCTAGAACCATCATTTAAAACATGTTTTGACAACTTTTACTAAAGTTCCTTATAAAAAGCAAGTCCAACAACCGGACGGCAGGCATTCACTTCAGAAGAAGAAGATTTTGCAAAACCGATAGTACAAACCATGAAAACTTCCTTCCAACTGTTCATCGGCATGGTTGTCACAGTCGCCTTGATGAGGGACGCCTGTGCCATCACAGCAAGAGATGGCTACGAGAACTTGGATCTTACCAGT
comp26095_c0	jgi|Helro1|174896	3.58e-103	maker-SCF_090885-snap-gene-0.39-mRNA-1	2.14e-123	gi|162416039|sp|A2CEA7.1|RGRF2_DANRE	RecName: Full=Ras-specific guanine nucleotide-releasing factor 2; Short=Ras-GRF2; AltName: Full=Ras guanine nucleotide exchange factor 2	2.45e-67	19.812	17.045	13.842	5.476	2.082	6.91	12.679	29.965	22.833	23.368	4.914	11.308	CCCACCCTATCTGAACTTGTTCAATTAGAAGATTATTCGATATTTCTTGAATGTTTTACACCACGATTGCACATTTCATTCCAGAATTTTGGCAAGATTCCATTGATAGACTGCACATTGATAGAAGAACCTTGGGCTGATGATGACGACTCTTCCTCTTACGACAGCAACTTGAGTCTCGCCAGTCAGACCTCAGCTCAACCAACTCCATCTGAGTACAACAACTTGGACTTCAGAATCCTTGTGGAATCCAG
comp26315_c1	jgi|Helro1|194731	5.13e-07	genemark-SCF_091633-processed-gene-0.12-mRNA-1	0				5.437	8.608	6.227	1.748	1.459	4.14	3.331	4.885	3.716	6.528	1.25	1.13	GGCGAAGACATTTGCGTGACGAATATTTCGCGAGTGGATTCAGATTTCATTGTGACCCCGAATACGGAGAAAAATTGTCTAAGATCTTCGTCAGTGCAAACTCCTGCTTGCAGTCTGGCTAGGACAAAGAAACCATCCTCCATTGCCCTCCTTTCTCGGAAACTCTTAGAAAGGGGCTGTGCGAAGATTGAATTCGAAGGAGCAGAGTTTGAATTGATTTTCGAATCGGTTGATGGAGATATTGTTGAAAAGTTAAAATCCCAGGAGGATAAGTCGTCTGAAAATTCTGGTGAATCGGGCAGTTTCGTGGTGGTCGGCGAAGAATCCGAGGAAGCGATCGACTTATCGTCGAACTCGAGTAATTCGAGCGAAGGACCACCGGCAGCTGGGTTTGGGAAC…
comp18971_c0	jgi|Helro1|66807	2.26e-57	maker-SCF_000148-snap-gene-2.48-mRNA-1	0	gi|75042495|sp|Q5RED8.1|CYLD_PONAB	RecName: Full=Ubiquitin carboxyl-terminal hydrolase CYLD; AltName: Full=Deubiquitinating enzyme CYLD; AltName: Full=Ubiquitin thioesterase CYLD; AltName: Full=Ubiquitin-specific-processing protease CYLD	1.57e-49	0.305	0.584	0.45	0.664	0.921	0.717	0.294	0.746	0.075	1.091	0.432	0.29	GATGCAGGAACTCTCACGTCCCCCTTTGATCAGGCATCTCTTCTCAGCTCAAAATTATATTCCCTTCATTCTGCCTATGAAACAAGAAGCAAAATGTCTAACTCTCGAAGAAAATATGACAGCAATAACCTCAAAAATTCTCAAATAAGTAGTCAGCCACTATGCGAATGTAGCATGAAAGAGCAAATGACAAAATATGAATCAGACATTAGCATCGGATCAATGGTACAGGTGGATATTCCTGGACTGACAAAACCTCAGTTTGGAGTGGTTAGGTGGATGGGATCTGTATTCAATGAGGTTATTCTTGGAATTGAGCTGGAGGAACCGTGTTCAGCGGCTACGGACGGAAGTTTCGATAATGAGCAGAAGTTTGTGTGTGCTCCGAAGAGAGGTTAT…
comp38310_c0					gi|46396995|sp|Q96662.1|POLG_BVDVC	RecName: Full=Genome polyprotein; Contains: RecName: Full=N-terminal protease; Short=N-pro; AltName: Full=Autoprotease p20; Contains: RecName: Full=Capsid protein C; Contains: RecName: Full=E(rns) glycoprotein; AltName: Full=gp44/48; Contains: RecName: Full=Envelope glycoprotein E1; AltName: Full=gp33; Contains: RecName: Full=Envelope glycoprotein E2; AltName: Full=gp55; Contains: RecName: Full=p…	2.06e-46	3.534	0.329	0	0	0	0	0	0.76	0	0	0	0	ATTCTTCAGCCTGCATTTGCCAATTGGAAAATGCGGCAGACCCTCACTTTTTAAAAACTTGTAACCACACCACTTACAAGACTCGATGGGCCCAGCTACATATCGTAGTACATCCCCTGGCACGCAAGTCCAATTCCCTCCTAAGATACAGTTGTAGAGATCTTCCCCAATGGTTTTCTGAGCGACACAGCCCTGCCTATATGGAAAGGGCCTGTCCCTCTTATACGTTCTCACAACGG
comp21210_c0	jgi|Helro1|189192	1.64e-12	genemark-SCF_087648-processed-gene-0.0-mRNA-1	4.89e-68	gi|1018447365|sp|Q8NDA2.3|HMCN2_HUMAN	RecName: Full=Hemicentin-2; Flags: Precursor	5.89e-11	0	0.211	0.487	0.632	0	0.298	0.694	0.698	0.6	0.458	0	0.077	GTTCTACACCAACGATGCTATGGAGTGCCAGGATATCGACGAATGTATTTTGGACGAAGTATGTAAACATAGTAAAGAAACTTGTGTGAACACATACGGAGGTTATAGATGCCAATGTGGAGTTGGGCTCTATCAGATTGATGAGAGAAACTGTGCAGACATCGATGAATGCGAAACTGAAACCAGTTGTGATCTTAACACGACCATGTGCAATAACACGTATGGAGATTATGAGTGTGTCTGTCTGGAAGGACACGTTAAACTGGATCCTATGTCTCGTAACAGCAGTTGTGAAGTTCCAAAGGCTCCAACTGAAGACTCGACGATGTCCCTGCTTTTAATTATTCTGTCGATCTTGATGTTTGTAATTATTATTATTTGTGGCTGTCTTTGTTTTTC…
comp5705_c0								0.42	0	1.01	0.246	0	0	0	0.319	1.342	0.317	0	25.329	AACTTTGTGTTTGAGGTTGCTTTAAACTAATCAATACCTTTCATGACAATGTATTTCATGAGGATTGCCAATTTTATAAGGCTAATAATTATTTCCTTCAATGGTTGTTTTTGTTCTTTTATCGTAATAACATTTTTTAATATTTTATTTATGAGTTTAAAATCGATAATTTTTTCTGCCATTATTTTTTTATTGGTTGTGCAGCATGGTTTAGATCAAAGTAATACTTTTTCATTTGATGCGCTTCTCATTGCTTGCTGCA
comp6552_c0			snap-masked-SCF_092909-processed-gene-1.28-mRNA-1	3.27e-06				0.634	0	0.734	0	0	0	0	0.862	1.58	0	0.13	0	ATTCGGCCACGAATTCAAAGGCTTTGCAGAAAACACCAAGCACAAGTTTCGCACTGATATGTTCACTACTGCAAACTGATGCTAACGGGTGACAATAAAGTAACTAGAAATTATTTTATTCTGGCACGAGTTTATTTTTCATTTGGGCTGTAATTGCAGTATTACTCACACACACATGTGTCAATCGTTTTCGTGCAAAACTAAGTTTGGGAAAATGATGTTTCTGTCCATTTGGAATAGAACAAACCTTGTGTCAGTGCGTCAATGTGGTTCCGTGAGCAATCTAAACGCTCCAAAGCGTTCCTTTCCAATAACAAGCTTGAAAAATACTGCCTTATTATTATTAACGACTTATTACTTATTGACGACTTGAAACTACAGCATTAGAAACTCCAAATC…
comp15048_c0			snap-masked-SCF_090915-processed-gene-0.47-mRNA-1	3.03e-78	gi|73914066|sp|Q74M84.1|RL10E_NANEQ	RecName: Full=50S ribosomal protein L10e	0.005	0	0.393	0.074	0.062	0.486	0	0	0.105	1.453	0	0	0.041	AGTTCAACATTAGCAAAGTATCCATCTACTATTGGACAAAGAAGGAATGTGTGCTTGACAAACTGAACCCCAGAAAGCATGGTCAAAATGGTGAAATGGTCCAATTTAGAACCAGATTTAAAGAAGTGGATCCTGGAACAAAAGAAACAAAGCCTATGGTACCAAAAGCAAGCATCCAGTTTAAAGGGAGCATGCTGGCTTATGAGAATGACATTGCCAGGATTCAAGGGAAGTTCCAAGTCTCAAAATTCATTAAGAGAAGTGGATTGTTGGTGCAGACCAGGACAACTGTCCAGGGCAGTTGCTTCCTGGTGATTGGCAATTAAAAATGCAGGAATTTTTGCTTTGTAAGATCAGCAAAGAAAATGTTAATCATAAAGATGCCATTGACATGGATGG…
comp23462_c1	jgi|Helro1|172351	4.14e-73	genemark-SCF_000229-processed-gene-0.8-mRNA-1	8.95e-161	gi|108936023|sp|Q9Y5K5.3|UCHL5_HUMAN	RecName: Full=Ubiquitin carboxyl-terminal hydrolase isozyme L5; Short=UCH-L5; AltName: Full=Ubiquitin C-terminal hydrolase UCH37; AltName: Full=Ubiquitin thioesterase L5	1.45e-71	4.852	3.964	9.082	3.727	6.838	8.074	3.437	4.035	9.072	6.988	2.249	9.345	GGCATTTGGATGTCTACTTCACCAAGCAGGTGATCAACAATGCGTGTGCCACTCAAGCACTCCTCAGCATCCTCCTCAACATCAACGACCCCAACATCCAGCTGGGCAGCACCTTGACCTCTTTCAAGACATTCACTCAGTCCTTTGATCCTGTGTCGAGGGGAATTGCACTCAGCAACTCGGACACGATTCGAATGGTCCACAACAGTTTTGCAAAGCCTTCGCTGATTGAATTCGATGAGAAAGGGGTCTCAAAGAAGGATGAGGATGTCTTCCATTACGTGGTTTATGTGCCATGCAAAGGGAGACTCTACGAACTCGATGGACTTCAGGACGGTCCCATTGATCACGGAGCTGTTGGTGAGGACTGGGTTTCAGCACTGAAGCCAATTTTAAACA…
comp19495_c0			genemark-SCF_091761-processed-gene-0.0-mRNA-1	0				1.207	0.447	3.68	0.217	2.79	0.061	1.507	2.041	0.446	1.764	0	1.204	ATAAGCTAATGTGGTCGATCCGAAATTGCGCAGAAGCTTCTAGGTTTCTCAACATTTCTGAGACTAGACAAAACTGGCTCTAACATTACTTTCATCGATAACATGGTCTCAGTTACCTAGAAATATTTTCAACTCCACATAAATCAGAAAAAAAGTGAGAATAAAAGTAAACAAATGAAAACAAGAAGAGAAAGATCACGAAACTTTGTGTTGGAATTCTAGGATTCGCCGTTTGACGATGCCTCTCTTCTCGGCATCCCCGACGTCGGGATCGACGATGATGAGATGATAAACATCATTTTGACGGCAGCCGTCGAAGAGTCTAGAGTCGCCGTGTCGGAGCCAAAGTGCAGAAATGACGACAAAGAAGAATTCGAGAATCGGCAAGATTCGCAAAAC…
comp30058_c0								2.411	0.491	1.956	0.819	0	3.728	2.395	1.009	0.934	0.818	0	0	ACCCATTCGGCTAACCTGCACGCCTACGCCTCCTACTACTACTACAACTAATCACTGGTGAACAACAGCAAGAAGAAAAACTAAGATTCTAAAGGTCAATCAATGTTAAGTCATCGTCATCGAAAGTATCTTTCACATCCTTTGCACGTGGAGACATTCTTCGAAACATGTCTCCACGGACAACCGACAACAGCCACCGGTGACTGTTTGCTTCAAGAAGCAACAAAAAAACTCCGTGCTTCCGTGCTTGAATGTGCCGTGAATAGTCGACATCTTTCAGACGAATTCAAACGGCCATTACCTGATGATGTCACTTCCGCTGAGTGTTATAAAAGATGACGTTAACGATGACGATGTATTGTTGGTAATGATGATGATGATGATG
comp37277_c0								0.092	0.359	0	0.088	0	0	0	0.5	0.181	0.131	0	0	TGTCATCAGCGAGTTACCTCCAGACAAATTAATTCATGATCATTTTTTGAAAAGCTTTATTTAAGATAGAAAGAGAGAAAGTGATTCCTTGTTTGCGTTGGAAAGAAGACACTAAAGTTTCGTTACAAGTAATCCCATGATTTTCATAACAATAATGGACTCTTTAGATTTACGACCTTGTCTCAACAGGGGTAATATTTCAAGTTCATGAAATTTGTTACTGTCAAACATCCGAAGACATTTTTTGCAAGAATTTAAATGTTTATGAATTCCTATTCTTAAAAAAAATGTTAAGGACATGGTTGCAACTAATCATGTAATAATAATGAACTGAAGACAAATAAATATATTAACACAAAAAGGACAAGGATGAGAGACAAGTTATTTCTTCATATGGTC…
comp26277_c0			genemark-SCF_091798-processed-gene-0.17-mRNA-1	2.18e-124				3.197	3.833	2.651	1.045	0.062	1.429	3.987	5.974	4.363	4.563	0.228	0.373	TCTAAAGTCTACAAATGCTGTTCTAAGTTGGCCGAGGTGTTCGACAATGAAATCGACGAAGCCGTGCAGTCCTTGGGCTACTGCTGCGGCAGGAGGCACGTTTTTTCGCCTCAAGTTCTCTGCTGCTTTGGCAAGCAGCTCTGTTCTATTCCCAGAGATACGGTTTACTACAATTACAAGGACAGGTACATCTACTGTGAGAAGTGTTTCAACGAGCTGCAAGGAGAAGAAGTTGAGATGGTCGACGATCCTTCTCAGCCTCTGAAAATTCCAAAAAATGCATTTAAGAGAGAGAAGAATGATAAACTTGACCACGAGCAATTTGTCCATTGCAAAGACTGCGATCGTAAGATGCACAAGATATGCGTCCTGCACATGGAGGCGATATGGCCCGAAGGT…
comp49418_c0								0	0	0	0.319	0	0	0.222	0.423	0	0	0	0	AGAAAGGTTTTCATGTGTCATGCATTGATTCCGCATAACTCTGGTGAATATACATCGATTCATGAAATGACAGATGATTTCCAATAAAATGCATTCCTTTGTTGCAGGCAGCGATTTCAAACAAAATCATGAAATTGCTTCCCGTTTCCACTTGGGAGGTGAAAGTACACAAAAAGCATACGAGAAAATATTGCCTATTAAATACCTCCACATTTCTAAGTTAAATAAAACAACGTTGTGATGATTCTGTGAGAAATATTTGGAGAATTTGGAGAATTGTGAGACAACAAGTTGTAGTTATTAATATTGTTACGGCAACTTGT
comp26386_c1	jgi|Helro1|191458	2.35e-19	genemark-SCF_199814-processed-gene-0.6-mRNA-1	0				10.227	11.698	10.774	8.928	5.789	5.013	10.182	9.035	7.29	11.706	1.296	5.476	AAGTTCGTTACGTCGTACTTTGAGGTCATGCTGGGGTCGGCCAGCAGAATCAGCTCGAACGATTGGATGACCCACATGCAGAGGGAGTTCCTCATTGGTGACTGAGAATACATCTGATTGGCTCTCTGGATGTAAACCTGTGACATCTTTTCACTCAGGGAGATGTACAGAGAGTCTAGCTTCTCTTCAGGAATGAAGGAGCTCTTCATTTTAAGTTCTTCAATCCTCTTGTTGAGGGCATTAATCCTCTTCTCATTCTCAAGGCTTTCATCGCACAACAACTCATAGTTATCACCCAGTTTGACCTCGAAAGGGTCGTCACAAATCTGGATCTTGATGCAGTCGATGGACAAGCAGACGTCTGCCGCAACGGAGGGAACCTTTGTAGAGTTGGAGTGC…
comp26285_c3	jgi|Helro1|174119	1.13e-32	maker-SCF_092193-snap-gene-0.48-mRNA-1	1.02e-113	gi|117615|sp|P00766.1|CTRA_BOVIN	RecName: Full=Chymotrypsinogen A; Contains: RecName: Full=Chymotrypsin A chain A; Contains: RecName: Full=Chymotrypsin A chain B; Contains: RecName: Full=Chymotrypsin A chain C; Flags: Precursor	1.54e-12	2.981	3.078	2.672	21.7	3.93	3.017	1.053	11.491	22.358	6.016	0	0.036	ATACATAAGGCATTCAAAAGATCGGCTAAATACGAAGTACAAAAACGATTGTTATGCAGACTGTCCGCTATCGATGTGCGATCTACTTCAGAAATGCATTCCAGCGACGAAAATATGCGACAGTGTTAAAAACTGCCCAGACGGTATGGACGAATTAAACTGCAAATGCCTTCCGGATCAATACCCATGCAAAGGTTATCACTGCATAACGAAAGAATGGTTATGCGATGGTTATAAAGACTGCCCCCGTGGTGATGACGAAGAAACCGATAAATGTGAATGTCCTCAAGGCACGTTTAAATGTCAAAAAAGGCAGAAATGCATAAGTAGCGAAAAACATTGCGACGGAGTTTCTGATTGTCCTGATCATTCAGACGAAAACTGCTTTTCATTTAAGCA…
comp46960_c0	jgi|Helro1|179552	2.54e-22	maker-SCF_091827-snap-gene-0.35-mRNA-1	1.26e-64				0	0.179	0	1.268	0	0	0.221	0	0	0	0	0	ATCTCAGCTCTGTACGCATTACAAATACAGGTCACACGTACAGAGCTGAGATCTACCAACCAGGAGACGACGATATCGTGGTGGAAGTCCAAGTACAAATGGCAGATGCTAAAGAAGCGGTCGACCTAACTGCAGAAACTGTGACTTACCAGTTCTCCTACCTTGGCATTCAAGCCACGAATGTTTCCAATGTGGTGGCCAGCAAACCATCCACTGATGCCATTGTCTTAATTCTAACACCAATTGTTGATTCGTCAATAACTTACAACGGAGGAGACATCGTGTCACTTGAATTCAATCTTCTTCATGACAATCAGTCGAGAG
comp22734_c0	jgi|Helro1|167642	6.28e-23	maker-SCF_091882-snap-gene-0.16-mRNA-1	5.79e-158	gi|317373303|sp|O60504.2|VINEX_HUMAN	RecName: Full=Vinexin; AltName: Full=SH3-containing adapter molecule 1; Short=SCAM-1; AltName: Full=Sorbin and SH3 domain-containing protein 3	1.77e-28	2.572	2.642	4.696	4.727	11.793	2.626	2.395	3.178	2.645	6.847	0.103	0.058	GGAAAGCTTTGGTTGTTGCATTGCCGACAAGTTTTCATTCGTTGCTTCATAACTTCGCTGGAGTGCTTCTATCTTTGAGACTCAAAAAAACTCTCAATAAATTGGATGGCCATGTTACAAAAAGAATGACTGGGGGAAGTGAAGGAAACGAGTTAAAACCATCGGATCGCATGTCAGTTGAGAATAAAAAGACTTTAATAAATTCTTGTGATAACCTCACAAGATTAAACAGAAAATCTGAAATATCTCAAGTGGCGGGAAGT
comp14247_c0			maker-SCF_000293-snap-gene-0.34-mRNA-1	5.23e-46				1.718	0.931	0.979	0.145	0.377	0.505	0.192	1.384	1.367	0.623	0	0.045	ATGAGCCATAAAACCCAACAAGTCAATCAACCTGTTTTAAGCATTTACAAATTTATTTGACAAATTGTCAAAAATTAGCCTTGAATATAAATTTATCAGTTGACGTTAATTTGGAAAGTATGGAGAAAATAACATTAAAGAGAAAAATGTGCGTCTTGGGAGAACTTGAAAGTGACGAATCTAAGATCATACCATCAGATATTTATTTTAATCTTCCTAGTTTTTTGCTCGAAATGATTGACAAAGAAACAAGGAATCGTCTGTTAATTGTTAGTTGACGCATATTTAAAAAGTAACACATACTATGTTAACTTGCTGTGCATCATCGTTTTAGTCTGATTATGCGACCAATGATGCACATGGATTAGATGTTCAGAAGAAAATTAGGACAGAATATAG…
comp25067_c0	jgi|Helro1|188754	1.08e-81	maker-SCF_000013-snap-gene-2.81-mRNA-1	2.55e-150	gi|2501595|sp|P74897.1|YQA3_THEAQ	RecName: Full=Universal stress protein in QAH/OAS sulfhydrylase 3'region; Short=USP	4.94e-06	3.375	3.276	4.096	2.59	1.729	3.262	3.018	3.604	5.188	3.027	2.634	3.13	ATTGGTGCATAAACTCACCAAGATGTCGCAATAAACTCATTGGAGAAATAGAGCAAATCTTTCAAGATCATTCAAACTTTAATTCAATTTTACCATGTCTGTCTGTTCGGAGTGGTCTGGACCTATTTCTCTCTGTACATTCATTCCTTCCTGGCTCAGAGATTATAATGTCTGCAATAAACATTCCTAGCATAGTGAAAGTTATCCATTCCCACGGTCTTGAGGTGAAAGTCCTCGATGTTAACATTGAGACAATGAAGCCTAAATTAGAATTGCTAGAATCCCTCATTACGTCGAAAACAAGATTTTTGTTGCTTGCAAACATTTACGGTAGAGGTTTTGATGTAGGACCATTCTCTGAAGTTGCAAAGAGGCACAACCTTCTTCTGATAGAAGATT…
comp147_c0								0	0	0	0	0	0	0.18	0.351	1.276	0	0	0	CAAAGATGGAACTTCACCAAGGTAATTGCAACATGATACCATTGGTAAATTGTTTAATTTGGTATCATAAAAATCATAATTTGTTTTAAACCATGATCTATTTTTTATACTGCGATTATTTTTTAAAGAAATGATATTCAGCAAATCATGCTGTATAAATGTTTTAGTTACTTAATAATGATTTGGATAGCTCATAAAGGCGTTTTTCTATTAGTTCCATCCGAATTTCTTTATAGCTTACAGTGTTTGTATTTGCTGCCCATATTGCACTTATTAACAAATATAGCTTTCTTAACAATGGTTTAGTTTAACAGAATGATCAAAATTTTTAATTTTGTTAAAACAGTTGCAGAAAGCTAAATCAAATG
comp18171_c0	jgi|Helro1|112439	2.55e-168	maker-SCF_101697-snap-gene-0.9-mRNA-1	0	gi|82176835|sp|Q7ZYJ9.1|AASDB_XENLA	RecName: Full=Alanyl-tRNA editing protein Aarsd1-B; AltName: Full=Alanyl-tRNA synthetase domain-containing protein 1-B	1.63e-139	5.981	8.449	6.574	11.88	1.764	7	6.961	7.981	4.858	2.982	2.864	1.037	GAATTGTTAAGGACTCAAACACAAAGTGGCCTTTGTGTTTGACGTGCCAGAATCAACTGAATGACCAGGACGTTGTCGTCTCTCACCCTGACGAGGATGGTGTAGTCGTTGTTTCTTTCGTTGCTCGTCATGGTCGTGCCGTTCGAATCGATGACCCAGTACAGGGTACCCAGGTCAGGTCGGGCTCGAACCGAGCATTCCAGTGTCACGTTGATGTCCCCCAACCGAGCTGTTGCGGGTTCGCATTGGATTATCGGAGCATAAAACACGTTGATCAGGAGTTCAGTCCAGTTTTGTTGGTGAATTCCTGGCTCAACGGAACATCTGAGAACCTTTTGGTCGTCCCTTTCTCGAAGTGTCAGTTTCAACCATCTTGTTACGGAGCAGAACATGATCTTC…
comp42182_c0	jgi|Helro1|188761	7.81e-13	genemark-SCF_088304-processed-gene-0.0-mRNA-1	5.16e-69				0	0	0	0	0	4.196	0.682	0	0	0	0	0	CTTGTGAGATGAAGTTCACTTTGTCAATCATTCCGTTGAGGTCATTTTTCGTTTTTGAGAAACAATGTTCCACGTTGGCAGAGTCAGCTTTATTCAGTTCGGTGGCAAATCCTGATCCGTGATCCTTCGACATCCCTTTGGAGAACACGATTCCAACATCCACCAAAATCTTACCGTACGGCACCTCGTAGGCTTTTTTACCGTGGTTGACTTGCATCCAACCCCAAGGTGTGGTTGCGTAGACCAAACCCCCACCAGCCTTCAAGTACTCCTCCAGAACATGAGTGGGAGTTGTTTCCTTAGCTCCAAGGCTGAGAAGG
comp16581_c0	jgi|Helro1|85220	1.96e-59	maker-SCF_000246-snap-gene-0.78-mRNA-1	1.1e-143	gi|38257558|sp|Q8BI36.2|JKAMP_MOUSE	RecName: Full=JNK1/MAPK8-associated membrane protein; Short=JKAMP; AltName: Full=JNK1-associated membrane protein; Short=JAMP; AltName: Full=Medulloblastoma antigen MU-MB-50.4 homolog	3.46e-57	0.668	0.876	0.243	0.05	0.111	0.406	0.674	1.337	0.326	0.391	1.653	0.104	CTTTGTGTTTGAGGTCGGGGGAGGGGTTATAAAAGATCGTGTACCAATCAGAGAGCTGGGTGCTCTCGCAAGACCTGATGTTTAGGCTCCCCATTGGTCGGAAGATGATTAGGGTCGTCAAGAAGGAGAGAAATGACTCCAATATGGCTGACAAGTGCAGAATCAGATGCTTCCATAGCTTCTTTTTGACAGTGTTATCGATGAAGAAGAGATTCATCCCTAATGGAAGAACTGCCATGAAGGCCAAGTAATTCCAGTCATAGAAGCTCAGTTGGTGGTCGCAATCCTCGCAGATTCCACTCCCATTCACTCTGGAACCTGCTGGACAAGCCCCACATTCCGAGAGTGAGTTGTTCGTTAAAATCGTACGTCCACAATAAAGGCCAATGCAAGCTGACG…
comp30743_c0								0	0.177	0.309	0.209	0	0.145	0.564	0.524	1.736	0.391	0	0	TTTTATGTCAATCAATATTTAGTCTCAATATTTCACATGATAATTTCAATATTTCAATGTTCTCCATTTAACACAACAGAAGGAGATAGTGAGTTGAATGATCACAATGTGATATGATCACTTTCTAAAGGAAAAACAAACATTAAGATGATGTGTTGAGTTTTTAACGATAATTAGTTTGATTCTTTGGTTTGTAAATTATTCACACTCAATGAGGTGTGTTGCATGGTATTCATTGAGTTGATTTATTACTTTTTGGCTTTCAGAAGGCCTTAAATGACCCCATTATGTCATTGAATGTTGAGATTGAAACTCATTTTCCTTAAGAGTTATTTTCACGTCATCTTGTGACCACCTTAGACTTGTGACAAATTTCTGTTTTAAGATTAGGATGTTCAT…
comp44234_c0	jgi|Helro1|73394	3.1e-10	maker-SCF_000182-snap-gene-0.52-mRNA-1	4.24e-17	gi|27151704|sp|Q9Y6N5.1|SQOR_HUMAN	RecName: Full=Sulfide:quinone oxidoreductase, mitochondrial; Short=SQOR; AltName: Full=Sulfide dehydrogenase-like; AltName: Full=Sulfide quinone oxidoreductase; Flags: Precursor	1.15e-40	0	0	0	0	0	0	0	0	0	0	0	0	GATATCTTATTATTGCTCTCGGAATCCAGCTGGACTATGAGAAGATTAAAGGCCTACCTGAAGGTTTCGCTCATCCCAAAATAGGGTCGAATTATTCAGTTAAGACTGTAGAGAAGACATGGAAAGCTCTGCAGGACTTCAAAGAGGGCAATGCCATCTTCACCTTCCCAAATACTCCAGTGAAGTGTGCTGGAGCCCCTCA
comp22709_c1	jgi|Helro1|189127	9.91e-164	maker-SCF_124477-snap-gene-0.13-mRNA-1	0	gi|82187204|sp|Q6PFM1.1|S20AB_DANRE	RecName: Full=Sodium-dependent phosphate transporter 1-B; AltName: Full=Solute carrier family 20 member 1-B	1.24e-61	2.444	2.344	2.868	0.325	2.024	1.726	3.691	3.966	6.756	5.134	1.6	10.798	CCAAGCTTGGCAACTAGATAAGCCTCATTGAGAAATCGTTCCGGATAATAGCTAGTTGAACAGCTTCGATCTGAGGAAATGATCTCTGAAAGTCATTCCTTTTACATTCCAACTAACATCATCTACAGGAATATTTCTTTATGACAGTGTTTCCACAAGAAAGCTCTAGAAAGTAAAACAAGTTGCCTTAAAAATTTTTTACTGAAAGTTTCATTCTCTCCATTCTCATTCTTTCACTCCAAAGTTGCCTTTGCTCTAAATTCCCTTTTGGACAAAAAACTGACAACCAAATTACTTTCTTAGCTCAAGGTTTTGCTTTCTCACTTAACTTACAATCATGATAGAGGTCGATCCAGACGTTGTATGGGTGATCGTGGTCGGGTTCGTCATTGCCTTCGT…
comp17033_c0	jgi|Helro1|183997	1.19e-58	maker-SCF_092543-snap-gene-0.39-mRNA-1	0	gi|123790689|sp|Q3TZX8.1|NOL9_MOUSE	RecName: Full=Polynucleotide 5'-hydroxyl-kinase NOL9; AltName: Full=Nucleolar protein 9	5.23e-47	0.095	0.42	0.309	0.798	0.359	0.398	0.365	0.254	0.263	0.411	0.063	0.123	GGACCAGATGGTCTGGTTGAATGTGTCTTCATCGACCAATTGACTGGCATCCACAGTGATGGCCAATCTGGCATTGTGTTACTAAGAACTCATACCATCAATTGACCCTAATTTATTTTTCACATAATCAGTAAGTCGGCAAACGTGACATTAACTTGTGCATCCACTTTCAGCGGTCATTCGACTTCGGCTGCGGCCTCACTCGTGCCACACATTGTCCTTTGGGCTTGTGGGGTGCAACGCCAAAAGCATTGAGAGGGTAGTCGAGGTAAGGCATTCCAACTGAGGGTGTATTTTCATTGGGGTTGGCCAACATCCTTGGTGGTTCGACCATCCCCATTACCAAGCAATTGATTTCTTGCATCAGCGAAGAGCAGATATTTGTAATCAAGCACAGAG…
comp23034_c0	jgi|Helro1|185661	0	genemark-SCF_091708-processed-gene-0.4-mRNA-1	0	gi|117949815|sp|P26696.3|MK01_XENLA	RecName: Full=Mitogen-activated protein kinase 1; Short=MAP kinase 1; Short=MAPK 1; AltName: Full=M phase MAP kinase; AltName: Full=Myelin basic protein kinase; Short=MBP kinase; AltName: Full=Myelin xP42 protein kinase	0	42.737	62.803	22.276	141.989	59.275	43.21	40.69	34.213	36.482	39.681	22.099	85.453	TACTCAATTATGTACACATCCACCAATGAATGCCACAATTTCCAATTCCACAAGTTCAACATTAATGAGCTGAGGCAGACACATCATTGATAAAGAAATAAAAAACCAACCAACCAACAAATTAGTGCCAGGCTAGAATTAATTACAACAAAAACAAGCAAACTGTTCTTGCTTTGCACCCCTTGAAGAGCCTGAAAAAGATGGACACTGTAAACACTCGCGGTGTGCTCGTTGAAATTATGACATAACTCAGGAGAGAAAGGAGGATGGCTGCAGAAGTGCTGCAAAAATTTCTTTCAGCACATCTCAGCTAGCACATACAAAAATAAGCTAGAAATAAACTGATGCTTGCATTTACAGGGAAAACAAGTCAAAGATTAGAATTATTGATTTCAGAAA…
comp37333_c0	jgi|Helro1|114997	6.37e-07	maker-SCF_091761-snap-gene-0.80-mRNA-1	0.004	gi|123594686|sp|Q3JCJ6.1|COQ7_NITOC	RecName: Full=2-nonaprenyl-3-methyl-6-methoxy-1,4-benzoquinol hydroxylase; AltName: Full=5-demethoxyubiquinone hydroxylase; Short=DMQ hydroxylase	2e-31	0	0	0	0	0	0	0	0	1.682	0.895	0	0	GCTGTTGCACCAATTAACAAAGAACCTTGATACCAAAAAGGATTTAACCAACTGACGTGTCCACCCAATTCATGTATTCGGGTTTCGCACCAGTGCAAATGATCATTTTCCTCTAATGCGGCACGTTGCATACCATGTCGTACACTGTCACTGCGAGCAGTTAATGCTTGTCCTTGATACAATGCTTGAGCAGCCACTTCACCAGCATGATTAACACGCATTAAACGAGAAGACAATAACTTTTCTTGCTCAGTTAACTCAGTTTCTTCA
comp25801_c2	jgi|Helro1|155739	3.18e-67	maker-SCF_000023-snap-gene-2.48-mRNA-1	1.69e-122	gi|238056771|sp|Q9VUC6.3|Y2138_DROME	RecName: Full=Formin-like protein CG32138	1.39e-38	2.281	4.686	7.299	5.458	7.161	4.588	4.368	4.578	3.359	4.017	8.079	13.432	ATACACAAATGAGTGTGGAGATTTTAACATCATGGATTCTTGACTAAAATAAATCTTTGGAAAGTGAGTAAAAACAAGCAGGTGCTACGACATGCAGTGAAGCTTCAGCAGCAACATTGGACAGGATAAACATGAAAATCTGAGCATGACCTAATTGAACCACTTATAAAAAATACTCAACATGAAATAAATGCATCGTGAACCCCAGTTACACCGGAAGGTTCTGAAGAGGTGCAGGTTTTATGTCATTCCTCTTCCTCAAACTCCTCCTCACAGCATCTGCCCTTCTGTATGGCTCGCTCTTCAAATCTAAGAGGATGTCCTCCAGAGTCCCGTGGCAGATCTCGTCTCTGTTTAGAACCTTCTTCTCTTTGATTCTCTGCTGTTTTTGTTTCAACT…
comp6729_c0	jgi|Helro1|185831	6.97e-17	maker-SCF_089631-snap-gene-0.17-mRNA-1	4.29e-17	gi|81880064|sp|Q99JX4.1|EIF3M_MOUSE	RecName: Full=Eukaryotic translation initiation factor 3 subunit M; Short=eIF3m; AltName: Full=PCI domain-containing protein 1	4.46e-40	0	0	0	0	0	0	0	0	0	0	0	0	GAGCATTGAAAGATCCAAATGCATTTCTTTTTGACCACCTTCTTACTTTAAAACCAGTCAAGTTTTTGGAAGGCGAGCTTATTCATGATCTTTTAACCATTTTTGTGAGTGCTAAATTGGCATCATATGTCAAGTTTTATCAGAATAATAAAGACTTCATTGATTCACTTGGCCTGTTACATGAACAGAATATGGCAAAAA
comp23657_c0	jgi|Helro1|168105	3.25e-05	genemark-SCF_091195-processed-gene-0.9-mRNA-1	7.19e-30				3.927	4.269	3.357	2.923	4.423	1.492	0.894	7.036	13.814	13.435	6.031	10.47	GGTGACGAGAAACAGAATTTGATCTCACTGGATTCTTGACATGGCAAGTGGAGTGATTTTCGGCAAAGTTAAAGTGACGGTTGTCCGCTGAGGAATGTGACGTCTGAAGAAGATTAGTTGGAGATGCCGAGTGCTGAGGAGATTTTTGTGGAAAACGGGTTCTGTCTCTTATTTCATCTTGGAGGTGTTTGGAAATTGTCGATGGATCTGAACAAGGAATCTGAGAACGTTGAACCTTTCTTGGCTGATGGATCCTCATTCCGACGGGTTCGTGAGGAAGTGAAGTGGAACTTTTCATCGCTTTGACCATGTGAACGTCATCAACGAGTTGTTGTTGAACTGCTTGTGATTGATCAAGTCTCTGGTCCAGAGCTACATTTTTGTAGGGTGAACTCGAAG…
comp24566_c0	jgi|Helro1|110232	0	maker-SCF_090220-snap-gene-0.28-mRNA-1	0	gi|21363036|sp|Q9ESN6.1|TRIM2_MOUSE	RecName: Full=Tripartite motif-containing protein 2; AltName: Full=E3 ubiquitin-protein ligase TRIM2; AltName: Full=Neural activity-related RING finger protein; AltName: Full=RING-type E3 ubiquitin transferase TRIM2	2.77e-108	64.723	74.992	47.843	51.715	93.491	41.458	54.333	49.349	37.746	65.621	38.766	66.532	GGTGACGGTGATAAGAGCTGGAATGTTGAGGAACGCCAAAGGTGTCAATGTCAACAGAGGAGGAGCGAAGCTGTCGGCAAAAATATACAACCTGGAAGTCGGCTACAAAAGCAAGTCGGAAAGTAACAAGTCAGAAGTACAAGTACCCAGTAGCCCAGGCACCATGACTTCTGGAGAGATCGCTGAAGATGGTCAAAGGGACGCTCAAATCGACGAAACCGCAAAGGAACAAAGAGTCAGCTTCCATCAGAATAGTCTGACCGAGAGTTCCGTCTCTGGCGAAACCACGACGCCCCTCAAAAGAGAAGATATCGTAACGATCTCAAAGTCAGAACAAGCCAAAGAAAGATCGGTATACAAGAGAACACTCATCGTACCGGAGGTTCACGACCTGGGCGA…
comp51985_c0	jgi|Helro1|190906	7.27e-32	snap-masked-SCF_099896-processed-gene-0.1-mRNA-1	3.6e-57	gi|116241339|sp|Q07864.5|DPOE1_HUMAN	RecName: Full=DNA polymerase epsilon catalytic subunit A; AltName: Full=DNA polymerase II subunit A	5.13e-21	0	0	1.037	0	0	0	0.665	0.329	0	1.631	0	0	GTTCGTGGTGGACACGGTGAGAACCAACCAGATGCCAAACATGAACAACCTGTACAACCAGGAGAGAAACAGCAAACTCTCCAGCCAATCAGAGGAGCTCCTCCATCTTCCAGAGGCAGACTACACCTTTGACATTCGAGTCGAAACGGACGTCAAGAAAGTTCAAAGGTCGCTCAATCGACTCTTGACCACTTACAAGGAAGAAAAGCGAGGGCCTACCTTTGTTGCCGTCCAATCGAATTTAGATCAAAAGTGGAT
comp13752_c0	jgi|Helro1|159054	1.42e-05	genemark-SCF_087616-processed-gene-0.2-mRNA-1	1.49e-08	gi|317373456|sp|P06731.3|CEAM5_HUMAN	RecName: Full=Carcinoembryonic antigen-related cell adhesion molecule 5; AltName: Full=Carcinoembryonic antigen; Short=CEA; AltName: Full=Meconium antigen 100; AltName: CD_antigen=CD66e; Flags: Precursor	2.69e-92	0	0	0	0	0	0	0	0	0	0	0	0	GGCTGCAGCTGTCCAATGGCAACAGGACCCTCACTCTATTCAATGTCACAAGAAATGACGCAAGAGCCTATGTATGTGGAATCCAGAACTCAGTGAGTGCAAACCGCAGTGACCCAGTCACCCTGGATGTCCTCTATGGGCCGGACACCCCCATCATTTCCCCCCCAGACTCGTCTTACCTTTCGGGAGCGAACCTCAACCTCTCCTGCCACTCGGCCTCTAACCCATCCCCGCAGTATTCTTGGCGTATCAATGGGATACCGCAGCAACACACACAAGTTCTCTTTATCGCCAAAATCACGCCAAATAATAACGGGACCTATGCCTGTTTTGTCTCTAACTTGGCTACTGGCCGCAATAATTCCATAGTCAAGAGCATCACAGTCTCTGCATCTGGAA…
comp18330_c0	jgi|Helro1|178465	2.75e-11	maker-SCF_195069-snap-gene-0.11-mRNA-1	7.42e-132	gi|342187118|sp|P35123.3|UBP4_MOUSE	RecName: Full=Ubiquitin carboxyl-terminal hydrolase 4; AltName: Full=Deubiquitinating enzyme 4; AltName: Full=Ubiquitin thioesterase 4; AltName: Full=Ubiquitin-specific-processing protease 4; AltName: Full=Ubiquitous nuclear protein	2.1e-08	0.952	2.17	0.947	0.258	1.044	0.277	1.098	1.353	0.584	2.786	0.773	0	ACTTTGTGTTTGAGAGTGATCGTCCTTGAAGTTAAGATGGAGGCTGTTTTCGTGTCTGTTTATATTTGAGATTCGCCGGAGAAACCGTTTGGATATTTTCCCGGTGGCCTGATAATTTTTTTTACAAAGATAATATCAATAAAAAAGATGGTGACATGTGGAAAACCGATTGCCTTACTATTTCACCGCCCGAATTACCAGCAACAGCAGACAGAAACATAAAAAATTCCTAGGCACGCTTCTTAGACAGGCATGTCGTACGGAAGAAATTTTCCACACTCGACACCGACCAGCAAGCGATCTGCCTCCTGCTCCAACAACCCCCCGAAACTCGCGGGCTCGACCGCC
comp18884_c0	jgi|Helro1|190258	1.69e-12	maker-SCF_090349-snap-gene-0.29-mRNA-1	2.81e-16				1.047	0.858	2.191	0.795	1.415	0.621	1.232	0.711	1.614	1.445	0.151	0.43	TTCCCCGAGGGTGGGGAGTCCATAACACTGAGGACCGGACTCTGGGTGCTGAGGCTGCCGTACGTTTACTTCGACGGCTCCAAGACCTACCTGATGCCGAACGATCAGAAAGCTTCGTCTTTCAAACTGCTCAAGGGGTGCCTCACTGTTTTGGAGAGGAGAACCACACAGAGGGAGGGTTGATTATTGATGAGAGGGTGGGGTTAAGTGCTTGATTATTGATGAGTGGGCGGGGCTAAGTAGTTGATTATTGATGAGTGGGTGGAGTTGAGGGGAGTTGAAGATGGGCATGGGGTGATGTTGGTGAAGATGCTTTAATTTATCGGGGATGCGATCGAGTGCTCGTGTGTTGTTGTGCTTCTGTGTCTGTCGAGTCAATGCAGGTGCGTCGTTGTCATA…
comp19979_c0	jgi|Helro1|63973	7.59e-06	maker-SCF_000034-snap-gene-0.5-mRNA-1	6.18e-64	gi|6016047|sp|O74831.1|FRDA_SCHPO	RecName: Full=Frataxin homolog, mitochondrial; Flags: Precursor	9.49e-05	3.947	1.358	3.657	12.201	3.937	7.437	8.27	4.238	1.354	1.065	12.798	15.278	TGAATGGGGTCGTGACACTCCAGTTGGACAGAAACCTCGGAACTTACGTCATAAACAGGCAGTCGTTCACCAAACAAATATGGCTGTCTTCGCCCAGAAGTTCTCCGAGGCGATTCGACTTTGTCGGCGGGGAGTGGATCCACAGTCACGACAAGATCAGCCTCCCCGATCTCCTCAAGAGGGAGTTCACGGAGATGTTTCCGGGTCGTTCGGAACTGTTCGACTTCGGCGTCGAGCACGGAAAGTAAACGTCGAATACTTTTAGCCCGAGAACTGTTTGCAAAATTACTCAATGATTTGCAATGATAGTTGTTTGCAAGATGTTGTCGTTTCTATTGTTTTGTTGAAGCTTTGGTTTGAAGAAAAGTATGAGTTCCTCAGATGGTTTTGTC
comp24096_c0	jgi|Helro1|188208	0	genemark-SCF_000010-processed-gene-0.6-mRNA-1	0	gi|4033763|sp|O00410.4|IPO5_HUMAN	RecName: Full=Importin-5; Short=Imp5; AltName: Full=Importin subunit beta-3; AltName: Full=Karyopherin beta-3; AltName: Full=Ran-binding protein 5; Short=RanBP5	0	3.932	5.5	6.26	8.564	2.718	5.307	7.694	4.521	7.899	9.476	0.261	8.987	ATAAATTTATGCTCCCAGGATTATACTTGCAAATTTTTCCAACAGCAGAAATGGCATTTTCTGTTGCACAAGCATTCTCTGGCTGCCTTGAATTAGGTTCTTGAATGACTCTTATGAGAAGTGGCAGTGCATCTGCACATGATGTTGAATAGGCAGGTCCTCCATGCTTGGCCATCACTCCAACACCGTAAGCAGCTGCCTGCCTGACTTCAGCTTGTTTGTCCGTCACAAACTGGAGCATTGCTTGAAGGAAATATTGGCTATACTTCTGAGAAGCACTGCCAGCATACTCCAAGACATCATCGAAGATGCAAATACCCCATTGGTGGTCTGTCCAGGGTCTCTCTGGAGGCAGTAATTTTACAAAATGTGGAAGGAGTCGATCAAAGAAGGGAAGGC…
comp26219_c0			genemark-SCF_091238-processed-gene-0.22-mRNA-1	6.17e-60				0.993	12.437	45.58	3.673	2.448	0.981	34.795	2.809	1.312	21.061	49.553	0.408	TTAATGTGAATTAATTTAATGTGACCAAACATTTAAAATTTGTCTCTGTTCCAGTTAGTTTTATTTGTCATTTCACGTATATTATTTCTGTAATACTTATTCGAAAAGCTGTATATCTATTTTGACTATTTATCTATTTTGACTGCTAGAGCGACAACATGACGATAACTGGGTTCATAATTAAATTATATAAATCAATTAATTATTATCGATTAGGTAATTTATCATCAAAATAAATAACAACACAATCTGATAAATGGAAGGTTTATTCTGCTGATGGTGTCAACACTCCTCACAAATACATATTTGCAAGTTTTCCTTCAGAAACTGATGTCGAAAAGTTTTGGGAAATTTGCATGGAACATTCAAACATTATTGTTCTAATCGATCATGTTAAGG…
comp23893_c0			genemark-SCF_092449-processed-gene-0.18-mRNA-1	6.17e-131	gi|130551|sp|P16423.1|POLR_DROME	RecName: Full=Retrovirus-related Pol polyprotein from type-2 retrotransposable element R2DM; AltName: Full=Retrovirus-related Pol polyprotein from type II retrotransposable element R2DM; Includes: RecName: Full=Protease; Includes: RecName: Full=Reverse transcriptase; Includes: RecName: Full=Endonuclease	4.53e-06	0.743	0.549	1.177	0.827	0.906	0.337	0.363	1.317	2.315	3.591	0.217	0.137	TTGAAAGCTTAGAGACCAAGAACAAGTTTCTGGACAACAGCAGCAGATTGAAATAATAGGATCAGAGGACAACCAGAGGCCTTCCAAGCAATTGCTTACAGAAGAAGAGCAGTCGAATGAAATGATAGAAATTGATTTTTTTTTTGTCCTTTGAATTACTTTTTATTTTGACTTAAGATGAGTCGTGTTGGCAAAGTTTAAGTTATTTAGTTGAGTTAAATTCATTTTCACAGTTCCACGGAGATCCCGAGCCATGCTTGGGGTATATAAAAGTTTTATGTTGTGCTTCATTTATTTAGACAGATGGATTTTGAGTGTTTGGTCGGGAAAATAAATAAATAAAATAATAATAGCACGAGGAAAAATTAATAGTCGCTCGAGCTGCTGACTAGTGCGGTC…
comp11134_c0					gi|6093509|sp|O60238.1|BNI3L_HUMAN	RecName: Full=BCL2/adenovirus E1B 19 kDa protein-interacting protein 3-like; AltName: Full=Adenovirus E1B19K-binding protein B5; AltName: Full=BCL2/adenovirus E1B 19 kDa protein-interacting protein 3A; AltName: Full=NIP3-like protein X; Short=NIP3L	1.17e-97	0	0	0	0	0	0	0.043	0	0	0	0	0	CCCCGCCGGCCGGCCTCAACAGTTCCTGGGTGGAGCTACCCATGAACAGCAGCAATGGCAATGATAATGGCAATGGGAAAAATGGGGGGCTGGAACACGTACCATCCTCATCCTCCATCCACAATGGAGACATGGAGAAGATTCTTTTGGATGCACAACATGAATCAGGACAGAGTAGTTCCAGAGGCAGTTCTCACTGTGACAGCCCTTCGCCACAAGAAGATGGGCAGATCATGTTTGATGTGGAAATGCACACCAGCAGGGACCATAGCTCTCAGTCAGAAGAAGAAGTTGTAGAAGGAGAGAAGGAAGTCGAGGCTTTGAAGAAAAGTGCGGACTGGGTATCAGACTGGTCCAGTAGACCCGAAAACATTCCACCCAAGGAGTTCCACTTCAGAC…
comp23955_c0	jgi|Helro1|167513	8.42e-80	snap-masked-SCF_092435-processed-gene-0.25-mRNA-1	0	gi|52782790|sp|Q9CWX9.2|DDX47_MOUSE	RecName: Full=Probable ATP-dependent RNA helicase DDX47; AltName: Full=DEAD box protein 47	8.55e-18	10.089	9.045	13.128	8.396	23.274	10.37	8.8	12.507	10.011	5.388	35.786	75.652	GACAACGTAGCCGCAAGCGGGGCAGGAGAAGATTGAACACTTAACTTCATCTTTCGTGGGCATCGCTATACAATTTGTATCCACCAACTTCTCTAAACATTCAAAACAGTATAAATGAAGACATGGCATCAGTTTTAATGAAGAATTGTCTGCTTTCCGACAATTTAAACAAGCGAGGTTCGGGTGCCGAATGAGTTTACTGCTTATTATCGGGAAGTGTC
comp24299_c0	jgi|Helro1|167884	2.21e-18	maker-SCF_119456-snap-gene-0.14-mRNA-1	0				1.801	2.944	2.547	2.667	0.966	0.587	1.662	2.843	4.885	3.26	0.063	0.146	AAAAAAAATCAAACACAATTTATTTGATATCTCGTTACAAATATTAGTTGAATTCACGTGTTTAGTAACAATTAAGATACATTTACAAAACAGACAAATATGCACAATCAAATAAACAATTGCTTGCGTAATCGACCAAATATGTCAAATGATAAATCCTGTTGAAGCTTCAGACCGTTGTTACCGAGAGCAGTCGGTTGCCATTTTTTACGAGAAGCGACTGCAGATGGCCCCTGATAAATGGAAGAGGAACCTCGATCTTATGACCTTCCTTGCTTCTAGTTTGATGGCTTGATCTTTCTTTCTTGTCTAAATCTCTTTGAAGCCGGTGATGCTTTTTTGTGGTGTCATCATTTTCACACACTGCTTCCATTTTCATTTTTATTCTGTTCTTTTTCT…
comp22706_c0	jgi|Helro1|188507	4.21e-28	genemark-SCF_092672-processed-gene-0.6-mRNA-1	0	gi|14916984|sp|Q62165.4|DAG1_MOUSE	RecName: Full=Dystroglycan; AltName: Full=Dystrophin-associated glycoprotein 1; Contains: RecName: Full=Alpha-dystroglycan; Short=Alpha-DG; Contains: RecName: Full=Beta-dystroglycan; Short=Beta-DG; Flags: Precursor	1.06e-14	6.098	5.265	5.891	1.173	1.8	3.814	3.415	7.839	5.774	5.57	2.811	8.034	TACCAAGGTTCTCTCTCCTGGGAACTCCATGGAGCTCCCCAATGGAGGAGTCGCGGGAAATCCTTCCAAGGCAGATTTTTTCAGGGTTGTGGTCAAGGAATCTGATCAAGTGGAAAACGACGTTTCGGATGAAGCGAATCTTGTCCATTCTGAGGAGAAGGATCCCCACATCAGGCACCATCACAACCATCATCACCATCAGCAGCAGCAGCAGCATCACCAACAGCTGCAGCAGTAGTATCATCATCTTTGTAATCGTCGCTATGTTCATCATCACGAACGACACTAATATTGAAATGAATCCCGCTCAAGC
comp21087_c0			maker-SCF_092597-snap-gene-1.45-mRNA-1	6.54e-35	gi|158705695|sp|A4UVI1.1|FADS1_PAPAN	RecName: Full=Fatty acid desaturase 1; AltName: Full=Delta(5) fatty acid desaturase; Short=D5D; Short=Delta(5) desaturase; Short=Delta-5 desaturase	0.00043	9.514	8.507	2.966	6.949	5.25	19.605	5.893	3.979	8.139	2.733	0	0.436	AAAAGCTGACAATCCAGAATATGTCCTATATCAATTGTCATCCTCATGAGCATGCTTCTGTTGATGACGATTACGACATCGATGATGATGATGACGATGACAATTGATATAGGACACATTCTGGATTGTCAGCTTTTTCTGTCGGTTCTTCTACTTGTACGGCTCCATATTGGGAGGCTTTAAGGCTTGCGGACTCTACATGTTAATGAGATCAATTGAAAGCTGTTGGTTTGTTGTGGTAACCCAGATGAATCATATACCAATGGCTGTTGACATGGATCTTGATGAGGATTGGGTAACGCTGCAGTTCAAATCGACCTGCAATGTAGAGGGATCCCCCTTCAATGATTGGTTCACAG
comp13406_c0	jgi|Helro1|86834	2.12e-30	genemark-SCF_092250-processed-gene-0.4-mRNA-1	7.93e-36	gi|20137933|sp|Q9BY84.1|DUS16_HUMAN	RecName: Full=Dual specificity protein phosphatase 16; AltName: Full=Mitogen-activated protein kinase phosphatase 7; Short=MAP kinase phosphatase 7; Short=MKP-7	2.06e-40	5.568	12.711	6.241	4.201	2.895	13.196	7.344	4.967	7.338	22.56	32.584	1.107	TTTTTTTTTTTAATTGTTGACAATTCTTTATTTTAAGTAAAATATCGGTTGTGAATATTGAAACAAGTTAGTCATTCTGTCCACAGGCAACATGGAATGTCTCGACTTGGGTTAAAATTCGAGAGAATAAAACCACACTTAATTGCAACCTGCTGTCCCGGAGTTTAAAAAATACTGAAATACACAATTCGAAGGCACCCGATTGGCCTCTCAACTCGACGACGATACAAACACAAACATGAGAAACCATTCTCGGTCAGGAGACCTGCAATATTTCGGCACTTTCGTGGCTTCCTAGTGATGAGGGACTGCTACCCGATTGGTTGATTGAGTTCGTCCGACATCGATATCTAAGGTCACTAATGAACTCCTCGCTAGGTGAAAGTCTAGAAGAAGAAG…
comp25510_c0	jgi|Helro1|160694	2.95e-77	maker-SCF_187756-snap-gene-0.13-mRNA-1	0	gi|124012336|sp|Q3MHX6.1|OS9_BOVIN	RecName: Full=Protein OS-9; Flags: Precursor	1.31e-59	12.05	17.715	14.636	10.866	2.729	9.414	10.625	14.354	9.079	12.379	2.431	3.488	TCGCTAAGGACAGGATTGCAGACTTTGTTTACGAAAGTATCGGCATGGGGTGTAGGTTTTGCTACTCAGTACTGTCAACACTTTTTCTCGCCAGTTGCGGACTTTCATCTCTCGACATAACCGAACTCTCCTCTTTCCAGTATAGTATAGACATATCCAGTCAACCGGTTATTTTGGATCAGGCTACAGAGAAAGAAGGCATACTTCTTTCTTCGAAGCACGGGCAGAAATACCAGTGCCAGTATGAGTCATTTTCACAGTTTTCTCAGAAAGTTCGAGAAGAAGAGGAGAACGCCAGCAAGCAGAGTGTCACCGGACTTCTTCAGACGATGGAGGGGAATCCGTGCCTGATCCTGACAACGGGTTGGTGGACGTACGAGTTCTGCTACAAGAAGCACA…
comp26218_c0	jgi|Helro1|165887	0.005	snap-masked-SCF_099403-processed-gene-0.2-mRNA-1	0				12.985	26.546	20.833	3.784	2.714	4.714	8.448	29.965	21.998	21.836	1.013	6.878	TGACTCATCCAATTTCCTCTCCAACTCTTGATGGTGTTTCATGAATTTCTGGTACTCATTATGAACCGTGCTGGGCAAAGCACCTGGCAACTGAACAATTTTTAGTTGCTTGCAGTACTTCATCAACCATGCACTCAAATCTTCGACACTTTTCATGAAATCTTTCACCTCCTTCAAGCAGTCGAGCAAGTAGTTCTTCTTCTGCCTGGCCAAACAACGAACCAACTCGTAGGTGTCATTCAGTTCTTGAAGTTTCGATGAAAGTTTGGATGGCGGTAAAAGTCGAGTGCTTTCTTTGGAACTGGGCGTGCTGGACGGAGTCGAATCGACCGGACACGACTTGAGGAGCGTGCTGTCGATTCGTTCATTCAACTTTTTTATGGAGGGCAATTGATTGTC…
comp12414_c0								2.587	1.527	0.344	0.339	0	2.566	1.885	4.01	0.902	7.533	0	0	GATGATGGTGATGATGATTATGATAATGATGGCAACGACGACGATAATGATGATGATGATAACGAGTGCTGCCCAGGTTTTGAAGTCTGTGGCGGCGGCTGTTGTAGCAGATGTCAACGTTGGGGTCAAAAAAGGTCATGTTCTCCCGATGATGGTGATGATGATGATAATGATTATGACGACGACGATGACTACACAGAGGAAGCAAATGACGATGAAGATCCTTGCTACGACTTTTGTAACAGGTCATGTGACTATCGCGAAGTTCAGTATCTTAGAGGTTGTGATGATCATGATGATGATGTTGATGATGAT
comp23571_c1	jgi|Helro1|156657	0.007	maker-SCF_092624-snap-gene-0.77-mRNA-1	0.012				9.556	14.58	10.196	6.892	5.529	5.985	7.136	8.355	5.421	5.112	10.259	36.164	TCTGTGGTCCAGTGTTGCCTCAGAGGAGTCATTAACAAGAAAATTGAATTCAGCAAGTGCTTCCTCTGTGTCAGCATCAGTAGCTTCCATCTTGTTCACTCCTCCATCAGAACTTCCTGCAATCTTTAGTTTTGGCTTCTTGATGACTATCTGCTCCTCCTTGTCATCCTCACCAGCTGGCTCATCATTTTCCTCCTCATTGTCATCATCATGGCTACATTTGACTTCCTGTCTGCTGAGAG
comp33198_c0					gi|3929344|sp|O31216.1|CY1_ALLVD	RecName: Full=Cytochrome c1; Flags: Precursor	1.1e-21	0	0	0	0	0	0	0	0	3.635	3.351	0	0	AAAATATGCGCGTTATCAACGGTTAGGTCAAGATATGGGACTTACCGATGAACAATTAAAAGAAAGCTTTATGTTCAGTGCTGACAAACCCGGTGAATTGATAACTATTGGTATGCCTGTAGCAGACAGCAAAGCTTGGTTTGGTGTGACTCCACCAGATTTAAGCGTGACTGCCCGCGCCCGTGGTGTAGATTGGGTTTACACATATCTCAAAAGTTTCTATTTA
comp25389_c0	jgi|Helro1|109536	8.89e-43	maker-SCF_092256-snap-gene-1.72-mRNA-2	0	gi|32469734|sp|Q8IZD9.1|DOCK3_HUMAN	RecName: Full=Dedicator of cytokinesis protein 3; AltName: Full=Modifier of cell adhesion; AltName: Full=Presenilin-binding protein; Short=PBP	4.88e-96	1.788	1.06	1.774	3.588	1.119	2.307	1.554	2.379	2.887	1.157	2.175	5.142	CTCAAACACAAAGTCACACGCCTTCAATTTGAAAATCCTCAGTTGCTCCGAGCAGGACTTTGTTTACTTCCACGAATATTTGATGAGGTCCGACATGGAGTCCACTCAGCCGGAAAAAACGCCTGGCAGGAGTTTTTGCATGATCGTCTCTCTTCGTCTTTTCTTCGGAGAGGTGGAAGACTTGTTGGAGAAGGAGTCGCACTACTTCAAGGGAGTCGCGTTTTCGGACAAACTGGGATTTCCGGACATCATAAAGCCAAACAGCGCACGCAATGACTTGTACGTCACACTCACGTCGTGCGACTTCGAGAAGAGTGGCAAGACCTCCCAGAAGAACATCGAAGCCAGAGTCATCGTCATGCACAAGGAAGGGGAGCAAGTGCAGTGCCTCCACATTGG…
comp19555_c0	jgi|Helro1|132019	1e-106	maker-SCF_117194-snap-gene-0.3-mRNA-1	0	gi|290463139|sp|A4IIW7.1|CDK14_XENTR	RecName: Full=Cyclin-dependent kinase 14; AltName: Full=Cell division protein kinase 14	1.72e-81	0.304	0.236	0.369	0.08	0.021	0.508	0.52	0.403	0.898	0.551	0	0.233	GAGCGAGGTCTTGGTGTGGACGAATGGATGGATAGAGAGATGGATAATGGGGTAATTATATTTTAATTATTACAATTATTATTTTGTCTATATTTTATGGATTACATTTGAAATACAACTCCTTTCACTGCTAGCATACAGATCTAGGTCAGTATCTGGAGAAGCACAAGGGCGGACTCAACGCCATAAATATCAAGCTCTTCATGTTTCAACTCCTCAGAGGAATTTCCTACTGCCACGAGAGGCAAATCCTGCACAGAGATCTGAAGCCTCAAAATCTCCTCATTAGCGAGCGTGGGGAACTCAAACTTGGTGATTTCGGTCTGGCTCGGGCCAAGTCCATACCCAGCAAGACTTACTCAGACGAGGTCGTGACCCTGTGGTACCGACCTCCTGACC…
comp43867_c0	jgi|Helro1|110566	3.74e-05	maker-SCF_091229-snap-gene-0.56-mRNA-1	2.92e-33	gi|74930356|sp|Q8IS64.1|ECE_LOCMI	RecName: Full=Endothelin-converting enzyme homolog; Short=ECE	2.39e-10	0	0	0	0	2.026	0	0	0.754	0	0	0	0	ACCACCGACGAGGTGGCTTCGGTTCAAATTCTACAAAATCCTTCTGCACCAAGTATATTCAGAGTTAACGTGCCTCTGAAAAACATGAAAGTGTTTTCCATCGCCTTCAAGTGTAAAGCAAAATCGGGTATGAACCCCTTCAAGAAATGTAGAGTCTGGTAGCTGGAGCTAAAGAAAATAAAATTATTTTGATTTTAAAATAATAAATTTTCATTACAAAAATATTGTATCTGTATTAAA
comp25341_c0	jgi|Helro1|186712	1.02e-22	maker-SCF_091861-snap-gene-0.79-mRNA-1	2.98e-46				3.5	4.255	4.266	3.721	3.791	3.732	3.572	5.305	4.914	3.036	1.013	2.162	CTTTGTCACAAACGCTGGAAATTCTATGCGACAGTCTAAGGCAGATCACTTATCTGAACTTCTTGACATCAGAGTTGATGCTGATCAGGTTGTATTATCTCACAGTCCACTTAGGATGTTTAGACAATTTCACGACAAGCACGTGTTGGTCTGTGGACAGGGGCCCATCGAGGAAATTGCCCGATCGCTCGGCTTCAAAAACGTGACGACGCTGGAGAGGTTTCGACACTGTTTCCCTTTGTTAGACACGAACAATTACGAGAGGAGGAAAGCTGCCCCCTGTGCATTTGAAGATTTCTTCCCTAAAATAGAAGGAATTGTTCTATTTGGGGAGCCTGTGAGTTGGGAGACGAGTTTGCAAATCATCCTCGATGTGCTGATCAGCGACGGGCGACCGTC…
comp523_c0								0	0	0	0	0	0	0	0	0	0	0	0	ACTTTGTGTTTGAGGTGGGTATCCTAAAGCCCTATCTGCAGCACCAAATTCCGATGTGGTGCTATGTGGAGAAATTTGGAGTAGAGAGGCTTCTACCTTCTTTCCTCTTTGGGACTCCGAAGGTTGATAATTTTTTTCTTTTGAATATTTGGGAGCAACTGCTTCAGAATAAATACAAAGTCATTAGACACAGAAAGAAACAATATTAATACTTTTTATTTGCTCCCATATGGCATAAATTTTAATTTGTGGCTTCTCAGACTTTA
comp21426_c1	jgi|Helro1|62767	4.27e-98	maker-SCF_092558-snap-gene-0.125-mRNA-1	7.13e-135	gi|166979753|sp|Q8BX37.2|ACP7_MOUSE	RecName: Full=Acid phosphatase type 7; AltName: Full=Purple acid phosphatase long form; Flags: Precursor	8.47e-78	12.157	20.025	14.627	10.345	1.531	23.057	16.469	15.222	11.575	11.135	4.677	5.912	GATAAAAATCGTTTTAACTGAAAACAATTAGCCAGTGACCACTGCGATCATATGATCGTTTGCCTTAAAAACTGGCGATTAATGCTGAATGACTAAATTTTATGAGATGATGATTTCATTCATTTTTATGGTTTTAAGCCTTTTTGGCGTCCAGGGGCGTCCGGAAATATACACTCAGCCCGAACAAATTCATCTTTCTTATGGATATCGTGAAAGTGAAATTGTTATCACTTGGGTAACATTGGATGATGCAAAAGGAACAATTGTAGAATATGGCAGCCACAAAGGAGGAGTTTTAACTAATGTGGTTAAAGGTGCATCAACTGTCTTCAGAGATGATGGTTTGGAAAGACGTAAGCTTCACATTCACAGAGCCACTTTGATAGACTTAGTACCTGG…
comp26175_c1	jgi|Helro1|194250	4.92e-73	genemark-SCF_089653-processed-gene-0.2-mRNA-1	6.1e-142	gi|1018447372|sp|Q9W4E2.4|NBEA_DROME	RecName: Full=Neurobeachin; AltName: Full=A-kinase anchor protein 550; Short=AKAP 550; AltName: Full=Protein rugose; AltName: Full=dAKAP550	3.07e-89	6.666	9.951	5.806	0.726	0.077	1.322	3.873	9.764	5.387	10.376	0.398	0.905	TTCATGATCATGCAGACGTCTTCGGGGATCGTGGTGAACATCATGGGGGACAGATTCATGGGCGAGCTTCTGGGTGGGTGCGGCTCAGTCAGGAGCTGCGACGGTGTCTGTCCGAAACTCTGGATCTGATTCTCGATCGCCTCCCTCAAGACCGAGTCATTTATAGACTCCAAGTTGATGCTACCCTCGTAGGTCAGGTAGTAGAAGACGTTGGTGGACCTGATGGCTTCTGGTCCCCGCTGCTTGTAGCCAAATATGAGATCGATCCACTGGTGCAGTTGAATGGAGACTATCTCGGACTCCAGGGCCATTCTCATGATCCTGACGAAATCCTCGGGGGACTTGGCCCACGGCGGTAGGACGACGTTGTTGATGCTGACTCCGCC
comp26290_c1	jgi|Helro1|83783	0	maker-SCF_092050-snap-gene-0.69-mRNA-1	0	gi|12643642|sp|O75912.1|DGKI_HUMAN	RecName: Full=Diacylglycerol kinase iota; Short=DAG kinase iota; AltName: Full=Diglyceride kinase iota; Short=DGK-iota	0	2.185	2.265	2.925	3.96	15.239	3.5	1.324	4.363	4.429	2.91	0	2.51	AATTAATAATGAATAATTAATGAGTAGATTCTCGATGAATTAGTAATGAATAGCAACATGCGTCTGACTCACCCCGCCCCAGTTAAGGGTTCTGGCCATGTCGTTCCCTGTCCCGAGGGGCAAGATGGCAACCGGGGGTGCTGGATTCATGGCGAGATGATCGATGACAGATAAGATCCATCCGACAGTTCCATCTCCTCCACAAGCCAGTATGCGAAGATTCATGACTTTGTGGTAGAGTTCAAGAGCAACTTGGGGCTTCGTCTGGGTGAGATCGAAGACCTGCCTCGGGTTGAGGTACCAGAAGAACTTCTGCATGATCTTCGTGCCCTGGTTGCCCCCGCTCCTCGGGTTGATGAAGACGAGGAGTGGCTTCAGGGCTGGCGAGGGTATCGGCTT…
comp37867_c0								1.198	0.596	0	0.354	0.183	0	0	0.693	2.515	0	0	0	GAACAAAAAGGAACAGACTGAGGCCTTTAAATTGTTGCAAATCAAATGGATTTTTTTTTTCAGAAGGCATCCATCATAAAGCGCATTTGTCACTCCATCCCATCATGGCATTTCACAACCTTGTTTCCGCACTTGTCTAATGGCTAAGACCTTTACCGCCTCTCAAGATGGCTGTGTGAATTCGAACCCCGTTGTTGGAGCATCTAGTTATGCAATGGTTGTTAATCTACAACTACTAAATCGGATACGACAAACTCTGAAATTTAAATTGGGTTTCATTTCAATAGGAAATTAATGGGGAGTGTATAT
comp24155_c2	jgi|Helro1|65745	1.07e-26	snap-masked-SCF_090801-processed-gene-0.18-mRNA-1	0	gi|123897638|sp|Q2VR06.1|F92AA_XENLA	RecName: Full=Protein FAM92A-A	5.17e-30	1.309	0.93	2.98	1.017	12.786	1.628	0.627	0.721	0.823	1.298	0	0.123	TCAATGGCTTGACCACGTTTTCTTCTGTCAGTTGAGAAGAATCGAAGAAAAAGTGGTCAAGCCATTGAGCGCCTACGGAGATGAATGCATCCTGGCGAGAGAAAGAATAAAGAAGGCGTACACTTCCAGGAAGAAGGAACTCGAGCATCAGATGGTACTTGAGTCAAGCCGGAGGAATATGCCCGTCCTTGAGAGGAACGTTTTGTGCGATTCCGACGAAGTTATCGAGGAGATAGAAGCCTTTGAGAAGAAGCAACTGCAGGATTTAAAAAACGTCTTAAACGAATTCATATCAATAGAATTATTCTACCATGTGAGGGCTGTGGAGAATCTGTCGGAAGCGATAAAATTTGTTTCATCTCTTAACGTCGACACCGACCTAGAGGTAAATAATGCACG…
comp19618_c0	jgi|Helro1|162653	9.06e-151	genemark-SCF_091166-processed-gene-0.3-mRNA-1	2.18e-63	gi|1148367329|sp|P0DOY1.1|DNM3C_MOUSE	RecName: Full=DNA (cytosine-5)-methyltransferase 3C; Short=Dnmt3c	8.59e-84	0.317	0.397	0.497	1.365	6.151	1.555	0.162	0.896	0.854	0.318	0	0.073	AAATTTTTGGACAGCACAATATTTGGCAAGCTTATTTGTAGAAAAGCAGTGTTGAAAGTTCCAGATAGCAAATTTTAGTTGTGAAGTGCCCAGAACTATTCTTAAACATTATATTTTGAGCTACAAATGAAGGTGGTTTGCATGAAGGATATTGGAAGATAAGCATCAGTGTCTTGGGAGTCTTTGGATCATTGATCATATGTTTTATTTTTGTAGAGGATCTGTGCCAGCACTTTTATTTTGTTTTGCAGCCTAACAGGTATGGCAGCAAACTGGAAACATTAAGTGAAGTCAAAACACTTGAATTTGCATCGACTGATCTAAATCAGCAAAAAAAATCAAACTAACTAATCTTAAACTAAGTAGTAAGATTTTATTGTGTGTGGTGTACCATTATTG…
comp25429_c0	jgi|Helro1|139423	3.92e-22	snap-masked-SCF_189654-processed-gene-0.4-mRNA-1	0	gi|635377444|sp|Q9VW71.3|FAT2_DROME	RecName: Full=Fat-like cadherin-related tumor suppressor homolog; AltName: Full=Protein kugelei; Flags: Precursor	1.93e-61	3.007	5.528	2.711	6.066	0.834	9.93	3.669	2.398	5.355	3.68	0.295	3.727	GACGACGGAATAATCGATCGACCCGTTGCCACCGTCGTCGGGGTCGACGGCATTCAACTTATAAACCACGGTGTCGACGGTCGCATTGGCCTCCACTATAATTTCATCCCCTGCCTGATGAAAGGAAGGATCGTGATCATTGCAGTCTTGTATTTTTATGGTGACATTTGTCAAACGGACGCTTTGATCGAACAGGGATGTTGACAAGGTACTCGTGAGTGGTTTTGATGACTGGCTCTTAGTCACACTGATGGTTAGGTTGAAAGGATCTGACATAACTTCAAAGTCCAACTCTTTTTCCAGGTACAAGACTCCAGTGTGCTTTGAAATGGAAAAATATTTGCCAATCGCTCCGTCGTTCGTGAGGAAAAACCGAAAATCTTGTGCGGACTTCGAGAA…
comp20952_c0	jgi|Helro1|156370	9.19e-155	genemark-SCF_091861-processed-gene-0.25-mRNA-1	7.47e-170	gi|81884572|sp|Q6AYD3.1|PA2G4_RAT	RecName: Full=Proliferation-associated protein 2G4	2.46e-120	2.24	3.643	3.123	3.984	0.374	3.193	4.827	2.826	1.657	2.672	0.095	0.379	TAACTTCACATTTTTCAACCAGTTTCTTCAAGGTGTCGTTAACAATATCAGCTGCCATTTTATATTTCGTGACAACTATGTCCTTAGCGATGGTTTCTTCTTCAACTTCATCATCAAATCTATCGTCCCTGTCGGCCATCTTGACAATCCAAACTCAACTCAGTATACTTTCCGCTCAAGAGAAAATCAGATGTCTTGCTGAAGGAAGGAGATCTTGTTAAAATAGATTTAGGAGCTCATATTGATGGCTTCATTGCTGTGGCTGCACATACATTGGTTGTTGGAGCTTCACCAGAAAAGAAAGTCACTGGTCGTAAAGCTGATGCCATGCTTGCAGCCCATGTTGCATCTGAGATTGCCTTAAGACTTGTGAAACCAGGAAATGAGAACTTTTTGGTA…
comp23642_c0	jgi|Helro1|75635	0	maker-SCF_091695-snap-gene-0.53-mRNA-2	0	gi|30316371|sp|P98198.2|AT8B2_HUMAN	RecName: Full=Phospholipid-transporting ATPase ID; AltName: Full=ATPase class I type 8B member 2; AltName: Full=P4-ATPase flippase complex alpha subunit ATP8B2	9.68e-135	3.755	5.678	4.331	4.295	1.735	8.181	8.858	5.91	11.126	12.904	1.253	1.801	ACAGGCTGTCGTGCGTGCTCCTGGACGGTGAACTGGTCGAGGAAAAGTGGCACAAGGTGGTCGTCGGTGACGTCATCAAACTGCAGAACAACCACTTTGTTACCGCCGACATCCTGATCTTGTCCTCGAGTGAGCCAAACAGCCTCTGTTATGTGGAAACTGCAGAATTGGACGGAGAAACCAACCTGAAAGTTCGTCAGGCCCTTCCAGTGACTGCCAGCATGGAGGACGACATTGAAGCACTCTCAGCTTTCGATGGTGAGATCATGTGCGAGCCTCCCAACAACAACCTCAACAACTTTGAGGGCGTCCTGCACTACAACAACCAGTCCTACTCGCTCAACAACAACAACCTGTTACTGAGGGGCTGCATCATCAGGAACACCTCCTGGTGCTTTG…
comp33621_c0			snap-masked-SCF_091217-processed-gene-0.36-mRNA-1	6.32e-09				0.602	0.198	0.174	0.08	0	0	0	0	0.449	0	2.475	0	AGATTTTAAAGTAAATTGACTTATTCCTCTCAAACCTCAAGTCTTCCAATGTTGATGACAATGGAATGGGTCACAGCATCTTTTATGCCAGTTGGTTAATGTGGAATCAATAATATTCTTAAATGCCATGTTTATTGAACTGCAAATCAAATTTCTATAAAAGGCTTGAAAATATAAAAAATTAATGTTTACCTAGTAAATTTGCCAAAAGTAATTGAAGTGATGTAGTGCAGCTTTAAAAAACTATTTTTAAATTTTTGATAAAGACTAAGCAAAGGCACATAAAAAAATAAAACAGGATTTACAATAAATAAGCAGACAAAAAAAAATATAAATATAAAACCATGTTTATAATATATTTCAAATTTGTGCCAAACAATTATAACATCATTCATTTAA…
comp15183_c0	jgi|Helro1|88474	1.32e-12	maker-SCF_091721-snap-gene-0.74-mRNA-1	2.42e-22	gi|81898346|sp|Q8C0T7.1|MFSD9_MOUSE	RecName: Full=Major facilitator superfamily domain-containing protein 9	1.38e-06	0	0.081	0.911	0.058	0	0.852	0.816	0.27	1.284	0.1	0	0.189	AATAAATTAACCAAAAACCCAATAAGGAACAACAAGTAAGCATTCCGGTTCATTTTATTTAATAAACTCGTGTTCTTGCTGACGTTTTAGGTTTTGTTTTATTGATATGATTAGATCTCTTTGCTGTTAGCATGACTATTCCTTTGCTCATAAATCATTGCAGAAATCTTGGAGCTACTCCATTTCTTGCTGGTGTTGTGGGGTCAACTTATGGTTTTATTCAATTCTTTTCAGGGCCTTTTATGGGTAAATGCAGTGACAATTATGGCAGAAAATATGTTCTTCAAATTTGTTTTTTATTTTGTTCATTGAGTTATCTGGTGCTTAGTATTTCAACAAGCATTATTTTGGTCTTTTTTTCAAGAATTCCTGCAGGTTTGTCAGTTTTCGTCAAACTCT…
comp32709_c0			genemark-SCF_091950-processed-gene-0.25-mRNA-1	7.53e-52				0.434	0	0	3.031	0	0	0	0.657	0	0	0	0	GACCGACACGATTCTCATGGAAATCTCCTTCCCCAATCCTCCCACTGTCTCCATGGTCGAAGATGGCATCTCGGTAAGCAGCATGGGAACGATCGTCATCGGTCCAGAGAGTTCTCCAGGTCGTCTCAACTCGTCTGTGGCGTTCAACTTCGTCTGCACTAACAAGCTCCAAATCATGCCGGCCTCTGATCATTCTCGCAAGCTTAATATAGTTTCCAGCACCTTCCAAGTGAAGACTACAAATCGCCAGGATGTAAG
comp22134_c0	jgi|Helro1|87671	6.25e-77	maker-SCF_091461-snap-gene-0.33-mRNA-1	0	gi|84028250|sp|P41499.4|PTN11_RAT	RecName: Full=Tyrosine-protein phosphatase non-receptor type 11; AltName: Full=Protein-tyrosine phosphatase 1D; Short=PTP-1D; AltName: Full=Protein-tyrosine phosphatase SYP; AltName: Full=SH-PTP2; Short=SHP-2; Short=Shp2	2.42e-104	6.118	7.165	7.119	2.901	5.21	3.044	9.376	6.974	6.144	4.86	0.723	0.506	CCACCGAGTGACAGACGGGAGGCTCAATAGAGATCTTTGGTCAGGCAGGCGATCCCGACTGCACCGAGCCGTTACAAAAAGCCCAACATTAATGATCAGCATTATTTTGGCTTTTCTTTGAGCTCGTGGGGTTTTACAAACAACACCTTTACAAAGACGTTTAATTTTGTTTCGTAAGAAATACACGATTCGCCTGCCGACTGGAACGGAGAAATGGAATTACACGATCGCAGGAAGACTGCTCCCCTCCATCGAGCATGTTTCTCCCGGACGGTCGCACCGAGCATGTGCTCGTCCCGATGCGTCCTCGTTGCCCGTTTAGTTT
comp16478_c0			genemark-SCF_092456-processed-gene-0.5-mRNA-1	3.29e-17				1.248	0.919	0	2.011	2.477	0.929	2.11	0.663	1.036	0.079	0	0.817	AACATCTTCGAAAAAGTCATTAGGAAGACGCTCAAAAGTTACGAAAGAATGAAACGCGAAGCCGCTGAAAATAATTTGAAAAATTTTGAATGTCTAAATACCTCAGAGTTCAGGTTTAGCTACGAATGGATCATAAAATTTTAAGTTAAAAATGAACAAAGCTTGAACATTACATTTATGCAGATGCTGCAGAACATAACTTATAAGTGAATTCAAGGTTCCGATCAATTCATTCGTCCCTAAAAATCCCCCTTCGGGTTCGGTTGGCATCTCTTATAATGGGATCCAAAGCTGCTCAAAGTGGGAAACCAGCAACTGCAAGTGAGACAACGGAACTTGCTTTTCTTCTGAGGACCTTTGTAGAACGCCCTTACTACTCACCTAGGCAATTGTTCGTCA…
comp17925_c0	jgi|Helro1|99199	2.02e-133	maker-SCF_091798-snap-gene-0.59-mRNA-1	2e-21	gi|81910895|sp|Q6AYL5.1|SF3B4_RAT	RecName: Full=Splicing factor 3B subunit 4	1.34e-123	10.362	11.959	10.81	17.008	3.975	14.472	14.094	7.928	8.594	10.243	6.861	5.269	TGCATTGATCACATCCACTTAATGTACATTCAAAACATCGATAAATTGATTCCATCAGATAGTTTGGGTTTAATTTTTTTGTAACATTTGTTTTGTATATAGGATGCTTCCTTTTTTGCAAGAGTTCGTTAAATTGTAAATTTGAGTTTTAAACACTAAATTTAAATTTTATGGATTCTTTTTATCTACTTGGAGTGTAGATTCATGTTGAATGCAATACCACTTCATGGATGCACATTAAAATTACCAAAATGGTTATCATTGCTAGATTGCTCCTTTTGCCTAATTGACTTCTCAAAATCATCCCAAGAATGTATTTCAAATAATCTTTATTGTAATTACGTGAATAAACTTATTTAATGTAATGCTCCTTCATATCATCCTGATATGGGGCAACAG…
comp15269_c0	jgi|Helro1|174740	2.5e-23	maker-SCF_091168-snap-gene-0.29-mRNA-1	1.88e-130				0.589	0.537	0.195	0.135	0.548	0.248	0.488	0.368	0.348	0.96	0	0	TTGTGGCACTTTCTTCTTCACGACCGTCAGTTCCTGCAGCTAACTTTGATTGGGCTTCTTTGGCTGATTTGCGAGTGTTTACTCGATTTCGCTTTTTAGTTGTGGTGACTTCTTCTGCTTTGCTTGGAACAGCCTCAGCAGTGAATACAAAGGACCTGTCCTTCTGTTTGGATGCGACGAGATCCTTGACGTGCTGTGTGATGTGCTTCTGCATCTTGTTTCTCGCATCATTCTCACTGCCGAAGCTCGTGAAGAAGTTGCTGCAGACGTCGGGCATCAGACAGCAGGTGTAGGCGAAGTACTTGGTCATCTCGTTCGAGGACAGTTCTGAAAAGTTTTGAACAAGTTGCTTGCCGTTCATGCGCGATATTTCATCCAGAGCGTGTATCCTCTTTACAG…
comp25931_c0	jgi|Helro1|164700	1.8e-19	genemark-SCF_092043-processed-gene-0.6-mRNA-1	0				0.7	1.33	2.875	1.303	0.823	1.359	1.553	1.461	1.647	2.046	1.616	5.342	TCAAGAAGAATAGTCAGATCTCAGAAGCAACTCCCTCCGGAAAAAATTTCCTTCAAATCTCAGATGGAATTTTTGATTGGAAAACCTGCTTTCTCTGGCAATGGGGAGTTCATTTTGGCAGGAATTGGTAACCAGCTGTGCGTGTGGAGCAGAGAAACTGGAGAGGTTCTGAGGTCGGTTCCATTTCACAGTGATTCAAAATTCTGTTTGATAACCGCCGAGAAACATCTTGCTATCACCACCTCAACCCTAAATGGGGCTGTTCGCGTGTGGGACTTGAGAGCAGCCAAACTACCTCCCACTTGTTCAGTTAACTTCTCCGCAAACTGTGGACCGGCTCGTATGATCTGCTGTGCTCGTGATTCTCTCTTGGCCTTTGTTGGCAACAGTTACTCGGCT…
comp19558_c1	jgi|Helro1|190894	1.59e-44	genemark-SCF_091880-processed-gene-0.22-mRNA-1	0	gi|162416228|sp|Q96KR1.2|ZFR_HUMAN	RecName: Full=Zinc finger RNA-binding protein; Short=hZFR; AltName: Full=M-phase phosphoprotein homolog	1.62e-40	1.817	0.945	3.333	1.446	0.56	0.666	0.509	2.049	2.649	2.456	0.513	0.08	GAGGGATTTGTGTTCAGAACAGACAACATTACAAACGTTGCATAACCAGCGCTTGTTGGGAAGGAGACTAAACTCAGCCTGTTGCGCTTCATTTTTATCATGAATATTGCTGAGTGATGGAGATGATTTTATGGTAGGATTTGTGGTTTTTGCCATAGCACATAAAAGGTTTTCGGCAGAAAGCTTTTCTACGTTTTTGAAGACAAAAAGAAATGAGAAAGGGGCCGTCGTCTCGTACGACTGCACTCTGTGCGGAATCTTTTTGAACGGGTTAACGAGCCTCCAGAGCCACATGGAAGGGAGGAAACACAGGCAGAAGTACAAGTCACAGGTGAATGGCGACATAGTGGTACAACCGAGGTCAATAAAACGAACGGAAATGAAGCAGATGAAGAAGAT…
comp3454_c0			maker-SCF_091302-snap-gene-0.28-mRNA-1	1.27e-05				12.052	9.979	7.736	1.613	11.149	8.368	8.673	8.816	10.439	18.907	0	1.979	TATTTATATTCATATTCATATTTAAAGAATAAGCATTTATATTTTTCTGTCATTTTCATGCTCCACCATCGATCCATCAACTGATATTTGTTGAATATACCTTGATTCGTGACCACTTCATCCGACACTTTGCGAGAATGTCGTTGTGACATTCGTTCGCATTTCTCGGAGATTCACGAACAAATACGCGTCTAAACTCTGCATTGTTTTGAGGCTGGTAACGTAGACATTCGATATTCGACATTCGGA
comp25664_c0			snap-masked-SCF_091056-processed-gene-0.16-mRNA-1	1.35e-64				28.841	36.27	29.409	27.256	56.863	30.752	26.791	25.296	25.739	31.31	141.428	73.238	TGCGAGCTTGGATGGGCTTCCGCGGCTCTCCGGGTCTATCAGGAAATGTGAGGAGAAGAACGATCCGCTCGGGTCCTTGGAGCTGAAAATTCGAGCTGGAGACGAGAGGACGACTTGCGGATGTTTCCACGGGTTTCGTGGGAGGGCAGAAGTTCGGCGTCAGATCCACGGAGGTTCGAAATGTAAATAGATCGCGTGTCTCGGTCGAGTTGCTCCACTCGTTCGGGAGAATTCTTTATGAGCATCCCGAGGGAGCGAGGTTCGATTCTCCCGAACGGGCGGAGCTCCTCGACCGGTCCCCGCGATTCGTTTTCTTTTCAGGTTTTTTGGGTTTCGAGCGCAAAACGAGCCCAGTTTGTAAAGTCGCTGCTCAAGTTGACGATCGAACGTTTCACGCGA…
comp5120_c0								0	0	0	0	0.929	0	0	0	0.715	0	0	20.539	TTTTTAAGGTATTTAAATTCTTTAAACGCCTTTCTTTCAAGTTTCACTGCACTCAAATGTAGGTGCAGAAATTAATTATGTGTGAGCACAAAAATACAAATTTTCGAGGACTCCATAAAAACATAAATAAATAAAAATAATAAAAAATTGATTGAAAAGAACTGACTTCACACGACGAATATGGAGATGTCATCCAATTGAGGGGGA
comp20544_c0								2.341	2.675	2.532	1.874	2.203	1.977	3.229	2.363	1.715	2.631	0	0	ACGACCGCTTGTGGCAATCGGGAGGCAGTTTTCATCAACTTAGAAATCGTCGTGTGGACCCTGGTTCGTCCTTGGTCTGTTTCTTCGTCTCCTCTTTGTCCTCTCGACAATTTCAAATGGTCGTAAGCAGAAGACCAAATCAGACGGCAGGAGGACGAATTCGGTTGGAGGGTTTGTGATGACATATCGTTTCGTGGAAGGTTCGAGGATCGGTGCTTCTGTTTCCAGGTCGCTTGTGTCTCTCAGACGGAAGAGTCCAAAGCAGAGGATGCCGTACGTCTTGAGGGCATACACGAACAACTCGCAGTAAGTTCTTCCCATCCCAAAATGTGG
comp15899_c0	jgi|Helro1|185885	3.46e-54	maker-SCF_091545-snap-gene-0.33-mRNA-1	2.39e-53	gi|135430|sp|P02553.1|TBA_LYTPI	RecName: Full=Tubulin alpha chain	1.11e-55	0	0	0	5.642	0	10.697	8.301	0	0	0	0	0	TTCAAGGTTGGCATTAATTACCAGCCTCCCACTGTGGTGCCTGGTGGAGACCTGGCCAAGGTACAGAGAGCTGTGTGCATGCTGAGCAACACCACAGCCATTGCTGAGGCCTGGGCTCGCCTGGACCACAAGTTTGACCTGATGTATGCCAAGCGTGCCTTTGTTCACTGGTACGTGGGTGAGGGGATGGAGGAAGGCGAGTTTTCAGAGGCCCGTGAAGATATGGCTGCCCTTGAGAAGGATTATGAGGAGGTTGGTGTGGATTCTGTTGAAGGAGAGGGTGAGGAAGAAGGAGAGTTTTCAGAGGCCCGTGAGGAC
comp23413_c1	jgi|Helro1|186101	1.99e-145	maker-SCF_091421-snap-gene-0.54-mRNA-1	1.73e-178	gi|29840846|sp|Q10713.2|MPPA_HUMAN	RecName: Full=Mitochondrial-processing peptidase subunit alpha; AltName: Full=Alpha-MPP; AltName: Full=P-55; Flags: Precursor	2.62e-89	5.132	6.173	5.365	3.247	3.454	3.177	3.721	3.988	4.177	5.629	0.077	1.935	AGGAGGAGGGACTGGAGCTGTGCTTTGGCCCTGTCGAGTTCCTCTTGGGAGATGTCACTCTGAACGTTGACGAGCTCCTTCATGATGACATCGGTCAGTTCTTTCAGACTGGCAGGGTGAGCACTGGCACTGATGCAGAACAATCCAGAATCGTTGTAGACATGGTTGAAGGCCGTGGCATTGTGGATCCAGTGGTGCCTGTTCAACACATTCAGGTAGAGTCTCGAGTACATGCCCTTTCCGGGTCCTCCGGCAGAGAACGACCCTCCTCCGCCCATGAGGATGTTGAGGATGCAACTGATGACGAAATCCTCGTGCTTTTGCGAGAAGCTCTCCAGACCGATCACGAAGTGGGCCAGCTCGGGCATCGGAGTCGGACCGAGACTGACGTCGGAAAGA…
comp19937_c0	jgi|Helro1|83714	0	genemark-SCF_092541-processed-gene-0.4-mRNA-1	0	gi|952543505|sp|Q6NZQ2.2|DDX31_MOUSE	RecName: Full=Probable ATP-dependent RNA helicase DDX31; AltName: Full=DEAD box protein 31	1.19e-162	0.868	1.658	1.758	0.66	0.387	0.505	0.919	2.386	1.229	1.721	0.38	0.011	ATTTAATAATAAAATCAAGCATAATACATTAAGTAACTGGTTTCAAGAAACTCTTCAAATGCCAGCATCAAATTCGCTAAAGTTGCCATAAGTAGCACTGGATTTCTTCTTAAGGGAGGTCTTGTCAAAGCCAAAGGGAATCTTTATTCTTTCTGTTCGATCACGAACAATCTTCTTCACTCCCAGAGTCGGTGCCGATGTTCTTTGGTATCCCTTGGGCGAGAAGAACTTCTTAGCAGCAGCTTTGCTATTCCTGTGATGAGTTCCCACAAGTTTTGAGACCCCACTTGCTGTTTCTTGCACCGTCTGAGGTAGAATATGTCAAAGTCATGACAGAACATAAGATAGCAATGAATGAAATTCCAATGGACAATATCTTGAAGAATCTTCTCATTCAAA…
comp22362_c0	jgi|Helro1|170263	5.26e-71	maker-SCF_091887-snap-gene-0.90-mRNA-1	1.7e-89	gi|81917067|sp|Q9D6P8.1|CALL3_MOUSE	RecName: Full=Calmodulin-like protein 3	1.66e-38	3.562	5.653	3.959	4.487	4.603	7.885	3.24	1.47	0.807	0.341	36.87	24.754	GATTAATCGCAACGTCCAAGATTAAGCATCCTCCCTTTCTTCAAAACATCTGCATTGCAGAGGAAGTTAAGCAAAATATCGCCTCTCACAGTTACTCATAGTCCCTCAACTGGGTCAAAACTTCTACATACTGTTCCATACTTCCGTAGCACGTGCTGAGAGGGATAGCCCCCGGCGAGGCAGAAAGGAGGAGGAAAAGAGATGGTGAGGAAGGCAAGAGGTAGGATGATTTACTAACAAACCTGGTGTGCGTTGTGTT
comp19074_c0	jgi|Helro1|81859	1.53e-10	genemark-SCF_102128-processed-gene-0.3-mRNA-1	2.5e-57	gi|167009108|sp|A4IGK3.1|CRBL2_XENTR	RecName: Full=cAMP-responsive element-binding protein-like 2	1.98e-12	7.402	5.392	7.489	7.44	1.545	7.781	9.059	5.512	4.464	3.989	7.538	9.672	TACAAAATACAGAATATCTTTCTCTAAGTTTGGATATTTCAATGGATGTTTCAAAAAAAGAAAATTTATTATTCCACAGTGCTTTGATTGTGGTGATATTGCTGGTGTTTTAAATAAGTTGAAGAAGATGGTTTTGGGAATGGAGATGGCAGATCGGATTCGGACTGGTTTGACTAAAAGTCAACAAAGTGCAAGGGACTGTCGTTACAGGAAAAAGTTGAGATTCCAGTACCTGGAGGAACTTACCAAATCCTGTGAAAATGCTGTATTGGCCCTTCGAGATGAATTGGGAGAGTTGAAACAACTTTGTGCAGACATTGATCAGGAAGGCATGAAATATGAGCATGTCATGATCATTTACGACATGCTGTCCAAAATTACAAGCTCCTCATAAAGATT…
comp22796_c1			snap-masked-SCF_091006-processed-gene-0.20-mRNA-1	0				3.581	1.755	4.938	2.444	0.753	3.472	3.24	4.224	4.837	1.394	4.708	0.894	GAAATAAAGATGTATTTTATCAAACCTCTGCTTACTTGATGAGTGACATTAAATTGCAAATTGATCGAAATGTAAAAAGGCATTCATGTTTTTGGTGATTTTCTTCTGTCCCAAACCCAGTCACAAAAGTGTGGTCTGACAGGTTTTGACTTTGGTTGCCAGGGAGCTTGCCAAGTAGTTGCTGTATCTTTTCCAGTGCCAAACAGCATTTCGTCGATGTAACTCGTTTTATGGGAAGACCTCGGCCTGAGCTTCCAGTAAGGGTTGTTCTTCCCCGCCAACTTCCTTCTGCCATCTTCGTCCAATTTTCGCGAAAAGTCCATCATTGAGCCAGCTCTGAAGGCAGGTCTTGGTGTGCTGCAATTACTCGAGCCAGGTCTCTTCGCTGAGTTGCAGCGT…
comp24993_c0	jgi|Helro1|169924	4.1e-19	maker-SCF_089978-snap-gene-0.20-mRNA-1	1.15e-119	gi|74762474|sp|Q8IV35.1|WDR49_HUMAN	RecName: Full=WD repeat-containing protein 49	4.04e-10	11.171	6.826	10.786	20.622	8.708	22.791	9.437	14.365	12.954	4.843	14.257	14.834	CCAAGTGCTCTTACTAACCACTCGATGCAACAAGCCCCTTGTGGGTAATCTGGTGAGCTTGGGGAGTCATTTCTGCAATCTCATAATCAATGTATTCACTGCCATCATCACAATCACGATCAAAATTGTTTCTCTGGTTTGTTATCCTTCCTTCAATTGTGCATGGCTGTCCTTTCTTTTCAAAAGCAGGACCATCCTCTGGAG
comp20355_c0	jgi|Helro1|109869	8.37e-51	genemark-SCF_088386-processed-gene-0.0-mRNA-1	0	gi|44888442|sp|Q80U87.2|UBP8_MOUSE	RecName: Full=Ubiquitin carboxyl-terminal hydrolase 8; AltName: Full=Deubiquitinating enzyme 8; AltName: Full=Ubiquitin isopeptidase Y; Short=mUBPy; AltName: Full=Ubiquitin thioesterase 8; AltName: Full=Ubiquitin-specific-processing protease 8	3.74e-99	5.625	7.257	6.126	4.005	0.957	4.935	4.919	8.788	6.894	8.931	0.043	0.067	TATTTATTTCAGAGACAACCACTACAGCAAGGACATCAATTGGTCAAATCAGGATGGATTTCGAGGGGAGGTCGCCATAGAATTTGCAGCCCTCATTAAGAATATCTGGAGTGGCCAATACAAAGCCATCTCTCCAATTGACTTCAGGGCCGTCGTGCCAAAGCTGGGCGCCATGTTTGCTGGCACGCAGCACCAGGATGCGCAGGAGCTGCTCGATTTCCTCATGAATGGACTCAACGAAGACCTGAACAGGGTCAGCGTCAAGCCCCAGCTGCGACCGCAGGATAACAGCAAACTCGAGGACGAGGTGGCTGCCGAGAGAGCCTGGAAAAACTTTCTGATGGTCGAAAACTCCATCGTCATCGACCTGTTCAGGGGTCAGTACAAGTCGAGAGTGAT…
comp10909_c0	jgi|Helro1|182172	0.000239	maker-SCF_088560-snap-gene-0.12-mRNA-1	3.64e-22				0.282	0.374	0	0.332	0	0	0.461	0	0	0	10.963	13.626	GAAAATTTCAATAAACTTTAATTCGATGGAAAATTTAGTTTAACAAAATCGTGATAAAATTGCAGGTTCGTGTCTTTGAAAGTTTTCAAGAGAATCTTTATTTTTCGACGTCGTCGTCGTCACCTTCATCACTGCCACCTGCCGTGCCTCCGCAAGTCAAGCAGCACCTCGTCTTCATACTCTCGTCGTCACAAGCATCCTTGAAATCACCGCACCAATCTTCCTCTCCGTACTTGCAGTTTTCTGGATTCTTTGCCGCTAGGGCTGTACATTTTTCACAGCATTCTTTTTGAATGTAGTCTTGGTAGCAGTCGATAT
comp25955_c0	jgi|Helro1|67729	1.83e-137	maker-SCF_091238-snap-gene-0.53-mRNA-1	5.87e-120	gi|121438|sp|P26591.1|GLRK_LYMST	RecName: Full=Glutamate receptor; Flags: Precursor	2.63e-83	10.394	10.939	7.477	3.109	4.759	8.487	8.636	9.194	9.336	12.569	0.337	0.254	GACGATGCATGCCCAGATGTCGTAGGCCAATGGGTCCATGAAACTGAATACTCCTGGTTTCTGCTTCTCCGGTTTCTTGATCATGATGCTGATGCCGAGATTCATGAAGGGCTTGCTGAAGTCGATGACTCTCTCTCTGATTGAGGAGATGGTCAGAGGGGCCACTGAGAGATCGGCTTTCTTAGTGGCAAGTTCTCCGACCATCCCGTTCCAAGTTCCGTTGTCGATTTTAGCCCCATACTTGGAATCCTCAACGAGTTTCAACTCAAAATCGAAGCCCACAAGCTCTGCCAAAGTAACTGTCAGCTCTGCACAGTAGCCCTCGAACCACTGAAGACCGTTTGGACCGAGTCTGTCGGAGGTCGGAGGGACGCCGACGTGTTCCACACGTTTCTTGTA…
comp33341_c0								0.257	0.169	0	0.198	0.159	0.138	0	0.1	0	0.28	0	0.304	GGAGCCAAGTCTAAAAAAGGTTAGATTATGTTTTTAATCACTTGCTTCATTTATTAACCAATGTGATAATGTGAATAGCATAATAAATAATTTATAATGAATCTTGCATGTTTGAAAGGCTTACGAAAAAAATAGGTAATGGAAAATTTTTGTTCGAATTTAGTCAAGAGTTTAATCGAAAATAAATAAATTGTAAACACTTTAATGCTTCCCTTGGTTCTTGTAATCCCAATACTATGGATATTTTTATTGTATTTTATTGCATTTTTATATTATTATTATTACATTTTGATCATTTAGAGCTTTTTTTAAATGCATTTTTGTTATTCTTCCATTATATGTTCTGTACTAATTTTAATACTCAATGCTCTTACACTTTTAAAGGGATCCTCTGTTTTT…
comp17343_c0	jgi|Helro1|164083	6.42e-10	maker-SCF_091984-snap-gene-1.63-mRNA-1	3.86e-43				0.174	0.115	1.214	0.189	0.415	0.191	0	0.539	0.347	0.127	0	1.206	CAATCACCATTCGTCCAAGGATTTCTGAGAGTTCAAGGTAGAACTGTGATTGCAGAGCACCTGTCCTACAAATGGTCAGGATGTTGATGTGCTCATTGCCTGAACGGACCTGAACTGCCAGGTATTCAAAAGTCTTTGAGATACAGTTGATATCGAGGGAACGAAGTTGAATGACCTCAGTTGCAATCACAGCCAGACCTCCATGGTTAGTAAGGAGAGATTTCTGGGCACGACCCTCACGCGGACGAGGCCGGTCAACAACTGAGTAGCCCACTCGCCGCAACTGTTGAAGTGCAACCGAGCCATCATCATGCCAAGTCTCAACGAGCATCAGGATCCCAATCTCATTCAACAGTATGATGTCCAACAGGATATCAACTTTCCCAGCTATTGAGCG
comp26493_c0			maker-SCF_092272-snap-gene-0.90-mRNA-1	0.000339				7.908	9.657	5.775	40.393	14.664	28.923	32.134	8.9	5.55	18.535	3.868	21.336	GTTTTTTGTGACTGTAAAGTTTCTGTTACAACAGAGTATTCGTACAAAACACAAAAGAAAGTTTTCAAGGCAGAGTGAAACCCGGCTGGATCAGTGTTTGGTAATATAACCAGCTGTCTCTGAAGTGCCAAGTATCTTTTTCGTATGAAATATTTCTGTTGATTTCTTTTGTCCACAACTTTTACTCTTTCATAAAAAGCCATATATATTAAGTTCATGTGAATATAAACAAAGTTCATTGCAACGTCAACCGATTAAGAAGTTCAACGTTTTCAGCGTGGCCTTTTCCTGGGCCACGATCTTGATTTTAGTTACAGACGATTTTGTAACTAA
comp21211_c1	jgi|Helro1|189420	0	maker-SCF_092842-snap-gene-0.102-mRNA-1	0	gi|461856|sp|P35224.1|CTNB_URECA	RecName: Full=Catenin beta; AltName: Full=Beta-catenin	0	5.502	5.921	4.542	5.193	19.856	4.861	5.599	3.433	2.497	4.696	0.329	7.075	ATTAGGTGAACACACACCTGTCTTACAGTGCAGTAACTGGATATTACTTTTCGTAAACAAATAAGTTTCTGATTGGAGAAGTTTCAAGAAGGCGACGCTCCCGATATTAAAACTTCAAATATGGATTACGAAATGGGATATACACAAGAACAAATACAAGACATCAACCAGCAACTCAATCAGACAAGGTCGCAGAGGGTGAGGGCAGCCATGTTTCCGGAGTCTTTTGATTCGGATTTTCAAGTGCCCTCTGTTCAGGTTTACCCAGGAAAACTGACTGCAGTGCAAAGATTGGCAGAACCTTCACAACTGCTCAAACATGCAGTTGTTAATCTCATCAATTACCAGGAAGATGCTGATGTTGCAGTGAGGGCCATACCTGAGTTGATAGCATTACTG…
comp25098_c0								69.618	13.447	2.159	2.668	166.032	9.927	1.926	33.712	11.775	4.498	87.132	117.62	TGTGTTTGAGAGTGCTGTGTTTTTATTAAACAGTCGCAGCCACCGATTTTTTGCAACCGCTTTGGGCTCCCTTTGTACAAGTTCACCTACTTGCGGCATACCTTCTCCCGAAGTTACGGTATCAATTTGCCGAGTTCCTTCTCCAGAGTTCTCTCAAGCGCCTTAGAATACTCATCTCGCGCACCAGTGTCGGTTTGCGGTACGGTCGTGTGTAGCTGAAGCTTAGTGGCTTTTCCTGGAAGCAGGGTATCACTCACTTCGTCTGCAAGCA
comp22946_c3			genemark-SCF_180984-processed-gene-0.4-mRNA-1	9.1e-47	gi|327478608|sp|Q8N2E2.4|VWDE_HUMAN	RecName: Full=von Willebrand factor D and EGF domain-containing protein; Flags: Precursor	0.004	30.726	34.816	36.495	73.497	17.61	33.797	98.659	27.415	26.925	18.437	5.285	27.584	AGTTGTTGTGGTTGAGAACAGACTGCCAGTGCATTGGAGAGATGTTCAACTCCATTGGGAATGTCACCTTCTGACTTCTCAGATTCCAGTAGCAGCTAAGAGGATATTTGATTCAGAGTCTGAGTCAACTGGCTTCCCAATCAACAGGGCCATATTGATGTCTGATGATGATCTTGAATGAGTACTTTGATTAAAAAAGTTATTTGATGCTGCTTAGTTGTTTAGTTTCATGTGTTAAGTGTTGTGGCAGTAAAAGTTTGGTCAATATACGATAATTCAATCTGTTTATTGGAACAATGCATCTTCATATGCATTTAGAATGCATATGA
comp25051_c2								0.741	1.021	1.623	1.161	0.363	1.822	1.234	1.197	2.537	2.074	0	0.057	CAAGAGTTTCATCTAAGCATATCCTAAAATATTGGGAATGTTTTGTGAAGTTTGATATGTCATAGATATCCATAGTCGATATTTGGTTCCAAGGATGCCAAGAAGACATGTCATGGCCATCACCAATCCTGACCCACCAGTTCGAGCAGCTGAGGTCTTGTCTTCGCTGTAATGTATGTTAACAAGGGGAACCCCAGAACATAGGATAGTGCCCGTGCGATCTTTGGTCAGATTCCGAACGACCAGGTAGTTCCCCTCAACGGAATAAATGTCGTCAATAACAGCCTTTCCATTTCTTAGGAGGCTTTTATCTTCGTTGTTGTGTCCAACCCACCATACTTCTCCTGATGCACAGGAGAAAGGGATCCTCACTAACTCACCTTTCTTTATAGAGATATC…
comp19377_c0	jgi|Helro1|89153	1.86e-125	genemark-SCF_000162-processed-gene-2.13-mRNA-1	3.33e-148	gi|82181963|sp|Q6AZA0.1|THIL_DANRE	RecName: Full=Acetyl-CoA acetyltransferase, mitochondrial; AltName: Full=Acetoacetyl-CoA thiolase; Flags: Precursor	1.93e-95	10.095	6.636	7.29	15.196	8.281	13.285	10.928	4.627	8.776	6.175	1.775	6.756	CATGTGAAAGTTGCCATATGCATCTGTGAGTCCGTCATAAACAATTCCATCGTGAAGCTTCAGTCCTCCATAAGGTGTGTTGCCACGAAACATGTAATAAGGCACATTTGACATGCTCTCCATTCCCCCTGCAGCCATGACTTCCTGGTGTCCACACATGAGACTTTGAGATGCAAGTGTGATGGATTTCATGCCAGACGCACACACCTTATTGATGGTTGTTGCTTCAGTTGTGTCAGGTAGACCTGCGAGGATTGCAACTTGGCGAGCAGGATTTTGTTTGCTTCCTGCCTGTGCTACTTGACCCATGAAAATCTCTTTGATTTGTTCCTTCTCAATCCCTGCTTTTTCAATGGCAGCCTTCAAAGCTGTGGCACCCAACTGAGGAGCAGGAACAGA…
comp12742_c0								0	0	0	0	0	0	0	0	0	0	0	6.015	GACCCATCTCAAATTAAATCAAAAGGAGTGGGTGAGTCTGAAGCTAAAGTAGCAGAATCAGCATCTGATGAAGCAAGACTACAAGACAGAAAAGTAGAAGTAAAATATGTTTTAGATTCTGAATGGGATTCTATACCAAAAAATGACATTCCTACGAAATTAATTATTAAAAAATAATTTTTTTCTCGATATTTCTCAAAATTCGTATAGTTTT
comp50417_c0								0	0	0	0	0	0	0	0	0	0	0	0	ATCTGGGAATGACTCCAAGGGTTTGTGACAAGCTTTTGAAACGTAAGTGCTAAGACGAGTGTGGACAAGTCACTGAGCTAATGAAGAATAGACCCACTGTCTGCTTGGCTCTGCTATTTTGTACCTGTCTTCACATGTGGGGAAACATCATAACTGTGCCCACAAATCAGAGAAATTCGCAAAGGACTAGACAATGTATTGCCTGTGAACTTCAGAGGCAACTGGAAATAGTGCAACTGGAAATCAACTAGCTTCATACATAGG
comp22456_c1	jgi|Helro1|99753	5.2e-27	maker-SCF_000012-snap-gene-3.91-mRNA-1	2.52e-82	gi|1384039442|sp|I1RFS8.1|ATG16_GIBZE	RecName: Full=Autophagy-related protein 16	0.002	6.759	5.816	5.278	5.191	22.462	3.405	5.143	7.849	4.515	8.881	0.402	1.672	AAACATAGCCACTGTGTCCAGTCAAAGTAAACTTAACCCTCATATCAATGCAAGACCAAGCTCTGCATGCAAAATCATTTGAGGAGGCCAGCAGCAACTTACCCTCGGGCTCAAATGCCACACTCGTGACGCTCGCATTGTTCCCCGTCAACATTCCTCGACTCTCACATTTACCTCCCACAAACTCCCATAGTTTGACTTTCCTATCGCTCCCCCCAGTTGCAAACATTCGACAATTTGCATTCCAAGTTACACAGGACACCTCTCCGTCATGTGCATCAAAGGTTTGCAGTGGATGTTTAGGAATCATCGTTTCAAAAGCTGCCAAGGAGCCATTTATAGGAGGACTTCCAGAGATAAAC
comp15863_c0			maker-SCF_091022-snap-gene-0.33-mRNA-1	3.44e-06				21.143	29.759	12.597	13.661	5.229	11.986	16.903	20.104	20.92	11.894	1.078	9.426	CTTATCAGTATTTGCAAGCCATTCATTTCCGAGAGGCGTCCGTTGAAAATTCTTTAAACATTTGCCTAGAAAAATATAGAAGCATGTTTATTTGCTCAATAGCTCAATTTAGGTTCGGAAATTACAAGCCAAAAAATATATAATCGTGTATGTGTATGTGTGTCGCGTGTGTGTGTGTGTGTGTTCGTGTTCGTGTTCGCTTTGGGAACACGTGTGTTTAGGCAGATCGTAACGTTCACAATGATGTTCTTGAAATAAATACAACGAGAAATAAAACAAAGGGAAACACGTCTGATTCGTAACAACGTTCGAATTTCGAAGAATATTTACAAAACAGATGAAAAGAGGAAACCATTCCATGAAAATGAGGTAAATATCGTACTTTTTCGTTTTAAGTAT…
comp18363_c0	jgi|Helro1|180572	1.12e-08	maker-SCF_092461-snap-gene-0.28-mRNA-1	0	gi|67461040|sp|Q7T2H2.1|FGRL1_CHICK	RecName: Full=Fibroblast growth factor receptor-like 1; Flags: Precursor	9.19e-17	0.885	1.157	0.755	0.035	0	0.381	1.187	0.796	1.558	0.898	0	0	TTGTTGTTGTTGTAGTTGTTGATAGGCGTTGCCAGGATAGGGCACGTTCTGCAGGTGAACGTTTGAAGGCAGGGTGGAATTCGGATAGGGTTCATCGCCCAAGCCCTGAACCAATCCCCCGACTGGGTAGGCAATGCTGTGCTGGGCTAGAGGCTGTGGATAGTTCTGGGGCAAGGGAGAAGAAGTTATGGACGAAGATGGGTAGGCCCCTGGCGGGTACTGATTACCCATGTAGGGATGCTGATGGCCTATTGGAGGGCCGGGCTGCATCATCATTGGCTGGTGATGTGGCGGCTGCTGGGGCACGCGTATACAGCCCTTCTTGCTATTGGCTTGAGCCGGTCCGCCGCGCGTCCTAGCAACGCGGTTGCTACGCAATTTCCTGACGACTAGAACGAC…
comp8804_c0			maker-SCF_091689-snap-gene-0.18-mRNA-1	1.42e-24				0	0.104	0.176	0.226	0	0.419	0.142	0.274	0.362	0	0.088	0	TTTTAAACCCCTGAAGCCATTTTATCAAGCAGGCAGCCAATTGTACTCAAGTCCGGTGCAGCCAGTGAAGTGGCCTTTCGACTCCAACGCAACTTCACAAATCTCATTGGGTTACTGCGATCTTTGAGTCAAAATCAATGCCTTGATTAAGCCTGCAACTCCAATTGTTCACATCATTTTTCTAATCTTGAATTGGTCAAGAATCTTTATGCATAATGTTACAACTGTAGGAATCACTAAGATTTATAATAAATTGTTCCCCAGCAATAAATACACTTCATGATGCTCTGAAATAGAAAAATAAATTTAGTGAAATGGCAAACAAACATCGATGTTTCAATAAAACTTTAAAATTCAGCCAAATAAATCATACTCTGTAATTATGGTCACAGTGAGATA…
comp30881_c0	jgi|Helro1|191942	0.002	maker-SCF_083786-snap-gene-0.4-mRNA-1	2.76e-20				0.408	0.177	0.226	0.221	0.671	0.072	0.123	0.371	0	0.048	0	0.336	AACTTTGTGTTTGACTGGGTTGTTGTTCGGTGACTAATAAATATGAATATTCATGTCGGTAGTCCAACGGAGAACAACGACATCGAGTAAGCTGATTCCGATCAGGATGCGATGTCATAAATGCACGATCAGACTTTTGCCCTCGTTCTTCATACGAAATAAAACCTTACCTAACTTCCGTGGGTATCTACATCTACTACAAAATCAAATATTTCCTTTATCACTTGACAGTCAAATTTATTTTGTGCCAACGAATGTCCTGTACAAAACCACGAAGACGAACGAATCGACGAGGAGGCACGCGAGACTGATCGTCATTTCGAGACAAACATTTGTAAAATGAAACAAAATCAATCAATGCTTCGAACTGCAGCCAACCGACGAGGAGATGGCAGCGCA…
comp24107_c0	jgi|Helro1|102838	1.35e-100	maker-SCF_092136-snap-gene-1.116-mRNA-1	0	gi|56404326|sp|Q6AZ28.1|PIAS2_RAT	RecName: Full=E3 SUMO-protein ligase PIAS2; AltName: Full=Androgen receptor-interacting protein 3; Short=ARIP3; AltName: Full=DAB2-interacting protein; Short=DIP; AltName: Full=E3 SUMO-protein transferase PIAS2; AltName: Full=Msx-interacting-zinc finger protein; AltName: Full=Protein inhibitor of activated STAT x; AltName: Full=Protein inhibitor of activated STAT2	1.45e-53	18.334	16.744	26.619	12.426	8.225	9.812	10.585	21.461	20.4	17.096	20.898	6.429	ATGAAGTCTCCACAAGGCAGAATCGCAGGCAGTCAGATTGCTTTCCATCGGGAATTTGTGTGAAGGTCAACGGAGTTTTGGCATCTCTTCCTAATCTCATTCCAACCAACAAACCTGGAGCCGAACCTAAGCGACCAAATAGACCCGTTGATATTACGAAGCTTTGTCGACTATCTTCTTCCATCAACAATATTCTTTCTATAACATGGAATTTAGAAGAAAACAAGGTATATTTCAACATGAATTCATAAATAATTTCAATGAAACCTAATTCTAATCATAACAATTTTAATCCAGAGTCATTGTGTTTGCATAAATCTGGTAAGGAAACTAAATTCACACATCCTCTTGCAAAGACTCAAAAGGAACGGGATCTGCAAACCCGAGACAACCAAAACA…
comp40168_c0								0	0.151	0.269	0.13	0	0	0.182	0	0	2.028	0	0	GTTAATCATGTCAAACCACTCGCCAATCTCCGACGGAGGCTTAATTCAACCTGCTCTGAAATGTGTTCGTGCAAAGTGATAACAAGTATTATTATTTTTAATCATCGGTTGAATTTAAAATTACATTTAGCTATATTTAGTTATAAATGTAGTTACTCGGTCGGCTTGTGGCAGCACTGCGAAAAAGTGAAGTCATTACGAATCTGACGCAGGAGCCGATCCAGCTACATTGAAACCGAAAAACAATAAACGCAAGGAAATGCAAAAGCAAGATCACCATGGTTACGATCCAATTTGTAAACAAACAAATCGTTAAAACAAGCAAACAGACGGGAGGCATTTTAATAGTTT
comp24812_c0	jgi|Helro1|161605	4.59e-31	genemark-SCF_089373-processed-gene-0.2-mRNA-1	0	gi|135981|sp|P08953.1|TOLL_DROME	RecName: Full=Protein toll; Flags: Precursor	7.52e-11	46.613	39.717	29.914	8.454	7.773	20.742	32.06	35.248	26.763	29.796	21.25	6.707	TGTCTGCAGCAGCACATCCAGGACGACAGTAACTTCAACTCCAGGTGCGCGGCGTCGGCCGTAAGTGTCGCTACATCTGGATCATTGGCAGACGACTCCACAGAGTTTTCCAAGTTGATACCCTCTTCTGCTCTTCCGAACGTGAAATCATCGATGGCTTTACTGCAGATCAATGACTGTCTCAAGCAGATAAGGCAGAGCCAACTGACGGTCGTTGTCTTGTCTGAGAGTTTCTTGAAGACCTTCTGGACCAACGATTTCTTCCGCGTGGGACTCCTTCGGCAACTGGAGTCTCAGAGGCACCGTTTCATCTTCATCTTTAGGCAGAGGTGGCTTGACCTCGAGGAAAGGGACAGAGCCCTCTATGCGGCTGTCTGCGATTACGAATGCTTGGTTGCC…
comp24894_c1	jgi|Helro1|178415	7.75e-19	maker-SCF_092912-snap-gene-1.29-mRNA-1	0				4.859	9.353	13.642	12.624	14.81	8.92	4.189	5.147	15.391	8.722	11.806	4.942	GTGTTTGACGCTCTTCCGTTCATGTGAGACTTTCGTGAGTGGACATTAGGGGGATGCCTTATAACAAGTAGCCATTAAGCTATCTGGACGGTATGGTGATGACGATGACAATGATGACAACAACGATGACGTAAATGGTTGCCATGGAAATTTCCGACCGTTTTCCTGACTACGACGTCGACGATGAGCCTCAGAGGAACTTATTCATGGCCACAAATTCCTAAAATTTCCAACAAACGCGTGGAATATTATCGTAATTATTGTCCCCATTTCATGCCGCTTTGTTGATGCTGTAATATTTGTGTTTAAAAAAAGAATCGATGACGGAATTCCCCGACCTCGTGGTTTTCCCGGAAAAAAGAACAGTCCAGATCGGTTCCAGTGTGACATTCGTCTGCT…
comp24801_c1	jgi|Helro1|189047	3.62e-48	genemark-SCF_090171-processed-gene-0.7-mRNA-1	1.42e-148	gi|341941109|sp|Q60902.3|EP15R_MOUSE	RecName: Full=Epidermal growth factor receptor substrate 15-like 1; AltName: Full=Epidermal growth factor receptor pathway substrate 15-related sequence; Short=Eps15-rs; AltName: Full=Eps15-related protein; Short=Eps15R	1.3e-17	2.935	2.228	3.869	6.79	2.821	5.875	4.158	1.293	1.135	5.805	2.55	2.65	TCCGTTCGGCACCGGTTCCTTTCTGCCGACGAAGACTTCGACTTCTTCCAATCTACCCGTGCTTCCCCCGAAGCAGAAGAAGTCCGCCCTACCTCCACGACCCCCTGCTCCCAAACCCAACGGGTCCTCGGTAGCAGGGGGCTTCACGGCCTTCAGTGACCCATTCGATGTCAAAACTTCGTCGTTTCCTGGTTGGACCCCAAAGAAAGAATCTTCATTGCCAAAGTTCAGGACGGAAGCCGAACAACTCGCTTGGGCCAAGAGGGACAGCGAGGAAGAGTACGAGAAATTGAGGAGGATCAGAGAACAAGAGGACGAGGACCTGAGGCTTGCCATCGCCCTGAGCAAGCAGGACAAATGAGTCAAAGACTGTAAACAGATGAAGATCCATCCGTTCCA…
comp22240_c0	jgi|Helro1|108146	8.87e-123	maker-SCF_089117-snap-gene-0.9-mRNA-1	6.62e-158	gi|81894052|sp|Q71RI9.1|KAT3_MOUSE	RecName: Full=Kynurenine--oxoglutarate transaminase 3; AltName: Full=Cysteine-S-conjugate beta-lyase 2; AltName: Full=Kynurenine aminotransferase 3; AltName: Full=Kynurenine aminotransferase III; Short=KATIII; AltName: Full=Kynurenine--glyoxylate transaminase; AltName: Full=Kynurenine--oxoglutarate transaminase III	7.88e-83	4.672	4.829	4.5	15.007	5.81	8.915	6.56	5.393	6.532	6.411	6.79	1.649	TTCTCTCCCACATTCCTGGCAGGTTGGCCAGTCTGACAAATTCAGTGTTAGGATAGACCAGTCTCTCGTAAACCTCGTCTGAGATGGCAACGACATTGTGCTTCTTGCAGAGGTCTGCTATGAACTCCAGCTCATCCCTTGTGTACACCTTCCCGAGCGGATTGTTGGGGTTGTTGATGATGATGACCTTGGTTTTCTCGTTGAATGCCCTGGCCATCTCATCCCTGTCGAATGTCCAATCGGCCGTCGTCGTCTGAACACCGGGGGCTTTGGTAGATTTCAGAGGAACGTATCGAGGAATTCCTCCAGCATGCAGCACCATTGGCTCGTAACAGTCAAAGAACAGCAAGAGTTACTTTTATCAGGTGCCCAGGGAGCTCGTGGAAAAGAGGGACATGA…
comp25100_c1	jgi|Helro1|163212	1.56e-36	maker-SCF_193746-snap-gene-0.5-mRNA-1	0	gi|341940270|sp|P59511.2|ATS20_MOUSE	RecName: Full=A disintegrin and metalloproteinase with thrombospondin motifs 20; Short=ADAM-TS 20; Short=ADAM-TS20; Short=ADAMTS-20; Flags: Precursor	9.39e-79	2.92	1.566	1.549	3.489	2.241	3.513	3.232	1.795	1.094	1.032	0.103	2.528	ACCACGGGGTTGTACCCGTAAAATATTCCAGTCCTCCTCCTGAAGGAATCCCTGACCAACCTGCACTGAGCGTCGTCGCCGCCGCAGATGCCGCACTTGTCGTACGTGAGCGTCGAGCCGAGGCGGTTGTCGCAGCCAGCTTGCTTGCATTGTCCAAAAATGCAGATGTCAGAAGTGTCAGGACCACACTTTGTCCCGTCCTCGACTCGTTCCCTGAGTCTGTAGTAGGCTTCCTTGAACTCCACCTGGCAGTACAGCTTGCACCTCTCTTCTGATCTGATGTCAGAGATCTTGGCCACCCACGTGACATTACGGTCCAGCCCGCTAATGTTGAAGTGGTTGCCGTTGTACCTTTTGCACTGGACTTCCCTGAAGTCCTCCGCATCCTCTGGACAATCC…
comp25604_c0	jgi|Helro1|189765	1.35e-59	genemark-SCF_092909-processed-gene-0.12-mRNA-1	0	gi|317373565|sp|Q96L91.4|EP400_HUMAN	RecName: Full=E1A-binding protein p400; AltName: Full=CAG repeat protein 32; AltName: Full=Domino homolog; Short=hDomino; AltName: Full=Trinucleotide repeat-containing gene 12 protein; AltName: Full=p400 kDa SWI2/SNF2-related protein	4.55e-28	11.532	18.66	14.528	6.837	24.927	7.694	15.681	17.519	16.376	21.642	0.297	4.309	GAATCGTGTTTTGCATCTCTTACCAGTGCTTTTGTGCTCCTTACACAAGAATCATCAATTTTGGATCTTTTGTTTCCTTTCCTAACATAAAGACTCGGTAACTGAGTCTCAGACATCGGGGTCAACTCATAAAGCAACAACATATTTCTATCTTGAAAAACATCATCATCCTGGGGAGGAATGGGAGGGGCCCAGACCGGCATCTTCTCTCCGGTCAGATCCGAAATAAAGCACTCCGGTTCCAGGTAGTCAACCTCATAAGTCAAAAGGTCCTCGTATGGCCTCACATCGGATAAGGAGATTGGAATAATGAAGTTGATTATGACATCTCCTTATCCGATGTGAG
comp8489_c0	jgi|Helro1|166516	1.64e-100	maker-SCF_209468-snap-gene-0.10-mRNA-1	4.2e-113	gi|81883383|sp|Q5RK30.1|SBDS_RAT	RecName: Full=Ribosome maturation protein SBDS; AltName: Full=Shwachman-Bodian-Diamond syndrome protein homolog	3.44e-79	6.019	4.256	4.786	13.67	3.308	14.134	6.469	6.047	9.353	5.713	14.834	2.721	CAACTTTATTGCTTCTTGCGCAATAAGGTTCTTGCCAAGATTATAGTCTGTTTATAGTCGCGGGCCTCCAAATTTCTATTTCTGTGATTGATAAACATGGCAGGCATATTTACTCCTACAAATCAAAAGCGGCTGACGAATATTGCTATTGTCAGGCTGAAGAAGGGTGGCAAACGCTTTGAAATAGCTTGTTATCCAAATAAAGTTACTTCATGGCGAGATAAAGTTGAGATAGACATAAATGAGGTGCTGCAGACCAAGCTGGTGTTTCTGAATGTCTCCAAGGGACAAGTTGCCAAGAATGAGGACCTGCGAAGTGCTTTTGGAACTGAAGACATCCAAGAAATATGTTTGCAGATCTTGTCTAAAGGAGAATTACAAGTCTCTGACAAGGAAAGA…
comp25925_c1	jgi|Helro1|182763	0	snap-masked-SCF_091464-processed-gene-0.34-mRNA-1	0	gi|254789393|sp|Q5ZJP5.2|FND3A_CHICK	RecName: Full=Fibronectin type-III domain-containing protein 3a	0	9.098	11.388	11.991	26.914	4.354	17.37	17.125	9.455	13.496	11.656	3.675	8.411	TGTCCGGGTTGGAAAATCGAGGGGGAAAAGTCGAGATTTCAGGCAATCATGCTTCCGAAATATTTTATAAAAATAAGGTACACTCCCTTGTAAGCGATGTAACATTATGACAGACGCTATATCTGCAAAATTAAGCAACGTTACTGAAAACGCAAACAATTTGTGAGCAAGAAAATAAATAATTTGGAAAAGTAATCTCCACTACATCCTCAAGAGAATGAAATCTGATCCTCGAAATTATTAATTGCCGCAGCTGGCAGCTTTCCGACTAGGGACTCAAAAAAGATTTGGGAGCTGATCGTTGGGCCTAGGAAGTTGTCTTTGAAATTAAACGAAAACTGCTCGATCAAGGTTTAACTGCCATATTCTGCAAAAAAAGGAATATGGACATTTTCCACA…
comp20595_c1	jgi|Helro1|72919	6.1e-65	maker-SCF_092529-snap-gene-0.54-mRNA-1	3.11e-135	gi|82233530|sp|Q5XK84.1|CARM1_XENLA	RecName: Full=Histone-arginine methyltransferase CARM1; AltName: Full=Coactivator-associated arginine methyltransferase 1; AltName: Full=Protein arginine N-methyltransferase 4	7.02e-49	1.676	3.614	1.618	1.227	0.095	1.385	1.556	1.934	3.737	1.868	0.181	0.269	GGCAATGCTTAGCCATAGATGATGCCTCTATGGCATAAACTTTCCTAGCACCAGCCTGAATAGCAAAGAATGACAGGATACCGGATCCCGCTCCAACATCAAGAACTACCTTATCTTGAAAGTCTATCATGTTATCCAACATTGCCCTCTGGTATGTTGATGTTCTTATATAATCCTGCATCATATTTTGTTGCTGGGACATATATCCATAAAACTGGAAATATTGTTCTGCTGATGAAGCATCAGTTCTCTGAGAAAAAATTGATCCATCTTGTGGTGACACAGATGTCTTCAGATTTGTTTCAAAAGATTTTGCATCATTGATGCTTTTAAAATTGATTAAGTAACTGATATTGTCGCTGGACAATACGAGCGACTTGTTTCCTACTTTCGCCGTAG…
comp20417_c1	jgi|Helro1|172184	1.5e-05	genemark-SCF_089796-processed-gene-0.1-mRNA-1	9.66e-118				4.497	5.375	3.801	0.346	0	0.849	2.716	10.548	3.244	5.797	2.584	0	TTTTTCCTCCTGCTGGCTGCCATGGCTGCTTCTGCGATTGTCGACGGCACGATGCGTTCAATGGCAGGAGAGTACAGAGAGCTGCTGAATGCCTCATCATCGTCGGTTGCAGTGGCCCCGTTGTTGGAGGTCCAAGCAGGGATGAACGGGGCTGAGGAACTTGACAGAAAGTTGACACCTGCTCAGTGGAAGGTGCTGACAGCTTACTGGGAACACAAAACCTTCAAGAAGTGCAGGGTCTTAGGCTTGGTGCTGTCAACCGTTGCTCTGGTCACAATGTCCGTGTCCTTTCTCAGTACTCACTGGGTCACTGACATCACAAACACTATGGCCTGTCCAAATTCGGACTGTGGAAGGTTTGTTCCATTCAGCACGACAACTGTTCAAGTCACAATCTGC…
comp12711_c0	jgi|Helro1|172862	0.000121	genemark-SCF_202996-processed-gene-0.2-mRNA-1	2.97e-15				0.133	0.439	0.153	0.896	0	0	0.093	0.935	0.662	0.291	0	0	GTTGAGTTCTATGTCAGTTAAAGTGGAAAATCCAGGAGGATCAAGATCATTAATGTAGACACAAAAAAGTAAGGGGCCTTGTGGAACACCACTCAGAACGAGTAGCCATCAAGAGCATGATCCTCCCATTCCTACGTTTTGCCTTCTATTGCTTAACCAGCTTGCAGGCCATCTTAAAAGTTTACCACTTACACCACATGCAATGAGTTTTTTTTCCAATCATTAGTATGTATCTTACCAAATGCCTTAACAAAATCTAGATATACAACATCTACTGCTTTCTCCTTGTCAACCCAGACACACACTTCCTCAAAGAATTCCAACACGTTTGTCAGACGTGATCTGTTCCTGGTGAAGCCGTGGATTTCTGAATGTTGACTTTTGCAGATTACCTTACTA…
comp17585_c0	jgi|Helro1|71793	1.34e-177	maker-SCF_091829-snap-gene-0.77-mRNA-1	0	gi|3913409|sp|O15228.1|GNPAT_HUMAN	RecName: Full=Dihydroxyacetone phosphate acyltransferase; Short=DAP-AT; Short=DHAP-AT; AltName: Full=Acyl-CoA:dihydroxyacetonephosphateacyltransferase; AltName: Full=Glycerone-phosphate O-acyltransferase	3.6e-102	3.469	3.412	2.614	0.998	5.172	0.768	1.864	3.724	2.873	2.462	0	0.044	TGTTCTGAGTTTTACATGTCGAGCTGTTTGCTTTGAATATTTATAGTGATCTGGTGCTGCTGACACAGTATTAGAATGGAATCAAAGAATGGAAATAATTCCACAAGCAGTTCATGGATAAAAAAAGAGCAGCCGACAGGGATTTCGTCTCGCGCCCTCTACAAAGACGGCTACAAGGACATCCTCGAGGAGAGAAGAGGCGAGATGGACTTTGCATTCGCGTTGAAGAACAGAGACAACATCCCCGTCTACAAGTACAACAGGCCCAGAGACTACGAAGTACTGAAGAGGGACGTACTCAATTCGGACAGAGTCAAGTACACCGTTGAAAAGGTGTCTGCACCTTTAAAAATATCACTTTCATCTTTTATAATAATAATGATAATGATAATAAT
comp26074_c1	jgi|Helro1|183321	2.88e-21	maker-SCF_091173-snap-gene-0.40-mRNA-1	7.92e-42				10.153	11.888	6.904	12.306	11.828	7.113	10.974	7.296	7.832	8.561	7.4	5.392	ACAGAAAATATCTGCCTGGAATGTATTGCCCGGCAATAGTTTAAGTGGTTAGCGAATTATGTTAGAAAACTCCAGTCTGGCAAACTCACAGTGAAATATGGAAGTTTGCTGGTCACCAAATCATGAAGACAAGTTTTACTTGTTTGGAGCAAACCTCACTCTATATCGAATTTCAGAAATTTCATGTGAAACCCTGACAATGAAGGATGTTCATGACAAGGTTATTCTGACCTCTGATAACACCAAGGCTAGTTTGATGTGCACCAAAACTGATCCTCAGTTTAAGTGTGTGGCTTGGCGACCAGATTCCAATCCCGATCACCTGCTTGCCTTTGGTTTGAACTCTGGAAAAGTTGTGTTATCTAGCTTTGGAAAAGGCGGATCAATTGATGCCAACAA…
comp11765_c0	jgi|Helro1|191140	3.29e-14	snap-masked-SCF_000011-processed-gene-4.40-mRNA-1	1.13e-25				0.103	0.068	0.466	0	0	0.11	0.135	0.483	1.223	0.148	0	0	GAGCACTCCAAGTTTTTCGAGGTTGATCCATTCGAATTGTGGCAGGAATTCTTTGAGTTCGTGACTGATTGCTGTTCGTTTGACAACGTCATCAACGAAGATATTTGGGAGGAATTTAACGACAAAAAGTATTCTCTCTGAATATCATCAGACATGTTTCAGGCGCGGTTGTTGGCTTTGCAGTCATTGGCTTTTATTTTTAATTTATTTAATTTTATGATCCCTAAAGTTTAGCTGGTCCATATTTGGACACAATTAATTATTGATTTATTGACTGGCCTTAACATTTGACTTACTTGTGATTGATTGTAAATCAATTCTTATCGGATGTATACAACGATTCACAAACTGAAATTGAACGATGAAAAAAAAAGTCGGATTGAAAACCAGCAATCAAGA…
comp41218_c0			maker-SCF_088752-snap-gene-0.29-mRNA-1	4.03e-77	gi|3023946|sp|O42611.1|HIRA_TAKRU	RecName: Full=Protein HIRA; AltName: Full=TUP1-like enhancer of split protein 1	2.96e-21	0.474	0	0.44	0.448	0	0.167	0.293	0.062	0	0	0	0	AAAAGTGACCACCATTCCAGAGAACTTGCCACCATCGCACACCTTGAGAATCAGATGGCCTGCAGTCTGGCTATGAAATCTGCAGAGGAGTACCAAGAGTGGCTGAAGATCTACGCACGACGACTCATGCACGAAGGCAAGGAAGTTAAGATAAGAAGTCTTTGTCAGGAGTTGCTGGGACCACTTTATTCCAGAGATTTCTCGTCCGACAACAATTTTGGCTTTACGATGGGCCTTGACAACCTGGCTTTGCTAAAAGAGTTGGTCAGAATGATGAGGGACTACCCAGCTTTCCAGAGGATGTACAATGAATACCAACTGCAAGTCGATGAGTACGAGAGAACCTACGGACTGTGAACAGAGCATGTTAATTTATCCATCCATCCACATTCTAGTCAA…
comp28542_c0			maker-SCF_091396-snap-gene-0.55-mRNA-1	0.002				0	0	0	0	0.506	2.244	0	0.299	0	2.073	0	0	ATTCTGTGGAATTATTCATTGTCTTTGTATGCTTATGAATCAATAACATAATAGTACAAAGCAGCCCTGAAAATCCATAAGCTCAGATTATAGTCAGATACTCGATTATTCAGTTCAATTAACTGAATACTTGCCCAATAAACATATTAGTTAACTTACTTTTGCAGACCCCCCAGTTTATTTCAGTTATATAACCGTGAACAGTTGTGGTTGTTTTACTGGTGCTGTCATTCATATTGACTTCGATGGGGATTCTAGCACAATTAAATAA
comp14636_c0			snap-masked-SCF_092641-processed-gene-2.64-mRNA-1	1.95e-05				0.647	1.214	1.505	1.984	0	1.927	0	0.947	0	0	0	0	CTCCCCATCATTATAAGGAGACATCATTGATAAAATCTTTAGTAATAAACTTATGCCATAAGGAGACAAAGGTTTGCAATGTGCTCTAGTGTACTGACAGAAATTCAGAGTTGAGAGCATTTTGTGGACACTGGATCCACATTTCTCGAACACATTGGTATGAATTGAAAAACACAAAGTGACATATATGAATGTAATTTCCTTAGTCCATA
comp13481_c0	jgi|Helro1|170601	0.000607	maker-SCF_000047-snap-gene-0.84-mRNA-1	1.02e-14				0	1.654	0.773	0	2.784	0.982	2.028	0	0	0	0.527	19.568	ATTAGGCACATCATGGTTTGTTTACAAAATGGCGATGTGCTCGAGGGCTGCATTTCACGCGAGGAGAGATGGACCATACTCATTCCAGTTTATGAGATGCTTGTTTTCAAAAGTTAAGGATGTCAAAAAAGAAATAGAAGTTTCAGCACGTCAGTTGAAGCTGGACAAGGAAAGTTTGACCTCAACCAATTATAATATGAACATGCTCA
comp23437_c0	jgi|Helro1|92274	6.68e-21	maker-SCF_107656-snap-gene-0.6-mRNA-1	5.05e-40	gi|380877072|sp|E9QJ05.1|PT117_DANRE	RecName: Full=Protein PET117 homolog, mitochondrial; Flags: Precursor	1.24e-13	5.506	7.876	10.666	12.469	11.069	8.893	13.227	10.957	7.679	4.465	10.921	83.707	TCGTCAGTTCTGCTTGTTCTTCGAGAGCCCTCAGATTTTGGATCCTCCTCATTTCTTGCCTCTGCATGTCGCTGATTATACCTTCTCTCAAGCTCATTTCATCCAATTTTTGTTTTCGATGCACGTAAGTCACGGTTCCGCACGTAAAGGCGCAACACAACGCGAGAGTAATTTTTGACGCCCTCGACATATTTCCGCCAACAAATTTGTTACTTTTCGCACGATGTTTTTTTCTTCAAGGCATTAAGGTGTCTGGATGATAGGTATTCGTGTGGATTAAAGTAACAAATTTGTT
comp25338_c0	jgi|Helro1|166903	2.65e-40	genemark-SCF_091879-processed-gene-0.0-mRNA-1	7.19e-159	gi|384872704|sp|Q8WZ42.4|TITIN_HUMAN	RecName: Full=Titin; AltName: Full=Connectin; AltName: Full=Rhabdomyosarcoma antigen MU-RMS-40.14	3.53e-20	2.316	7.9	4.846	8.073	7.601	7.323	14.508	9.05	5.118	6.681	80.462	87.412	TCATCTGACCTGCACTGATTCGGGTGATGGAGCTCTTTCTAATCTTGTTCGAAGGTCAGATGAAGGACTTGCAGAGGAAGAACGAGGAGGACGAGAAACCCCCCATGATGCCCAACCTCCCGGTTTCGGAGGACGACGATTCGTTCGGCGATTCCGACCAGAACAAGACCGTCGCCAAAGTCAGACCCATCGAGGAGGAGGGTCAGACTGGAGACGGGCAGGTCGCGATCCAGGTCGAGGCCGACAAGTTCCAGGACCGAGAGTTCGAGGGAATGAAGCCCGACATGAAGGCTCCGGCCGCGATGGAGCGATCGGACAACAAGCCCGAAGAAGTTCTGTCAGAAGATCGCATTCAATTCTTATTGGAGGAGAGGAAAAAGAAGCTGGGTCAACAGCGGG…
comp31325_c0								0.562	0	0	0	0	0	0	1.255	0	0.416	1.837	0	ATGATGATGATGATGACGATAATGATGAGTAAGCGATGATGCTGGAGCGAGTGTAAAGGAAACTCCATCTAGGTGTGTATTGATCTTGGAACCAAGTTTTACCGTTGTGCACAATGCACTGATGGGATGCATACTGGAATGTTCCACGGTGATTCCATAAGAGAACTGAAAGATATGAGGTCATCGGAAAGTGTTTACTTGTTTAGGACGATAATAATAATAATAAT
comp34394_c0	jgi|Helro1|66984	4.75e-08	snap-masked-SCF_000019-processed-gene-1.18-mRNA-1	9.15e-10	gi|1174714|sp|P43757.1|TKT_HAEIN	RecName: Full=Transketolase; Short=TK	1.64e-36	0	0	0	0	0	0	0	0	0	6.262	0	0	TGGAACCATGTCCATTTGACAGGATAAAGCGATCGCGGTTTGCCCATTTAGGATTATTAGGATTATGGCTAAGATAATCATTCCAAAGTACTTCTGCAATGTCTGCCATACCCATAGGTGCACCGGGATGCCCTGATTTGGCTTTTTGGACGGCATCCATACTTAAAACACGAATGGCATTAGCGAGTTGTCTACGCGATGGCATGTA
comp25497_c1			genemark-SCF_089959-processed-gene-0.2-mRNA-1	1.92e-22				19.204	24.555	14.617	22.132	26.526	26.234	19.826	12.959	17.67	14.417	2.562	19.524	TAAATGTGACCTTTAATGTAAATTTAACTGTGATGTAAGTAAGTGCTGGACGTGAATGTCCGGAATCTATTTAAATGTAAATGCTTCGTGTGAACTTCTTCCCAGTGCACCATTGCATGAGCTCAGTCTGACCTTGAATCTCTGGGGTGAGAACCCTTTATCATGTGAACAAGCTCATTATGATGATGACAGTGAAGATGATGATGATGATGAAGGTGTCGATGACTTGGCTGTTACAATTATAACAATTTGCTCAGATCGTGCTATCTATTTTGTTTTGCTTTTATTTCACA
comp20590_c0	jgi|Helro1|183003	3.63e-17	snap-masked-SCF_090936-processed-gene-0.22-mRNA-1	1.28e-152	gi|123790479|sp|Q3TUL7.1|DCA17_MOUSE	RecName: Full=DDB1- and CUL4-associated factor 17	1.02e-18	8.655	7.44	13.401	8.698	4.916	7.927	9.903	12.356	10.285	7.596	34.955	3.687	GCAGAAGCTACATTGTGCAGGAATGGTGTTTCTGAGAAGCATGTACTAGGTGATGGAAATTTGAAAAATCTCACAAAATTATTTGTATAGGATACTGTCAGCATGTAATCTGACAACATGACATCTGACATCTTGTCACCAAACATTTTGGGATGAATCTCAAAAAGCCCATTATATCTGAGGGGCCACACAGAAAATATCTGCAGTGCCATAAAGGGTGAGGTTTGGGTCTCATGAGGCTCAACTTGATCCAGATCAATTGTTTTTCCACCCTCATGACTCAGAAAAAATTGTTTTGCTTGAAAAAAATCTGGTCACTGTCTACAAAATAGATTCAGATGATATAAGGGCAAGCTCAGCATACAAATTGAAAGAGTTGTATACAATTACAGCCAAAGA…
comp14951_c0	jgi|Helro1|192152	7.4e-08	snap-masked-SCF_080122-processed-gene-0.2-mRNA-1	8.67e-20				0.092	0.36	0.412	0.62	2.058	0.195	0.058	0.788	0.906	0.132	0	0.167	CTTTGTGTTTGAGTGGGGTCGAATATATTGATGTAGTATCAATTATTTATTTTCTTCTGCGCTCAACCTATCCAAACTTATCCAAAAATTAGATGACCATAGGTGTAGGACGTGATCTTAAAGGTCAGGGTCTCATAAATACAGAAATTGACAGATATGTGGCAGAAATTCAGATGGAATTTTCAAACAAATTTGACCGACAAGCATTAGAAATTTGGAATGAAATAACAAAACTTTATCCAAATCTTGCTCCAATCTCTCAGGATTTACTGGCAGCACCATCCTCTCAAGCTTACATCGAAAGATTTTTTTCTCTGTGTGGTTTGCTAAGATGTGGCAGAAGAAATCGATTAAGTAAGAGTTTGGAAATGAGGGTATTTTTTAGGCTAAATAGTACTT…
comp25494_c0	jgi|Helro1|112884	5.78e-137	maker-SCF_091499-snap-gene-0.69-mRNA-1	0	gi|317373519|sp|Q13332.3|PTPRS_HUMAN	RecName: Full=Receptor-type tyrosine-protein phosphatase S; Short=R-PTP-S; AltName: Full=Receptor-type tyrosine-protein phosphatase sigma; Short=R-PTP-sigma; Flags: Precursor	7.04e-115	6.331	11.576	1.591	12.067	6.458	11.753	7.28	9.709	3.72	1.76	16.853	8	CATGACATCATTATGACATGATTAAGTTCAAGATGTCATTACGACATGATTATGTTCAAGATGTCGGCATTTTTAAAATTTTTAGTGGACTCCAACAGAGTTTGTCTACAGCCAATCAGAGGAGTCGATGGTTCTGATTACATCAATGCCAGCTTTGTTGATGGCTACAAGCACCAGCAGTCCTACATAGCCACACAGTACCCTCTGAATGACACCATCAATGACTTCTGGAGGATGGTGTGGGAGCACAACACTTCAATTATTGTCATGTTGGCAAACCATCTTGAATCTGGCATAGAATTATGCAATCAGTACTGGCCTGACGACAGGTCGATGAGATACCAGTACTTTGTGCTTGATCCGATGACCACCATGAACATCGGGCAATATTACATCAGA…
comp25676_c0	jgi|Helro1|82389	0.001	maker-SCF_089909-snap-gene-0.15-mRNA-1	9.58e-53				3.071	2.679	0.699	3.812	0.17	0.691	0.42	3.095	1.974	1.971	0	1.918	CGACCAGCTCCAACGTTTCGCACTCCTCACAGGAGAAACTCCAACAGGCTCAGACTGACATCACAAACCCACCATCATCATCATCAGCCCTGTGTCCTAGGGCAACATCATCACCATCACCTCATAGCAACCACGGCTGCACCGCCCCCTCCGGCGGCTCCACCCAGCAGCCCTCATCTTCCAGCAGCCGCCAACCGAGCCCCCTGCTCTCGGTGGAAAACAACGGGGTGAACGGCGAATCCGAGGGGGATAGAAGGTTCTCCCCGGCCGCCCCTTCTCCATCTTTTGCTTACTTGGATGATGAGGAAGATGCTCAGAGCTCCAGCAGCATGAGCAGCTTTGCTGACAGTTTCAACTCCAAGAACAACTGCCCTTTCTTCAGGCAGAGATCCTACAGTC…
comp25324_c0	jgi|Helro1|75694	7.07e-37	genemark-SCF_075285-processed-gene-0.0-mRNA-1	5.98e-26	gi|2506416|sp|P32027.2|CROC_DROME	RecName: Full=Fork head domain-containing protein crocodile; AltName: Full=FKH protein FD1	6.65e-33	2.589	3.777	0.413	2.63	1.581	2.043	2.703	0.845	0.247	0.069	0	0.018	TTATTGTTGTTGTTGTTGTTGATGACTGCGTTGTATTTGTCCTCGTCGGACTTGGAGTACTGAGGATTGCCGAACTTGTTGAGGTCAGAATCGCCAGAGGAGATCTTCTGCCCGTAGAAGCAGGGATCGGGGGAAGTGCTGTACTCTGCCAGTTGACCGTGCTGGCTCTTATTAAAGTACTGGTAGCAGTTCTGAAAGTGTCGGTAGTATGCCGGGTTGTTGTAGTTGTCAATGTTGCTGCTGTTGACCGAGTCGCCGGAAAGGTAGTTGGAGCCGTTGTGAGGCGTTGCCAACGACGCGCCCTGGTCGTCCTTGTCGTTGTTAGAGAATTCCGATTGGCTCTTGAGAATGGAGGCGTCCTCGCCTCTCGACCAATAATCGGCCGAGTTCCTGGCATCA…
comp20344_c0	jgi|Helro1|192468	4.07e-80	maker-SCF_092101-snap-gene-2.16-mRNA-1	0	gi|296434500|sp|O94988.2|FA13A_HUMAN	RecName: Full=Protein FAM13A	3.22e-31	1.333	2.952	2.187	1.317	1.277	0.37	0.776	4.775	13.735	2.063	0.47	0.829	CAAAAGATAAAAACCAAAAATACTTTGGCGTCAGTTTGTCAGAAATCACCAAACGAGAGGGATCCCTCATTCCAAATATAATTTGCAAGCTCATAAATTATCTGCTCAGAAATGGTCTTGAAGAGGAGGGAATATTCCGAATAAATGGAAGTGCCAAGACCGTGGAGAAGTTGATGAGTCAGTTTGACAAGAAAGGTGATGCTGATCTGAGCAATGTTTCTGAACCTGCTGTAATTGCCAGTCTCCTCAAACAGTACCTCAGAGATCTTCCAGATACACTGATTCCTGCCAACATGACACAAAGTTTTGTTGCCACCCAAGAAGCTCACCTGAAGGACAGTAAAAACTTGTTGTCGAACTTGCGACGTCTCGTGTCCGCGCTGCCGTCTGAGAACTTCC…
comp24951_c0	jgi|Helro1|114291	3.77e-67	genemark-SCF_090598-processed-gene-0.11-mRNA-1	0	gi|81882853|sp|Q5FVR8.1|TBCC1_RAT	RecName: Full=TBCC domain-containing protein 1	7.13e-106	1.304	2.296	2.199	7.413	4.749	4.615	3.541	2.665	3.305	2.787	11.459	4.622	AGGATCAAGTTCCCTCGAGGAAATGAAAGATGTGAGGTTTGGCTGTTGAGGAGTAACGATGCATTGACACATGACTTAGAACGCGAATGAGCGTTCAATGCGATATGCATGCGGCCAGTAAGCGTAATTTTCAAAGTGAAGGTGACCGCTTCAAAGAAATTATAACGCTCAGGCTGCATTATATGGTATCGATGTGCAAAGGTCGCCGTCTTTGGTCTATAACCATATAATGTGTGTAGTAGATGTGGATGCAGATGGTTTAAGTAGGGTAATAACAGACAGGGACACCCGCCTGATCAGCGGGTTTGGCCCACCCCCTGAGAACGTAAGGAGTTTGGGCTGAAACGGGGGCACTTCCCTGTCGGTGCGCTCCGTGCTAGGAGTTTCTTAGTACTAATG…
comp19348_c0	jgi|Helro1|163202	1.9e-173	genemark-SCF_090525-processed-gene-0.4-mRNA-1	0	gi|28558813|sp|P07850.3|SUOX_CHICK	RecName: Full=Sulfite oxidase	8.14e-105	10.903	6.469	5.118	8.611	8.11	7.345	9.693	5.823	3.582	4.303	7.623	9.683	GTCTTTTCTTGCCTGTTCATCTGTATTATTTAGAGTTTCTTGCCGTACTACACATACTTTCTGCAGCAAAAGGTCGTAGTTCGAAGTTCTGGAGCCAGCATTTCTTTAAAACGTTTTCTATTGTATCGCTTCTTGCCGGTTGTACCAGTTTATGGATTGCTAAAAAGTTGAAGAAAAGGCAAATTGTCTTATGCAAAAGTGACAAAAGTGAACAAGCTGGTGCTAGGAGACCTGATTTGCCAGATTACACATATGATGAGGTTGCAGCACATGGATCACCAGAGACAGGCATTTGGGTTATTTACAAAGATGGTGTATATGACATAACAGAATTTATTAAACAACATCCTGGAGGACCAGACAAGATAAGCATGGCTATTGGTGGATCTGTAGAACCAT…
comp23312_c0	jgi|Helro1|193990	4.67e-83	maker-SCF_205342-snap-gene-0.44-mRNA-1	1.47e-104	gi|116248549|sp|Q7ZW00.2|AGK_DANRE	RecName: Full=Acylglycerol kinase, mitochondrial; AltName: Full=Multiple substrate lipid kinase; Short=MuLK; Short=Multi-substrate lipid kinase	5.8e-50	9.102	6.835	5.446	6.491	8.517	8.128	3.306	6.128	8.551	3.931	5.058	24.074	TCGGACCTGTTACTGAAGAGAGAGCCATTTCTGCTATGAATTGGATTGTGTTGTCTGCAGTAGGTAGATAGAGTGAGCGAGTTAATGTGATGCACATTAAGGGCAATGATAAATCAGTTTACGCTGTATCAAATCTCTCCATTGGAGCCTTCACTGATTCTGAAATAAGAAAGAAAAAGAATTGGTATTTTGGGCCTCTGAAAGATCACCTCTGTTACATTGTCACAGTCCTGAGATACTGGACTGGCTTTATGAATTGCCATGTAACTTATACTTTACCATGTCCTGGTTGTAATCAGTGCAAAGTTGCACCTCCAAAGCTTCAATGGAGTTGGTGGCATATTTTTGTCCGACCCAAACAAGAATCTATCCAGGACTACACAAATATACAAAATGATC…
comp17959_c0	jgi|Helro1|73175	1.17e-58	maker-SCF_091900-snap-gene-1.109-mRNA-3	9.2e-100	gi|75057799|sp|Q5E9K3.1|PNPO_BOVIN	RecName: Full=Pyridoxine-5'-phosphate oxidase; AltName: Full=Pyridoxamine-phosphate oxidase	2.98e-35	6.813	5.519	12.88	7.251	4.35	8.326	8.634	6.649	6.967	3.107	36.36	4.609	TTTTTTTTGTTTTTTTTTTCAAAGTTTTTGATGATTTTTTCAGTATATTTAATGGCATAATTATTTTAATTATTATGGACAGAGTCTTTCATAATACCATCCATTCCCTGCAGGCTTGGTAACACTCTCATCAATTTCATCACCAGGGTCAAGATGCCTTATTTGGATCCTATCATGGAACCTGGTAGTCTGCCCTTGCCAAAATTCATAGGATCGAGGCTTTAGGAGATAGCCACCCCAGTACTTTGGCTTTTCAACTGGCTTATTAACCAACAAGGTTTCTGCTGTTTTTCTTCTTTCTTCCAACTCACTTTTGCTTGAAATAGGCTCACTTTGGTTGCTTGCCACACAACTGATTTGACTTGGACGAGGCCTTGTTTTGAAATAATCTTCACTCTC…
comp24350_c0			genemark-SCF_090667-processed-gene-0.1-mRNA-1	1.56e-71				43.733	43.509	45.694	89.132	56.536	62.191	52.468	32.691	33.671	28.059	35.455	33.242	AACGCCCAGGGAAAAGATGCTCAATAGGTTGAGAGGCAATCAAATTGCTACAAATTGCAATAAAAGGTTAGTCCTAGCAATCTTAATATAAATCCTTAATTAGGAAGCCATTTCATTTCTGGGCAAATGTTGCCAGGATAAAACTGAAGAGGATCACCTCAACAGGAGTGGAAGTTCTCTCGTAATGATTGTTTGATTTCATAATGGTTAAATCCATAGAATGTTCGTGACTGTCGCACTTCCAGACGTACTTCCCCTTATCATCTTCGTTGCACATTTTCAATGTGACTTGAGTCTTGTTTTCACTCAATTCATATTTATTGTGATGATTGTTCAATGCACCATTTCGAACAATAAAGTCTCCTCCAATCTTCTCAAATGTGAAGGAGTCCAGTTTCT…
comp43862_c0			maker-SCF_000294-snap-gene-2.49-mRNA-1	1.8e-101				0.125	0.329	0	0.256	0	0	0.171	0	0.372	0	0	0.074	GCACTGAAATAACCGGCAGAAATGAGGGCCATTCACGGAGCCCGTCACACGAGTCCTCGAACAAACGGCTCAACTTTCCTGAAACTCTAAAATGTGCCCTCATGCAGACCAACGCCTTCCTTCCAGTTTTCCAACCCTCAGCACCGACTTCTCGCCATTTATCCTCTCTTGCCACCCTTCACGAAGAGATGGTTGCTCAGTGGATCAGCTGCGAAAACGTCAGTGGCACTTCCAGCTGTCGATCAAAATTCTCCAACGACGACCTTTTCCATCAGACAGACGACGACGTCACGCGATCCAATAATTCCGGGGATCAATTCATCCGCCCCGATTCGAGGAGCACACCTGGGCAAGACGACATTGAACTTTCGAAAGCGCCACGTGACCTTCAAGCGGGGA…
comp24461_c1	jgi|Helro1|193502	3.37e-23	maker-SCF_091124-snap-gene-0.43-mRNA-1	1.89e-84	gi|544584727|sp|Q6PD24.2|AN13D_MOUSE	RecName: Full=Ankyrin repeat domain-containing protein 13D	4.89e-44	1.193	2.052	2.361	1.161	0.523	0.969	1.107	2.213	0.982	2.855	4.926	0.134	CGACCTCGAGCAGAGTGGTGGCGTTGCCGTGGAGTTTGAAGAGGTAACTTCTGCTGCCTCTCTGCCAAGACATGTTGTCGAAGCCGAGGAGTGTCGTGTCGATCCTGACGTTCGAACCCGACTTCCACACTTTGTAAGTGTCGCTCGGACAAATCCTGGAGACCAGCGGAACTGCACGATCGAAATTAAAGCATCACGAGTCAACGAGTCACCAGGTTAATTAAAGTTGGAGCTCGTTAATATTCGGGTCGGACGCCCAAAATATCTCGTCGTGAATTACCGAGTAATATATAGATTATTGCCAAATAGATTACTAGTTAAGGTGGCAAAGAAGAAGGTGACAGGTTTACAATTACCCCAGCTCGTGAATTCCCACTTCATTTCTACGTAAAAGTCTGG…
comp25381_c0	jgi|Helro1|136586	5.64e-38	maker-SCF_088058-snap-gene-0.22-mRNA-1	0	gi|123908298|sp|Q08CG8.1|RNF44_DANRE	RecName: Full=RING finger protein 44	5.5e-36	14.029	18.141	20.27	21.855	26.616	16.506	16.567	19.421	20.75	13.773	4.257	47.458	TATATGATGATGTCTACAACGTATCAAATTAATAAAACCAATCGGTATCGGCTACTAAATTCTCTTTAATTCTCACGTAGTCTCTAAGAGGTCTTGAGGGCTCGTTAATAGCATGAAGAGGGTCTCTGGCATGTCCAGTCCTCATTTGACTATGAATGGGTTGCTGCTGTTGAACAAAGGTAGGATCAGGATAGGGAAGGAAATAAGCAAGAGGGTCAGTTCTTGGAAGTCCAGGAAGTTGAGTTCTCAAATAATCATGACTATTTAGTGAAGCTTCCATTTCTCTGAGAAGGGAATTGTGCCTAGTAAATTGCCTTGTTGCCCTCTGGTATGTCTCATACTGAGGCTGAAGAGGTGGGAAATAGCTTTGAGGTTGAGGCATGGTTTCACCTTGATTTA…
comp21066_c0	jgi|Helro1|76463	3.89e-46	maker-SCF_091759-snap-gene-0.33-mRNA-1	3.32e-155	gi|460425350|sp|B2RUR8.1|OTU7B_MOUSE	RecName: Full=OTU domain-containing protein 7B; AltName: Full=Cellular zinc finger anti-NF-kappa-B protein; AltName: Full=Zinc finger A20 domain-containing protein 1; AltName: Full=Zinc finger protein Cezanne	4.46e-40	1.48	1.437	0.958	2.664	5.828	0.787	2.022	2.407	0.825	0.948	15.513	0.627	TTGTTTTAACAGCAGAGGACTCCTTCTTCTCAGTAGCAGGTGCCACGACCAATCCTAAGGGTGGGACATCTAAGGGATTTTGGTTGAGGAATCCGATCGGAGCAGATCTGCAGTAACCGATGTTGTCGTTCGTGGCGCTCGGGATAAAATTTCCAGGAAGCATTGAGTTTCGACTATCCTGCTGGAGGTGGAAGATGTAAAAGAGGAGGGGTCTTCTGGCAGTTCTTCTAAAGGTCTCTATCAGAACAGTTCTGCTGCATTTAAGCTGCCTCAGATCTTTCAAAGGATTCCTTCGCCATCTTCATCGTCCGCTACTTTGCAACGAGCAGACGAGGCGAACTTCTCTACTTTTCCGTCCCGTTCGAGCACATTAAAAAGCGCTTCCTGCTCGAATGCCGA…
comp26184_c0	jgi|Helro1|86986	1.38e-105	maker-SCF_091239-snap-gene-0.84-mRNA-1	0	gi|20140819|sp|Q9JIL5.1|TULP4_MOUSE	RecName: Full=Tubby-related protein 4; AltName: Full=Tubby superfamily protein; AltName: Full=Tubby-like protein 4	1.02e-47	2.385	4.099	3.91	1.22	0.111	2.425	3.265	5.26	1.711	9.852	0.44	12.918	CAACAACAATAACAACAACAACAGCAGCATGGATTCAGAGGAGCAGACGAGTTCCGTGAAGCCGCACATACTGTCGGTGGTTCTGTCCGTGGGGGACATCCTTCTCATGACCGGATACGATGACCTTTGTCCAAGGGTCATCCACACAGGCCTCAGAGGAGTGAAGGTGGAGTGGTCCAATGACGGAAACTTCCTGGCGGTCGTCGGCCACAAAAGCACTCCTCAGTTTCCAGATGTTTTGTACAACGAGTTGAGATTTTACAACAAACTCTTCAAGCTCCAACTATCCCTGAAGATACCAGCCAATCAGACCAGACAACCGGTCACGGCCATGACGTGGGGACACAAGGATCAGAGGTTGTTCGTGGCCGTCGGTTGCGAACTGTTCACCGTGTGGGT…
comp41224_c0			snap-masked-SCF_089916-processed-gene-0.6-mRNA-1	2.94e-16				1.208	0.766	0	0	0	0	0.39	0.443	0.644	0	0	0	GAGAAGATAGTTGTGTAAACGAGATATGTTTGGTATATTGGTGGTCGTGGCGACGACGACGACGACGATGGCTCCACCAGGGTCAACGGTCAATCCGACGGTACTGATGACGATGATGGCGATGTGGAGGTCAAAATAAGGAACTATTGTCAAATCGAAAGTCTGCTGTTGTCTGTCAGTTCCAACCAAACCAAGAACATCCACACTCAGGGGTGTCAT
comp8356_c0			snap-masked-SCF_199625-processed-gene-0.3-mRNA-1	0.002				0.035	0.023	0.115	0.418	0.096	0.037	0.119	0.137	0.104	0.049	0.233	0.357	AGTCGCCACCGATCGCGGTTTGGGAGGAGTTCTTGGGGCAGATGGACATACGCATGCACTTTCTGTTTTATATTGTAGAACTGTTACAGATTTCATATTTCATTTCAAAGCCACAACAACTTTCCTAGTAAAGAACCACGCAAGGAAAAACTGTTGCCATTCTTCATAAAGATTCTTGTTGTTCTGCAAACATTATTATCATGTAATATGTTTTACGTCAACAAACATTTTGAATTTCATCAGTTAATACGAGAAATATTCTCCTCTTTCTAAGATTAATTTTGTATTATTTTGTTTTGTAAATTCTTGAATCTTTGTGATTAAACGAAGGAGATCCAAATATCATTTCAAGGTATTGAAATCCGCCACCTCCATTGTTTGACCTGTGATCAGGCTTTG…
comp20362_c0	jgi|Helro1|150398	1.4e-71	maker-SCF_092275-snap-gene-0.39-mRNA-1	0	gi|74758252|sp|Q6P3R8.1|NEK5_HUMAN	RecName: Full=Serine/threonine-protein kinase Nek5; AltName: Full=Never in mitosis A-related kinase 5; Short=NimA-related protein kinase 5	1.71e-71	0.934	0.208	0.393	2.325	0.762	1.321	0.088	0.018	0.742	0.349	0	0	AGGAAAAATAATTTCTTATCAGAAGATCAGATTTTAAATTGGTTTGTTCAAATATGTTTGGCCCTAAAGCATTTGCATGACAGGAAGATTCTTCACCGTGACATAAAATCACAAAATGTTTTCCTGACAAAGCCAGGTCTTGTAAAACTTGGCGATTTTGGCATAGCAAAAATTTTGAACAACACTGCAGAACTGGCATTAACACAGGCTGGAACCCCTTATTATCTGAGTCCTGAAATTTGTGATGACAGGCCTTACAATAATAAGAGTGACATTTGGTCAATGGGTTGCATACTTTATGAATTATCTTCCTTGAAGCATCCATTCAGTGGAAAGACAATTATGGACCTCGTGAAAAATATCAAAAGAGCTTCTTACACTCCTATACCAAGCTGCTTC…
comp22866_c0			maker-SCF_090707-snap-gene-0.66-mRNA-1	0				1.386	3.079	1.402	0.773	0.662	1.415	0.89	1.391	2.74	4.562	3.564	2.987	TGAAGGAAGAAGGGGACTTCATTCTCCAAACCTGAATCTGATGAAAATGCTCGAAGTTGTGACCCGGGAGAATCAGAGGTCGCGTTTGATCGGCAGAAGGACGGGTTACATCATCTCCACTTCTTCTGACCCCGACCCTGACATCTCCGAGGAACTACCTGCCTCGTCTCTTGATTCTGAAAAAGTTCTTGAAACAGCAACTGAACCGTGTTTGCCCCCTCCGAAGAAGAAATGCGCCGTTTGCCGCAAGAAAACCAGCCTTGCTGCCAGCTTTTTGTGCAGATGTGGTCAGAATTTTTGCAGCAGTCACAGATATCCTGAAGCTCACATGTGCACGATCGACTATAAAATGGAAGGAAGGAAGGTTTTAGAAGAGAGGAATCCTGTCGTCAATGCCCC…
comp19011_c0			maker-SCF_091291-snap-gene-0.39-mRNA-1	4.01e-20				1.851	1.971	2.678	2.142	7.854	3.347	2.258	1.966	2.722	2.367	2.788	0.527	TTGATTGTCTTAATTCCAAGATAATGTGTATAGTTTGTGTTATCCATAGCTGTTTCATTTATGTCAGTCCAGTTAGCCAAGCAATCTGTCATGCAAACTACTGAATGTATGGAGTCCTCATCAGCTTCAAAATTGTTAATGCTTAATAATTGTTTCTCAGTTTGAATATTGGTGTTCTTCAAGTAAAAACAGTTGACAGGTGCATTGGAAAATCTTTTACGACTTCACCTGCATCTACAAATACAACATCAAGTCAAATAAGTATTTTATTTCTTTATTTATTCCTTGAAATACTTATAAAATAATGAATCTCAAATTTTAGCAGCAGGCCAAATTGCCATAGCAACTGCTGTTTTTGCACTCTTTATCTTAATAATTCTGATTTTAATTCTGCTAAAG…
comp22016_c1	jgi|Helro1|181904	2.75e-44	maker-SCF_091929-snap-gene-1.40-mRNA-1	0	gi|158706513|sp|Q967D7.2|TUTL_DROME	RecName: Full=Protein turtle	8.76e-75	2.432	1.733	3.888	0.237	0.076	1.376	0.741	6.081	6.047	12.365	0.43	0	GCGTCCCTCATATAGAACACAGCTGTTCAACGGTGGTCCATGAGCTCCATGAAAATGAAGCTTACGAGTTCATGGTTATGACCAGGAGCAGATTAGACCTCGAACTCTTCAGTCAGGTTGTCATGGCCAGAACAAAAAGGAGTTTCTCGCTTGAAGTGATGGAAACAGATGCTACAATTTCACCGTCCTATTTGCGCCCCATCAGTCATTATGGAAAACCAAATCGACCCACAAATCTAACGG
comp15593_c0			maker-SCF_092256-snap-gene-1.80-mRNA-1	5.54e-102				1.017	0.644	0.582	0.439	0.847	0.377	0.929	1.494	1.164	0.255	0	0	TGACCAAAGTTATTTTTAGCGTATCGTTCTGAATTCGAAATCCGTCGAAATTTATTTAGTCAACAAAATAAGGCAGCCGCATAAGGTCAGGCCTCTTATGTCATTTTCTCTTTCAAGTAACAGAAGTCGGATTTCTCTGGAGGCTTTCTATTCGGATGCCGAAAACCTGAGTGCTTTCGAATTTGTTTTGCGTCGACGAGGAGGAGACGTCTTCTTGTTTGAATGACGCAAGCTTTTTGAAATCACGTTGGAATGGTAATGTTGCTTCGTAGCAGAACTAGTATTCATGGGACCCGCTGTGACCTTGGAAAAATCGAGCATCGGTGCAAAGAGGTACTTGCCACTCCCACAAGTCATGCCGAGATTGGCCCAGTCTGCGAGACGTCATTCTGGGAGCAC…
comp19764_c0	jgi|Helro1|63014	3.69e-53	genemark-SCF_092653-processed-gene-0.47-mRNA-1	2.9e-101	gi|17865556|sp|Q9DB15.2|RM12_MOUSE	RecName: Full=39S ribosomal protein L12, mitochondrial; Short=L12mt; Short=MRP-L12; Flags: Precursor	2.35e-30	11.768	12.94	15.973	19.301	18.665	15.926	16.467	12.492	11.553	6.683	12.02	39.15	AAATGATGTCATATTTCTGACACTTTCTGAGTGCAATTGGCTCTCATTACTCTCCTGATTGTCTGTTTTAATCTCATAATCAGAACAGAATAATTTGTGTAGAGTTGCAAGCTGGCCTCTCAAGAATGTCACCTCATTCTGAAGTTGTCTAAATGTACGAGAACTAATTTTAATGAATTCCTCCTGACAATTTGGATCAGTATCATGTTTCTTCTCTTCATCTGGGCATCCTGAATCACTGCCAGATTTAGAAATTAATGGCTCAAAAAATAACTCTCGAGCTCGTTTAATGGAATCTGAAGAACTGGTAGCATGAGATGCCCTGCTAAGTGATTCACTGGAAGCTTCAACAGGGACAGGAACTTCAGAAGGCAAGCAGTTCTCTGAAACTATCTCCAG…
comp22908_c1	jgi|Helro1|183772	4.98e-46	maker-SCF_000232-snap-gene-2.54-mRNA-1	2.62e-137	gi|57012553|sp|Q9I8I2.1|BOK_CHICK	RecName: Full=Bcl-2-related ovarian killer protein	1.1e-09	7.12	5.733	9.396	10.629	8.802	12.436	10.554	5.784	6.443	5.097	16.215	4.929	AAAATTTGAATAATTTGGAATGGTAGGAATAATTGACATGATCTTCAGGTGAGAGTATTAAGATATATGATGTCACTTGTGTATTGTATTGTATTTGTATTTGTATTGGCTAATGCCAATACTCATGTTTGGTGTGAAGGAAGTGCAGTTGCCTAGCCATTTATGTAGTGCCTCGGCTCAAGGGTGATCCTTGGTTGTGCAGGCTGGGTTGTAAACACTACAATATAACTTGCTTTTAATGTTATAGGCAGGAATGCAACCATCTGAACTGACTTGCATGTCCACTTGTGAATGGAATGTGAAGTTTGCTCAGAAGGAGAAAGATAATTTTGAGATCTCTGGCAATGGCATTATATTAGCATTAACATTATATATGGTTGAAATATGTTCAAATTTATT…
comp24674_c1	jgi|Helro1|98540	8.14e-35	snap-masked-SCF_092375-processed-gene-0.31-mRNA-1	4.72e-119	gi|74736374|sp|Q6DD88.1|ATLA3_HUMAN	RecName: Full=Atlastin-3	6.2e-35	1.783	3.568	2.462	4.342	1.264	5.502	3.161	3.231	8.474	2.757	4.688	0.198	TTCATCTCCTTTTTATATATCTTTGGTTCTTGATATGACTGCCGCTTGTACTCGTTTTCATAACAGCTCGAAATTGCTGCCGCTAATGCTGAGGGATTAATGTCTACGACTAACGATTACGGAGGAATGGTTGACGCTAACGCTGATGGAGGCGCAGCTCTTCAGATTGTAAGAATAATCGACAATGTTTCTTATGAGCTTGATGAACAAGCTCTTGCGAAAATACTTCTTGATGAGGAAGTGAGCAATCGCAAGATTATGGTGGTTGCTTTATCAGGGATTGTGAATGCAGGAAAATCATTTCTTGCCAACGTATTTCTGAAATATCTCAAAAATCTTGGAAAACCAAACTGGATGGATGATCCTTCAGAGCCAATGGTTGGTTTCGAGTGGAGTGCC…
comp18873_c0	jgi|Helro1|66822	0.001	snap-masked-SCF_090745-processed-gene-0.29-mRNA-1	1.13e-145	gi|20140780|sp|Q9CXE6.1|XRCC3_MOUSE	RecName: Full=DNA repair protein XRCC3; AltName: Full=X-ray repair cross-complementing protein 3	4.09e-43	28.279	21.475	27.674	38.169	21.044	34.083	37.097	28.73	19.672	15.85	18.69	23.96	TTTTTTTTTTTTTTTTTGCCTTTCTTCAAGTTTTATTAACTTTATGCAGATCCAAACCTTTTACCCCATCTTCGTCAACAACAAATCTACAGCTTATATTAGGAAGATGAGGAGCTGATAAGATTTCCATAGATCTTATGTTGGCTTTGACACTTTTATTTGCTCCAGTTGAATAATTATTCAACTCAATGTTCATGAAGTCATTAGTTCTTGACAAAGATAATCTGATGTTCATCATGTCCGCCCAGGCTGGGCCTAAACAGGGCATCTTTTTGCCCATATTGTCTTGCATGCAGGAAGTGGAAAAATTATCTACCACCTGATTCACTAGTATAACAGGGATGTTGTGAACAAAGGAAAGTTCTTTGAGCTTACTGCTGACAAAACTTAATTTTTTAT…
comp18725_c0			maker-SCF_091897-snap-gene-0.30-mRNA-1	0				0.505	0.342	0.26	0.073	0.104	0.025	0.152	0.388	0.977	0.185	0	0.194	CTTTGTGTTTGATCTGGTCACAACCGACGTCGTTAGTGTTGCTGCTGACATTGTTGTTTGCAATTTCAGATTCTTTTTCAATCTTCGTGACTTTGTGGTCAATTGTTTTTGTTGTCCCGGCAAAAGTGATATCGGAAGAATCAACAATGTTCTTAGGTTGACAATCTGTCATCATTCTACTATGGTCCAGCTCTTTAGATACATCCTTCAAGGGGGAGCAGTTCCCAGAGAGCCCTTCCTCAATTTTTGTTTCTATGGTTAATGCATAGACAGTGTACTGCTCTGACGTAACACCAAAGGCTTGAGGCATTTGGACAGAAGGAGCTTGTAATGGTGATGGTTGTTGCAGGGGCACTTGAAGGACTTGAAGGAGATCCCTGAGTTCCTGTTGGCGATCAG…
comp43540_c0								0	0.402	0	0	0	0	0	1.407	0	0.927	0	0	GGAAGACCATCCATCTTAGTAATCTGGAGGAAATATTTCCTAAGTTTTCATTTTCTTTCAATAACTTGTGGCTTGCTTGGGTCAAACACAAATAACAAATCAAAATAAAATAATTTGAGCAAGTTTACATACATACAAAACACATAAATATTAACCTTCCGTAGACTGATTACACAAAATGACAAATGCATCAAGCTATGAACAAAGTTACCT
comp37823_c0	jgi|Helro1|182878	2.25e-21	maker-SCF_092651-snap-gene-0.33-mRNA-1	4.92e-68	gi|91207975|sp|O75445.3|USH2A_HUMAN	RecName: Full=Usherin; AltName: Full=Usher syndrome type IIa protein; AltName: Full=Usher syndrome type-2A protein; Flags: Precursor	3.94e-09	0	0.745	0	0.312	0.782	0	0.143	0.437	0	1.38	0	0	GTTTGGGATGAAGATGGCTGACTCAGGTGAATAACTACTCCCGGCGGAGGTAGAAAAGTAGATCCTGTACCTGTATTGGTTACCTGGGGAAACACTGCTGTCATTGAAGACGTCGACGAAAGAATTTGAAGTCAGTCGAGATGAGAAAATCCCCCTGTATGGCATTCCACCTCGTGACCTTTCAACTCCGACCTCGAGCAGTTTTCCGTTTGGAAAAGCGGGAAGGGACCAGGATATTTCGACCGCCATGATTGGTCCGACGATCAAAAGCAGAGGTCTCGTGAGGCCTGCGGGTTTTCCAGGTGCTGTTGTGCCGCTAAAGATGGCGCTGTTAGTACATCCGGCCACCGTACAAACGCTCAAGCAGAACGAGTAGTTGGAAG
comp34284_c0	jgi|Helro1|119046	1.27e-31	genemark-SCF_092591-processed-gene-0.2-mRNA-1	1.45e-57	gi|46396994|sp|Q95V25.2|SLO1_CAEEL	RecName: Full=Calcium-activated potassium channel slo-1; AltName: Full=BK channel; AltName: Full=Maxi K channel; Short=MaxiK; AltName: Full=Slo homolog; AltName: Full=Slowpoke protein 1	7.14e-26	0.093	0	0.312	0.986	0	0	0.059	0.217	0	0.066	0	0	ATTTGTTCATTTGGTTGAAAATAGTGGGGACTTCTTCGATGATTACAAGACCACCCATAACATGACTTATGGGGAATGCTTATACTTTATCATCATCACCATGTCTACAGTGGGCTACGGTGACTACTCATGTATCACTGTCACCGGCAAGGCCTTCAGTGTCTTGTTCATATTCGGAGCCGTTGCATTGTTTGCAAGTTACGTGCCCGAAATCATTGACATCGTCAACTCCAGTCGTCAGAACTATTTATCTGAATATAAAAAGGAAATCGGATTTAGGTAGATCAATTTTCTCTATCAAGTCTAAAAATACCTTAGTGTAGGTAATTTGATGACTCTCGCTAGTGAGCCTATCCTACTCACTATTTAATTGCCTCCGTAAACACAAACTCTAATCGG…
comp12367_c0			snap-masked-SCF_091847-processed-gene-1.7-mRNA-1	2.32e-11				0.125	0.164	0.48	0.191	0	0.668	0.085	0.739	0.207	2.826	0.103	0	TGCTGCTGATGATGATGATGATTGCTCTGCTGATGACGACTATGGCGATGATGAGGTCGACTGGGGTAGCGCCTGTGATGTTGATGATGGTGACAGTGATAATAGTGAAGATTGTGATTGGGGTTTTGATCAGTAAGGACGCGTTTACGTCCTTTGGACTTGTTGGTCCTAACTATGAACTCTTTCTCATCGAACCCTTGGATCTTCATTTGACCGTGAAGAAAAATCTTCAATGGCGAGTCCAAGCGAAGAAGTTACAAAAATATCATTTTTAATATTGTTGTTGTTGTTGTTAGCAGTCGTACCTATTATTCTTAATATTGTTAGTTGTTGCTGTTGTGTTGCTAATCTCGGACAACCTCTACAGAGCTGTAAATGACTCGGTTAACGAGCAATAAC…
comp18785_c0	jgi|Helro1|124908	3.35e-27	maker-SCF_091238-snap-gene-0.52-mRNA-1	2.03e-45	gi|13629600|sp|Q9Y2U8.2|MAN1_HUMAN	RecName: Full=Inner nuclear membrane protein Man1; AltName: Full=LEM domain-containing protein 3	1.66e-15	2.084	0.866	1.068	1.059	2.086	0.416	0.773	1.82	0.485	1.744	0.157	0	CAGAGGTCCGAGTGCTGCTTCAAGACGTCTATGATCCTTTCCATTATTTCATTCATTTGTCTGGTCTCGGTCTCCTTCCTTTTCTGTCGAGCACTCCAGAAAGTCCTGACAGCAAGGCAGAAGAGTACGATGAATGAGCAGATGCCACACACAGAAAGAGCATAGAACACAGCCTTTTTCAACATGCACATCAGGGACATCCTGGAGACCTTGGTTTCGATGAAATTGATTAGAGACGAATGTGAAGTGATCAGATGGTTACCACTTTCTATGAACAAAAACCATCTTAATGGTAATGCCAAGACCTGGCAGGGTTCAGCCATAGGGGGTGACAGCCCTAAAAAGATCATCAACAAGTTGTACCCTCCATTGACCAGTTGTCTTAAGGTCAGGAACATG…
comp21435_c0	jgi|Helro1|63797	0	genemark-SCF_091849-processed-gene-0.19-mRNA-1	0	gi|1351170|sp|P47897.1|SYQ_HUMAN	RecName: Full=Glutamine--tRNA ligase; AltName: Full=Glutaminyl-tRNA synthetase; Short=GlnRS	0	16.061	30.321	14.587	15.421	33.163	32.257	26.152	19.552	21.242	27.215	8.169	20.026	TGCAGTCACTGACAAAGCCACCAGGAACTTCCTCTTTGTCCTCTGGGTTTTTGTGCCTGAACAGCCTCTCATAGAGCCTGACTTCACAGATTAGAGGATCTGATACCCAATGAATGAAGGCCTTTGGCTTTGAGACCCCAGACAGCTGATGGCATATGACATGGAGTTCCTTGATCTCACCTGTCTGGTCATCCTTGATTGATTTCTCAACACTGATTGCGAGGTTTGCGTACCTGAGCCCAACGGATTGGTTGATCGCCAGGCGTTTGTAGTTTTTGTCAGCAGTCTCTCTGAAGTCAGACTTGTCAATGTAGATAACATTGCAGAAGGGCACATCATGATGGGACTTGGTCTCATCATTGGGGAAATCAGCCACCCTCAGGGACTTGGGGAAGTCTG…
comp4330_c0								0.136	0.265	0.099	0.081	0.061	0	0	0.071	0.491	0.416	0	0	ACGTTTTGATGAATTTGCAAGCATTGAACAAATGTTCAATCAAAAGGAAATTGGTGAAACATCGCATTTTACATTTCAAATTTGTCTCTGATATTTGAGGAGTTACTGAGTTGGCACCCTTATACATTTATTGACACGACTAAATTGTTGCTTCTACGCATTTTTGTTCTTCTTGAGTCTTTCATGCTTTTTCTCAATTTCTATATTTTCTTCCCTTTCGCTTAACTGTGTACTTAACTGTGTACAGTTAACTGTAACTTCCTGGACCGGAACGGCCTACTTTAACCACTTTGACTTTCAACAAAACTACAACACGACGATATCTAAAAATGCAAATACATTATGACGACCAAAAGCAAAATCCAAAGGGATTTACGTTCCACTAGGAGAGCCAGCTTT…
comp23774_c0	jgi|Helro1|65967	7.72e-52	maker-SCF_000032-snap-gene-0.56-mRNA-1	5e-73	gi|75057813|sp|Q5E9N4.1|AADAT_BOVIN	RecName: Full=Kynurenine/alpha-aminoadipate aminotransferase, mitochondrial; Short=KAT/AadAT; AltName: Full=2-aminoadipate aminotransferase; AltName: Full=2-aminoadipate transaminase; AltName: Full=Alpha-aminoadipate aminotransferase; Short=AadAT; AltName: Full=Kynurenine aminotransferase II; AltName: Full=Kynurenine--oxoglutarate aminotransferase II; AltName: Full=Kynurenine--oxoglutarate transa…	2.21e-44	5.051	3.032	1.489	3.701	2.453	2.447	2.995	0.461	9.407	2.082	1.193	0.155	TCCAAGGATAGCACTGATGATAACCAACATCACATTAATAACATCTCATGTGTTCTAAGGTGCATCCGTTCTCAAAGATGCATGAGGTATGACAAATTTATGTCTGGTGTTATGTGTTAAGACTGTTTTTAGAATAGAATGAGTGTCACATATAAAAATGAAAGTTCACATTTTTCTCTTTTGCCTTCTCCTCAATGATCTTCTTTGTGTCGCTTATTGTGTTTAGCTTTAACCAGAGAAACATGCCAGCTGCTGGTTCATTCCACTCTGCCAAATTTTGACATATGAGCTTCAAATCCTTCCATGCCCCACTTCTTGAGAAGCTCATAAGCTACAACCTGAGAAATGTGAGAAGCATGGACCGAAGATACCTCGAGATGCATAACAATCCTGTCAACA…
comp17850_c0	jgi|Helro1|170561	1.63e-35	genemark-SCF_090245-processed-gene-0.10-mRNA-1	2.41e-95	gi|380876914|sp|B1H3B1.1|FUND1_XENTR	RecName: Full=FUN14 domain-containing protein 1	3.48e-19	4.972	5.007	8.19	15.391	12.905	8.835	10.538	5.693	6.155	4.934	6.911	29.735	CGAAAGATCGATTATTAAAGTAAAAACCGTAAACATTATATCCAACTGTAATTCCATTTACTTAGCCAGATCAGACGATGTCTGCAGATCAAAACGAGGATGAGGTACTAACTGTTAAACCAAGTGGTGACATAGATTTAAGTCTTGTGGAAAAGAGTGTACGTTTATTATGTCCAGGTAATGCTGCTGTCATAGAAAACGTTTGGGGTGACATATGCTCCTCCTCACCTGCTAAGCAAATGGTAATAGGTGGTGTCTCAGGATGGTGCACAGGATATGTGGCAGGAAAGATTGGAAAAATGGTACTTGTTGCAGTTGGAGGAAGCATAATTATGTTACAGCTGGCTCAAAGTCAGGGTTTGGTTCAAATCAACTGGAAGGCCATTGAATCTAAAGTAT…
comp22442_c2								2.6	4.527	2.632	4.166	4.659	1.249	3.212	2.151	1.865	2.249	0.13	0.869	TTTGTGTCTTACAAAGAAATTTAGGAATGAGTCATTTATCCCATCTGTTGTGCCTAAATTCTGCCATCATATCCAACCAATGGCTTTTTAACGTTTGCACATACTTCGATTGGAGGCCATTCCCCACTTTGCCCCAAAAGATCAAGTTGGTTGTGGCAAATCATTGTTTAAAGTATGAGTGGGAGAAAGGAGTGGTCGTCAGTCGCTTCAGAAACATTAGGGAGTGAATGGCTATTTTCCGCGTCTAGCACTTAACTAAAGATTCCTACTCCTGTGTAAATCTTGCTTGTATTAGAAAATGTTGAGCAGTCGCGATATTTTACAACTTGGTTCGACTCTTTTGTGTTTTACTTTTCTGGCGATCTGTGATGGCATTAATTATGCGCGATTCCTACAAGC…
comp25231_c0	jgi|Helro1|95818	1.95e-27	maker-SCF_091153-snap-gene-0.44-mRNA-1	7.18e-68	gi|68565938|sp|Q9H7Z6.2|KAT8_HUMAN	RecName: Full=Histone acetyltransferase KAT8; AltName: Full=Lysine acetyltransferase 8; AltName: Full=MOZ, YBF2/SAS3, SAS2 and TIP60 protein 1; Short=MYST-1; Short=hMOF	4.01e-15	4.901	5.01	2.572	9.304	1.3	3.226	2.984	3.092	3.819	4.498	1.821	7.033	GATCAGCTAGCTAACGATCCAAGTGAGAGTCATCTCAATCAACGCCGTTAACTCCAGAATGAAATAATTTCAAGCAACACATTCTTTCAACAAACAGCAGCAACGATGTACCAACAAGATGATATCTGAACGTCCTCTCCAACTTCATGTACTTGAGGCAGTACTCGCATATCCACAGTTTCGGCTGCTTGCCGTACTCCTCGGGATAAGGGGAAAAGTACCAGGCATCCATCTCGTAGCGGCCCATTTGCACGCAGTCGATGTACTTTATCTTCGTAATAGCCTCATGTTCTCTCTCCAGGGCAGCCATCTTTGGATCCATGTCTGCATAATTCGTCTGAATGTGATTCATCTCGTCGTGCTTCCTCTTTTGATTGCGAGTCATTTTCCTGTCACCCT…
comp21338_c0	jgi|Helro1|190886	2e-48	snap-masked-SCF_091880-processed-gene-0.65-mRNA-1	0	gi|75070887|sp|Q5RDJ4.1|LIGO1_PONAB	RecName: Full=Leucine-rich repeat and immunoglobulin-like domain-containing nogo receptor-interacting protein 1; Flags: Precursor	0.000527	3.047	3.274	3.078	18.4	4.026	14.365	7.77	5.03	5.845	2.659	0.497	13.865	AAGACAAAAAACTGGACAGGAGGGAGAAGATTTAAAGTGTTGATGTACAGAAGTACATTTGAGAATGTTTGTCTATTATTGATGTCATTATTTGTGCCTTCATAATTTTTACTTCAAGCCTGCTATTTTGATATCTTTTTGCTATCAATTGATGCCTACATACTCTTAATAGTAGAGATGTTTCTATGACTAATTTTTTTTCTACCATGGCTTATATCCAATAACAAACATTAACATGATTTTAATGGATAAATCTTCATGTTCAACAAGCAAATTGAGGTTGATTTGCATGAAACTTGATTTTTGAA
comp38653_c0			genemark-SCF_091252-processed-gene-0.1-mRNA-1	2.43e-26				0.86	0.281	0.515	0.251	0	0	0.331	0.979	1.375	0.647	0	0.524	GTAGTTTTGGCGAACTTATTTGCAAGTGATTGTAAATCTAGAACATGAAACTGGAGTTAAAAGACGGCCATTGTTCCAAATCTTCACCAAAAGTTTCTAACTGTTTACTTTCGGATGATTCAGAAGAACAAAAAGTAGAAGCCGATCATTCCGATCGCGAATTTGAGGTTGCTGATGAGGAAGTTGAGCAACCATGTAGTTCCAAGCATAGCTACAAAAGCAAGAAGGGAATTAAAAAATCCGATGGTCAAACACAAAG
comp24293_c0			maker-SCF_091391-snap-gene-0.80-mRNA-1	6.75e-24	gi|464866|sp|P34257.1|TC3A_CAEEL	RecName: Full=Transposable element Tc3 transposase	0.017	2.932	2.027	2.636	1.874	0.747	3.71	2.853	3.042	2.721	2.053	1.865	1.168	GAGGTTTATTGCAGCAGAAAATTCGGAGAGGTTTCGTGATGGCATGGAGAGGATTTTCACCATGCAGTCAGACAGAATTAACTTTTCTAGAGAAAAACTGACGTCCAAAGACTATATCGAGACCACCTCCAGCATTCTCACTCACTTTGCTAAGATTCACCATGAAATGACTTTGATTTCCATCAAGATATACCTCAAAGGAAACGATAGATTTTTTCTTCCTGAGTGCCATGGAAAGGGCTGTGTGTTCTGCAAACTTAAACCCTATATCCTATACCCTATACTCATGAAGGTTTACAACTGTGCCTAATTTCAACAAAATCCAAGATGTTGTGTTG
comp18112_c0	jgi|Helro1|78723	2.46e-67	maker-SCF_091498-snap-gene-0.105-mRNA-1	4.49e-97	gi|74872008|sp|Q9W0C7.1|OPI10_DROME	RecName: Full=Protein OPI10 homolog	1.59e-41	1.724	2.361	1.581	2.095	3.058	2.622	1.531	2.315	4.81	0.977	5.122	0.697	GAGGGACCCGCATGGCACCTCTTGGGTCACATCCTCAATGAAAAACCAAGTGCTATTTTTAAAGTTGCCAATCTCAAAAGAGGCATGGATGAAGCGCACGGAGCTCATCCATTTGGCATCCTCCAAAATCACATCAGTCACATGATGCAGGTTGGAATATCAATTGAGAGCCTTGATACCATTGCCCAGCAGACTTGTGCTTCTGGAGCTGAGCCATCAAAGGCCCCGTCCTTCCAAGAGTTCTGCCAGAAGATGCTGGAAAACTTTTTCAACTATGCTTCTTCGTTCGCTGTCACCCCCTCGCAAATACCTGCAGGCATGAGCGAAACATTTGTCCCTGCATCTACTCTTCAGAATTGGTTTTCCAACTTTCAGAGACGATTAGCACAAAATCCAAAC…
comp21799_c0	jgi|Helro1|185311	5.53e-21	maker-SCF_092757-snap-gene-0.48-mRNA-1	8.98e-35	gi|22001735|sp|Q9R0J8.1|LGMN_RAT	RecName: Full=Legumain; AltName: Full=Asparaginyl endopeptidase; AltName: Full=Protease, cysteine 1; Flags: Precursor	3.31e-17	1.733	1.37	1.165	2.136	0.177	1.129	1.867	0.871	1.974	1.069	0.55	0.256	GTTGGAAGAAACATGTTCTCGAAATTGGTGCTGTTTTACACATTTCTAAATGCATACAGCTTCCGGTGTCACAAGTTGCTCTTCAAACCTTTAAGTGATATTCTTAAAGAAGCACCGGCAACAAACCATTGGGCTCTCTTGGTAGCTGGATCGGATACGTGGGATAACTACCGCCACCAAGCTGACATTTGCCACGCTTACCAGATCCTTAGAGGTCATGGGATGCCAGCAGAACGCATCATCACCATGATGGTCGATGACATCGCCTACAACGTAATGTTAGTAACTCCAATTGACATTAATTAAAGCAAGGTGCCGTTCATAAATGAGGTTACGTTTTTTGCCGACTTTAACTACTACCCCTTCGCCGTATTTCGTCCTAAAGGTCAGATTCTCCCC…
comp24253_c0	jgi|Helro1|106517	5.35e-106	maker-SCF_103545-snap-gene-0.25-mRNA-1	0	gi|62900684|sp|Q6NRY2.2|NOL6_XENLA	RecName: Full=Nucleolar protein 6	7.53e-67	1.102	0.823	0.561	2.829	1.182	0.848	0.406	1.672	1.707	0.988	0	0.451	GAGTGCGTGATCTAAATTTTAATTCATTTACCTCCAGAATATCTAAAAATAACAAAGATGAGGGAATATCTTGATTTATACGTGGAAGAGCTTCTTAAATCAAGAAAAATCCCTGCTGACGATGCAAAGTTCATCAAGAAATTTGTCCACAACATTACAACCTGTCTTAAGAACAACCCCAAAAAGAATGTCCTCAGCTTTGCCGAAACGTTGTCGAGCGCATTGGATGAGAAAGGAGAGAAAATGATTTACCGGCCTCCAAATTCTATCCATGAAACTGGTAACCATGCTTGGCACACTGCCTACCTTAAGAGCTCTGTGGATGTGGATGTTCTCGTGGAAATTCCCTCAGATTGCATCCATTCAAAAGATTATTTGAACGAAGCAGTTCTGAGAAGG…
comp35481_c0								0	0	4.34	0.527	0	0	0	2.407	0	0.682	0	0.276	GCTTTGCTGAATTGTGCAACTTAATATGCAATTTTCTTGGCACAAGCTTCATGGATATAAAAAAAAGTCAAGTGGTTTATATGCTGGCAGTCAAAAATGCTAATAAATCTCTCTTGACTACATTTATCAAGTTATATCATACAGTCATTCTTTGACCATATCATTGGCAGTTTTATAGCAAATGTAGAAACTGATGTTCAGGAGTTTACTGTTTAAAATTGTCCTGATTCATACAAAAAGTTAGTCAAAGAT
comp26011_c1			genemark-SCF_091832-processed-gene-0.40-mRNA-1	0				51.339	69.105	38.824	22.088	21.689	22.11	26.166	52.993	63.511	78.326	74.483	62.607	AGTCATGCTTCCTTTCAGCAGTGAGTACAAGTTTACATAGTTTAGCCAGGGCTACCATCGAATTGGACGGTAGTTTTTTCGAGCCCGAACCATCCTCCGACCATGTGGAGTTGGACTACTATAGCTCCCGGACCTGCTTTGGGGTTTCATCCAAGGAATACCACACCACTGCCAAGGACATCCTAGAAAACATCGAACTCTCCATTGGGAAGAGATCCGTGGAGAGCCTGACCGAGGAAGAATTCGATTTCTATTTGAACGAGCAACTGCAACAAGTTGACAAGGAAAAAAGAACTTCAAAGTTCTCAAAGTCAGAACTGAAGAAGCAGTCTGAGTTGAAGTGGAATCGATGTCAACCCGTGCTCGACAGGTTGGAGAATGTCGAGAGGCACCTCAAGT…
comp38473_c0			genemark-SCF_191249-processed-gene-0.1-mRNA-1	0.005				0.168	0	0	0.818	0	0	0	0.13	0	0	0	0	ATAACGGATGCTGTCATTTCGATTCTTGCTGGACATCCGCATTCCCTGGTTGATCTTCTTCGGGGTTTGCATTGGCCGCAGCTTCCTCAGCCCCCTCCTCCTCGGGCGGAGCCCCTGGCTGCCCCCCGTCGTAATGACGGTGAGGACGATGTTGGGCCTGGTATGAATGCTGGACTGGCTTCTTAGAGGTTACTGACCTGATGATCATTACGACGGCCACAGCCACAAACACGAACAACATGGTGATGCCGTACAATGCAAGCCTCATTCTTTCGGCCTCGTCGTCGTCTGCTAATGTGTACTCTGGAGTGAAGATTTCAAGAGGCTCCGTCGACGTTACCCTCATATCAGCTCTCTTGCACGTGAAGTCATCTATGTTCACAAAATCTCCCAGACACT…
comp8062_c0			maker-SCF_000232-snap-gene-1.53-mRNA-1	6.4e-76				0.082	0.053	0.179	0.128	0	0.731	0.889	0.16	0.242	0	0	0	GAGCTATGTCATTTATTGCTGGCTGAGAATCCATTTGATGGACAGCAATCAGACATCACCGATGCAAAATAATACTATTAACAATCACAATATAAATATAACTACAATAATGATATCAATTATAGTTCTTATGGCATGAATAGTAATTTATAACAATAACAAAGTAAAATTACTTCATATGACTTCACATCTCTTAAATGAAAAATTATAAGGCACGAAAAATGACAGGAGAGATGAGAAGATGTGAATGCTGTGGTGACATGGTGATGCGGTGATGCTACTTGTTACCCCCACAAGTGGGTAAAGGGCCAATAAGAGATCTCAATTGCTGCATGGAATTAAATCACCTCAGATCTCAACAATCATCATCATCACCATTTCAAGCCATTTCAGAGTAAG…
comp26284_c2	jgi|Helro1|193581	0	maker-SCF_090273-snap-gene-0.20-mRNA-1	0	gi|2506807|sp|P15215.2|LAMC1_DROME	RecName: Full=Laminin subunit gamma-1; AltName: Full=Laminin B2 chain; Flags: Precursor	0	5.355	6.335	3.783	8.187	0.936	6.894	7.283	7.08	8.095	2.654	0.08	20.664	ATAAAACATTCTCAAACAAAAAAAAACGGCTAAAACTCGGAACAGCGCCTTGGGTTCCTTACGAGTTCTACAGCGCCTCCTGTCAGAGGACCTACAAACTGCCCCAGAACGGAGTGATCAGGAGGGACGATGACGTCGTGTGCAGGGACGAATACAGCGACATCTCGCCCACTTCGGGGGCAGCCGCGGCCTTCAGCACCCTGCAGAGTCGACCGGGAGCCAACAAGTTCGAGGAGAGTGCCATGCTGCAGGAGTGGGTGACGGCGACAGACATAAGGATCGTGATGAACAGGATCAACACCTTCAGAGATGAGGTCTTCGGCGACCCGATCGTCCTCAAGTCCTACTTTTACGCCATTTCGGACATCGCCATCGGAGGGAGATGTCAGTGTCACGGAC…
comp23891_c0	jgi|Helro1|156427	0	maker-SCF_092473-snap-gene-1.48-mRNA-1	0	gi|52783458|sp|Q8CGF7.2|TCRG1_MOUSE	RecName: Full=Transcription elongation regulator 1; AltName: Full=Formin-binding protein 28; Short=FBP 28; AltName: Full=TATA box-binding protein-associated factor 2S; AltName: Full=Transcription factor CA150; AltName: Full=p144	8.97e-172	1.971	2.874	3.59	1.048	5.445	1.103	2.088	3.816	1.98	4.679	1.578	1.062	AAGTATGGGATCGCCGACAGCACTAGCGAAGTTGAAATTGGAAATTTGCATGATATCAAAGGCCCATTGGGAAATACGTCGGATTTGAATGAGAATGAGGATGAATGCTCAATTCGTACTGTAACTGTTACTGATAGAGATAATTCAAATGATTTGTACAATCCAGAAGAAGCTCTCCAAGAATCATTTCAAAATGATGGACACGATCAAATTATGGATTATGACCAATGCCCAGCCAATGAAAGCACCACAGAAGAAAAACTTATGGATAATGACTTGGGTTCAACACAACATGATTACTTTGGACCTGATGAAGATATATGTGATAATAACTGGAGTCAGAGAAATCCTTGGGAAAGAAGCTTTCTTCCACGACACATGCGACCTAGATACAATGGT…
comp22670_c0	jgi|Helro1|82169	3.96e-149	maker-SCF_202510-snap-gene-0.23-mRNA-1	0	gi|162416135|sp|A6X919.1|D19L1_MOUSE	RecName: Full=Probable C-mannosyltransferase DPY19L1; AltName: Full=Dpy-19-like protein 1; AltName: Full=Protein dpy-19 homolog 1	3.66e-138	1.131	1.95	0.521	2.762	13.128	1.774	1.009	0.905	0.781	1.141	0.017	1.134	TTTTTAACTGGATTCTTATAAGTTTTAATTTTGACCCTTTATGACCCTCAAGATGGCATATTGATTGTTTTGATAAACATTTTGGAAGTAAGGTTTTGGATTTGAATAGAATACATCACAGATCCTAGGTCTTTCCCTATTTTCAAAGTCTTCAAAATCCCAGATGTCTGCCAGGCTGCAGTTCATTTTTGATCTCCCCCAGCACCAAGCCCTTTCAAGAACTATAAAATCCAGTTCTAGATCAATTACATTT
comp25654_c0	jgi|Helro1|164889	1.04e-13	genemark-SCF_110405-processed-gene-0.5-mRNA-1	2.72e-74				7.446	7.333	7.981	7.498	7.585	7.284	6.268	7.602	9.594	11.897	0.453	3.948	ATGAAACTGAGCTGAAAGATAAGGTACATAATTGTGGCGGTTACTGACAATGAGTTGTCTTAATCTCAATAATTGATTCTAACATAACAGACATGTGACATTTTATGCGTCATCTTTTGAGAGAAGACTCATTAAAGTTATGGATAATGCAATCACTACTTGCAATGGAAAGGTTCCAAATAGATTCTATTATCCGGAGTTTGTGACGACCTTTCGGAAAATATTTGTCTCGATTGCACCACTGTGGACATGTCTATTACTGGGTGATCTAGGAAAACATGGAACAGGAAGAGTGTATGCCGATTTTCACAGGAACTTTACCAAATGTTGTGGAATGAAAGTTCAGAATTACACCAGAAACAATAGAACACAAGGGATCATAGAGAAATCCCAAAAGAA…
comp35103_c0								0	0.264	0	0	0	0	0	0	0.425	0	0	0	GTCGTACGTTGTTCTTTGCTGCACTTTACTCGTCTGTGGTTTTAAATCTCTGTAATTTTTTCTGGCGAACGATGTTGGGTGAATGAATTGGCGTGGAATGGAGCCAATTGTGGTACCCGTCTAACGCGCTAAGTGTTGATCCACAACAAATTGTCAGAAATTGCTTGATTGCCGCGTTGTTGATAAAAAGGCCGAAAGCTGTCGTAAAAGTATTTTGTGTGCTCTTGGTGGTAGGTTGGTTGAGGTGGAAAATTTGTTTATGTTTTGT
comp24048_c0	jgi|Helro1|95450	1.93e-16	genemark-SCF_000162-processed-gene-2.32-mRNA-1	0	gi|1270743898|sp|A0A1L8F5J9.1|NMDZ1_XENLA	RecName: Full=Glutamate receptor ionotropic, NMDA 1; Short=GluN1; AltName: Full=N-methyl-D-aspartate receptor subunit NR1; Short=NMD-R1; Flags: Precursor	1.86e-59	23.986	25.543	23.674	44.568	57.47	30.255	41.703	26.294	27.653	26.522	52.713	25.129	TCTGCTGAACGGTGTCCTTTATGGCGTTGGCCACGTGGTTCAAATCACCACCGAAGAAGAGGAGCAGGTTGCTTTGGAACTGAATAAGGCCGTCGTCAGGTCGAGCAGTGAACTCATGTACGACCTGCTCCTGCGATCACTTGACCCACTTTGCCATCCTCATGTCAGTTTCTCCCCACAACATACCCGATTCCTCTGTTCATTTGTTTTCCTTGAGTCTGATAACATACTTCGGATGCATTGTCAGCATCATCTGCCTCATCATGAGCTTCTTGACATTCATTTTTATCAAAAGTTTGAACAGCGACCGCGACACGATCCACCGCCATCTTTTTATCACCCTCTGCCTCTCTGAAGCCATATTCCTTCACAGCATCTCTCCATACAACACTCCTTTGT…
comp30272_c0	jgi|Helro1|188506	1.93e-56	genemark-SCF_092672-processed-gene-0.19-mRNA-1	0	gi|187663979|sp|Q1L8X9.2|VGLU3_DANRE	RecName: Full=Vesicular glutamate transporter 3; Short=VGluT3; AltName: Full=Solute carrier family 17 member 8	1.6e-08	0	0.127	0	0.264	0.066	0.205	0.481	0.152	0.048	0.379	0	0	GTGCCGGATTCTGGTTCGCCATGTTGATGACAGCCGGTGCAGCCGACAGACTCCACAGCTACGGAGTACTTCCGGTCACTCACGTGAGGAAAGTTATGAATAGCGTCGGATGTGTGGTTTCCTCCTGCATGCTTTTGTCAGTGATGTTCATCGGCTGCCAGCAAAGACGGGGACTACTCTACATCTCCATCTTGGGTCTTTCCTTTGCTGGCATCCAGTACAGTGGAGCTCTCGTGGCCCCCTTGGATCTGTCATCCAGGTATTCGGCCGTTTTGATTGGCATCAGTGGCATAGCAAGGGCATCCGTCAGGTTCGTCATTCCATCATTTGCTGCTCTCCTCTTGAGGCACAACCAGGAAACTGGCCACGTGGACGACTTCAAGGGCTACGAGATTCTGA…
comp5348_c0								0	0	0	0	5.899	0	0.255	0.479	2.282	0	0	0	ACGGATAGGTCAGCTCAACTCTCGAATGATATAACATCGGTGAGCTTCATGAGATTTATAAACTCATCATTCGAACCAAAACTTAAAATATCAGATCTCACAAAGAAACAAAATAAAAAGAGTATTTTTTCAAATGTTTATTTGGATAAATCCTAAAACAACCTTTATCCAAAAATAGTAAGAAAAACAACAACAATCCAAAAGGGCAACTCTGAAGGAAACTTATCCAGCTGATTGAGCTGCCTAAGAAATTAATTTAAACAATGGAACTAAAGGTAACACTGATGTTAAGATATGTTTCAAG
comp35991_c0								0	0	0	0.283	0	0	0	0	0	0	0	0.612	ATAGGACCGTCTGCGTGCATATATGTCGAATATTCCTATAACAAATGAATTTATATGAATTTGACTAGATCGGAAAAAAATTAAAATGTCATTAGAAACATATTAGAAAATATTAATTTTATTACTAAAGGCTTTAATGAATTATAATACATTTGGAGTGTCAAAGAAAGCAGGCATTGTATTTTGTATTGACTTATAACTACTGTGGTAGCAGCTATAGCCTGTGCTGCGGGGCCCGG
comp21573_c0			maker-SCF_092838-snap-gene-1.90-mRNA-1	5.51e-109	gi|130551|sp|P16423.1|POLR_DROME	RecName: Full=Retrovirus-related Pol polyprotein from type-2 retrotransposable element R2DM; AltName: Full=Retrovirus-related Pol polyprotein from type II retrotransposable element R2DM; Includes: RecName: Full=Protease; Includes: RecName: Full=Reverse transcriptase; Includes: RecName: Full=Endonuclease	7.77e-06	0	0.225	0.813	0.501	0.486	0.281	0.505	0.425	1.445	0.431	0.027	0	TTCCTCGTTGTCTCAGTTCTAAATCTTTCAGTGCCATCACATGAGATTCCTCTTCATTCCATCTGCATTTCCAATAACTTTTTCCTGATCGTTTGGCATGACACTGGGTGGTCTTTCATGAAGTTTTGCCCTCCTAGCTGTTCCGAACTCTGCACTACAAAATTCAAACTTCTGTTGGACAACAGGCGGTATCTCCGAAGAACCACAACAATCTTTCACCTGTATGAGAACTTCCGAGGTGCGTGAACGGGTCTGCATTGTTTACCTTTTGTT
comp22451_c1	jgi|Helro1|185707	5.63e-130	genemark-SCF_091888-processed-gene-0.30-mRNA-1	7.11e-152	gi|12229953|sp|Q9Z2U1.1|PSA5_MOUSE	RecName: Full=Proteasome subunit alpha type-5; AltName: Full=Macropain zeta chain; AltName: Full=Multicatalytic endopeptidase complex zeta chain; AltName: Full=Proteasome zeta chain	1.19e-111	7.789	4.535	7.493	4.154	2.775	4.884	10.251	6.096	6.341	4.826	10.267	3.447	GCCACAATCCTTCTGAAGGCCATCATCTTTCTCGTGGGATCTTCCTGTTTGATGATGCTGAGTTGATGAATCTGTCGTATTGATGAATCAAATGGTTGCCGAATAAAATGGAAACTTTATTTACATTTTTCTTTTAATCTGGGCGAACTCGAAGATTGAAGATTTGAAGATTTTGGTTGTTCTGTTTTCGAGCGATGAAGTTGTTAGTTGGTTTGGCGGTCCTTCACATTTGTTTATTCTGTCAAATTCTAAGCGAGGAGAAGCATATTTCCAACGGAGATCAAGAAAAAGATAATGGCCTTCAGAAGGATTGTGGCTGCAAAGAAACAAATCGTTTGGATAATACTTTACAAAATGAAGACTTATCTCAGTCAAAACCGAATGGAAAGCAGCATCTTT…
comp25550_c0	jgi|Helro1|103917	1.36e-128	maker-SCF_000215-snap-gene-0.47-mRNA-1	0	gi|281185484|sp|P24928.2|RPB1_HUMAN	RecName: Full=DNA-directed RNA polymerase II subunit RPB1; Short=RNA polymerase II subunit B1; AltName: Full=DNA-directed RNA polymerase II subunit A; AltName: Full=DNA-directed RNA polymerase III largest subunit; AltName: Full=RNA-directed RNA polymerase II subunit RPB1	1.73e-99	4.231	6.193	7.446	1.708	3.198	1.37	4.411	7.394	7.093	6.918	2.642	4.039	ATTATAGCCCTACAAGCCCTGCCTATAGTCCTAGCAGTCCCAGATATTCACCAAGTTCCCCAAGATATTCCCCATCCTACACACCAAGCTCTCCTGCATATACTCCTACTTCACCTGCTTATAATCTCTCATCTCCCAGCTACTCACCTACTCATGCTTATCCATCTGGAAGTCCCCAATCTCCATCCAGTCCTGTCTATAGTCCATCAAGTCCTGTCCATTCTCCTTCCAGTATGGACAAATTTGCTTCTAGCTCGGGGTATTCCCCTTCTGGACCTAAATACACCCCAACCAGCCCTACTTATTCTCACTCTACCCCAAAGCACACTCCATCCAGTCCCCAGTATTCAGGAGTAATGGAAGAGGATAGTGATGATGACGATGATTATGAAGATTGAT…
comp23556_c1	jgi|Helro1|166085	1.46e-16						7.336	7.077	7.6	7.894	16.299	6.949	10.683	3.663	2.442	7.436	0.76	4.433	CTTGTTTCCACTCCTGTTCGTACCCAGAGATATCTCATCCAATAAGAGGCTCTTCAGGTCCATGCAGTTGGAGTCAATCATTGACTGAACATCAGAGAGGGCCTCGAGCTGGTCTTGCGCCATGATGTTGTCCATGCCACCCTGGATGTATGAAGAGGAGAGGCATCTGCTAAATTCCTCAACCTGAGCCACATGTTTTGAGACTCTCTTGAGTGTCAAGATGGTGACATCTGGAGTAAGGAGAAGTGCTGATTTGGTCAGAGACTCCACTTGATCAGATAACTGGGCTGAAGCAGAAAGCATATTTGTGCTGTGCAAATACAGACTGTCTGATGTTCTCATAATGCCCACAGCTTTCAACTCTTCCTGGATCTGTTTTATTATCATGAGGAGTTGTTT…
comp26088_c1			maker-SCF_092464-snap-gene-0.32-mRNA-1	0	gi|81867214|sp|Q8VHN7.1|GPR98_MOUSE	RecName: Full=G-protein coupled receptor 98; AltName: Full=Monogenic audiogenic seizure susceptibility protein 1; AltName: Full=Neurepin; AltName: Full=Very large G-protein coupled receptor 1; Flags: Precursor	1.17e-113	8.239	8.086	10.164	4.492	3.084	3.349	5.643	10.003	6.615	8.442	3.05	1.521	TGTGTTTTTGCATTTAAATGAATATCCATTCTCTCCCTCCTTAAAAAGGATGATGTCGTCTGCTTTATCATCCTGTTCCCTCATCACGTTCGTTGTGAAGCACATTAAAGTTAAGGACATTGAAACCATGTCTTGGAAACAATTCGAAGATATGGGGTCCCTCACGTTGTCCCTTCAAAGTATTTATGACTTTTCCTCATCTGAGCAGTGTTCCAAGGTTTTGCTTGTCATTTACAAATCACTTTTGTGGTTCAGAACAAGTGATGCTGACTTGAATTATCTCAACAACAAGCTCATCTACTTCAACACGTATTCAAATGGAAGGCAGGAAGCTCTGAAGTTGGTGAAAAATATTTTCTACTCATTCAAGACCAACTCACTTCCTTCTCAATTGTCCAA…
comp16271_c0			genemark-SCF_091832-processed-gene-0.26-mRNA-1	6.53e-97				0.775	0.989	2.088	0.319	0.052	1.126	0.596	0.752	2.856	1.59	0.48	2.417	TTAGATTCGCGATGACCGAACCCAAGACCATTGTCACAAGTCCGAGCATCATCAAGATCGGAAATTCGTTAGACAAAATGTCCCCCGTAACGCTTATACAGCAGGGAAAACTATTCAAGCTCTCTAGTCTCAGCCAGGAAGGCGCGTTCACAGGCTTGACGACGGTGGACAAGGATGGGAAACCCCAGAGGCAGTCCATCAGGAGGATATTTCTCAGCAAAGTGAAAAGAGAGGCAGACGACACGACAACAAACCTACTCAACCAGCACGACAGCCACATCCACCATCACAACAACAACAACAACTTAGATGATGGTGGTGACATGATGAACAACGAGATATCGGCTTCCGTCGGCAGCAACTTCCAGCTGAACAGAGATTCGCTCGACTCGACCTCCA…
comp24137_c1	jgi|Helro1|91246	1.02e-59	maker-SCF_090630-snap-gene-0.50-mRNA-1	7.4e-118	gi|334302887|sp|Q9UJX0.3|OSGI1_HUMAN	RecName: Full=Oxidative stress-induced growth inhibitor 1; AltName: Full=Ovary, kidney and liver protein 38; Short=huOKL38; AltName: Full=Pregnancy-induced growth inhibitor OKL38	1.93e-34	6.029	5.024	6.377	6.066	1.192	5.054	5.121	6.131	12.316	7.389	1.832	2.215	CTTTGTGTTTGAGGTAGGATTGCTTGTTGTGGGATTTAACTCAAAGGAATTTACTTGTCTGCTTTGGTGAAAGTAAAGGCTAATTAAAGTTTATTCAATTAAACATGTAATTATTTAATTGGGGGGGTATAAAAATGTAGGAATTCGGACTATTTACCGAGGCAGGTTCAGTAGTGGACAATTTCTGTAATTTTTACCGGCCCAGGTGATCATACAGGAGTGCGACAAGGAAGAGAAAACAGTCATCCAATCTTCTCTGGCAGTTGTGCTCATTGGTTCCAGACCTAATCTGTCCTTCCTGGACGAGGGGATAACTCAGTTTTTGTATAAAAAGTTCAGAACGACGAAGAGCTCATCGAGACTTCTTGTCGACGTTGATCCACTGAGTTACAAAAGTAG…
comp19980_c0			maker-SCF_090580-snap-gene-0.19-mRNA-1	1.4e-167				0.481	0.792	1.274	1.535	0.118	2.719	0.736	0.434	0.42	0.629	0.031	1.111	TGTAGCTGATATTTTCCAGCCAATCAGCAGAGGTCTCTTTGGTCTGAACGCCCTCGAGACTGTGACATCTGGCCTGAGGGGAGGCGGCATTCCGACGATCTCTCACGCTCGGCATGCTGCACCTCCTCGAATTCCTCAAGGAAAGCATCGACGACGAATCGTCTTGAAACCGAGGGTCGGAAGAATTTATAAGGCAGCAAAAAAGAGAGAAACAGATGAATGAGCACCAACCTGCCACTAATGATCAATTGCAGCCAATGAGAGGAGATGAGAGCTTGCAACAGCACGACCCGAACCTTGTCGGCAGTGCACAGAGATATTCGTGCATGTATGCCGGGAGTCGACCGAACGATCGACCGCCTGCCGATCGGGCCGGGCCGCCGGGTCCCTCGTTTTCCT…
comp5850_c0								0	0	0	0	7.675	0	0	1.155	0.943	1.347	0	0	TTTTACTTTGACGTGAGCTTGGAGATGAGGTTGATTTCGAATTGTAATCCTTCTCGACCTTTCGTAGTCGCTTCGATGCACCCGTCATCTGAGTAACATTGCGTCATTCTTTTGTTAGCGATATTCCGGAGCATCAGGGTGACGGCACAGTATTCTACATCGTAGTTTACTTGCAAATAAAGCACTGCATTTGTAGTGTATCGACATTTTAATTTTATCATCTTTGTCAGAACCATAAGGTTTTAACCCTCTACATTCATCCTCTTTTAATAAGAATATACCCAGACCTCAAACACAAAGTTTAGGTAA
comp24406_c0	jgi|Helro1|180975	1.18e-33	snap-masked-SCF_196790-processed-gene-0.4-mRNA-1	4.02e-175	gi|1099384244|sp|O16374.4|GALT1_CAEEL	RecName: Full=Beta-1,4-galactosyltransferase galt-1	8.55e-06	17.041	11.649	22.912	42.504	25.344	34.874	28.955	15.937	15.57	16.225	175.463	38.968	TGCAGCGCAACATAGAGCCTACTTGAGAATGACAGAACAAGAATTCACAAGACTTCCACTAGACATTCTTTCACAAACTCTTTTTGGGTTGCTTCTCACATGCTTTGGAGTGTCAACTGTGGTTGGAACCTTCAAGGAAATAAGGGCTGTTGCAGACCTTGAAAAACGAACTTGGGATTCTGTAAATTCCAGGACATCATTCTGTGTGGGTAAATCATTCATTGCAGAAAAATTTTTTTCCTC
comp22430_c0	jgi|Helro1|101473	0	maker-SCF_090792-snap-gene-0.22-mRNA-1	0	gi|2494888|sp|Q27954.1|COPA_BOVIN	RecName: Full=Coatomer subunit alpha; AltName: Full=Alpha-coat protein; Short=Alpha-COP; AltName: Full=HEP-COP; Short=HEPCOP; Contains: RecName: Full=Xenin; AltName: Full=Xenopsin-related peptide; Contains: RecName: Full=Proxenin	0	15.712	14.685	10.372	14.052	5.053	21.074	19.417	13.826	12.042	16.067	3.506	2.175	ATTCTCCTATCTCATATTAGAACCGTGACTGTGGACCTGTTTCTCCACACGGTAAATATGAGATAGGAGGTTACGATTTTGGTACTAGTTCACTTTTAAATCAAAATTATTTTTATTTTATTTCACAATCGCTTTGAAACGGTCATAACATTCGTTGAATCATCTCGCGACATGTCCGACCAGGAATCCAAGGCTACAGGAGTCTTGAAACCTGATGAAGATGGAAAAAAACTACAAAAGGAAGAATGGAAAAAAAGATTGACGCCTTTGCAATATTGTATATGCCGGGAGAGTGACACTGAAAGACCTTTCAGTGGTGCTTTTGTGGATCATTTTGAGCTTGGAACGTACACTTGCACTTGTTGTGGGACAGAGCTCTTTGAGAGTGAAACAAAGTAC…
comp36276_c0								0.71	0.234	0.207	0	0	0	0.4	0	0.178	0	0	0	ACCCTGAAGGTCATCACCATGTCCTGAAATCAACATTAACTTATGACAAAGGAAAGAAGTAAATTGAACTTTTGCAACTATGATCTCCTGCATTTGAATTAGCAGTTTACATTAAGTCACTTGAGAAGTTGAAAATTAGACTGATAAATTAGAAGACATGTAAATTTGATCACAAGTCAAAAATAATTTCAAAAACTGCAAAATAGCAAAACATCAAGAGTCAGAGTAATTGCCTGCATATGTTTAGTTATCAATGCATATATTGTTCATATAAGTTCAGAAATTTTCAAACTCAAGACATAAACAATGATATATGTACATCTATTACAAATAAATATAAAGGCATGGTGAAACTGAATGTCCCTAAAAATAAGTCAGTTATGATTTATAATA
comp19790_c0								4.824	0.832	6.247	0.327	1.324	0.933	0.609	0.992	5.202	0.334	0.428	0	GATGATTTCACTTATTTAAAATATAGGATTTGTAAGGATGTTTGAATATGGATATGGATTCAGAATTTCAATTAAAGTAATAGCTGGATTGAAGCTTCAAAGAATTTTAGTTTAGATTTTCTGTTAAGCATCTGAATTTAGTCTATCAGCAAGTATATTCCATACAAAAACCAGATGTCAGTAAGAAGTTTGATTCCAATGCAAAGTTCAGAACTAGTTGGAAATGAATGTAATGAGTCCACTAAAACGTTCGCATGCATTAAAGAGGCTTGAAATGCTTTGAAGTCAATCACACTTCTCATAGTGTTCATTTTACATTGTCACCATATTCAAAACCATATTGGGATGAAGTTGATAA
comp26081_c0	jgi|Helro1|68275	2.79e-105	genemark-SCF_089771-processed-gene-0.8-mRNA-1	0	gi|1375381471|sp|P18433.3|PTPRA_HUMAN	RecName: Full=Receptor-type tyrosine-protein phosphatase alpha; Short=Protein-tyrosine phosphatase alpha; Short=R-PTP-alpha; Flags: Precursor	5.62e-53	17.112	16.188	66.327	19.863	12.161	35.9	18.522	46.189	20.058	22.013	112.022	87.616	TACCACAAGCCAATTGGAAGTGCTTTGTCCATGTGCACAGTGATCGGAAAAATAGGTATCATCAATTCCATCAACAGCTTTATCTGCCGTGTATTGGTTATGTAATTGTCGGATTGTCAAATAATTACGAACCGAACAAAATTCCCGCAAATGGTTCTTACATCGTGTGTGGTCAGCTTGGTTCAGCTTTTCCATTAAAAAAGAAAGTGATTATTTCTTGTCCAAACAACACACCAGCCATGCAGTTCGTTATGCTTCTACAGCCAGACAGCAAAAGTGGTTACCTCACACTAAGCGAACTGGAAGTTTATGAAAACGCCCTTATCAATTTCAACCCTTTTGTTGGTTGCTTTGAATCATTTGTAGACAAAATGGAAAATAACTTTCAACTAGAGCAAC…
comp21448_c0	jgi|Helro1|188556	1.19e-92	maker-SCF_092694-snap-gene-1.72-mRNA-1	8.81e-163	gi|341941201|sp|Q9CWD8.2|NUBPL_MOUSE	RecName: Full=Iron-sulfur protein NUBPL; AltName: Full=Nucleotide-binding protein-like; Flags: Precursor	1.57e-98	7.702	5.936	6.591	9.211	12.404	8.95	7.637	4.446	4.475	5.529	3.119	4.984	CGTATCAAAAATGCAAACGTAAACAAGCTGTTGAAAGTGTTTCCATGATTTAAAAGTGCAAATTATGTTAATGAATTAATTACTTATCATTTCTTTGAAACATTAGAAGATACGTCATGAATTAAAATAAATTAATAAAATTTGTTTGGCGTTACCAAATTTTTAGAGTAAACATTTAATACAGATAATTTGAGACGTTATAGTCTAAATTAGTACAAAGTGATCTACTACATTTTCAAGACATGTTGTCTCAACAAAATTATTTGTTAGCTTGACCAAATAGAAGAAGCCCTTAAGCACAGCACTTCAGAGGATCTCTTGCAGCTGAAAACAGATCTCCAGGAGCTCATAAATCTGACTGAAGGAAGTCTCTTATCATTGAAGAAAAGTAACTTGTTA…
comp25982_c0	jgi|Helro1|117205	1.44e-149	maker-SCF_091894-snap-gene-0.14-mRNA-2	0	gi|410516916|sp|P97570.2|PLPL9_RAT	RecName: Full=85/88 kDa calcium-independent phospholipase A2; Short=CaI-PLA2; AltName: Full=Group VI phospholipase A2; Short=GVI PLA2; AltName: Full=Intracellular membrane-associated calcium-independent phospholipase A2 beta; Short=iPLA2-beta; AltName: Full=Patatin-like phospholipase domain-containing protein 9; Short=PNPLA9	6.24e-120	14.337	17.597	8.953	15.871	25.426	11.738	11.746	9.229	7.669	12.263	13.642	6.09	CGCCTCCGGATTCGCCATTTGTTTTCTTCTTCTTGTTCCCGATATCGGTTTCGGAAGCATCCAGTCAGGAAGGTGTTCTTAACTGCTTATTTCACCTATCTTCTAGACCTTCGACTCATTTAATGTATCCAATAAATATTGCATTGGTAAATACAAGAAAAAATGTGCGCTCTAAAAAGGCAGTTTGAGTGCAGAAAAGTCAAGTTTCAAATTGCTATTCTAGATAAGTCCTTGTCATGTCTTTCATAATATCACGAAGGAGGTAAAAAAAAACATTTTAAAAAATATCGACCAAATTATCTGCTGTGGAATGAAATGAATGCAGGCTGATGCGGAATAAAATGATTGATGAATGGCCCACATAATAGCGATAAAAATCACAATGACACGTCTGCAAAC…
comp24705_c3	jgi|Helro1|86766	0	genemark-SCF_090530-processed-gene-0.2-mRNA-1	0	gi|1703012|sp|P49902.1|5NTC_HUMAN	RecName: Full=Cytosolic purine 5'-nucleotidase; AltName: Full=Cytosolic 5'-nucleotidase II	0	20.689	21.13	21.714	14.402	6.288	17.418	19.933	21.235	16.428	23.105	104.994	17.256	AAGCCATGAGGTAAGTTTCTGGCTCATAACAATTTTTTTCTTAGATTTATTGTGTTTTGACAATTTGATATACAAGAACTGTGTTTTTTTTGTTGAAGCCAATTTTGCTGAGAGCTGCACCGTTAAAATGAGTTCACAATCAGAAGCTAATTCTGCTACTTCCAACGCTTCGTCGCCGACGCATAGCAAGCCACCTTCCTCATATAGGAGCATGAGCATTGAGTTGTTGAACAGTACAGGGATGGGTGACTTAACAGTTGGTAAAACTTACAAAAGGGAGGCCAGTCACAGGATATTTGTAAACAGAAGTTTGCATTTGGAGAAAATAAAATTCTTTGGATTTGACATGGATTACACACTGGCAGTTTATAAGTCTCCTCAGATGGAGTCACTGGGCTT…
comp51279_c0	jgi|Helro1|194454	1.81e-12	snap-masked-SCF_087244-processed-gene-0.1-mRNA-1	1.18e-06	gi|123322257|sp|Q0AVM2.1|HBD_SYNWW	RecName: Full=3-hydroxybutyryl-CoA dehydrogenase	5.25e-23	0	0	0	0	0	0	0	0	0	1.848	0	0	ATGGGTGCTGGTATAGCAGAAGTAATGAGCAAACACTATGATGTTGTTGTAAGAGATATCAGCGAAGAATTTGTTGAAAAAGGAAAAAGTACTATTACTAAATCTTTTGAGAAATCAGTTGCAAAAGAAAGAATGACAGCTGAACAAAAAGATGAATATCTAGGTAGATTAAACTTTACAACAGATGTAAATGAACTTAAAGATTGTGATCTTATTGTAGAAGCAGCAAGTGAAAATCCAGAAATCAAAAAATCTATTTTCAAAGAGCTATGTGAACTTTGTGATG
comp31051_c0	jgi|Helro1|173775	6.8e-11	genemark-SCF_091287-processed-gene-0.4-mRNA-1	3.26e-162	gi|24418715|sp|Q8WYN3.1|CSRN3_HUMAN	RecName: Full=Cysteine/serine-rich nuclear protein 3; Short=CSRNP-3; AltName: Full=Protein FAM130A2; AltName: Full=TGF-beta-induced apoptosis protein 2; Short=TAIP-2	8.5e-15	0.075	0.293	0.368	0	0.231	0.039	0.255	0.382	0.037	0.397	0	0	TGATCCAGGGGAACGTCCGTGACGACGTTGTCGTCGTCGCTGCCGCACGTCGGAGAAGCCGTTCCTGTTTGATCTCGAGTCAAAATGTCTTCCGACGTCAAGAGATGTTGGAGGTCTGGCGGATGGTCGTGGACTCTGAGGTTGTCACATGCGGCTTCCTCTTCAAGACTTCTGTTTCCGACTTCAGAGCCATCGCAAGCGACTTCAACGACTTTGCAGCTACCGACATCGTCGTCGCCGTTCGTTGCAATGACGGAATTGTCGTCCTCGACCGCCTGCTGTTCCGAAGAATAGCTCGTGACGACCAGGAAACGACCGTCGCCGTCGGCCGTCAAACTCCTTCCGACGTGCTCGTCCTCGTCCTCCGACCGAGCCTTGGTGATCGCGTCTTTACGGGGA…
comp2782_c0								0	0.208	0.753	1.653	2.223	0.831	1.221	1.213	0	3.032	0	0	TTTTCCATGGTGTACATTTTATTTCCCCATCCACAATAATCGAGAAAGGCAGAGTAATAATGCAAATATAACTTGTAAATTACATAAAATTTTCTCAAAATAAAAACCACTGTATTAAAATGACAATAGCAAATTAAAAGTGTTGACATCAAGTGATTAGACACTGCCAAAAAAGAGAAGCGTGTTACGGCTCGCATTCGATGTTTGGATACACATGCGACAAAAGCTTTACACGTACGAGCAGTTAATATGTGATGAAAGCTCCAAGCAACATACCTTAAGGCACAGAGAGCAGCCATACT
comp8641_c0			snap-masked-SCF_091680-processed-gene-0.15-mRNA-1	0.003				0.927	0.797	0.604	0.196	0.21	0.381	0.66	0.2	0.701	0.329	0	0	GATGATGATGATGATGAAATGATGCAATAATTATTTACTTGGTTGTAATGGCAGTGATGATTGTAATTGTGGAGGTGCACGAGGTTAAAGTGTGCTCGATACGTTTAGGTAATGAAGAACATCTAAGCTATCTCAGAGAGGTCTGTAATTCTTTGTCATTCAATGTTACTGCTTTTTGAGGCGGCCGTATTTTGTTGTGTTTTTTTGTTTTGTTCGTTTTAATCTTCCAGTCTTTGATTGCTTTGCCGAGCGTGCAGGACGTCGTCGCTTTCGACCGAGGAATGCACAAAGAACGTCGATCGGAAGTTCGACGGAGGAGGGAAGACGCCGTCGTCTCGGTCGTCTGCCGGTCGTCGTTCTCCTCGACCGGTCCTCGCTTCTCTTTTTGTTCGCAGGAAC…
comp23600_c0	jgi|Helro1|65239	1.26e-158	snap-masked-SCF_089592-processed-gene-0.1-mRNA-1	0	gi|59798973|sp|Q9H0K1.1|SIK2_HUMAN	RecName: Full=Serine/threonine-protein kinase SIK2; AltName: Full=Qin-induced kinase; AltName: Full=Salt-inducible kinase 2; Short=SIK-2; AltName: Full=Serine/threonine-protein kinase SNF1-like kinase 2	2.98e-119	10.455	13.507	14.253	7.298	5.343	9.075	9.163	9.591	18.303	10.132	0.633	2.266	AGAAGAAACCTAAGACGTCTTACAGAAAGATTATAGAAATGCCATGTCACACAAGTATAGGATCACAGCCAGGAAAGCGTGAGTGTACGTGTAAAAGTATTTGTGCACGGAAGTCTTTCATTTGATCCTCCACATAAGAAGAAGGCAAGATAAGGTGAGATGGGTATGTTTTGAAGACGTAATACTCACTACAACGATGTAATCTGTTTTGCATCTCATTTCAGTGAGACCCGGGGAGTGATTTTGCTTTTTAGAAAAAAAAAAAAAATAGATCTTGAAATGCAACTAACCAAAGCATAGAAAACCGCTAACTGGTCGTAACGAGAATTTCACTGAAAACATTGATTCTATGTAGCATGCATATTCGAGGAATAGCGGCTTCTAATTCAGTCGTTCTTG…
comp15126_c0	jgi|Helro1|192448	9.41e-05	maker-SCF_091764-snap-gene-1.58-mRNA-1	1.63e-68				0	0.275	0.249	0	0.345	0	0	0	3.177	0.317	0	0	CTTTGTGTTTGAAGCCGAAATAATTACTCAAATGATTTCATCAATAAGCCTACATTCGCAGTAAGGCATGGGTGCATCTCTACAGTCTGAGCCGTTGAGGCAATCATCCTTTGTTATCTTGCATACACTGCCAGGAGGGTCTTGTCCCTCGGTCACTTGCGAACCAGGATGTACAGAGTATTTAAGTCCGATCAGCAGGTGCCCTGCATGTAATTGCACGCAGGTGGATCCATGCAAGACTCATCAGTGTCCACAAGGGCAGATTTGTGTTGTTTCAAAGATATCTTGCAATGAAAGTATTGGCTGCACTGGCTTGCCCTTATGCCTTGATGTGACAACAACGAAAACAACTCCTCCAATAATCTGTACCAGGCCTTATTGCGATAGTCCTTGTTCTAT…
comp26041_c4	jgi|Helro1|84161	1.02e-21	maker-SCF_092550-snap-gene-0.103-mRNA-1	8.05e-104	gi|67460576|sp|Q8VHS5.1|ASB16_MOUSE	RecName: Full=Ankyrin repeat and SOCS box protein 16; Short=ASB-16	0.041	2.171	2.767	2.582	11.153	4.273	7.777	6.195	2.713	3.458	3.669	1.572	2.101	TACTTCTTTCTATTTGTTTGGGTTGTTTGTTTTGGCATGCAAACTATGTTCCTGGTAATTATAATTGAAGCATTCCAAGCTGTGAGAAAAGAAAACCAATTCAAAAAGAATGACTACGAGGTTGGGGAATACATCATCGACAAGTTCAAAGGGCTTCTTGGAAGAAATTAGAGAAAGATTTGCAATTTCTCTTTGAAACAACGTTTGACACATTCCACATTTCACCTTATCACATTAGTAAGAAACCTCACCAATTTATTAAAACAATTTACATAACTGTAAATTAGAATCAGTCAATTTAGGACTTTGGTTTTGTTACTTGAAACATAAACTTGCATTTAAAATATGAGACAATGGACAAATTAGTTTTTATTTTCAGAAATATGCCTTATAGACAAA…
comp22589_c0	jgi|Helro1|76062	1.04e-129	maker-SCF_092473-snap-gene-1.40-mRNA-1	0	gi|125415|sp|P21613.1|KINH_DORPE	RecName: Full=Kinesin heavy chain	8.84e-115	3.745	4.414	6.562	5.088	7.629	5.078	2.706	3.377	4.315	4.1	13.616	4.131	CATTCCAATGAGTTTAAAAATAATAGCCAACAACATGGTGTTGATGTAATTTAAAATTCATGCTTTTTTATTTATTGACTCTAAGAATTCTTGACATAATATCTTAATTAATTATAGCTTAACTAATCTTATGAACTTTTATAATTATTTCAAATGCACATCAGCACATATCCTTATAATTAAAAGTCCTAACAAAAGTTTCTGGAGCCTTCTCAAAATCATTACCACAAATTATGCAACCATGCAATTACATTTTAACGTCCAAAATTAAAAGAAGGATTTCATATTATTTCCATTGCTTAATTGGTCTGTTGAACCAAGAAATAGAATTGAAAGATAAGTGGCCAAAAATTACAAGCGACTTATACCTTTTTCGGTCTTTTAAAGCCCCTTCCTTTG…
comp19195_c0			maker-SCF_092382-snap-gene-0.66-mRNA-2	8.92e-57	gi|82176676|sp|Q7ZXV8.1|ZN207_XENLA	RecName: Full=BUB3-interacting and GLEBS motif-containing protein ZNF207; Short=BuGZ; Short=xBuGZ; AltName: Full=Zinc finger protein 207	1.96e-31	4.575	6.721	4.491	2.316	3.056	2.347	4.749	6.019	5.826	5.743	0.042	0.159	TGCTTTCTGATGCTGCAACAGGATCTTTTCGTCATCAAACTCCCTGTTGCAATACCAACACCAAGGCTTCATTGGCTTCTTCTTTTTTCGTCCCATATTTAAAATTTAAAAAACAAAAGTGTAAAAAGATAACAATTCAATTCAATGTACGTGCGACGAACCGACCAATCTCTTATAACGAACATCCACTTGACGAAGCTAAGAACACCAAAGAAAGAAAAACCAGAAGGGCCAAGGAAATCAGGATTCTGAGCAAGGGGGAGATTCCGACAGCGAAGACGAGGGACCCAGCAGCAAGCCGCAGCAGTCGACGGTCAAGACCACTGCCAACCCCGTTCCCAGCATGGTGCCTGGGATGATGGTGCCAGGCATGATGCACATGATGCCACCCATGATGCC…
comp7027_c0	jgi|Helro1|171191	1.09e-65	maker-SCF_090807-snap-gene-0.33-mRNA-1	3.49e-67	gi|74797781|sp|Q7JQ32.1|GC76C_DROME	RecName: Full=Receptor-type guanylate cyclase Gyc76C; AltName: Full=DrGC-1; Flags: Precursor	1.03e-42	0	0.798	0	0.277	0	0.575	0.778	0	0	0.179	0	0	GAAAGATATGCTCACAATTTAGAGTGGGTCGTCCAACAAAGAACTGAATATTTGGTTGAGGAAAAGAGAAAAACCGATCTTCTGCTGCAAAACATGCTACCCTCTTTCGTGGCTGAAGAATTGAAAGCCGGTCGCAAAGTGGAGCCACGGATGTACGACATGGCAACGGTCTACTTTTCTGATATCGTCGGCTTCACGACACTTTCATCTCAAAGCACGCCATTGCAAATAGTCAACCTCCTCAACGACCTCTATGGAGCCTTCGATGACACCATTGCCAAGCACAACGTGTACAAGGTAGAGACGATTGGTGATGCATACATGGTGGTGAGTGGTTTGCCA
comp24730_c0	jgi|Helro1|76744	2.67e-175	genemark-SCF_090682-processed-gene-0.6-mRNA-1	0	gi|75041493|sp|Q5R814.1|PRP4B_PONAB	RecName: Full=Serine/threonine-protein kinase PRP4 homolog; AltName: Full=PRP4 pre-mRNA-processing factor 4 homolog	2.56e-176	27.171	37.208	22.658	23.48	20.037	14.995	27.407	24.268	18.234	35.776	15.782	4.829	TTTTAATTTTCAGAACCGTTTATTTCATCATATAACAAACAAGCCCCAAATATTTATTCTTAAACATCAACTTTTAAGAGCTATAGTTTGTAATTATCCATAACAAGATGTACCAAGGAGAATAATGTACTTTTCCTAAAAATCACAGTTTATCGTGAATGAATGGGTGGCTGAGTGCCTGGCTAATAGAAAGCCTCTTGGGGGCATCAAGAACCAACAGTTTCTCCAAGAAATCTTTCAACTGGGCGACTTTCATCATCTGGTCTTCGGGCAATCTCTGCCATTTACCCCAACAAGGACCTACTGTCCGAGCTCGTCGGGTGTCAGAGATTGC
comp21940_c0	jgi|Helro1|115766	0	genemark-SCF_000010-processed-gene-0.7-mRNA-1	0	gi|510791480|sp|F1LYQ8.2|FARP1_RAT	RecName: Full=FERM, ARHGEF and pleckstrin domain-containing protein 1; AltName: Full=FERM, RhoGEF and pleckstrin domain-containing protein 1	4.14e-98	11.568	10.528	8.946	7.264	9.441	9.83	9.164	9.533	10.956	14.313	4.338	7.109	CTTTGTGTTTGAGAGGGCTATGGTTGTTTAGGTGGGGAGATTTGTAGTTATGTAATCTCAGGAATTTTATTTCTACAATTTCTAACTAATTCTATTGGATTGTAAACCCTTTATATTTTCGGATATGTAATCGTACTCTGGCCATCGAAGGGACCATTTGTACTACTTAACTTGCACTTTCTCTTGAAGTATTCTGTGCATTAATCTAGAAAGTATATGTTTCGAAAACATATTGTTTGTTGATTTATGTTTTGTCCAGCGTCTTTGAAGTCATTACGAACTAGATAATAAACTCTGATCAAGGCAAATTGTTGGACTCTAGGGCAGTCATTCATCCCTGAATTGCGTTATGTTTGTCACCGTTTGAAGTCAACAATGTCTAGCAACAGTGGGACACCA…
comp23153_c0	jgi|Helro1|79813	7.51e-05	maker-SCF_092407-snap-gene-2.86-mRNA-1	1.45e-08	gi|48428250|sp|Q8CQD9.1|PLS_STAES	RecName: Full=Accumulation-associated protein; Flags: Precursor	0.000877	15.248	2.55	17.769	2.477	0	3.32	5.461	17.981	15.382	6.563	0	0.542	TTTCCTGCCTTCACCACTTAAACCCGGCAGACCTTTGGGTCCCTGGTCTCCTGGATCACCTGGCAATCCATCCAAGCCATCCAAACCTTTGTTACCTTTCAATCCAAGAAAACCAGGATTTCCTGGTAATCCTGGAGATCCTCTGAGCCCTTGAAGACCTGGTAGACCGGGTGGTCCATCTCTTCCTGTAGGACCTGGATCACCTAGATCACCTTTGACACCTATGACAGGCACAATTGGAACCAAATCTCCTGGTTCACCTTTCTGACCTGTATCACCTGGTGACCCATCCCATCCAGGAAAACCCTTGGGTCCTGGAATTCCTGGTATTCCATTTTGTCCTTTTCTTCCTTTAGGCCCAGGGGGACCAGTCAGGCCATTCAAACCCGGGCGTCCAGGC
comp17598_c0	jgi|Helro1|141185	4.09e-58	genemark-SCF_089718-processed-gene-0.3-mRNA-1	1.26e-68	gi|2497565|sp|Q62371.2|DDR2_MOUSE	RecName: Full=Discoidin domain-containing receptor 2; Short=Discoidin domain receptor 2; AltName: Full=CD167 antigen-like family member B; AltName: Full=Neurotrophic tyrosine kinase, receptor-related 3; AltName: Full=Receptor protein-tyrosine kinase TKT; AltName: Full=Tyrosine-protein kinase TYRO10; AltName: CD_antigen=CD167b; Flags: Precursor	1.08e-49	1.953	1.029	0.237	0	0	0.229	1.194	0.836	0.563	1.106	2.676	0	GTAGATGTGGTAAGTGCGGTCGATTACTATCGGGTTCAGGGTCAGGCCGTGCTTCCGGTCAGGTGGATGGCTTGGGAGTCTGTCCTGTTGGAAAAGTACAGCAACAAAAGCGACGTCTGGTCCTTCGCTGTGACCCTCTGGGAAATCCTGACGAGGGCAGAGAGACGACCCTACGACCACCTAAGCGACCCCCAGGTCGTCAAGAACATCCTTCGACTCGG
comp23991_c0	jgi|Helro1|188112	1.14e-66	maker-SCF_000145-snap-gene-0.71-mRNA-1	2.97e-73				79.412	51.673	122.094	50.165	7.109	70.08	66.618	102.104	245.378	123.076	53.341	17.906	CCCTCCTCCTTTAGGAGGTCTGGCAGCGATGGACGAGGTAGCGAAATACAGTATGAGAACAAATAGTCCTTCCATGACAGTGAAACACTAAATATGAAACACATACCTGGAAATAGGGAACATCAACGTGGGGGAAGACTTCAACATGTCAATGGATGTTCTTCCAAGTCCACTCAGCCACAACGGCATCCTGCTCTCCATCGGTTCAGAACCAAACTTCGGATATTACGAGTGGAAGACTAAGGCTGTCAACACTCAATTCTTAGTCGTCGAATTCATATTTTCTGCATTGGCTCTGACAGTGAAAGCCTTGAACACGGAACATCTTCAACAGATTGAAGTTTACAAAACTTATCCCGTTCCTTATAAAATAGACGACGCCAGGTGGCATTCAGTTAA…
comp20571_c0	jgi|Helro1|182792	3.92e-59	snap-masked-SCF_082776-processed-gene-0.1-mRNA-1	6.18e-86				4.435	1.75	3.428	0.115	0	0.845	1.898	3.089	0.303	1.31	0.624	19.109	CAACAACAGCAACAACAACAACTCTACCGTCAGCACGACGATATCAACAACCACAGACTGGTGCAAAGTGGACAGCGGCTATTATACTGTGACTGCACCGAACGGATCAAGCCACGAAGTTTACCTGAGTTTCAGGAGGGACGGTACCGTATGGCTGAGGATTGGCAAGGACTCGACCCAGGATTGGAGGTACAGAGAAGAGGTGAGGTCGAAGTTCAAAATCATCCTCCTGACCCAGGACGTCACAAATTTCTTGGAGCAGCTCAACTACACCGACCAATGCGTCCTCACTGACCTTGAACTCGACGTGAAGGTCAACAGCGGAGTTCGACCTTTTCACCTGGATGTTTACCTGCCCAAGTCGAAGCAGAACAGGGTCATCCTCTTCCGTCACAACAG…
comp21015_c1			genemark-SCF_063378-processed-gene-0.0-mRNA-1	1.68e-26	gi|730248|sp|P38718.1|MPC2_RAT	RecName: Full=Mitochondrial pyruvate carrier 2; AltName: Full=Brain protein 44; AltName: Full=Protein 0-44	1.32e-12	10.366	8.128	14.8	13.998	8.308	14.849	15.734	12.307	13.841	8.935	9.124	11.865	TTTTTTTACTGGAGCAGCAATTTATTACGTACCACTTTTATTCCCGGATTTATTCACACAAGTCGATGGCAAACAAAAGAATATTAAAATCAGACAAAGGAGACAAGCACTTGCTACTCTTCACATCTTCAATGGAGGAGTTGAACCTACTTTCATCGACTATAACCTTAATTACAATATTTTATTCTCATCCTTTTTCTGATCATTTCCACATTTTTTATGCAAAAAAAATAAAATAAATATTTTTAAAATAAAGATGTTCTCAGAATGTTGTAGAGATGAGTAAACAAGTTTAAAATTATCACTACAAATTAGCAAAATAACGAAGAACAAATATCTTTACAAATCAATTACTTGTACACAATCCCTCTGCTCGTGAGATATCAAGAACAATACCAT…
comp22746_c0	jgi|Helro1|142800	2.38e-88	maker-SCF_092838-snap-gene-2.92-mRNA-1	0	gi|143458429|sp|Q9P2F6.2|RHG20_HUMAN	RecName: Full=Rho GTPase-activating protein 20; AltName: Full=Rho-type GTPase-activating protein 20	5.29e-16	4.33	4.794	3.858	6.596	14.17	7.621	4.288	4.057	4.358	5.814	21.262	0.764	AGATGACTTGCAACAAGTTTCTATATTTTGAATAAATAAACTTGTTGCAAGTCATCTTTGTCCTCTGAGTGTAGAGGCATTATTTTTCCTAAGACAGTTTACTATTTACTATTTACAGGCTATTGTTTTGTAATGACAACATTTATTACTATTACTAATAATAATAATACATTTTTAAAAGAATAACTTTGTTTTATCTGAGGCAAATAAATTTGAACAATAAACAATCACTTTGTGCAGTCTGGGCAATGGAGCAGAGATAAATTAGTGATGTACTTGTACAAGTACTTGTCCACAACTCATTGGTACTTGTACTTGATTGATCCTTGAGTACTTGAGCCTCAGCACACGGTCCCATGTTTGGTTAAATTTACTATACAAGATGCACCCAGCTTTTAG…
comp31120_c0			maker-SCF_090429-snap-gene-0.22-mRNA-1	7.92e-26				0.523	0	2.464	0	3.188	0	0.37	0.784	0	0.389	0	0	GTCGATGATGAGGACGAGTAAACTGTCCTTGTCATACGAGAAGGAGTCACATATGACTGGGTCACAACTGGCTTTGTGTAGTGACGGTAATATCCGTACGATGGAGACAGTCCAGAAGTGTTCAAGGAGTACGAATAGTTGGATGAGCTTCCACTGGAAGGACCACTGTACACCATTGAATGGTAGGGTGGCTGGGGTGCCACTGCATAATCGTAGGCCGGAGGTGGTGAAGAGT
comp26335_c2			maker-SCF_091557-snap-gene-0.64-mRNA-1	2.26e-75	gi|125987842|sp|Q9JMH9.2|MY18A_MOUSE	RecName: Full=Unconventional myosin-XVIIIa; AltName: Full=Molecule associated with JAK3 N-terminus; Short=MAJN; AltName: Full=Myosin containing a PDZ domain; AltName: Full=Surfactant protein receptor SP-R210; Short=SP-R210	0.00018	3.555	3.222	3.031	6.671	3.177	2.894	2.744	3.504	3.125	2.02	0	0.64	GAATGTGCTCTAGAGATGGCCTGAAATATGATTGGAATATAACTGATATTGATGACGGAGTTAAAGAAATCACAAAATATTCTAAATTCATTGTTGACAGCTTATTTCATCTCTTTCAGGAAATCGATAAAAACCCGTTGATGCAATTGCGAAGACATACCAATTACGACATCGGTTCGTATCTCTCAGAAGACAATAATTGTTCAGATTATCTGACTTTTAAAGAGGAAACTGTTGAACTGGTGAAGAAATACTTCGGAAATTCAAACTATTTTGTTGATGAAAACGATGAAACTTCACAAGAGACCTTTCGTGAAGGAAAGATTATTTCTTGTTACCACCAATTCATGAAAGGTTTGCAATTACTGGACTCACTACATGTCATATGGCTGATGATAG…
comp24135_c0								1.406	1.029	1.513	1.102	0.7	1.584	1.5	2.399	4.232	1.446	4.443	1.987	CAAGTGGATGGCACTGGAGAGCCTGGAGAGTTTCATATTCACCATTAAGTCCGATGTCTGGTCCTTCGGTGTGTTGATGTGGGAGGTGATGACGAGAGGAGTGACGCCTTATCCTGACGTCGGAATCTTCGAAACAAGGGACTATTTGGCATCTGGAAGGAGACTTAGAAAGCCCAAGTACTGCCCAGAAAATGTTTACGACATCATGATGAGGTGCTGGAGCGAAATCCCCGATCAGAGACCGTCCTTCGTGGACCTCGTGAACGACATCGAGATCATGCTCAATCCGCCAAGGAAGACCAGCTCTTCGACGGAAGTCAACTACCTCAACCAGTTGGACATGCAAGAGGGATCGAGCGATGGGGATTACTTAAGGCCCTTCTAAGGACGACGAGCGGT…
comp11994_c0			snap-masked-SCF_089711-processed-gene-0.10-mRNA-1	3.07e-93				0	0	0	0.177	0	0.18	0.242	2.299	0.656	1.322	0	0	AGAATGTCACAATGATAGGACGGGGACCCTTACTGCCGGATATTCTATAACAATTGACGATATCATTGTTGGTGATGTCAAGTTTCATCCCCGACCTGCAACAGTCTATTACAGCACGGATTGTGTCCTGTCTATGTGACCTGAGCACAACCCCTACAGCGTCTTCAGAAGTCGATGCTGCCTCAGCATGTGATGTTTCAGGCAATCCATGTATTACGAGGTTATTTGATCTGGATTGCATTTCCAGATTGTCAACCCTGATTTTTAGACCTCGATTTTCTTCAACTATTTTGTTGAATCCTTCTGTCATAGACCTCAGCTCACTTCTGACAGCCTCGGAAACCAGATTTGCAATTTCCTGTTTAATGATCTCTCTCATCATTCTTTCGATACTGGGCA…
comp17564_c0			snap-masked-SCF_092694-processed-gene-1.29-mRNA-1	4.42e-80				11.255	12.074	22.955	24.832	13.499	24.069	25.883	17.421	18.348	15.929	11.103	11.027	CAAAAAACATGTTCTACTAAATATAGTGTCAACTCTAAATGAACAAACATGATTGATTCAAGTATTCAACGTGAGCTAAATAAATGAAATTATTGAATACCTGTCACGTCTAAAAGGCACATAGCAAGCAGAGAAATGAAACAAATAAGATAAATAACCGTCCGGTAGAACGATCAAAACAACCGAATAGCAGAAAATCGTCTATAGAAATCCAAAACATGAATGCCAATGTAGACTTAAAAACAAAAGATTCATCATTTTTATGGTGGGCCTCTCACACTTTTGCAATTTCAACCTTTTCAAGGTCATAAGGAATCTCTTCATAAATGCTCTCCTGTTTGTCTGTCTCTTTGGACTTCAAGAACTTCTGCATGCTCTCGTCAATGTAAATGTTCTCAA…
comp25117_c0	jgi|Helro1|172489	1.18e-45	maker-SCF_092042-snap-gene-0.31-mRNA-1	0	gi|341941975|sp|Q6QI06.2|RICTR_MOUSE	RecName: Full=Rapamycin-insensitive companion of mTOR; AltName: Full=AVO3 homolog; Short=mAVO3; AltName: Full=Protein pianissimo	6.47e-70	2.826	3.026	1.898	1.707	2.712	2.204	2.819	3.202	1.547	1.656	0	0.984	TTTGCACGACAAGGAGAGGAATGCACCATTCCGCGAACATCGGCAGACGACACCTCATGGGGATCCTCAGGAAACTCGTGCAGAACTGAGAGGCTTTCTCGGACGTCGAGACGAGGGCCTCCCTCAGGATTTTCCGTCCCTCTGAGGAGTTCGAGTAGTCCAGGGAGGACACCATGAGCTTGATGACGATGTCCGAGGAGGAGGCCGAAGAGGCTATGAGAGAGAACGAGTCGTAGATCTTGGAAGTTCCGAGCAAGTGGTTGCCCTTCTTGGAGGACGAGAGGCGACCTATCATGAGGAAGTACATCTGACTGCAAGAACCAATCAGGGATGAGGGATTCATCAAAGACTCCGAGACATTCGACCTTTCGATGACCTTGACTAGGTGGGAGTTGATGT…
comp20281_c0	jgi|Helro1|161829	8.9e-53	genemark-SCF_091953-processed-gene-1.33-mRNA-1	1.43e-123	gi|232034|sp|P30151.3|EF1B_XENLA	RecName: Full=Elongation factor 1-beta; Short=EF-1-beta; AltName: Full=p30	3.96e-53	20.765	18.716	36.717	53.074	19.554	34.297	40.15	24.303	15.624	11.613	24.186	39.887	CTCGATAAAAGTCTGTATATTTAAAAAATTTTTAGATTCCCTAAATTTAAAGAATGCAAAATGTGATATTCGAGACATCACCTCAATAACCGCAGAATACGGACGCAAGATCACCGTAAATAAGTACAAAACACAAACCACTCCTTATTCCATTACTGACTTCTCAGTTATTTCACCACATAAAATCTGGCAATTTTGAAGGTAACCAAGCCAGACAATGCCTACAATGCAAAATGCTGGCCTATGTACCAGATATAAATTGCCCTTCAGTCGAAGATGTAGTCATAATAATCAAAACCACTTTCAGTTGCTATAATAATTCCACTCCAAAACAAGCACAAAAATTAACATTTAAATCTCATGCAAGTTTATTCAACAACAATGTGGTTAATTCTATAA…
comp20642_c0	jgi|Helro1|110500	0.007	maker-SCF_089883-snap-gene-0.11-mRNA-1	3.78e-67	gi|17366682|sp|Q9BXK1.1|KLF16_HUMAN	RecName: Full=Krueppel-like factor 16; AltName: Full=Basic transcription element-binding protein 4; Short=BTE-binding protein 4; AltName: Full=Novel Sp1-like zinc finger transcription factor 2; AltName: Full=Transcription factor BTEB4; AltName: Full=Transcription factor NSLP2	0.032	0.038	0.773	0.415	1.48	0.468	1.105	0.598	0.512	2.074	0.532	0	3.475	GATGACTGTGTCTGCAGTCTAGATTTGGCCTTAAGCCGTGCAGAGAAGGAATTAGGAGTTCCGAAGCTATTTAATGCCAATGAGGTGGAAACATTGGCAAGACAAAAATCTCCGGTGATACTACTTTATGCAATCGAATGTCTTTTAGCTGTGGATGGCACATTCCAGGAACCAAATTTAATTGGACGATGCATTGTTTGTGGGAATGAAGGTATGTGTAATACTTGTTGGCACAGTTATAAAGCATAAGGAACATTTAGACTGTTTATTGCTGCATCTCCTAGAGGCACTTTATGGTTCAAACTGGGTTGCTAATAAGTAATGCCTGTTCCTTTTATCGTTCATAACCAGAACATAAACCCTCTGGGCCATTTTGCATCTTTAAAATTTGAGTATTAC…
comp21058_c0	jgi|Helro1|189566	3.76e-54	genemark-SCF_090707-processed-gene-0.18-mRNA-1	0				6.381	6.717	21.126	17.007	11.698	13.992	10.811	11.18	15.61	11.495	46.706	27.615	GACAGCTTTGAGGAAAACCGCCTTTCCCGCAGATTCTTCGACTTCATCAGGCATTTCGTCCAAATTTCCCATTCCGAATACTGCGGCCAAAGTTTTAAAGGCTACGATGTATAATGGTTTTTCCGCCGATGCGTATTCTGTCAAAAGTATCCTCAAGGCAAAAGAAAATCCAACATAAATAAATATGAAAACAAATATGAAACTGATGAAATATTTGCTTAAGGAGCTCTGCAGAGAAACGACGAACCCGTGCCAGTGACTGCAAAATGAAATGAATAAAGCCGACCTCAACCACCCAACAATGAAAATAACAGCCACCAATTGAAAGTAACTTTCAGGCAATTTTTGGAAGGCGACAATGAAAACCCACAGAAATATAGATATTAATATCATGAGGTC…
comp22191_c0	jgi|Helro1|159218	1.15e-52	maker-SCF_092308-snap-gene-1.58-mRNA-1	0	gi|81875848|sp|Q8BZG5.1|RRNAD_MOUSE	RecName: Full=Protein RRNAD1	7.63e-06	1.865	0.706	1.232	0.916	0.186	0.586	0.614	0.788	1.158	0.514	0	1.542	TTGCTGCTATTGGCAAGCTAACGTGGCGTCAAGTTAAAGGGGCAAAACTCATCAAAATAAAGTCATAACAATTCGCATTAGTCAACATCAGCAAAGTTAGTCAGTCATGGATGGAAGACGACATATAACCACCAACTTCCGCTAAAATATAAGAATATTTAATTAGCCGCCAAAGCAAAGCAGGAAAAATCAGTTGTTCATCATACTATACCGGAGCTATACAATTATACTTTTCACTTGGAATCTTGTTCATTTCGGAATATCTCTAATAATAAGAGAGCAAGTCTAGGAAAAGTAGTAATTTCAATAATATACTTTTAGTGCAATAAATGAGCCAAATGAAATATAAACTCTATCTTTTGAGTTGTGACATGAGAAATCACAATATTTGACAAATAC…
comp23271_c0	jgi|Helro1|84161	2.84e-17	genemark-SCF_092550-processed-gene-0.11-mRNA-1	4.25e-93				0.961	1.246	1.989	2.875	0.974	1.659	0.802	1.69	3.054	1.683	0.612	0	ACCCAGTTTCATATTATCTGGAAATGAGGCTGACACAGGAGTCAGGAACCTGATAGATGGAAAGAGAAAGGAAATTGCCACAGGAAGTATCAATAACTATATTTTGGCTGTTGACAAGTGCCTCGGTCCATTAACATTTCTCAGGATATGGCATGACAACTCTGGTAAGGGCTCAAAAAAAGGGTGGTTTTTGGATCAAGTTGAAGTGACAGATGTCCAGACGGGTGAAAGGTATTTCTTTGTGTGTGCCCAATGGATGGCAGTGGAGGAAGGGGATGGAATGATTGAAAGAGTGATTCCTGTTGCTGGAAAAGAAGACATGACTCAATTTGGACAGCTGTTTTCTCACAGTGTTCGAAAAAAGTTCTCTAATGACCATCTTTGGTTTTCTGTATTCAG…
comp25291_c0	jgi|Helro1|187003	0	maker-SCF_000229-snap-gene-0.57-mRNA-1	0	gi|68565039|sp|Q6PD03.1|2A5A_MOUSE	RecName: Full=Serine/threonine-protein phosphatase 2A 56 kDa regulatory subunit alpha isoform; AltName: Full=PP2A B subunit isoform B'-alpha; AltName: Full=PP2A B subunit isoform B56-alpha; AltName: Full=PP2A B subunit isoform PR61-alpha; Short=PR61alpha; AltName: Full=PP2A B subunit isoform R5-alpha	0	2.374	2.198	4.372	2.104	4.276	1.515	2.421	2.889	3.656	2.665	3.655	5.638	TTAAAGAAGCATATGTCAGTCATACATTGTACTGCCAAGATGTTTCCATGTCTCAGTTGTCCAAAAAGATTTGCCTCAAAAACTCGGCTCAAGAGGCACGAAGCCGTACACGAGAAGAAGAGATGCGACAGGTGCAGCAAGCTTCTAGAAGGACAGAGGGCTTATAAGAATCATTTGAAAACCTCCTGTGGGGTGTCCAGCTTCCCCATCCAAGACGATGCTTCCTTCCCCTTTGGCGACCCCCTCATCGCCAACATCACTCTCGAGATGCTCCGCGCTCAGACTCTGTGATGGTGCTTTGACTACACGGTGCAGTGAGGAGCCATAAATCATGCTATTTCCTGTACTTTGAGCTGGTTTTGGATGTTGGTTACTCATACCACTGTTTAAAATGCCATA…
comp27501_c0								0	0	0	0	0	0	0	0	0	0	0	0.126	AGGCCTTGTTCTGAGCCCTGACATGTGCTTGGGCACTGGTGGGCCTGGGCTTCTGAGGTGGCCTCCTGCCCTGATCAGGGACCCTCCCCGCTTTCCTGGGCCTCTCAGTTGAACAAAGCAGCAAAACAAAGGCAGTTTTATATGAAAGATTAGAAGCCTGGAATAATCAGGCTTTTTAAATGATGTAATTCCCACTGTAATAGCATAGGGATTTTGGAAGCAGCTGCTGGTGGCTTGGGACATCAGTGGGGCCAAGGGTTCTCTGTCCCTGGTTCAACTGTGATTTGGCTTTCCCGTGTCTTTCCTGGTGATGCCTTGTTTGGGGTTCTGTGGGTTTGGGTGGGAAGAGGGCCATCTGCCTGAATGTAACCTGCTAGCTCTCCGAAGGCCCTGCGGGCC…
comp25507_c1	jgi|Helro1|187875	6.09e-60	maker-SCF_091858-snap-gene-0.51-mRNA-1	0	gi|166215588|sp|Q27J81.2|INF2_HUMAN	RecName: Full=Inverted formin-2; AltName: Full=HBEBP2-binding protein C	7.27e-31	1.268	0.841	0.344	0.327	1.572	1.316	0.398	2.325	2.761	0.75	0	0	GATTGTTTTGATTCTGCAAACACTTCACACTGAACTTCTAAGTCCTCGTGATCAGATGTTCGAAGGGCTTCAATGATTTCCAATATATTCAAGCCAATAAATTCGTTTCTTATCTCCGCTCGTTCGCCGACATCTTCGTAAGAGTCAATGAGACAATTAACGAAAGCAAGGACTGAAGTAGTGTAATCCAAAGACAATTGGTTCTTGAGTTCATTAACCATGAAACTGAACCTATGCCGTTGGTATTTGATCACCTTAAAACTCTCAACTGCCTCCAAACAAGACCTGAAACCCTCCTCTGACGACGCGCAAAGTGCTGCCATAAGATCAAACACCTGCTTCTTCACTCCAACATTTGTGGAATCTAAAGCTTTAATGAGGCTCTTGCAGTAATCCTTG…
comp8056_c0								0.321	0.105	0.717	0.342	0	0.085	0.199	0.501	0.396	0.115	0	0	GGGAAAGAGTTTGTTTCAATTGTAATATTGATGGTGGATCGCTGATCTATTTTATAAAGTCAAAACTAACATAAACATGTTAAAGTACAACGAGTCTTCAGAAATGTCTTTTGGACGGAAGTGTTTAAAATGGAAACATGTTTAAGCAGGAAATACTTACTATTTGGCATAACTGAAGGATGCAGTATCAGAGAAGCGAAGCAAAGAGTTAATTCCATCAGCATGTCGATACCTGCATGGCTGCGAATTAATTTTTAAATGAGGTAGCAACAACGTGCAAAACCTAGGCGAAACTTTACCTATGTTCAGATTTGGTATTTCTGGTGCATTGATAAAACACGTGCCGAATGTCATACATATTTTTTGCGAGTTTTTTTTATTTCGTCAGGGTTATTCATA…
comp22692_c1	jgi|Helro1|172150	1.41e-26	genemark-SCF_091158-processed-gene-0.9-mRNA-1	1.13e-132	gi|47117884|sp|Q01819.2|CONN_DROME	RecName: Full=Connectin; Flags: Precursor	5.78e-21	9.618	10.385	5.405	2.383	6.732	4.412	8.068	7.108	3.906	6.411	1.357	0.662	TCCCTCCTAGCTTCAGGGTCTCCAGTTTGTTGCCGATGACCCTTGACAAAGGGGCCTCTTCCTTTCCGTCGAAAGACATGGAAAACGAGTGCCCGGAGAACTCGGAATTCTGCTTGAATCGATCCCGAGATTTAATACCCTGCAGAGACGTGATGCTGTTTTTGTCAAGATCCAGAAGCTTCAGATTCTTGAACTGGTCGATTCCTCCGAAAGTGAGCTCGTCGAGGTTCGAGATGCTATTTCCGGACAGGACCAACTCTGAAAGAGACCTGGAGTCGGAGAAGAAATTGGGTGGAAAAGTTTTGATCCTGTTGCCCCATAGGTACAGACGGCGGAGTTTTCTCGACCCCCTAAGGAGCCGTCGGGGGAGAATCGAACCCAAGTCGCACTTTCCCATCT…
comp44949_c0								0	0.754	0	0	0	0	0.303	0.291	0.405	1.148	0	0	AAAACAAAAAATAAACGAAGAAGAAGAAGAAGGAAAAATAATAGAAAAACGAAAAAGCGATCCAAAAAAGTCTCTTAATTTCATCTCTGTTCTTAATCTCCGTCTCACGAGGATGGGAGCTGGAATTTGGAGACGAGGATGAAAAGAAAAGAAAAGTTAATGAGGGATTGTTTGTTGATAATAACGATGACGGACGAACCACCATGGGGAGAGTGGGGAGATCAGAAAGAGTGGAATTGGGTAGCTTTTTCTTAACGACGAGACAAAGCAGAATT
comp23058_c0	jgi|Helro1|189739	2.29e-39	snap-masked-SCF_090992-processed-gene-0.20-mRNA-1	7.17e-106	gi|74734297|sp|Q9NP66.1|HM20A_HUMAN	RecName: Full=High mobility group protein 20A; AltName: Full=HMG box-containing protein 20A; AltName: Full=HMG domain-containing protein 1; AltName: Full=HMG domain-containing protein HMGX1	8.58e-41	7.416	8.062	5.377	11.088	11.018	6.616	11.017	5.511	5.419	6.375	0.835	2.831	CTCTTTGTCTCGTTCGGCCTCGTCCAAATATCTCTGCTTCTCAGATGATGGCAGTTTGGCCCATTCTCCTGCAAGGATTTTTGTGATTTCATGGAACGGAACACCCGGATTTTCTGCTCGAATCTTTTCGCGGACGCCGTTCGTGAACCTCACGTAACCCGTCAGAGGCAACTTCGGAGCATTCGCATCTTTTGGAATCTTCCTCTTCTTGCCTTTCGATAAAGCTTTTCTTCTCTCTTGTCCATCCACTTCAGGAGGCAGTCCTCCATCTAATGAATGATCCATGTCTTCTAAAAGGTGATGCATTGTAGAACTGGGTCCATCAGATGTATTACACATTGAGTTTGTAATATTTTGACCAAATTGATCTGGTTTTTCAGATTGCTGCTGCATCGGCGT…
comp12201_c0								0.501	0	0.805	0.751	0	0	0.403	0	0	3.713	0	0	CAAATGCAGATAATGCACCACCACGCAAATGCAGGTGATGCACTGCCACATGGAGAAGTATTATTATACTCTGCCAATGAAAAATTCAGACCTACTGGCTGGTGAATGGGATGCATGATGGCAGTGATGATAATGATAAAGATGATGATCATGAATGCAAGGATGCTCATCAGTTAGCGATCACCGAGCAATTAAAAAGTTGCTGAAGTGTTATTAGGTCCTTGAATCCATTAAATTAGCAGCCATGAATATCAACTTCGTTCAACTTCTTGCTAATGCAGAGCTTTTCAGAGAACATTTTCTCATCCCTTTGATTTGAGGTGAACATCGGACATA
comp23316_c0	jgi|Helro1|109253	0	snap-masked-SCF_090639-processed-gene-0.43-mRNA-1	0	gi|129308|sp|P22059.1|OSBP1_HUMAN	RecName: Full=Oxysterol-binding protein 1	0	7.381	8.367	8.39	6.02	3.282	5.444	7.654	5.999	8.506	6.967	2.474	5.802	GTGTTTGAGCGCTTACTGTCTTAATACTAGCCTCGCTTCCCAAGCAAAGCATACTTTCTGCAAAAATAGGAAAATCTCAAACTTTTCGCGACAGTTGTTGAAATGCGATCTGAAAATGTCCTAAAAAACTTCAACCATCTCATTCAACATTCTCGTCACGTGTTATTCTGCAATTTCCCAACCAATAGCCCCAAAAAGCGAGTTCTTGTGCAGATAAGTAGGCCAGACTGCTTCCAAACTGGAGATTTGCACCAACAGCCTTTACAAAATACAAGTCAAATGAGAAAGTCCTCATTAATTGCCATGAATGGGGAGCAAATAAAACAATCCTTGAACAATGTCAGCCTTCGCTCTATTAAGTTATTAAGTTTCAATTAATTTACAAAACCACAAGTCAAT…
comp40829_c0			maker-SCF_091832-snap-gene-0.97-mRNA-1	3.11e-42				0	0	0	0	0	0	0	0.252	0	0.244	0	0	GCTCTTTCGTGATCACAGGAAAGCCAAACCAGTACTGGTCAGAAGCAAAGTCTCAAGAAAGAGCATCAGGACAAACCTCAAAGCCTCAAGAAACTGGACCCCTCTCCAAGGGCAACGAAAAGCCGGTCGGCTCCGATAACAGCTCGACGAGCATTTCATCTACCTACGAGTACAACAAGCATATAGCCAGTAGCAGCACTGAATGCTTGTTGGGCAACTTGGCAAAACATGAGAAAGACATGCCTTCCATAAAAAGTAGTGTTTCTGCAAAGAGTTCGCTGACGTCTTCGGTCGTGG
comp21545_c0								3.396	2.46	4.531	6.116	2.93	4.781	4.619	3.097	4.866	5.683	1.468	4.824	GCACTTCGTAGAGAATAATTTTCCAGTTCAACAAGTTCAAAAACATTGTAGGCGCGCGTTTTCACTATCTTGCTCGATAAATACGTAAAAGCCACAAAATACGTAAAATAGGTTCGAGGATCAAGCGAACAATACTGAGAAGCAGTCATTGTAACATTATAGGGTTTCGATAGCAAATTAAAAGCACATCAACAGCAGAAGATTTACAAGATAAAAAGCTACAAGAATCACGAGTTAATGACATAGAACGTGATAAATAAAAAACGACGGATTAAAGTAAAAGCGAACCAGCATCAACAAATCATTTTTTTAAGCAACATAACAGGGGCTCAAACTCACAAAGTTACAAAGGACATAGGGTCTGGGGTAGGGCTCAAAATCAAAAGGCTTCAAGTAGCA…
comp24649_c1	jgi|Helro1|108226	6.51e-08	genemark-SCF_091493-processed-gene-0.9-mRNA-1	5.63e-42				0.645	0.862	1.167	0	0.605	0.436	0	0.755	2.06	0.244	0	0	TTCAGGCGAGGTGCACAGACCTGGCATTTTTAAGCAACGTAATAAATCCCATAAAACTGGCCGTCATCGCAGCAAGGGAATTATTGCCAAAGAAATTAAAGGAAAGACAGAGTCTGCAGTTGTTGCCCCCAGGAAGAGAAAGGTCAGTCTTGAGCGTCATGACAAGAAAAATCAGCATGTACAAGCCAAAAAAAGAAAAATGGAAGAAACTTCAATGATAAAGAGAAGCAGAGGTGTAATGGGTAGTCCTCCATTCCTGGTGGTTGTTCTTCCATCATCGCAAAACTACAATTTGTT
comp25372_c0	jgi|Helro1|190223	1.98e-38	maker-SCF_208732-snap-gene-0.6-mRNA-1	3.54e-65	gi|68053264|sp|Q58CY8.1|TSN18_BOVIN	RecName: Full=Tetraspanin-18; Short=Tspan-18	0.00023	2.987	4.146	4.2	3.122	0.072	43.529	28.335	3.694	8.881	1.319	0.108	11.119	CATCATCATCATCATCATCATGCTTAAGTGCAAATCAAATGTCCCCATCCACAGAAAGACTGTATGGCAAAGACATCATATCGGGTTCAATAACTGGGAACTTCAGGGAGATCCTCGGTCCTGTCAGTTGGGCCCTCATCGTCATTGGATGTATCCTCATTGCTATTTCCATCTTCGGTTACATCGGCCTTAGTCTTGGCATCAACCTATGGACAGCATGTTGGTCAAAACGATCCAAGAGAACTACGGCGACGTGAACGACACCAACGTCATTGCGTTGTCGTGGAACCTCGTGATGCTTAAATTCAACTGCTGTGGTGCCACTGGATTCAAAGATTTCCAAGAAAATTTACAGAA
comp10709_c0								0.207	0.412	0.245	3.157	0	0.237	0.486	0.161	0	1.226	14.559	0.24	GCTTTTGCATGTGTGGTTGGTTTTAGTCCATGTTTGGAGGGATTGCTCATCCTTGTATTATCTGGCATTAGAACAAATATTTTTGGATGATTTTGTTCTTTTGGCTGGATTTTGCAGTTTTCATTGGTATGTTGGTTTCTGTTCTTTTTTTACTAGTTCAAAATTTCTTGGGGTTATCACTCCGTAATTTGTTCAATTTATCTTTCGCTAAATTCTGAAAGTTTTGGACACATGATATGTTTGAACTCTAGTGTGCAAGTCATTTGAATTCTTGGCAAGCCAATGGGACTTAGTTGTTGGGGAAAGATTTTTTCTCAAATGATTTTTGTAATGGTTTTATAAAATTAATACAGGCAATGCAATTTG
comp25755_c0	jgi|Helro1|109381	9.21e-13	maker-SCF_091743-snap-gene-0.39-mRNA-2	2.32e-61				3.627	3.473	4.013	0.478	2.295	2.25	1.415	5.55	4.676	6.884	1.145	1.633	TTTTGTACTTTCTGTTATGAGCCTATAAGGGGTGCTGGTTACTTCCAATGAACCTGTAACACTCCTACTGGCAACACCAATAAAAAGTAGCATCAACCTAACTGGAACGCACCAGGAACCCATCACGGTAACGACATTGGAAAACATTTCTTTGACCTCGGTGTTACCCACCCATGTTGAGGTCAGCCCTCCCCCCCTCAATGAGACAACAACAAAGCAACCTCAAACCACTACAACTCTCACAACTATTTTAGTGAAGACTGTGGAGGACCATCACAAGTACTACAAGTCTCAAGTGATGGCATCGGAGGAGATTTCCAAGTACTGGATCGATGAGAAGATCATGCACAAAGCTGCCAAGCATCAAACTCTGTCCGAGAGTTACAGGAGTGCAGCTA
comp15559_c0	jgi|Helro1|69873	0	maker-SCF_089444-snap-gene-0.26-mRNA-1	0	gi|75041534|sp|Q5R895.1|DPYD_PONAB	RecName: Full=Dihydropyrimidine dehydrogenase [NADP(+)]; Short=DHPDHase; Short=DPD; AltName: Full=Dihydrothymine dehydrogenase; AltName: Full=Dihydrouracil dehydrogenase	0	0.199	0.294	0.123	0.372	0	0.356	0.81	0.494	2.172	0.04	0	0	GGTTACTTATTTATACAAGCTAAACATTCCTGCAAGTCATACATTCTGATTTCTTATTGAAGATCATAGTTGCCAGTATTACTTGCATTTACATCAAAGAAGATTGGACGAAACTTGCCAAGATGAGTGAGGATGCTGGAGCAGACATCCTTGAACTTAACCTTTCCTGCCCTCATGGCATTGGAGAAAAAGGAATGGGAATGGCAT
comp18387_c0			maker-SCF_092694-snap-gene-1.38-mRNA-1	1.21e-54				0.246	0.312	1.732	0.085	0	0	0.407	2.367	0.784	2.366	0.881	0.581	AGACAAAGACATTGAAATCAATCAGACAGAAGTGTTGTGGTGCTTTTTTGCGATTTTTTTGAAGGTACGAAAAGATGGATGACGTTTGTGTATCACAAACGAAGCTTAAACTATTTCCAAACTTTTACTTTAACAAAAAAATTAGAAACATTGTAACAGGTCGGATTTATATCTCATTTAACTAAATGAATTAGCCGAACATTAGCACGTATGAAAGACGAGCTTTTGACAGTTTAATATGCATTTTGTTGTACATTGTGAGGATTTGAAAATTTCAATGAGCACATTTATCAACATTTTCAAAACAATTATCTCCACAAATACGCACAATATTAAAACTGGAAAAATTGATAACAAAAGAAAAAAGAAGAAACTTTGGTCGTTGTTGGATTTTTGAAA…
comp10803_c0			maker-SCF_090128-snap-gene-0.30-mRNA-1	8.19e-53				4.635	3.5	7.033	7.751	52.233	6.916	7.031	4.187	3.234	1.726	10.018	11.843	TTTTTGATTTTTTTTTTTTTTAACTGTAAATAAATTTTATTACCAATCAATGCAATATCAGGGATAGCGATCAAAATACCAACATCAGCATTAATAAAAACTTGATTTTCTCCAAAAAAAGAGGCTGTCTTCTCAGCAAAATTGGCAAAGTTCTTCAGGTGAAGATAACTTCACTTGAGAAACTAAAGTCATTTTATATTATAGTATATAAAAGTCTATTTATATACATTAACATATTAAAGGTAATTAGTTTTAGCGCTCAGCTATTTATAATCGTCAACATATTAAAAGTTATTCAATTTAAACCTCGTCCCAAAATGTTAGTGTGTAAACGACGAGTCTGAATCACGCATCGGACGAAAACATTCCCAATCAAAGCCAGGGAATAATGCACGAGAA…
comp26030_c0			genemark-SCF_084113-processed-gene-0.0-mRNA-1	3.58e-96				21.347	23.77	25.866	29.189	114.857	26.536	27.868	17.373	28.858	17.306	122.876	115.612	CTTTGTGTTTGACGCCGACAGACTTTTGTAATTTTTCATGAGGGTCATTGAGATCTCGACCTTGAAAATCTTGAGATTTCTTTACCTTTTCCTGCAATTGAATTTCTGTTGTTTGCACCTGGACTTCACTTTTGTTTCTGCTGGGTTCATCCATCTTCTGCTGCAGTTCAGTTGCCTCAGCTTGTGAACTTGATTGTTTCCCCTGCATTTCAACTGCTTTTGTTTTTTTCTCTCTGTTTTGTTTCACTTTTTCCAAGAATTCCATGATTTTCTCAAACTCTGTA
comp25993_c0	jgi|Helro1|78376	2.48e-61	maker-SCF_091537-snap-gene-1.50-mRNA-2	0	gi|215273969|sp|Q16832.2|DDR2_HUMAN	RecName: Full=Discoidin domain-containing receptor 2; Short=Discoidin domain receptor 2; AltName: Full=CD167 antigen-like family member B; AltName: Full=Discoidin domain-containing receptor tyrosine kinase 2; AltName: Full=Neurotrophic tyrosine kinase, receptor-related 3; AltName: Full=Receptor protein-tyrosine kinase TKT; AltName: Full=Tyrosine-protein kinase TYRO10; AltName: CD_antigen=CD167b; …	3.65e-64	4.277	3.964	3.176	1.182	11.96	3.45	2.12	2.734	8.117	4.111	4.035	4.021	GAAAGCCCGTTGATGAGGCTGAGTATACTGGAGGAAGAAGAGGCTGGGTAGAAGTAGAGAAGCCCCCGTTGGAACAGTTTGAGGTTCGAATCCTGCCGCAAACTGGCAAGGACTCGAGGAAGGTGAACAGAGACTGCCTTAAATACGTGGCCACCATTGGAGATGGAAAGTTTGGACAGGTCTACTTGTGCGAGATGCAACCCTGTAGTTCATTCAGCCATTACAGTACCCTCTCTTCCATATCCTCATGGAAGGCCCACATCAATCCTGCCTTGGTGGCCGTCAAAGTTCTTCTGGCACACACTGATCAAACATCTAGAGCGAAGTTTGAGAACGAACTGCACATCATGTCAAGGGTGAGGGACTCAAACATTGCCAACCTGGTGGGGGTGTGCACCA…
comp24505_c0	jgi|Helro1|83101	1.51e-53	genemark-SCF_101516-processed-gene-0.0-mRNA-1	0	gi|223590089|sp|Q29EP6.2|JIP3_DROPS	RecName: Full=JNK-interacting protein 3; AltName: Full=Protein sunday driver	9.17e-24	1.434	2.79	1.536	2.455	7.039	1.735	1.099	1.479	1.808	2.767	11.951	2.915	ATTTACTCTCGGAGTCCAAACTCCTTCAAATTTATTATTCAGCAAACGTAAACGCATAAGGTATCTATCCAGAGACTCCAAAACTTTAAGAAACAAAAACTGCAACTTATTTACTGAGCAAGGAGAGCAAAACCCCGACCAGAAGCAATGACTTTAAATAAAATTCTCAAACACTCTTCCAAAATTGTTACAGGCCCTTTAAATCAACCATTGCACAAAATTGACAAACAATTGCTAAACAAGAAAATGTATCACTTTTGCAAACAAGTAATGATATTGTTAAAGTGAAAGCAAGGACATTAAAACAATTACTATGAAACAATGTTTACAAGTTTCATCTTGTACTTTGCAGGAAGTAATGACGTTAGAAGTATGTTGCATAACTAGTAATGCTACCAT…
comp23317_c0	jgi|Helro1|112946	3.64e-35	maker-SCF_104062-snap-gene-0.3-mRNA-1	8.65e-130	gi|341942089|sp|Q9JJL8.2|SYSM_MOUSE	RecName: Full=Serine--tRNA ligase, mitochondrial; AltName: Full=SerRSmt; AltName: Full=Seryl-tRNA synthetase; Short=SerRS; AltName: Full=Seryl-tRNA(Ser/Sec) synthetase; Flags: Precursor	5.35e-77	13.823	16.966	16.117	14.315	17.178	15.11	16.683	17.702	17.473	13.997	24.945	9.448	CTCAAGAAGCCATCCAGGGAACAGGCAGTTCTGACCTCTTGAGTGATGTTGAACATTCTTTGCTTGATCATTTTGTCCAATCAAGTTTGAATTTTCAATGATTGCAGAAAAATGGTCTTTCTCAGTTGACACCATTCAACCCGTTCAATGGACCCATCACAACCGGCCAATCAGTCAGCTCGGTCAAAACGTCCAACAAGAAACCGGTAACTCTCACAATGGAGGAGAAAGAGAAATTGGCTCGAGAGCAAGAGTTTCAGAATCGTTGCAAAACATCAGAAGTTCCTCTGCAACCGATTGCATCCAAATCAACAACGGCAAAAACAACTCCAAAAGATCTCACATCCACCCTCATCAACAACAACCTTTCCATGCTTTCATCGCAAGCTCCAACCTTCA…
comp23040_c0			maker-SCF_091628-snap-gene-1.97-mRNA-1	0				36.364	29.56	32.616	15.188	42.465	23.357	18.384	28.614	32.139	18.482	63.762	94.561	GTTTTCAGATATTAACTCTACGAAATAACTTAAATAATGAAAAAAAAACAACAAATTTGTAAACCTTTTATTTAAATATATTAAAGTATGTTAAATATACGACTATACTGCTCGTCCTTCAAATCGTCTGCTTTCTTTAAGCAATCAACCATGACTGTTTCGATCGAATTTACGGTTTGAAAACTTTAAGCATTTTAATATTAAAATGGTGATAAGCTTAGATTGTTCTTAATTGGGAGGCTAACTGGCCAGGCACGTAAATGGAAAACTGACACGAAAGCATATCACGAATTTCGATACATTCTAAAAATACTCTCGTTTATCTCATTGCAGCTGTGAATGATCTACAATGGAAACATCAAAACAACAGAAGGTCTGTTTCTATTGGCATCAACCATT…
comp33362_c0	jgi|Helro1|180604	2.77e-28	snap-masked-SCF_086934-processed-gene-0.6-mRNA-1	5.17e-114				0.467	0.366	0.629	0	0	0	0.298	0	0.092	0.067	0	0	TCAGATGACCTTGAACTCAATGACCTTCAACGAAAGCCAACCCACCTCGATCGTCTGCAACACCAAGGGCGGCTACCCATCCCCCACCGTCAGCCTCATGCTTAACGGCAGGAACATAACCGAGAGGTTTCACAATAAAAGAATCCTGGAGGTCGTCGGCAACAGGAGCATGAGGTCAATGAACTACAAAACGAGCAGTTGGTCTGACGACTTCTTCGTGACCTCTACAGAGGACGGATCCCTGCTTACGTGTTCCGCTTACGTCATCGACCCCAGTGACGTCATCATTGCCAGTGTGACTGTGGTGGTCAACTACAAACCAGACATTCTGTGCGAGAACCCAGCCGAAGCATATTTAGGCGAACGTGACGTCAGACTCGTCTGCTACGTCAGGGCTCG…
comp11409_c0	jgi|Helro1|138004	1.4e-21	genemark-SCF_000023-processed-gene-5.7-mRNA-1	1e-74	gi|83302802|sp|Q10984.2|FUT2_RAT	RecName: Full=Galactoside 2-alpha-L-fucosyltransferase 2; AltName: Full=Alpha 1,2-fucosyltransferase; AltName: Full=Alpha 1,2-fucosyltransferase B; AltName: Full=Alpha 1-2 fucosyltransferase; AltName: Full=Alpha(1,2)FT 2; AltName: Full=Fucosyltransferase 2; AltName: Full=GDP-L-fucose:beta-D-galactoside 2-alpha-L-fucosyltransferase 2; AltName: Full=Secretor blood group alpha-2-fucosyltransferase	2.28e-14	0	0.327	0	0.089	0	0	0	0	1.485	0.483	0	0	GATGCTCTATAAAAGAATCCAATTTGTGGTTGTTTCTAATGACAAACCTTGGATATTTTCAAATCTGAATGCACCTCTCTTTAAAGATGTCAACACCACTTCCTTCTTATTCGACATAATCCATTCGACGTCCAACAGCAGAGAACTCGAGTTTACCTTGCTTGCATCTTGCCACCACACCATCATGTCGACAGGAACATTCGGATGGTGGGCAGCATGGCTCAGTCGCGGAACCACCATTTACTACAAAGAATGGCCCAGGAAAGGTTCGCCTTTGGAGACCAAGTTCAAGAAAGAAGACTTTTTTCCCCCTGATTGGATCGGCCTTTCAAGTATAATCAGCCTGTTGAGATGTAGGAGACAACGACAACGATAATGATATAGTAATGAGAAACTCCT…
comp22314_c0	jgi|Helro1|194308	2.14e-55	maker-SCF_000023-snap-gene-3.59-mRNA-1	3.04e-115	gi|82182033|sp|Q6AZN8.1|ZNT6A_XENLA	RecName: Full=Zinc transporter 6-A; Short=ZnT-6-A; AltName: Full=Solute carrier family 30 member 6-A	2.17e-43	2.476	3.792	1.975	5.486	2.499	3.845	5.811	1.657	2.044	5.193	16.189	8.305	TGACAGTCCAGGGATGATGTGGCACAAACTCTCACTCATATCAGAAACGTGTTCTTGGAGCCAGCTGCTACTGGAAGCATCAATCACATGAATAAATGCTGGATTCTCAACTCCATACACAACAAAGAGGTGGAAAAGAAGAGCAAGCACGGTGCCCATGAGCAACCTTCCAGTATGCACATCAGGCTGCTCAATTATCCTCTCCACACTTTCTTTCATAATAAAAAATGCCCCCAACTGTGCCAACACAGTACTTGCAAATACAAAGAGGACCTCAAAACGTTCAAATCCAAAAGCATAAGCAGAGGATTGCGGCTGTTGTTTCCCCCATAGTGTGACGAGACATGTCAACATGCTGAACAAATCAAAGATTGTAAGATATGAATAGGCTGTTAGAGC…
comp291_c0			maker-SCF_092456-snap-gene-0.31-mRNA-1	1.03e-55				0	0	1.193	0.395	0	0	1.084	0	0	0	0.282	0	GGTATGAGTAAAGAATTTTTGAAATTGCAAGATGTTACTTCAAAAAACCAAAGGCACAAAATGGAGACGCAACAGGAATTGATTTATTCCTGAGTCGTGCAACTATGCTTAATATCAAGGAAAATGTTTTTGAGGAAAATGTCCAACCTGCAGTAAAATTAGACATAAGATGGGATGGAATGACCGACAAGAAAAGCATAATTTTACAAGATAATCAATTCATAAACATTTCCGAAACATCTGTCACCATGCGAAATATGTACGGCACCGATGTGAGCATTTACAGAAATAATT
comp29985_c0			snap-masked-SCF_079797-processed-gene-0.3-mRNA-1	9.88e-08				0.59	0	0	0.524	0	0	0	2.511	0.619	0	0	0	GCCGGCTCCCAGGGGCGCTTTGTGATGGTACAAGCTGGATTTCGAACACGACACGTAACAACCGTCGCTTACAGGAAGGCAAACCCTCCAAGCCAACTTGCAGGCTAAATTGTTTACAACTTGTATTTTTATAGACATAATAATTTGCCTAACATAATAATTACATAATATAGACATAATTAATTAAATACAAATAATGAGATTAAGTAATAATGAGAAGTTAACGAGGGAGTAATGAGGAGGAGGTGAATTGAGCTTCTATCTTCCATCTTCTTCCCATTGTTCCAGCAACCTCCTTGGGTTCAGCATCT
comp23626_c0	jgi|Helro1|174990	1.82e-40	maker-SCF_092079-snap-gene-0.54-mRNA-1	1.02e-131	gi|81871225|sp|Q8CFG5.1|CA2D3_RAT	RecName: Full=Voltage-dependent calcium channel subunit alpha-2/delta-3; AltName: Full=Voltage-gated calcium channel subunit alpha-2/delta-3; Contains: RecName: Full=Voltage-dependent calcium channel subunit alpha-2-3; Contains: RecName: Full=Voltage-dependent calcium channel subunit delta-3; Flags: Precursor	0.012	26.698	37.962	22.467	14.197	27.986	25.687	24.388	40.153	33.284	49.425	11.751	10.107	CAACTTCAGTGATGGATGGTTACTAAAGAGCTCGAGTCAAATAGCAAATGCTTCTAGCATGTTAGAAGAAAATGAAATGTTCCCATATCCGTCAGCGCCAAGTTCATCATCAGATGATGAAGAGGCAACAGACTTGGAAGCTTTTAGATCACTCATGTCAGACCTAATAAAAATATCCTCAAAAGAACAAGTTGAAAAGTGGAAAGAAAATTGTCTTCGGCAATCCGGTTACAATCCCGAGATGACCGTGTCGTGTCTGAGAAATATCAAGAAAGCCTATGAGCCTGGCATCAGAGGCTTCAGACCCTGCGTGCAGTCGTACGTGAGGTACATTGCCGATCCTACCAGGCTGCCTCAATCGGGGATCGTCTTCAAATGCGACCTCTGCACAAAATCGTA…
comp17751_c0	jgi|Helro1|98458	4.02e-73	maker-SCF_117676-snap-gene-0.9-mRNA-1	0	gi|5902711|sp|P96463.2|EABF_STRLI	RecName: Full=Extracellular exo-alpha-L-arabinofuranosidase; Short=ABF; AltName: Full=Arabinosidase; AltName: Full=Arabinoxylan arabinofuranohydrolase; Flags: Precursor	0.001	91.787	112.55	64.68	333.109	151.099	278.236	211.616	56.007	62.372	43.538	1149.95	499.712	AATCACGAGAGTTAATAAAAGGGGATTGTCTGGTACTTTTCTAGCAGTCGAAGCTATTTCCCAGAAACCAGCTGCACTGCAACCTGACCTTGGGAATTCAGGACAACAGCAACCAGGAGGGAACATTGGCCGTTTTATGCAACAAAAACGAATATGAGCCCCATCAGGTGTGGTACGAGGAGGTAGCCACAGGGACTATCAGGTCGAAAGCCAACGACTTATGTCTAACAGTCACAGGTTGGTCTCGTAGTTTTTATATGATGCATTTCAAATTAGGCGAATCAAGCTTTGGTAAGGTTTCTGCAAATTTATATTTTGTTCTAAAAATTTATGAAGTCAACGTCGTTTTATAAGATCGCGAGCCTGTCAACCGAAAGCATAGCAAAAACAAGAACGTCG…
comp21727_c0	jgi|Helro1|180521	0.000386	genemark-SCF_209235-processed-gene-0.1-mRNA-1	1.62e-158				2.975	1.74	4.027	0.952	2.089	1.356	0.992	5.189	7.538	7.177	1.056	0.301	TGTCTGGGTATCTGGTCGTAAGATTTACAGGCGGCGTTGGAAATATGAACCTTGGGCTTGTAATTGGACCCCGGGGGACCGTAGACGGCCGGATGATCTTGCCGGGTCTTCTCGGATTTCGAAAAATGTGCCCGAGAAGAAGCACGATTGAGAGTCATCGAACAGGTCTCGAAGTCAAAACCTTTGGGCGACGGATTGTGGAAAATGATGGCAGATTCCCTTTTAGGGAATTGGCGTTTTTTCGATATAGAGTCCCTTATGGATAGCCCCGGAGTGGACCTCTGTTTTATCGGTACCCTGGGTGGAAGAGCTGGCGGAGGGGAGTTTCCAAGTGGATTTTTGAGTTCGTTGTTATTGTTTGCTGCTTTGAAATCATCTCCTTTAAGTGCACTTGGAGAC…
comp24360_c0	jgi|Helro1|139671	5.18e-63	maker-SCF_091035-snap-gene-0.83-mRNA-1	3.71e-141	gi|49036462|sp|O55005.1|ROBO1_RAT	RecName: Full=Roundabout homolog 1; Flags: Precursor	1.3e-102	7.294	7.799	4.384	12.322	5.611	3.04	4.813	4.938	3.227	13.287	0.035	2.221	AACCACAGGATGCTCGGAGTGGGGTCCCCAATGGCAGCACAGGGCAAGGTGGCATTGCCCTCACTGGGGAGGGTCTGGTTCTGGGGTACCGTGGTTATGATTGGGGGTAATTTGTTGTAGGTTTCCTTCACAGTAAGTCTGGCCTTAGACAGTGCCGCTCCGGCAGTGCTGAGAGCTTGGCAGGTGTATTCCCCAGAGTCATCCACGATGGCTGACATTATCAAGAGGCTGCCATCCTTAAGGACTGAAAATGGTCCGTAACTCTCGCCTTGTAGCATCAGGGTCTTAATGTTCTCCTTCTTCCAGAAAATGGCAGGTTGGGGATTCCCGGTGACCAGACAGGAGAGTTGTACTTCTCTGCCGACGCCCACCACCTTGTCCTGTGGAGAGACCAGGAAT…
comp21891_c0	jgi|Helro1|103014	1.15e-28	maker-SCF_000023-snap-gene-5.80-mRNA-1	2.98e-70	gi|75040980|sp|Q5R4L9.1|SV2A_PONAB	RecName: Full=Synaptic vesicle glycoprotein 2A	1.65e-05	12.445	7.272	13.241	11.543	8.862	12.761	11.82	15.763	16.093	7.932	37.444	29.08	TCTGCAGATGCTCAGACAAAAACCTGAGCCTGTGGACCTTAAATTGCTTGGAAATGCCTCTGTCAGTATCACATTTGATATAAAATTTAAAGATATTAAAAACTAATTTGGCTAATAATCCTTGTGGATAATTAATTCAAATGTTATTATTCATTCAATCATTTAAAAATACATAATCCATAGATAAGTAAGTAATAAGGCCTTCCGGATAAGGTGGATGCTTGGCTTAATGGTATTCGTTGATCATGTTCTCGACATTGATTTGTGGCATCTATTTGTTGGTGCTAAATAATATAAGATTTGTTGATGCTTTTAAGTTGGTATATTTAGATAAATATAAACAAATCCCGGTTTTTCATTATTTTCTAAGAACCGCACCAGCAAGCAAAATAAATATCT…
comp26368_c1			maker-SCF_117425-snap-gene-0.3-mRNA-1	4.36e-137				19.386	21.911	12.888	8.371	9.791	5.704	15.654	16.908	14.65	24.212	4.037	4.86	AATGGATCAGACCCCATGTTGGCCGAGCACAGAGGGCCCGGGGAAGTCAAGCAATCTCCACTGGAGATGGGACTGAAAGGTCGTTCTCCAAGACCCCAATCTCACAGATTCCACTCATCGTCTTCATCCGATCAGGAGTCCTCTAATGAATTCGGAAGACCTTTGGTTGAGAAAAGATCAGCCGTGTCGATGCAGGGCTTGAACGACGTGGTGTCGGCTTCGCCATACCACGGCTACTATCCAGATCTGTCGCATTATCATGCCAATAGACAGCCATCCCAGCAACATCAGCAGGGCTCCTCTCCTTCTCATAATCACCATAAAGGTCTGCCGAACAGCCAGTCTCTGAGTTCTCTTCCTCTGATGCCAAACTCTGACGATGGAGTGTATCCTCTTATT…
comp25738_c1			maker-SCF_092272-snap-gene-0.88-mRNA-1	0				8.513	9.543	6.256	5.202	5.042	4.135	8.071	9.404	7.206	11.206	3.04	0.966	CTCCGGAAGAATGGAGCTTCGCAGGTTCGGTTGCATGGGTGGCTGATATGGGGACATTCTGAGTGTACTCCCCCTTCACAAAAGGACAATGGGAAGAATGTCTTTCATGCTCAGACCAAGGTTCGTCCGTGGCCTCCCAGCAGACGAGGCAGGTGTTGCAAACAAAGCACATGGCATTGAAATCTAGGTTGTCGAATAATTTTGATGACACGAAAGTTGGAGAAGAAAATCAGATGGCATCTACAGTGAACTTGGGATCAGCATGCATCATCAGCCAACCTCTGGAAATTAATTCTGAAACCTTGAGGCCTGGAAATTCCAGGAACTTCCTAGTTGTTGGAGCCAGACTGAGCTTTCAGTTTGAGCAGGAAGTATCTAAGGATTCGTCCATGACAGAAA…
comp1513_c0	jgi|Helro1|134076	3.52e-29	maker-SCF_092184-snap-gene-0.99-mRNA-1	1.39e-52	gi|122140308|sp|Q3SZZ7.1|FGL1_BOVIN	RecName: Full=Fibrinogen-like protein 1; Flags: Precursor	7e-12	0	0.474	0.61	0.175	0	1.186	0.37	0	0	0	0	0	TTCTCTCTGAAGGTCATTAAATATTGAATCAACACTAATTTGCTCACTAACCCAATTAATTAACAGCCTTATGACAGACACTGAAGATTTGCAACGTTTGTAGACTTTTACGTTACCACCACAGAACTGTCTCGCACGCGCATATCTCGTTTGTCCCATTAATATGCTGCATATTAATTGCAATAGTATGTCTATTTGATGAATTTCATTTAGCGGATGGATACAAAATACATGTCGGAGGTTATCAAGGTAACAACGGTGACGTCATCACGAAGGGTTATAATTCCGGAACTGACATGCAAGATATGAAATTTTCCACTTATGACCAAGATAATGATCTCCAAAAGTCTGCATCATGTGCGGAAATGTCTAGCAGTGGATGGTGGTTTCAGAAATGTC…
comp25017_c0	jgi|Helro1|70308	5.14e-99	maker-SCF_092395-snap-gene-0.40-mRNA-1	0	gi|122223869|sp|Q0WU02.1|MTP10_ARATH	RecName: Full=Metal tolerance protein 10; Short=AtMTP10	2.88e-40	1.292	0.576	1.273	0.427	0.172	1.261	0.642	3.633	3.36	2.071	2.748	0.567	TTTTGTCTGGGTTCAGCGTGGTTTCGTCCAATTCTTCACACAAGTTCTGTCGGTCGACGAATGGACACATTTTCTTGGCGAATTGTGAGAACTTTTCTCGATGGTGTCTTCATGCGTCAGTTTCCAAGCTTAGTTCGACCTTAAAACATCCGAGACTGGAAAATGTGGACAAGCTGAGAAGACTCGCAGGAAGTATTCCTGATCTAACGAAGGATGAAGTCAGGAAGCAGCTGTCCAAACGAGTGA
comp18794_c0			genemark-SCF_092091-processed-gene-0.33-mRNA-1	2.7e-64				0.923	1.016	0.775	1.248	2.422	2.284	0.893	0.437	1.389	3.549	10.47	0.112	ACATGCTCATAAGGAGGCACATCCTTGAGGCCAAACGCATATACGGAACCAAGAGGTGGAAAGGATAAGTAGTCTGCTAACCAAACGGAGATCAGGCACAGTTCATTCGTCTGCGTAAAGCAATTGTTGGAGAATCCAACCTCTCATCTGTCAGGTTCACGAGGCATGGTAAAGAAATTATGAGAAGAACTGAAAGTACAGTCAATGCCCATACTGATAATTTTAGCTCAAAGATCTTAGCAATATGTCGATTAAGAACATTGTGATGGCAGTGGTTTGCATATTTTTTACATTCTTGTTGATCGTCTGTGTGCAAGCGGTCTCGCTTTTCATTCCTGAACGCAAGAAACAACCTCAAAAAACGCCATCCGAGCTGACGGACACGCTCATAAGGAGGCA…
comp25832_c1	jgi|Helro1|166274	1.25e-07	genemark-SCF_096730-processed-gene-0.3-mRNA-1	5.97e-114	gi|126302585|sp|O15031.3|PLXB2_HUMAN	RecName: Full=Plexin-B2; AltName: Full=MM1; Flags: Precursor	1.99e-21	2.543	2.241	1.991	0.121	0.184	0.369	1.076	2.878	2.099	4.141	3.133	0.243	CGTCGGGTCTTGAAGTGGCCACGTAGAGGGTTGGTTCGTCGGAGATCCCCGGGGCCACGAAGGCCACGGTGGGAGACTTTCCTTCGTTGGTGGCCAAGAAGTACTCGGGATCGTCCAAGTTGTAATCGAAGGTGATCTCCGAAAGATCAGAAAGTAGCCTCGTTTGACACGCCCCCTGGAAAATGGAGCCGCACGAAATGAGCTGCTGATTGGCGTTGTCGACGAGTAGGACTTTGTTGTAGTTGTCGGTGAGCTTTGTTTCGTAGGCGTTCGAGTTGTCGCTGCAGCTGGAAAGACCGAAGTCCCTCGTGCACCTCTTGTCGTCCAATACAGGTCCCGTGCTCACCTGCTGGAGTGGGTTGAAGTTCAAGTCCAAGGAGAAGATTCCATTTGTTCCTG…
comp28373_c0	jgi|Helro1|93158	2.05e-87	genemark-SCF_092836-processed-gene-0.31-mRNA-1	2.41e-84	gi|13638228|sp|P50395.2|GDIB_HUMAN	RecName: Full=Rab GDP dissociation inhibitor beta; Short=Rab GDI beta; AltName: Full=Guanosine diphosphate dissociation inhibitor 2; Short=GDI-2	8.45e-144	0	0	0	0	0	0	0	0	0	0	0	0	GCGAGATGTGTATAAGAAATTTGATTTGGGTCAAGACGTTATAGATTTTACTGGTCATGCTCTTGCACTTTACAGAACTGATGATTACTTAGATCAACCGTGTTATGAAACCATTAATAGAATTAAACTTTACAGTGAATCTTTGGCAAGATATGGCAAAAGCCCATACCTTTATCCACTCTATGGCCTTGGAGAACTGCCCCAAGGATTTGCAAGGCTAAGTGCTATTTATGGAGGTACCTATATGCTGAATAAACCCATTGAAGAAATCATTGTACAGAATGGAAAAGTAATTGGTGTAAAATCTGAAGGAGAAATTGCTCGCTGTAAGCAGCTCATCTGTGACCCCAGCTACGTAAAAGATCGGGTAGAAAAAGTGGGCCAGGTGATCAGAGTTAT…
comp34285_c0	jgi|Helro1|65558	6.89e-33	maker-SCF_000186-snap-gene-1.94-mRNA-1	1.99e-31	gi|116242733|sp|P28070.4|PSB4_HUMAN	RecName: Full=Proteasome subunit beta type-4; AltName: Full=26 kDa prosomal protein; Short=HsBPROS26; Short=PROS-26; AltName: Full=Macropain beta chain; AltName: Full=Multicatalytic endopeptidase complex beta chain; AltName: Full=Proteasome beta chain; AltName: Full=Proteasome chain 3; Short=HsN3; Flags: Precursor	2.51e-44	0	0	0	0	0	0	0	0	0	0	0	0.387	GGCTGAGCCAAGTATGCACCATAACCAGTGGCCAGCGAAGGGGCTTCATAGGCTACACCAAGCATGTCCACATAACCGAGGAAGCTCTCTCCATCAGCATAGCCTCCGATGACCATGGTGTTCCACAAAGGGTTCATCTTCGAGCGCCGGCTGTACATGGCCCTGGTCAGCCATGAATGAATAGCTCTAGGACTATAGCTGTGTCCATCT
comp22104_c0	jgi|Helro1|161358	1.06e-31	maker-SCF_091345-snap-gene-0.65-mRNA-1	5.26e-128	gi|146325726|sp|Q9QXN0.2|SHRM3_MOUSE	RecName: Full=Protein Shroom3	1.48e-15	2.079	3.188	0.948	1.764	1.682	2.202	0.964	1.145	2.553	1.433	0.07	0.107	GATTATTTGTAATCTTTGAAGAGTATGAACCACCTGGCTTGAATGAAACCGGTGCAAACTTTTTATTCAAAAACAAGGAGAAAACGTCATCCTGTGCAAACTGAGGAGTGTTTTTCTAACACTAATACTGAAAATTCATCCTTTGTATCACCTACTGAATTACAAATTGATATTTCAAATGACAGTTATGTCCAGCCTCATGTACCAGTTAAGGACAAAATATCAAAGAATCCATCCAAAGGAGCCGGCATTGAGATTGTGAAATCTTTTGAACCGAAGAATAACAAAATAAGAAGGATGTCTGTTGAAAAAAGAGGAAAATTTTTGGAAGAAAAAGAATGTGAAGAATTTGCAATTACACTGGCCGAGAAGTTGAAGCTTGTCGATCCACAATTATCA…
comp17159_c0			snap-masked-SCF_091668-processed-gene-0.53-mRNA-1	2.95e-139				0.811	0.83	1.269	0.055	0.238	1.454	0.68	0.139	0.723	0.658	1.143	9.673	GGGAAAGGAGAAGGCTGGCCGTTTTTCCCCCGCTGCTGCTCCTGTCGTCGTCGGTGGACAGTCTCGGAGAACCATCTGAGTCCGAGTTGATGCTAGGGGAGAAGTTGTGTTGGGCGCTAGAGACAAAAGATGGAGTCAAGCAGCTCTGAGCTGGAGAGTTAAGGCCAGGGTTATTGCAGGGATTGATTGAAAACATGGCGTCGGGCGAAGAGAGTAGATTTTCCGACGGTCGGACTGCTTTCCATGAAACTCTCTCGCCTCCCTGCTTTAAATGAGTCGAACCCTTGATGATTTGCTTTTTGCATCTCGGGACCATTTGGCACCTAATGGCCTCATCTAGATGGCCTTGATTTCCAGAAAAGTTTTGACTTACTGTTTTTGCAGAATAACTTGGGAAAG…
comp26207_c0			maker-SCF_090739-snap-gene-0.20-mRNA-1	1.42e-23				11.976	9.366	20.291	13.577	92.177	16.109	7.845	27.504	30.292	20.339	42.977	14.141	AAGCTTCTCTATGTATCTATCGAAGGCCCCAATAAAGTGATGTGAACATCTTATCATACTGCAGGCGGTGTAATCATCATCGTTATCATCATAATTAACATCATAATCTTCATCTTCCGTCGAGTCCGAATCATTCCCTGATCTTGGAGAGGTTTTTAAACGATAATTGCAACAGATTCCTTTGAGGAAATTCTTCATTCTCTCTTTTTTCTCTTCTTCATCCTTCGCAGACATGAAGAACGAGTGGAGGTAGTCGGTGTGGAAGTGGTGTGACAGCCATGCAGTGATTCGTTTTTGATCAGGATGTTTGGCTTGTGGGATGTTTTTCAAATTTGAAATCCACAACAATATTACCTCACGTGCTACAATTGCTCTGTTTTTGTCTGCTACCACCTTTAA…
comp16347_c0	jgi|Helro1|161883	4.57e-06	maker-SCF_090742-snap-gene-0.33-mRNA-1	2.97e-60				1.44	0.772	0.877	0	0	0.5	0.681	0	0.622	2.473	0	0	TTGTGTTTGATAGTTTTTTTTTTAGATATCTTTGTACTTTCTTCGAATCAAACCTTCCTGAAGAGGAATATGTGCGTGGAAGATGAGGGGGGTGGGACGAGGCTGTCCTCCTCGGGCTGGGGAGGTTCTGTTCTTCTCCTCACCCTTCGAGATTTTGGATTGATGCGGGTGTAGTACAGGTATGCATAGATGATGCCAAGCACTGCACAGAGGATGCCCATCACCATCAGGGCTATTATGCCAGGTGGAAAGCTTATCATTTCTAATCGCTTGAACTCGACGTTAACAATCGCTGTTGTGGGGGGGAGTGAACATAATTTACTTCAAAAACTAAGTTGCTTGGTAAATCCTCGAAAATCTTCACTGATCCGATGACTGAAATGACCAATGACCAAATCT…
comp24746_c0	jgi|Helro1|82157	0	snap-masked-SCF_087491-processed-gene-0.5-mRNA-1	0	gi|82196684|sp|Q5U3A7.1|OPA1_DANRE	RecName: Full=Dynamin-like 120 kDa protein, mitochondrial; AltName: Full=Optic atrophy protein 1 homolog; Contains: RecName: Full=Dynamin-like 120 kDa protein, form S1; Flags: Precursor	0	2.969	4.815	2.334	2.129	3.703	3.147	3.019	1.964	1.245	2.825	0.169	1.482	TTACTTTTCTCTTTTTCTTTGTCTGAAGAAACTTTGTTAAATAAAAAGAGAAAAGTAAACTTCTTGTAGACCTTAAGAAATTAAATCATTTCTTCAAACAACATGATCTCACAGATTTTATTGGCATTCTTATATCAAAAGAAGCTTCAATCGTGCCATATTTGTCATCATATCTTTTGATGCAAGGCCCAGGTGCCTTTTCACCAAAAATGCACTTGAGCAATTCAAGAGAGACATCTTTCAAACAAGTGAATTCTGCGTCTTCGTTCGATTCGTCATCGTCGACGACGTCGTCCTCCGATTCTTCGACCACTCGAATGGAGGAACTTCACCAGGAATTGCTGCGACAACAGATGAGATACCAAAAAGAGATTGAGAAACTTGAAAAGGAGAACAGAG…
comp500_c0								0	0	0	0.195	0	0	0.268	0	0.346	0.492	0	0	TCATATAATGCATAATATAATATATAGCTCACTGGCTCTACGTTCCAAAATCAAAAAATTATGTTTTTTAAATTAGGACATCGTTACTCGATGAATATATTTGAAGTTGAGTTTTATTTTCGGGGCCATATGGCTAACCCATCCCCCCTATCCCCGATGGTGTGCCTGAAAGAAACCCTGATTGGGACTTCATTGGTCTACATTAAAGCAGCTTCGGAAAAATTAGATGAATTTCAAAGAAAAGTGCTTTGTCTTGCAATTTGAGTTAGTGGTCATTTGTGACCGTCATTTTGTTG
comp17976_c0	jgi|Helro1|108666	0	maker-SCF_000277-snap-gene-0.94-mRNA-1	3.44e-160	gi|374095423|sp|P49139.2|MAPK2_RABIT	RecName: Full=MAP kinase-activated protein kinase 2; Short=MAPK-activated protein kinase 2; Short=MAPKAP kinase 2; Short=MAPKAP-K2; Short=MAPKAPK-2; Short=MK-2; Short=MK2	4.9e-142	26.435	21.308	27.875	45.479	38.749	29.389	30.265	22.561	23.379	10.891	55.84	47.487	ACGATTATAAGATTTCCAGCAAAGTACTAGGTCTTGGCATAAATGGTAAAGTGGTTGAGTGTTCTAATAGGTCAAATGGAGAGAAATATGCTTTGAAGGCTCTTAAAGATTCCCAAAAAGCAAGGAGAGAAGTGGAACTCCACTGTATGGCCTCTGCATGTGAAAATATTGTCAAAATAGTTGATGTTTATGAAAATGTTTTTAATGGCCAAAAGTGCCTTCTTCTCATTATGGAATGTATGACAGGTGGAGAGCTATTCAACAAAATTCAAGAACATGCAGATAGTGCCTTTACTGAAAGAGAAGCTGCTCACGTAATAAATCAGATTTGTAAAGCACTTGAATTTCTTCACACTCGTGACATTGCTCACAGAGACCTGAAGCCAGAGAATTTGTTGT…
comp26060_c1			maker-SCF_092272-snap-gene-0.88-mRNA-1	0	gi|380876899|sp|O88738.2|BIRC6_MOUSE	RecName: Full=Baculoviral IAP repeat-containing protein 6; AltName: Full=BIR repeat-containing ubiquitin-conjugating enzyme; Short=BRUCE; AltName: Full=RING-type E3 ubiquitin transferase BIRC6; AltName: Full=Ubiquitin-conjugating BIR domain enzyme apollon; Short=APOLLON	2.28e-127	10.019	11.295	6.551	7.373	10.528	7.12	8.685	13.062	8.89	17.211	5.43	3.85	TTTTAATGCACTGAAATCTTTTGGTTGGCCCTCATTATCATCAACAGTGTAATAATAATAACAATTATTATTACTATTATCATCAGTAGCAATAATAATAATATTATCATCTGTTTAGTTGGTGTTCCATCATTGGCAGTTACACGACAAAGTTAAATAGAAACATAAAATCCTTTGGTTTATTACAATGAATTGCTACAATGCTTCAGTACGATCATAATGCGCTATTCTCGGCTTTGGAGCTCGCACTGAACGATATTCCCTCGTCGTCGTCATCATCGTCGTCCTCATTCTGGACTTCCTCTTCCTCTTCTTCCTCTTGCCATGAGTCAATGTTCTCAGGGACAGGAAGCTTGGAAAACTCCTCTTTCAACTGAGCATAA
comp42611_c0								0.223	0.148	0	0	0	0	0.177	0	0.456	0.166	0	0	GACATGCCGATATTTCACCTTTTCCTGGAATCAAAAACAAATGGAATATTTGCCCGTCAAACAATTTCATTTTAATAGAAACATATTATTTAATGAAAAATTAACTCGTGTCACTTTTTGCGGTGACCTCCTAATCGAGACTAAAGTTCCAGAATAATGTCATATCTAATGTTAATTTAAACTTAACTATAAATTGTCTGTTTTGTTATAAAATTATCGGCGGACAACGTTGAAGTTGTAACAGCTAGGATGTTTTTTAATCGATTGATAAAAAAATAAATAAATTTTGATTTTAAGTCAATTGACTTTATTTATTCAAACATACAAACACGCAAAATACAAACTTTATCCACA
comp18828_c0	jgi|Helro1|111355	0	maker-SCF_091162-snap-gene-0.7-mRNA-1	1.33e-160	gi|82184057|sp|Q6GMF8.1|RHDF1_DANRE	RecName: Full=Inactive rhomboid protein 1; Short=iRhom1; AltName: Full=Rhomboid family member 1	8.79e-140	0.536	0.672	2.433	1.697	2.188	1.414	1.631	1.482	1.946	0.725	4.269	0.391	TTTACGAATGAACCCTGTGTTTGAGGCTGGTTGAGAATTGGTTTCATTTACATCTTCAGTGGAATAGCCGGTAGCCTAGCCAGTGCCATTTTTCTTCCTTATCAAGCCGAGGCTGGCCCATCCGGTTCTCAATTCTCCATTATCGCCTGCCTCTTCGTGGAGGTCATTCAGAACTGGGAGGTCATCGACAGACCGTTCATGGCTTTGGGCAAGTTGGCCCTCATCCTCGTCGTCCTCTTCATCGCCGGTCTCTTGCCCTGGGTTGATAATTACGCGCACCTGTTTGGTTTCATTTTCGGTTTCCTCCTCTCTTTCGCGCTCATGCCCTACGTCGACTTCAACATACTTAGCAAGAGAGGTCGAATCATATCGGTGACGGTGTGTCTACTCCTGGTCGCT…
comp5261_c0			snap-masked-SCF_091797-processed-gene-0.46-mRNA-1	3.19e-11				0.622	0.687	3.67	1.403	0	0	0	0.806	0	1.226	0	0	AGTGAGTGAGTGATCGGAAATAGATGCTGGCTCCATGCATGGCCAGTCGGATCCTATTTCTCCATTAGCTCCCAGCGGAGGAGAGAGATGCAAATGAGATACTGCCTCCATTTCTGTCTTGCTTCTGCAACGAACAGATACGACCCGTTCTTCTTCTTGTTCTTTCATTAGTTTCGCCCTTTTCCTTATCCGTCACTCACCATCCACCCACCATCGACCACTCAAAATCTACCCACAAATCTCTCAGCGCTCTTAATGAAGCCAGCTTAATTTCATAAGGCAACCCTAGGCAGTCTCTATCCAGTGGAAGAATATTGACCGCGAGGATCAAAATAGCAGACGAAAATAAAAATATTCGTCACAAAT
comp25840_c1	jgi|Helro1|73388	7.25e-73	maker-SCF_000011-snap-gene-2.64-mRNA-1	0	gi|1373045322|sp|Q9NUL3.2|STAU2_HUMAN	RecName: Full=Double-stranded RNA-binding protein Staufen homolog 2	2.81e-77	22.995	24.151	19.357	29.162	43.368	22.478	20.05	21.106	21.606	18.324	33.075	37.806	GGATGTAAATGTTGTACAATTTAATGAGAAACTGAGACCACCAAAATACACCCATCATCTCATCCCCTATCAAAGTCACTTCAGGCATGGATTCCAGCCTCATGCAGGACAAAGCTGGTACAAACCATTATATTTTCACCAAGGTAACAGGTGGAACAACATTGTGGGTATGGAACACTTCAATCAGGCTCCATTTATCTTCAACAATCAGAACTTTGCAAAGCATAGATTTGAAAATGAAAATGATCCTACAAAGGTGGATAGAGATGGTGAGCATGCTGTGTTAAACACAGTTAATGCAAAGGAAAAATCACCTATGTGTCTGGTCAATGAAATATCTCGGTTCAATAAGATTGAGCAGAAATACACTTTAACAAATGAAGAGGGTCCAGCACACAA…
comp22614_c0			genemark-SCF_091493-processed-gene-0.25-mRNA-1	1.66e-35				2.659	3.435	5.337	3.456	5.462	5.826	5.02	5.658	2.03	1.493	2.08	5.116	TGGGAATTAAATCATACCATTGCCTCTTCATCGGTTTTCTGGTCGCATTGAGATTCCGTATCTTAGAACAATATTCAAGCAATGTCTAGAGTAACATTTATGTTGATATGTAATATAATTTTCTGAACATACCTGTTGCTTCTGGACTGCTTGTAACATTGTCTACTGGTATCTCAAGGTCATCTGTGAAGATTCATAGATAGTTAGATACACATTCATCCTTGAATTTTGAAGCTGCTACTGCGACACTTCAATCCCTTCTCACCTTGAATGTTTGGGAAGTACGTCAGGCAGTTCTCGTGGTCGTCGTTGTCGCAACATTCTTCATCGCTTGTGTCTGGTGCTGGGTCGAGAACGATGCTTGACGTGCGCCTCTCATGTTCCACGGGAATTTTCAAA…
comp18420_c0			snap-masked-SCF_091920-processed-gene-0.7-mRNA-1	2.66e-70	gi|119367817|sp|Q32KN2.1|BNIP3_BOVIN	RecName: Full=BCL2/adenovirus E1B 19 kDa protein-interacting protein 3	8.75e-06	1.244	1.71	0.86	0.314	0.246	0.559	1.803	1.3	3.199	2.618	89.371	0.563	TTATTTTGAAATTGGAATCCATAAATTAAATGAAATCTCTCGATCAAATAATCAGTTGAAAGCTTAAAACATCCAAATGATAAATTTTCACTCTGCTTTTTTTCAAACCTCGAATTTATTGAGTATAAAAAAAATAATTATCTATCAAAATTAATTTTTCTGCTCCCCCTCTCAGCACCTGTGATGAACTCTGACCTGCAACCCTTGAAGTCAACCTCAGTCACTAATGCAGCAATGGAGAGGCTCCTCCTCGAAGCCCAGAAAGATTCCAACAAGTCATCGAGGATTTCGTCGGTCATTGGAAGTCCCAAGATGGAGACAGGAACTGCCAGTCCTGCCCTCTCCAATGATCTCACCCAACAGGATTGCCAAGACATGGAGTGGGTTTGGAATTGGTCG…
comp26037_c0	jgi|Helro1|92027	5.79e-17	maker-SCF_090750-snap-gene-0.35-mRNA-1	2.25e-86	gi|13432177|sp|P35749.3|MYH11_HUMAN	RecName: Full=Myosin-11; AltName: Full=Myosin heavy chain 11; AltName: Full=Myosin heavy chain, smooth muscle isoform; AltName: Full=SMMHC	1.79e-33	3.951	5.015	6.114	3.173	7.772	10.863	5.677	5.784	9.317	4.57	0.8	21.155	TTTTTTTTTTACTTCTTCAATTCTTGCTTTAATAATATAATTTAAGTATATTAAATTAATGATTTTAATTAACTTAGAAATTGATTATCTTAAAATACAATTTAATTATATTATCACAACAACAACGGCAGCATTACAATCAGTAATTAAATACATCGTCCGCTGGACTTCACGCTTCTCATCGACATGTGCCTTCATTGACGTCGTTCCCTTGTTATACGAACTTGTTTCTAGTGTTGCCCTTCTGCAAGAAC
comp32050_c0			snap-masked-SCF_092184-processed-gene-0.81-mRNA-1	0.003				0	0.226	0	0	0	1.402	0.278	0.264	0	0	0	0	GGTGGAGGGGTGGGTGGTGGTCCTCTGATCGAGAAACTATGAGACCTGCAAATCGGAGTTGAACCTGCTTTAGGATTATTACTTCAAGGATTATTCGAATATTTTTTTTGCAACGACGAAGCTTTGTCTTAAGCTTTTTATGTAATTTCATTTCATATTTTACAATGTCTTTTACATGAAATTAGTGCATAATTTAGTTTTAATAAAGCTTTCAAAAGTCAAAATATTGATTCAGTTTAAATATTGAATGCAAAACGCTTTAAGAGAACCTTGTTTGATCTTTATGACAG
comp19662_c0	jgi|Helro1|73882	5.21e-10	maker-SCF_090749-snap-gene-0.83-mRNA-1	0	gi|143811479|sp|Q68EA5.3|ZNF57_HUMAN	RecName: Full=Zinc finger protein 57; AltName: Full=Zinc finger protein 424	1.03e-09	1.746	2.267	4.09	0.854	0.942	1.236	0.816	2.77	1.959	2.099	0	0.17	CCCAACAATGTTATATAAATAATAAAATTTTACGTTGATTTGTTTTTTAAATTTTGTTTTAAAACTTTGTGATCTATGTCGCTTTGTTTTTATTTTATTACCGCCATGTTGAACTAGATAATAGGCTCTTTTTCATTGTCGAATATTTAAGAGCGTGATTTCAGAATAAAAATCAGATATTTGTGGAGATTATTGTTAAGCATGTCACTTGCTTTAGAATGGCCTGGAGAAGTGAACATATCCTATGTTGTCATTGATCCAACCACAAAAAGAGTGTTCAGCAGTGATATCCCATTGCCAGTTGACTGTCAAAAGTTGAATACATTTGAAAACAGATATGTCAAAATCACGGAAGTCTTTGATCTATTTTCTGGACCTGTGCGAGATGATGCTAAATGG…
comp24190_c0	jgi|Helro1|114532	0	maker-SCF_092069-snap-gene-0.23-mRNA-1	0	gi|75070825|sp|Q5RC80.1|RBM39_PONAB	RecName: Full=RNA-binding protein 39; AltName: Full=RNA-binding motif protein 39	2.39e-132	2.069	1.565	2.838	1.518	0.476	1.047	1.687	2.83	1.491	1.354	0	1.827	AGTTGTAGACAGATAGATCATCTCGCGTTCTCAATTCGGTCTTCACAAAGCAAGAATGCAAGACTTGATTGACTGCTTCTCGCACTAAGCACCACGTGTTTACCGAGCACACGAACTACAGTTCTTCGGGTCCTCCTACTTTGAACAAGATAAGCATGACCGCGCGCCTGTTGTCGACGATAACAAGTCTTTTACAGGCTTCTAACTTTTTATTTACCCAGTCCATCTCACTCAAACAAAATTAATAATGAATTAACTGAATGGCATCCATTTAATCATCCTATACGTTCTAATAATATTAGTATTAAGTGTCTTTATGCTATGTACAAAAGGGGCAGTCAAGTTTTGGCCTTCAGTAAGAATAGGGCACGGCAGATTTCGAGCCCGTGGAAGGAGAGA…
comp25250_c0	jgi|Helro1|172826	4.75e-87	maker-SCF_000019-snap-gene-3.32-mRNA-1	0	gi|296452911|sp|Q9H2Y9.2|SO5A1_HUMAN	RecName: Full=Solute carrier organic anion transporter family member 5A1; AltName: Full=Organic anion transporter polypeptide-related protein 4; Short=OATP-RP4; Short=OATPRP4; AltName: Full=Solute carrier family 21 member 15	9.87e-99	7.589	9.405	4.662	3.404	8.25	3.715	4.59	4.845	3.546	4.177	0.125	0	CTTTGTGTTTGACTGAGGATTTCACAAAATTTCTCGTAATTTCCTTTTCTATGCATGTCTTCAAACATGTCTTCTAACTTTTGCTTGGCTTCTGCATTTCTGCATTTTCTTACGAATATTCATTGTTCAGCCCTATTTAAAGCCTGAGATCAGCTTTAAATAGAAATTAAAAAAAATAAGCAAGTTCGAAATTCATTTAAAGAAGTGTAAAACATAAATATCCCAATTTTTTGATTATTTATTAATTGGGCTTTTAGATGTATAGTAGCAAAGACACGAAAATTAAGACGAATGACAGATGTGCTCAATCAGAAAAATATGGAATTCTTTAATTGAGTTTTTAGAAGAAATACAAATAAATTTTAAAAATACAAACTTGCACTGTTCAAATGAAGTATT…
comp16876_c0	jgi|Helro1|163065	2.65e-25	genemark-SCF_091498-processed-gene-0.12-mRNA-1	4.99e-111	gi|3912958|sp|O54161.1|EABF_STRCO	RecName: Full=Extracellular exo-alpha-L-arabinofuranosidase; Short=ABF; AltName: Full=Arabinosidase; AltName: Full=Arabinoxylan arabinofuranohydrolase; Flags: Precursor	7.89e-05	12.266	8.734	11.213	4.94	2.379	6.734	10.085	8.441	9.811	7.702	0.516	1.108	CTGTGCAACATAGGCACCTGCACCGGGAGCCGAACCACCTGCCACATCAAAGTCCCACAACTGGTTTGAATTCCCATGGAACTGGGACAATCCAATCTGAGCTCCAAGTTGAGTGTTGCCCTGGAGGACGTCAACAACTTGAGAGGGGTTGTTCCTGTTCCTGATGGTGTTCTGAGCGATCTCCCACTTCTGCCACTCGCTGCTTGGGTTGAATGGATTGATCACCAGGGAGTTGATGCCAGGATTGTAATCAAGGCAGAATTCATTGAGCACAGTTTTGATGGTTGAACTTGCAGCATCAAAATACCACTGCTGGTTCTTCTGTCCATTCTTTTCCCAGCACACAACCTTCGTACCCGGAGCTGTACCCTGGCCAGAAACATCCAAGCAATGGCCACT…
comp15006_c0	jgi|Helro1|138688	2.22e-17	maker-SCF_092268-snap-gene-0.104-mRNA-1	3.9e-53	gi|51701993|sp|Q7TNS2.1|MIC10_MOUSE	RecName: Full=MICOS complex subunit Mic10; AltName: Full=Mitochondrial inner membrane organizing system protein 1	6.27e-28	10.526	9.313	11.216	21.919	40.363	21.37	15.602	9.726	9.331	7.654	19.752	78.257	TAACTTTGTGTTTGATTTGGGCTTAAAAAATATAATTAATTCGTAAGAATGGGCTGCAGTACGGATCATCCATAACAATCCGTATTTGTTGAGCAAGCAGGAAGCAGCAAACCTCGACGCGAATCAACTGAAAACGGCTTGCGTTCTACATTTGCATATCGAAGATATACACATCGATCAGGATTTTGTTTAACTCCTAAAAATTCCTTGGAGACACCCCACTGAGGCACACTTCCATTTAACCAAGTTAGTTGAATTTGGTCTTGGAAAAGCATAACAAAGTCATCAGATGGCATACATAGCCAGCCGAGGAGATGCATCAATCTGAAGGTGTATTGTTTCCCCATCCACTTTAACTGTTGTGCATGCAATTCAAATGAAACTAACAACTCTTACATA…
comp16726_c0	jgi|Helro1|83158	2.34e-136	genemark-SCF_091912-processed-gene-0.0-mRNA-1	0	gi|32363163|sp|Q9GKK4.1|GALK1_CANFA	RecName: Full=Galactokinase; AltName: Full=Galactose kinase	6.64e-117	0.535	3.829	1.157	2.938	0.57	2.443	4.023	1.236	0.248	1.773	4.754	0	TAATGTGCTGGATGACTTCGGTGACATCCTTCTTCTCGAGCAGGGTGACCGTGCATCCGCCAAAACCACCTCCTGTCATCCTTGACCCGTACACTCCTTCCTTCTCCAGTGCCAATGAAACCAGCTGGTCCAGCTCCTTGCAGGAGACTTCATAGTCATCCCTGAGGGAGTCATGGCTCTGGTTCATGAGCTTGCCGAACTTCTTGTAGTCCTTCTTCTTGAGGCTCTCGTAGGCCTCCTCGCATCTCTCGTTCTCCAGGATGACGTGCCTCGCTCTCTTGTAGCAGGTCTCGTCCAGCAACTCTTTCGATTGTTTCAAATCCTCAGTCGTTCCCTCCCTGAGCTTCTTCTTGCCCAAGATGGCAGCTGCATTTTCGCACTCTCGTCTCCTGTTGGCGT…
comp26067_c0	jgi|Helro1|194029	3.76e-35	maker-SCF_209230-snap-gene-0.11-mRNA-1	3.69e-64	gi|62510427|sp|Q60HH0.1|CLN3_MACFA	RecName: Full=Battenin; AltName: Full=Protein CLN3; Flags: Precursor	5.93e-20	4.999	6.397	12.591	5.32	11.363	11.301	6.237	7.948	13.578	15.631	4.926	1.913	CGGGCGTCAGGATGTCGTGGGCACTGGAGAGCATGACCATGTACGCGAAGTTGTTGGTCAGACCGAGGATCCTGCGACATTCTGACGCCCGTTAATGTACGGTAATTTGCTCGTTCATTTTTACGTGATCGTAATCGAGATTACCAAACAACCCGAACTCTTTTTTTGCACCTGGCCGATTTCTCCGAGCAGGTGACGAACGCCACGGCAGAAAACAGGACGGGTCGGCTCGTGGAGCACTGCAACCCCATGGGCACGGGGGTAAGGATTACGACCTTTACGACGAGAGTCACGATCTCGTCGTGACCTCGTCGACTTGCTTTTCCCTACTTAATATTACCTTCCAGGTCATCCTATTGGCCGACATTTTGCCCGCCCTGATTATAAAGCTCCTGGCTC…
comp22632_c0	jgi|Helro1|190717	2.77e-29	maker-SCF_084034-snap-gene-0.2-mRNA-1	5.27e-120	gi|857434578|sp|Q8JZZ7.3|AGRL2_MOUSE	RecName: Full=Adhesion G protein-coupled receptor L2; AltName: Full=Calcium-independent alpha-latrotoxin receptor 2; Short=CIRL-2; AltName: Full=Latrophilin-2; Flags: Precursor	0.002	4.466	1.721	5.286	0.173	0.185	0.394	2.218	4.359	4.872	4.324	0	0.049	GCAACCACCCTACGCTACCTCAACAGCGACAACAGAAAAATTTCCGGTCGAAATTCCAGCGACCAGGAAGGCTCAAATTTGTTCTGCACAGAACACGACACGAACAAACTCATCTTTTCATCTCACCCAGCATCTCCAGTCATCCATAGGGACCTCACGACAGGTGCTCTGACAGAGGAATGCCTGGAAATGAAACTTTCAGAAGTCAACAGGCGTCCTTTCCTGGACCCAAAGCATCAGACGACGTCCCTCATGTATGAATCCACCAGCATCCAAGATCCCCCCAACGAAGAGATTAAAAATTTCAGGAGGTTCAAGT
comp25755_c1	jgi|Helro1|109381	1.09e-07	maker-SCF_091743-snap-gene-0.39-mRNA-2	2.58e-23				4.733	5.214	5.346	5.704	5.439	5	6.687	5.487	2.02	7.371	14.122	9.5	CATGGACAAGCCGACCACTTCCGGTTGGTCGACTCAATCGATTCCACACGTGACATTACGTGTTTCGACGCTTTCGCGTCCCCGTCGGCTCTTCGTGTTTTGGTCGAAGCTAATTTGTTTCTCGATGTTTTGTCTCAGTTGGTTGAGAAGCGTGACTGAAACGTGATCACGACACGTGATCGTCCTGTGTTTGAAGTTTTGACATGAAGCAGAGGACCATATATGAATATCACAGAGTTGAAATAAACATGAGTCTCATATCCAGCAATACTTCTGTTGTCATCACACCTCTGCAGAGTTGCATCCAGATGAAGACGTGCAGCGAATGCATCCAGGCCTCGAAGAACGTCGACATGAACTGTCAGTGGTGTGCAGTCCTCCAACATTGTTCGGACGGAC…
comp24108_c0	jgi|Helro1|193269	7.21e-66	maker-SCF_092311-snap-gene-0.11-mRNA-2	0	gi|10720133|sp|P97798.1|NEO1_MOUSE	RecName: Full=Neogenin; Flags: Precursor	1.15e-57	6.692	3.716	10.198	0.94	1.194	2.299	3.476	9.455	19.194	6.039	4.428	5.869	CCAACGTTATCCTGGTATAAAAATAGCGACCTCCTTTACAACAGCACATATTTCGAAATTTCCAACAATGGAACTCTTCGTATCCTTGGTCTTCTGCCTTCGGATGGAGGCTTATATCAGTGTTTGGCGGAAAATAACTTTTTTTCAGATCACATCATTTCTAGGCTGATCATCAAAGATGCGACAGGTTTTACCTCAAAGGAGAATTTGATTCAACATCATTTTGGAGCTTCTTTTTACCCACAGCCTTCTTCAATTCATATAAACGCTTTCTTGATTAGATCAACATCTGTTGGAATTGCGTGGAATTTAGACATTATACAAACTGAAGCACTAAACCCGCTATATCTTGTTGAATGGCAATCGAATGCTTCCAATAGAATGAGCGCAAACACTTCT…
comp24597_c0			maker-SCF_000182-snap-gene-1.86-mRNA-1	0	gi|296439402|sp|Q8NDM7.3|CFA43_HUMAN	RecName: Full=Cilia- and flagella-associated protein 43; AltName: Full=WD repeat-containing protein 96	5.12e-41	93.953	116.715	75.142	48.219	58.43	55.357	52.958	103.917	56.731	50.46	182.379	123.938	AAAAAATTATGGAACTATTTAGCTTTGAGAATTCTTTCATCATTTCTATGGGAGTACTGCCCGTTGTTACTCCAACTTACATAACTCTGAAAAGTTCAGGGCTGTTGAATGTTTGGAATTCTGATGGAGCTTTATTATCCAGCCTCAGAATAAAAGCAAGAACAAACGTGACATCGATGGGTGTGAGTGGTCTCCTGAATTTGGTGGCAGTTGGAACCACCTCTGGATATGTATATTTGGGTCTTTTTGTGAACTTTGATGACCCAAAATGGTTGATTGTGCTAAAAATTCATGTAATGCCTGTTAAAAGTATCAAATTCTTTAAAGGTGGAAAATATTTTGTGGTTGGTTATGAAGATGGCCATGTATTTATTAACAACGGGATTCCATCACAAAATT…
comp37327_c0			snap-masked-SCF_000224-processed-gene-0.45-mRNA-1	6.13e-05				0	0.976	0	0	1.013	0	0	0.377	0	0	0	0	AGGAAGTGAATTACTTGCACAAAAGTTTCGAGAGAATGGTAATTACTTTAGTGGATGGGTTCCCCAACAACGTAGTAATGGTGTTTATAGAGGGCCGCAGAGAGAAATTTCGGACCCCTGGGTAAAACGGCCACAGGTCCTTATGCCATGTCAATTTGAAAACAAAAAAAAGGTCATGACTGTAATATTTTAATCCCGGGCGGGACCCTGGGCACTTGCCACCCCTCTCGGCGGCCCTGA
comp16376_c0								2.685	1.482	0.669	0.165	0	1.87	0.771	0.72	0.478	0.27	0	0.901	AGTTATTTTTACTTTCCAATTTAAGTAAACAGTTTACTTTTAAACAGCTCACGCCATAAAACTACTCCGAGAGCGTCGCGATTCTCGTGGAAATGTCACATTGTGCGGGCTTCGTTAAGAATTTATTAATAACAAAAATGATTTAAGAAGGAAAACTAAGTTTTAAATTCCTTGCGCATTTTCAATATTTAATGACGAAATAGAAAGTCCACTAAGCAGAAATAATGTTTTGCCCGAGAGAACGACTGAATTTTGATGTTGCCGACATTTTGTTGTGGGCGACATTAATACTCTTTTATTGAAAGAGTCATTTACGGCCTTGTTTGCGGGCCATTTCCATGGCAAAGAATGGAAAGGGCCGGATGGATATTATGATAGATAGATGGAATGATGGGACAA…
comp25514_c0			maker-SCF_091767-snap-gene-1.32-mRNA-1	0.006				35.33	23.954	25.112	4.509	3.902	21.738	18.592	20.864	24.199	23.041	1.976	0.11	CGTTGGAAACCTCCACACTCCGTGCTCCTCCGTGTTTCCATCCAGAATCCAGACTGGGAATTTTAGCGTCAAAGAAGTAGCAGACAAATTATGTGATGATGGCGGTGCATTTCGGCAATGATATCTCAAATGCAAATATTACGAATAACATGTCAGAACAATTTTATAGTCTCAAAAGAAGAGAAGGTTCGGATAGAATATGATACTGATAGAGATGCACCATGTAAGGCAAGTGTCGTCAAAATATCGTACGTTAATCGCTTGCTTTCGGGTCTGAAAGCATTTATTTACTGAATTCTCTAACTTACTCTTTCTGCGCTTTCTGAAATCCATGATAAACAAAACCAAGAGAACAATTAGAGTTCTATTTAAAAGGCTTTTAAAACGAAAATTATAGTA…
comp44081_c0								0	0	0	0	0	0	0	0	0	0	0	0	ACCTGGGTCCCAGCACTTGGCTGGTGGAGAGATTTTTTTCATTATGGAGCTAATAAAGCGTCCCTACGTTTTACATTGATTAATGAATTATCACCCAGACATGTGCAGATGAAATGTCAATATAAGAAAAATCAAGGTATTTGGGAAACATGGGCATAATCAGGTAGTTTTGCTAAAATTCCTCTTCCTTGGTCTACATAAAGAAGACATGGGTCTGTCATAGAATGGGGACATTAGACTGAAAACTGGGACAACCCCCTTCCTTATTTTATAGAGACTAGGAGTTAAGGGGCCTGCCTAAGATTGCAG
comp24953_c0	jgi|Helro1|188414	3.64e-24	maker-SCF_090825-snap-gene-0.26-mRNA-1	0				1.614	2.536	2.288	2.194	0.124	0.185	2.032	2.433	1.22	7.21	0	1.167	TGGGACCAGACGGGGAAGTCTTTTTTCTCCAACATGGAAGACACCTGGAGCGGCAATAGCCTTGAAAATCAGATGCTAGCTAGCCAGCAGAACAAACTGCTGACCAACTTGAACAATTCAGCTGCTGTCATGAAGGATCTTTCCCGCCCGATAAAGTTCGACCCGAGCGTTCCTCCTCCCCCGTTGCCGGGATTCTCCTCTTTCTCTGATCTGCAACTCCTAGCTGCATCGACGTCGCTGCCTCCCGACCAGCTGTTGAATCTCCTCAAGTCCAACGGTAACCGCCCGGGCCAGCTCGAAGCTCAGCACCCGAACTTGACGAAATCCAACCTCGCCTGCTCTCTGAAGCCTCGGCCGTCGGCCGGTCGGTTGATGCCAGGCAATCTTCCGGGCTACGGA…
comp25911_c2			genemark-SCF_092156-processed-gene-0.7-mRNA-1	0				30.797	31.647	33.384	13.71	11.115	13.058	24.242	39.91	62.683	43.64	152.327	17.798	AGCTTGGGAGGCGAGCTGGTTTCTGCACTGTTGTGTTGGCCCAACAAGTGGGTTGTTCTTGTAGGTGCTTTCTCCTCCTCCCTTGGAGCAGGTCTTCAGTGCTTAGTCAGTGCTCCCAGGTTGTTGCAGGCCATCGCTCGAGACGACATAATTCCTTTCCTCTCCATTTTTAAGAAGCTCACGAAAAGGGGCGAACCTCTCAGAGCCCTCGTCGTGACGTTTTTCATCGCCGAAATCGGAATGATCATCGCCAACATCGACGCCGTGGCTCCCATCATCGACGTCTTCTTTCTCATGTGCTACCTCTTCGTCAACCTGATCTGCGTATTGCAAACCATTCTCAAGCTGCCTAATTGGAGGCCTCGATTTAAATATTACCATTGGACTCTCTCGTTGGCT…
comp25567_c0	jgi|Helro1|187038	0	maker-SCF_000012-snap-gene-1.48-mRNA-1	0	gi|13124689|sp|P18091.2|ACTN_DROME	RecName: Full=Alpha-actinin, sarcomeric; AltName: Full=F-actin cross-linking protein	4.97e-173	5.831	9.787	9.375	8.969	17.967	9.324	10.849	7.677	9.605	14.635	32.394	17.292	AGAGATCAGTGGCTAATTTTTCATATTCTTCCATGAGAGCTTCATTTTCCCTGTTGCTTTTCAGTACTTTGGCAATTCTATTTGCTGCTACCTCAGCTTGTTGCGCTCCTGAAAAGGCATGATAATATGAGGAGACGTAAGCCATAACGGACCTTTCGTCTGGCTTCACACTTTCCAACATAACATCTGCGTCCAACATTCTTGGAATGTCCAAATGTTTTTCAGCTACATCAAACGCCAGATTCAAATTGGCCAATGGATTATCTCTAGATAACTTGCTATAATCGATGAGAAAGGTTATGAAGAATGGATTCTTTCTGAAATGCAAAGACTTGAAAGGCTGGATCACTTGGCTAGGAAATTCAGGCATAAATGTGAGCTACACGACCAGTGGTGCAA…
comp13200_c0			maker-SCF_091950-snap-gene-0.68-mRNA-1	7.91e-31				1.169	0.882	0.971	0	0	0.366	0.247	2.076	9.344	1.955	0	0	AAGAAGAAGAAGAAGAAGTGCATCTTCGATTTGAATATTCATGAGGCCCACGAAATGGGTTATGATAATTAGCTTGCATGCTCATTACAATAGATTATGTTAATGTGAGTTTGTTTTGAAGAGTGGATCGCCGGAGACCAAAACATGGCTCCGCCCTCCAAAGACCTGCAAATATTGTATTTCTTCACGCTCCTCTTCCTCTTGACCTCTGCTGACTTTGTCACTCAACTCCCACCCCCTGACGTCACGAAGGTCACGACCTTCATCAAGGACCCCTGGCGTCATCTTCGAACCACACCGACCGCACTTACCACACTCGCTCCTACCACACGTTGGCGACAAGACGTCGCTAGAAAGAGGAGCGACTTTGTAGCCCGCCTATTTTTCGATGACAGTGTC…
comp17229_c0	jgi|Helro1|169114	2.2e-77	maker-SCF_092455-snap-gene-0.95-mRNA-1	3.73e-162	gi|74747707|sp|Q5VYS4.1|MEDAG_HUMAN	RecName: Full=Mesenteric estrogen-dependent adipogenesis protein; AltName: Full=Activated in W/Wv mouse stomach 3 homolog; Short=hAWMS3; AltName: Full=Mesenteric estrogen-dependent adipose 4; Short=MEDA-4	0.005	1.884	2.672	0.542	0	4.7	3.494	1.775	1.548	1.866	2.329	4.806	25.719	ATCATCATCATCACCGTCATCATCCAATAAATGACCAATAACATGGAGGGTAAATCATTTCAAGCCGCTGTTGTGGCAGACTGCTTGATTGATGAATCCAGAGTCAGAAACTTCCCAGCAGTTTTGTGGATTCTCAAATTCTTGCAAGGAAATTTTTGTGTAGAACACCTGTTGATTGGCTTTTATTATTTTTTTTTGTCAATATAAACATTTTATTTCAAAAACACATCTCGTGCATTGGTCGTCTGAAATTGATTTTCTTTTTTTCCTGGAGTCTATCTGGTAACTTCAATGATTTTCCCACTGTTTGCAGCAACAGTTCTCCTCACAAGAGGAGCATCAATGATCACTTTAACGTCTTTGGTGCATTCTCCTGGGACC
comp18148_c0			maker-SCF_090221-snap-gene-0.35-mRNA-1	4.24e-65				29.481	18.898	37.369	46.293	14.801	41.488	32.939	41.62	84.445	69.146	78.475	30.79	GATGATGAATGATGATTGAGATGGTGATTATGCCATGAGAAAAGAAGATACATGCTTGAAATTCACATGTGATTTTAATATGAATAAAAAACAAAAGTTGAGATTCATCGAAATTCCAAAGGGAGGTGATGATCAGAAAAACATTCATGTTTGTGGAAGCATTCCCAGCAATTTAGTAGATCATTTTCTGTCTGGAAGCATATCGGAGAAATTACATATCGAAGAAGTTACACTTGAATCTCGAGAACATGATTCAGGTCTCAGTCAAGAGCAGCAGGAAGGTGCCATCACTGATGTTTTTCCAAATGTGGAGGAGGAGGAGGAGGAGGGAAGAGTAGAACATTTGTCACGTTCTCATTCTGTGATGGAAGATTCAATGGCATTGATTCAATTGGAAGA…
comp19995_c0			maker-SCF_089702-snap-gene-0.16-mRNA-2	1.23e-172				0.728	0.402	0.35	0.188	0.529	0.249	0.153	1.416	0.491	0.977	0	0	AAAATCAATAAGAATAGAGTGCAAAGCATGAAAAATGCCTTTTTGTTAACCTATGTCAATGGATGTTATGATAATAAGTCCAAGAAGGTATGTCGAGTTTTTCGTTATGTCATGAAAAGATGTTATAATGTGCTTTATGCGCTTCATAAATTATTAATAATTCTGAAATAATCACTTTACAAAACAGAAATTTAGCATTCTGATCAAATCATTGATTGAATCGGAGGAAAGTTCACATCCAATGAATTCCTTACCACTGCCAAATCTTGACGAATACCTTCAAAATGTAGACGTGGCCTCAGTTGGAAAGATGTCAGTCCAGCTGAAAAGAACTATGCACTCTATTGCCACCAAATCTCACATCAATGAGGATCTCAACATCGTTTCCATCGTAGCTGT…
comp20266_c0	jgi|Helro1|99297	5.77e-12	genemark-SCF_088588-processed-gene-0.10-mRNA-1	4.48e-24	gi|75026464|sp|Q9V895.1|AN32A_DROME	RecName: Full=Acidic leucine-rich nuclear phosphoprotein 32 family member A	8e-09	7.11	6.59	12.921	16.288	12.177	12.198	10.08	9.866	9.621	7.411	3.763	19.662	CTTTGTGTTTGATCCCAGTTGTGATACAAATTGCAGAATACTACCCAACTCTGGTAGTGAATGCCTATTGCAGAAGGGGCCACCTCATGACAAACATACAAAACACCAATAATTGGTTTATAAATCTTCAAAACGATGTGGGACAAGCTGTCATTATCTATGCAACATTTCCTTGTGATGATAAATGTCATCATGGTCTCATTCAATCATACTCAGTCAATAGAAACATGCTTCTTATTCATCATCTTTGTCCTCATCATCAGATCTTTTCCTCTTAACACCCCGACTACCTTGGATTACTTCTGTAGACAAGTTGGCAGCTCCCTCATTTTCTTCTTCCTCATCCAGACTCTCATCTTCATCATTGTCATCCTCAGGCTCAAAATCTTCACCTTCACT…
comp20671_c0			maker-SCF_090922-snap-gene-0.25-mRNA-1	0				0.469	1.655	0.991	2.991	0	2.347	0.91	3.196	2.921	1.617	17.235	38.388	AGGTTTATAAAGAGGCTTTCTGCCCTGAAGATTTGAGGCTAACGTCGCTTAGAAATAAGTCGAGTAAACTTCGCTTGAAATGATTTAGAATGCGAGGCGCATTTAACAACAGAATGTCAGCAATGGCATCGGCTGCAGAGGCACACGACCACAATCACGAACAGACGATTCACAGCGGACATTTCATGGTCAGCCGTGTCCACGAAGAGAACGATGATCAGCTTGGAGAAGAGAAGGATCTTGTAACGAACAACAACAACGTGGTGCAGCAGAGCAATGTGACGAGAAGTGGTTTCCAATCCTTCGATGGTTCAATAGATTCATCCCTGGCAGGATTGTTCCGACAAATGACATTGGCTTACAGGGGGAAGTTGGTTTCACCGAAATGGAAGAACTTCA…
comp21017_c0	jgi|Helro1|188148	4.93e-34	maker-SCF_091004-snap-gene-0.21-mRNA-1	0	gi|727863575|sp|Q9BXW9.2|FACD2_HUMAN	RecName: Full=Fanconi anemia group D2 protein; Short=Protein FACD2	3.13e-31	1.518	2.13	0.964	0.69	1.148	0.87	1.674	2.417	0.976	0.685	0	0	TTGAGCCGAAATCGCGCGCAAAGCGCAAACCTCGGTATTACCATAAAAACACAAAATGTCCTTGAAGATGGATCGGAGTTTGGAAGTTGTCTTATTAAAGCTGGTGCTTCACTTCAGCGAAATGCTGATGGAATATTGTTAGACAAGGACCCATCATCCTTCAAGCAACAGTTGTCAAAATCACTGAAGTTGCATCTGGATTATCCTGCTATTATTGATGAGGCCGTTCTGTCGATATCCAAACATCTCAAGGATGAAAATGTCTTAAGAACTTTCCTGAAGCCTGTTTTACTGAAGGATGAAGATGAAACCAGCACATTTGGCCTCGTCGGTCTTAATGACAGCTTCTTGAAGATCATGTTGAACATTGAAGTTCTCCAGCATAAACTGATGGTTTTT…
comp9144_c0								0	0.395	0	1.312	2.711	0	0.3	1.036	0	0	0.502	1.491	TTTGGAATGGCAGTAACGTTAACGTTTATTAATAAAACGAATATTAATTACCATCTCGCTACAACTATATTTAATGATAGAGCAGTTGATAACTCACAGCCAATCAATGTTACCGCAGCAAAAAGAAATCAACAGCAATACAGCCAGAACTGTAATCCACATGTGACAAAGGATTTATAAAGTCTAAACCTTGAAAACGACTTGAACATAAATTC
comp26363_c0	jgi|Helro1|176316	6.58e-68	genemark-SCF_092449-processed-gene-0.6-mRNA-1	0	gi|308153547|sp|Q5T011.3|SZT2_HUMAN	RecName: Full=KICSTOR complex protein SZT2; AltName: Full=Seizure threshold 2 protein homolog	2.56e-15	22.988	27.011	17.102	8.014	15.475	8.257	17.849	29.831	20.928	34.771	7.726	15.776	ATGATGAACTGGACGATGCAGGTCGTTTCGCACATTTTGCCATTCGGTTCTTTCATCAGCATTTCGAATTCCGTAGCCATCCTAATGATGCCCTGAGAACAACCAATGAAGTGAAAGCCCTCGTCCAATCGAAGCCTGATGATGTTGTAAAGTATCCTGTCCATGACAGCGGTCGACACGAGAGGAGGGGAGTCTTCTAAGGGAGGACCTCCACCATCTCCCTTAAAGGGGGAGGCTGGATGTGGTGAAGACCATAAAATGCCTGACTTTGGTTCTGTGGCTCAGTGGAAATGCTACCTCAGACTGATGAAATCATCAAGTTCAAATGCCCAAAGTGGGGGCAGCAGCAATATGAACATGATGCATCCCCAGCAAAATCTCATCATCACCCTGGTCCCT…
comp20686_c0	jgi|Helro1|156421	0.000753	maker-SCF_092473-snap-gene-1.53-mRNA-1	1.14e-22	gi|74689325|sp|Q6C2A3.1|BUD32_YARLI	RecName: Full=EKC/KEOPS complex subunit BUD32; AltName: Full=Atypical serine/threonine protein kinase BUD32	0.000845	15.634	21.183	19.207	22.026	24.074	25.193	22.188	15.804	19.094	16.463	52.769	21.904	CGCTTGCGTCCTCTTGTTCTCACTTCTTCAAGCTTAGTGATGACTTCATCTGCAAATTTCCCATTGGTCTTTATATATGAACAAAGAACTTTGTCAAAAAATCCACTTAAAGTAGGGTGTGTGCTAAGAATAGCACGTTCTAAAACATACAAATCAACTGCTTTATCTTCAGGGGCTACTTCTGTTTGACCGAGACCAAAATCAATCACTGTCAACTGCATAGTTGACCTATTTAAAAGAAAGTTGGATGTTGTCAAATCTCCATGAATCATATTTTCTCCATGCATCCTGGCTATGGTGATTCCCATATTTTCAGCAAGTGTTTCAATGTCAACTTTGCATGCTTTAAGATGTGACAAGATGTGTTTCTTAACAGTTTCACTGTCCTCAATGAATTCC…
comp19456_c0	jgi|Helro1|188109	1.12e-103	maker-SCF_000145-snap-gene-0.83-mRNA-1	0	gi|42559860|sp|Q93212.3|SOL1_CAEEL	RecName: Full=Suppressor of lurcher protein 1; Flags: Precursor	1.79e-47	88.66	70.293	87.738	54.727	35.33	70.733	66.65	109.313	150.783	115.834	123.578	48.644	TTTTTTTTTTTTTTTAGAACTGCGAAGCTAAATTTATTGTTTGACAAATTAACCAGGTGACGAGGTTTCTATGATAAAAAATACCAACCTGCCTCAGGAATTTGCCAACCAAAACATACTGTGAACTAAACTATTGAAGAATTACTGGGCTAGGAAGGCTCGAATGTTGCACAACAGACATGTTTAGTTAAGAATCTCAATGGTGAGACAGTAAAACAAGTTCATATCAAAGGGACAACGATAATGTTGTAACAAACAAAACAAAAATACGATAAAATTCCGGGGAAATTCAGGGAGATGCTGCTTCCAGTGCTGGATATTCTCTCTTTCTTGGGAAGCGTGAATTGTTCTGCTTTGGTTTGCCTGAACTGGTAGAAAGCTTGGAACCCAGTGGAATCG…
comp21297_c0	jgi|Helro1|180650	0.004	genemark-SCF_092723-processed-gene-0.0-mRNA-1	9.66e-169				4.737	7.2	3.771	11.739	9.578	11.584	10.339	9.622	8.995	7.946	0.672	3.063	ACTTTGTGTTTGAGCAGGAATGAAATATAATTTAGATGAAAACAACTTTAAATGAAAAATGTAATAATTATTCAATGTACATCAGGAATGGCTATACAAATCTGTCAGAATGAAAGCGAACACGATTATTCTACCGAAGTCACCGAAAAGATTCAACAAGCGTTCGTAAAGAGTGAACCTCAGTACTTAATTCAAGGTGTTACGTTTATTCACAAAGAACAATGCGACGTGTTGCTATGATTTACAAAAATAATTAAAACGTCCTTAGACGGTCTAAAGCTCTGAAATTCCATCGAGCGAGGTTGTCTTAGTGCCTATTTCGGAACGTACTTCCTTCGAAATCAAGCATTCATTTGAGATTAAAAAGCCGCATTGAAAGTTTTTAAAAGAATCCTGTTT…
comp33215_c0								0	0.224	3.657	0.603	0	0.463	0.277	1.049	0.72	0.766	0	0	TGTGTTTGAGCGTGTGTGTGTTTGCGCTAAGTAAGTTATGCTTCTCTTGTGCGCTTGTGCTCTTGTTAATAAGTCAGATTGCAGTACCTCGAAGCATGTCATACCTTGATTGAATGTACAGAAATAAACAGGTGTTTACCCAATGAGGTGATATAGCCATGAAAAGGCCCATTACTCACCATCTGATCGTCATCATCATCATTCATAGTGAACTCGTGACTAGAAAGAAAGAAGAGGAAAACACGAGATGGGGTCGACAGAAAACAGAATGATGATGATGGTGGTGATGAC
comp26097_c2	jgi|Helro1|109918	1.84e-41	maker-SCF_090750-snap-gene-0.35-mRNA-1	2.55e-23	gi|12643487|sp|Q9QW07.2|PLCB4_RAT	RecName: Full=1-phosphatidylinositol 4,5-bisphosphate phosphodiesterase beta-4; AltName: Full=Phosphoinositide phospholipase C-beta-4; AltName: Full=Phospholipase C-beta-4; Short=PLC-beta-4	1.47e-18	19.654	19.618	17.472	83.364	109.415	31.058	26.413	22.481	12.763	23.955	4.154	11.17	GCTCATGACGGATGCCCAGCTCTGCCAACTCAAGGAGCTTGAGATAAGACATGAAAAAGACAGCAAGGACATGAGATCCAGACAGACGAAAGTCTCCATAGAGTCGGGCAAATCTCTCATTTCAGACAAAAATATCAGGAACAAGGCTGAGAGAGCCAGACGGATAAGGGAGCTGAACGCCAACAACCTCAAGAAGTTCCTGGAGGAGAGGAGGAAGCAAAGGGATGCTCAGGAGATGCAACTCGACAGACTCAAGAAGAGCCACAAAGAGCAGACGGCTCTGCTCGTCAAAGAGATGGAAAAGGAGGTGGAACAGAACAGGCTGTGCTATGAAGAGGACAAGCTAGCACAAAAACCAGAAACTGCAGTTTGAATTGATCTCAGTAACATTGCCGTCGC…
comp51034_c0	jgi|Helro1|176211	6.11e-61	genemark-SCF_090745-processed-gene-0.7-mRNA-1	6.75e-56	gi|1169687|sp|P45878.1|FKBP2_MOUSE	RecName: Full=Peptidyl-prolyl cis-trans isomerase FKBP2; Short=PPIase FKBP2; AltName: Full=13 kDa FK506-binding protein; Short=13 kDa FKBP; Short=FKBP-13; AltName: Full=FK506-binding protein 2; Short=FKBP-2; AltName: Full=Immunophilin FKBP13; AltName: Full=Rotamase; Flags: Precursor	6.5e-76	0	0	0	0	0	0	0	0	0	0	0	0	CACCTCGAACACCAGGGATGCACCGCCTGGAATCTTTGGGGGAGCTCCCCGCTCTCCATACCCTAGCTCGGATGGGATCACCAGCTTGCGCTTTTCCCCCTCACACATCCCCAGCAGCCCCTGGTCCCAGCCCTTGATGACCTGGCCTGTGCCAAGGGAGAAGACAAAGGGCTGGTTCTGGGGCAGGCTGCTGTCAAACTCTGTCCCATCTTCCAGCTTCCCCGTGTAGTGCATGTGCAGGACATCCCCTTTGCGCGATTTGATGGGACAGTGGTCCACCCGCTTCTTGACCCCGATCTGCAGCTTCCTTTTGCCCTCGGCCCCCGTGGCCGGGGCCACAGCCCGGGCTGGGGGGAGCCGGGGTGCAAG
comp22030_c0	jgi|Helro1|191231	1.6e-75	maker-SCF_092407-snap-gene-2.78-mRNA-1	0	gi|212288549|sp|B1AY13.1|UBP24_MOUSE	RecName: Full=Ubiquitin carboxyl-terminal hydrolase 24; AltName: Full=Deubiquitinating enzyme 24; AltName: Full=Ubiquitin thioesterase 24; AltName: Full=Ubiquitin-specific-processing protease 24	1.21e-55	1.248	2.489	1.635	1.311	0.485	1.151	2.646	2.053	16.032	3.294	0	0.506	GCAATCCTTCCGCCCATCAAAGAATCTCGTCTGCCATCGTCGTCTTCATCCTGTCGTTCGACCGCCCATGACGCAACTGCTTCAACGTCATCCTCTTCGTTGGCGGTGTTTGATTTGTCACCTGCTCAGACTCCCAAGGAGATCCTGGCCTCTTTGTTGAGTCCCTCGGATACTTCCATGTTTCAGGTTCTATACAACCTGGAGGTGCTTAGCAGCAAACTCATGCCCTTCAATGAAGTGGACACGACCAGTTTGAAAATAGCCGAGAGTTTCTGCCAGAACTTCTTGGATGCAGAAGGTTTGAAGCTCGTTGTTTCCATCGTACAGAAGGATTTGCCATCTTCGGAGGCTGATTACGAGACGAAGCAGGCATGCTACGACATTTGTCTTCAGCTGCTC…
comp9745_c0	jgi|Helro1|124648	6.63e-95	snap-masked-SCF_086179-processed-gene-0.3-mRNA-1	6.07e-147	gi|51702794|sp|P63033.1|RHES_RAT	RecName: Full=GTP-binding protein Rhes; AltName: Full=Ras homolog enriched in striatum; AltName: Full=SE6C; Flags: Precursor	3.98e-39	1.073	1.719	0.97	7.334	0.903	6.514	7.348	3.376	1.525	2.572	0	0	CAATCAATCAATCAATCAATCACTACTCGCAGAAAATCTCCCCCAATGAGTCATCATACTTGACACGACGTCACGATATTGATGACGCAAAGAAAAAGTCACAGACAGAAAGACTGAATTCTAGAGGACGCCATCGATCACAGGCTCCAGTGTTCAACTCCCGCTACTGGACTTTGCACTCGTCAGTCCCAGAGGAACTTGCCCTCGGCACTTTCGACTTTCTGACTCTTCTGATGAGGCTTCTACTTCTCGAGAGTCCGTCATTATTCTTCTGGTTCTCTCTCAGCTTGGCCATCGTCGGATTGAGACGGGCCGAGTTAGCGCTCGAGTGCCGCTTTAGCAGCGCCTGCTCCTGCTGCAAGTCGTTGTCGTCGGCTAGCTGTTGGCGCTGTTGTTGTT…
comp19442_c0	jgi|Helro1|186231	2.89e-17	maker-SCF_104287-snap-gene-0.15-mRNA-1	1.53e-46	gi|33860138|sp|P37193.3|ADXH_DROME	RecName: Full=Adrenodoxin-like protein, mitochondrial; Flags: Precursor	1.5e-15	21.686	22.245	24.176	27.899	17.578	35.115	9.092	23.775	14.79	17.89	13.037	53.394	AGTTCAATGCCATGTTTGTGAGCGAGATGTAATACATTGTCTCCAACTTTTCCTTGAATATTGTGTTTGTTACCTTGTTTGTCAATAAAGATTACATTTACTATATCTTCTGGTGATTCTGGATCTTTCATTTCAAATTCACCACCACTGCATAGTTTGCCTATCCCTGTGCGAATAAATTTGTATTCCTGATTGAAGGTGTGGGGCTTCTTTTGTAAACAAACGTTTAACTCTGTCGGTCTGAGTTTTATATCCACGAGCATGTATTTCACACAGATCATAAGAAATTTGATTTG
comp20332_c0	jgi|Helro1|194195	2.62e-47	genemark-SCF_091953-processed-gene-1.9-mRNA-1	2.54e-21	gi|8134403|sp|O88736.1|DHB7_MOUSE	RecName: Full=3-keto-steroid reductase; AltName: Full=17-beta-hydroxysteroid dehydrogenase 7; Short=17-beta-HSD 7; AltName: Full=Estradiol 17-beta-dehydrogenase 7	9.85e-43	2.35	2.402	2.104	2.625	3.609	3.474	2.07	2.462	2.642	1.368	1.706	2.138	AAGCCATTTTTATGCTGGATATCATCAATGGAAAATGAAGATTTCTTTGCATTCCTCGAGGAAGTCCAAATAATTTGGGTCTTCTGGCTATAGGAGTTCAATCCAAGATTATCTTCTAATTCTGTAAGCTAGTAAACATTGTCTTCACCAGATACTTCCAGTCAATAATAGGATATGACATCACTCCAGCATTGCAGAATATATGACTTATGTTTTTATATCTAAACAGAAAAATTTCATTGACTGATATGATTGCCAGCAGCTACAAAGTCCTCAAAAAAATTGAGTTTTCAAACTTTTCTTTTATTTCACTGGCTGCTTTAATTGCTGATTGTGGTTTGGCAATATCGCAAACTATCAAATCAATTATTCTCTCAGGAAATTCACAATTCAAGGTCC…
comp25953_c0	jgi|Helro1|191962	1.95e-06	maker-SCF_089530-snap-gene-0.12-mRNA-1	6.84e-32	gi|74707851|sp|Q5H8A4.1|PIGG_HUMAN	RecName: Full=GPI ethanolamine phosphate transferase 2; AltName: Full=GPI7 homolog; Short=hGPI7; AltName: Full=Phosphatidylinositol-glycan biosynthesis class G protein; Short=PIG-G	1.51e-06	23.136	30.458	25.642	50.21	20.261	23.566	22.502	32.642	40.695	27.008	27.142	28.074	CAATGGAGGATGACATCCAAGAATGCCTGTGACTGGCCTGATAATAGACTTCATTGGCAAGTCATACTTCGACATGCTCAACATCAGTTAGAGTGCCCTCTCTTAGTCTTGAGGAACTTTCCAGGCCTTGTTAGTTTCAAACGATGATGTCATTTGCAACAGTTCCCTATGTCACTCGCTCATCTTTTGGAATAACTTGTGGTATTTGCTTTCTTCAACATTCTTTTTGAGCACTCCGAGCAGCTGCCTTCCATTGATGACCTCATGATGTGCAAATACTCTAAGGTCTGCAGCATACTGATTGAGGGGATGGGAATGGGGGAGCAGCAGAGATGACATCGGAACCATGTTGACTTGGTTTACCGAGTCTTGAAGAGCAAACAATGTTGAGTGCTTGAA…
comp47230_c0								0	0.639	0.58	0.556	0	0	0	0.742	0	1.846	0	0	AACAACAATAATAATATCAATAATAAGACGCTAAATATACACGCAAAACAAAATATAAACAAAAGAAACAATGAAACATGTTCATTTGAGTGGCAATACGTTATTGGCATCGTTAAGGAGAGCAGCCTGATGATCTTTGCCATCGTTATCTGCTGAAGTCATGCCATAAACATGACATCCCAAAGACTTGACGTGCGTCCATAGCCTGCCACCAGCAAATAAAAATCATTTCCAGCTGACAG
comp43820_c0			snap-masked-SCF_087386-processed-gene-0.9-mRNA-1	1.12e-32				0	0	0	0	0	0.823	0.77	0.965	0	1.17	0	0	GATGATTTATGCTTCTTTTTGAATCCTTGACCGTGCTTGGAGATGAAGTCTGAGCGTTATGCTGTCCACCTCCATAAACCATCATTCTTTTAGCCCAGCAGTCCCCGCCTGAACCGGAGTAGGGGGTAGGGATGTCTGACCCCATCCCCTTGGCAATCTCCAGGTTCTCCGTGTCACACCAGAGGGATTCCCTTATCGTGTTTAGATGAGCAAGGTGATGATGTTCCTGGCAATTTGATACTCGGAAGTCAAAGGTCATGCCCCTTCCGTGACGTCACAGAGGTTTCCGGTGTATCTCCGATG
comp15128_c0	jgi|Helro1|177131	8.19e-27	maker-SCF_000017-snap-gene-2.30-mRNA-1	2.31e-119	gi|81879353|sp|Q8VDV3.1|R3GEF_MOUSE	RecName: Full=Guanine nucleotide exchange factor for Rab-3A; AltName: Full=Rab-3A-interacting-like protein 1; Short=Rab3A-interacting-like protein 1; AltName: Full=Rabin3-like 1	3.38e-15	0.425	1.209	0.579	0.204	0.272	0.353	0.372	0.622	0.491	0.318	0.388	0	CACCACTCGCTCTCGATCATTCCATGTGCTTCTTAATAAACGCTCAAATCTAATACTTCCTGTTAAGCATCAGTGCTCCACAGTTCCCTTCAAAATTTGCTTTTGATTTTAAATCATTAAATACAGAGCTAAGTGGAACTAATTTGTAAGTAACTTTATTTTCAGATATTCATTGGTATGCATTATAGATTTTATATCAGATATGCATTATCAATAGCAATTTCTTAATAATAGTTTTATTTTTAAATTCTATTCTCATTTGAGATTCAAATTGGCTTTGTGAACTTATTCAGTTCTGTTAAATCAAAATTCACAATCAACATAAGATATGTTCTCAAGTTCTTGAGAAATATTAGCAACATAAATGCCTTGCTTTTGAATTCAGTCCTTCATACATAT…
comp23080_c0								7.444	5.647	4.125	1.807	2.695	1.927	1.942	4.162	1.291	5.775	1.406	0	GACAACGTGGTGTTCCTGATCCTATCGTGCCAGAATCTGTTAGTCACGGACACCACGTTGTCGGTCCATTCCCGGGGGCAGTTGAATCTCCGGGGTGTCGGATGCTGCCTCTGAGTCCTCGGGGAAGCATCAATTAGGAGCACACGCAGTTCATTATAAAGCACTTTTCAGCCGAAATATTAACAACTTATCTCATCTCCTGAGCGATATGATGTTTACACTTTCATTTCAAGTTAATGACAGCACTCATAACTCAGCACTCATCTCGTTAAGAAAAATGATTTGTTATAAATTTATCAAATGCGTCAGTTTTTAATTTCAAGTTTCCAGTCACGTCGGACGAAAATGTCAGAAACATTGTTGGAGTAATTCTCAGCATTTTATAACAGGCACAAGTGA…
comp25416_c0	jgi|Helro1|188494	1.02e-18	genemark-SCF_110617-processed-gene-0.0-mRNA-1	9.81e-113	gi|145559491|sp|Q05469.4|LIPS_HUMAN	RecName: Full=Hormone-sensitive lipase; Short=HSL	2.13e-06	3.432	2.652	1.842	1.101	1.317	7.466	3.887	5.968	0.514	6.087	0	0.319	TTGGCTCCGGAGTTCCCCTACCCAAGGCAGGTGGAGGAAATCTTCCTTGCATATTGCTGGGCTCTCAATAACTCTGCTTCTCTGGGCTCAACTGGTAAAAAGATCTGCTTGGTTGGAGACAGTGCTGGTGCAAACCTGGCAGTTTCAACTGCCCTCAGGGCCATTCACAGAGGGGTGAGGCCTCCTGATGGTGTCCTCTCCATCTATGGTTCGTTCCACGTCCGGTATGCACCCAGTCCCTCAAGGCTCATGGCCATACTGGATCCAATCTTGCCTCTAGGATTGCTGATCAAATGCTTGTCAGCTTACATTG
comp13316_c0	jgi|Helro1|184852	3.78e-52	maker-SCF_000301-snap-gene-3.62-mRNA-1	1e-106	gi|75070709|sp|Q5RA23.1|NFYC_PONAB	RecName: Full=Nuclear transcription factor Y subunit gamma; AltName: Full=CAAT box DNA-binding protein subunit C; AltName: Full=Nuclear transcription factor Y subunit C; Short=NF-YC	4.89e-37	1.492	0.811	1.231	2.113	0.082	1.986	0.873	1.134	1.35	0.767	0	1.098	TTTTTATTTTTTTTTTTAAAACCGGAGCAGCTTTATTATCTAGGCAAGCATGCCATTTCATCTGCAACGTCAAAAGTTTAAATTTTAACCCACGCTCGTCGTCGGATTCATGGTCAGGACTTTAACACAAACTTGCTGACGCGAGCGCCAAAACAATAACAGATAAACGTGATAAAAATATAAGTGATAACGTTCTAAACACATCAGTCACGTGATTCGGTAGTCAGAATCAGCTTCCGTTCTGGTTGTAGATTGGCAGTTGGAAAATGGGCTGGTTGGAGAATTGATGTCCACTCTGATCCATGGTCGTCGTGTTCTGTTGGTCGATGGAGGAAGCTGTTTGTATGACGATGGGATGACCGGGTTGCTTGCCCTGCATCTGCAGAGCAATTTGCTGGA…
comp13611_c0			snap-masked-SCF_092302-processed-gene-0.22-mRNA-1	1.33e-13				7.832	6.267	4.394	2.525	3.199	1.619	0.727	2.682	4.102	2.007	0	0.286	ATCATCATCATCATCACAGCCACCAACAGAGTGGCAAAAGAACTGAATTGCCAAATTACTGATCAAATCAATCATCATTCTACCTTTCAATCACCTTTAAGGACCACGAATCCTTGCCGAATCATTCCCGCGACATCGCCACACGACGAGTGCCGACGTCGTCTCGTGCATGTCCTCTTCATCACTTCTTCTTTTCTTCTTCCTCTTCTCCGACATACTGGTGATGATCACCATCATCGTCATCATCATCGTTGTCATCATCGCCGTGCGATGCCTTTTTCCGCCTCCTGGGTTCTCCACTCCCGCTGTCTTTCTTCGGTTCTTCCCCCTCGTCGTCTGCCTCGAGATCCTCAACTCCTACCCCCTCCTGTTCCTCCTCGTCTTCCTCCTCCTCCTCAA…
comp14215_c0								0	0.162	0.238	0.157	0.747	0	0.413	0.386	0	0.605	0	0	AAAGCAGAGCAACTTGAGCATTGTAAGAAGGGTGCTAGTTTTATGAAACATAATTTATTTAACCATATTTTTATATCAATCATATTTATAATTTGAAGTGTAAAGGCAAGCAAATTGCAGCCTATTTTTAAATTCTGATGCTGAGATGCTTTGACATTTTATATTGTTTGTTGTTGTATCATTTAAGAAAATCTATTTTCTGTTTTGCCATTATGATTGTCAAGCTAAACATGAAATCTGGTTGCATATTATCAAATAATCTGAATAAATGGTTCAATCATGTAATTCCACAAATATATTCAAAGTTATTATATGAATTAGGATTATGCACTGAAATTGTGTAAGTGGCTTTATCGTATTTTCTTAAACAATTTCCTGCACGGTTTTTTTTCAAGCTTC…
comp21802_c1			maker-SCF_092836-snap-gene-0.93-mRNA-1	4.85e-117				6.128	5.983	2.888	4.387	7.17	1.204	3.265	4.728	4.575	3.515	2.965	4.657	CACATGTCCACCTTAGTACACCAGTCCATTCCACCAAGGCTGTAGCTCTTCATCTGCAAACTTTAAAGACCGAAACTTCAGGTCTTAGCAGATCAAAGTCCCAATCGTGTAAATTCTCATACTTTCGAATCTACCTGGAGTTAGAAACCATTCCAGTTTCATTTTCAGCGCGTGGCAAACCAAATTCAGCCAAGGTCAATCATATCAACCATGAGGCCTTCATTCCCATTTGCAATAGTATAAGCTAATCATTAAGTAGCCAAATTTAAACCACATAATGTCACAAACAGGGATAATACTAAAGGAAGCCCTATTATCAGCAGCACATCACCTCCATGACAAGTGTCAACCTTCTGAAAAACATATATAGTATTACTTTACATATTACCTTGCCATTAA…
comp23856_c0	jgi|Helro1|183986	7.05e-38	maker-SCF_092680-snap-gene-0.49-mRNA-1	0				12.501	19.455	13.39	15.063	12.743	15.468	14.638	16.194	18.714	20.289	13.241	12.761	CTTTGTGTTTGAGTGGGGGTAGTTGTGGTAGATCAGGTAAAGCTCTCTGCTGAACAGCACTATTGGAAGGAACAGTAATTTCTTTGCTTGAAATGTGACCTGGAGTCAACTTAGGTTTTCCAGTTGTTTTTTCTTGACTGTGGAGAAAAGACTTAGGTAGAGTACTTGCAGCTCCTTGTGTCATGCCACCCTTTTTTAAAATTTCATCCAAATCATCCATCAGTGAATCTCTGTTCATAATTTCAGAAGACTCAAAAACATCTTCCCCAGGAGATTGTGAAGCTGCCAACACATTGGTGAAATCTGATTTCCTCTGCAAAGATATGAAACATGTAGGTGGAGGCTTGTTGGGACAAGATGAGATGTCATCCTTAGATGCAGAATGACTTGAACTTGATG…
comp26367_c1	jgi|Helro1|105347	2.91e-119	maker-SCF_091658-snap-gene-0.46-mRNA-1	0	gi|218526606|sp|B2RX12.1|MRP3_MOUSE	RecName: Full=Canalicular multispecific organic anion transporter 2; AltName: Full=ATP-binding cassette sub-family C member 3; AltName: Full=Multidrug resistance-associated protein 3	8.4e-103	4.526	3.474	5.836	3.422	3.405	4.033	4.025	9.66	5.867	6.142	2.694	1.145	GTGCAGGTTATATCCTTCAGGACCGGTTCAAGTCCACTGCGATAGGTTAACGAATAATTCCTGAACTCCAATTTTCCTTCTCCCGGCCAATCAGAGGGAGGCCTCTTTGAGTCGATCACCCATTCGGCCTCAGTTTCGGTTTCCGAGTACTCCTTGATCCTCTCCACGGCGACCACGTTCGTTTCCACTTCCCCTGACATTCTAACCATCCAGTTCAGTGTTTGGGTGATGTTGAGTGCATAGGTGATGCTCAGTCCCACCATTCCTGGGGTGAGGTTGTCCTTTCCAAGGATGGAGAACAGGGTGGAGAAGAAGACAAGGCAGTTTCCAACATTTCCAACCTTTTGACTGATACACTTGTCTGAACCATGTTTGCAATGAGATGAGGCAGCATGGAGA…
comp26201_c0	jgi|Helro1|88036	0	maker-SCF_091748-snap-gene-0.55-mRNA-1	0	gi|130763|sp|P29190.1|PCKG_HAECO	RecName: Full=Phosphoenolpyruvate carboxykinase [GTP]; Short=PEPCK	0	6.284	5.713	4.938	1.438	1.21	2.656	3.596	4.9	3.172	3.916	0.057	0	TTGTAGGACAACGCACACCACTCAAACACCGACGAATAATTTATCGTACAAAGCGAAGCCGCTGTGGTTTCAAATGCTCCTATTGTTTGAAACCTCTGATCGAATCACTGCACGTCACTGAGCGACCTCAAATCCACAGTCCCCTATGATCTGAAACGCAAAAATGGCAATCACCTCGTGGTGAAGAGCTTCTTCTTGGAGCTTCCCATGAAAGTTCAGGAGTTCATTGCAAAACATGTCGACATCTGCCAGCCAAAGGGTGTTTATATCTGTGACGGTTCAGAGGAAGAGGAGCAAGAAATAACGGACAAGCTAGTCGACAGGGGTCTGCTCATCCGACTGCCGGGCATGGAAAACTGCTTCGCCTGCCGGACCGACCCCAAGGACGTGGCGAGGGTG…
comp26346_c0	jgi|Helro1|163153	1.09e-61	maker-SCF_089771-snap-gene-0.30-mRNA-1	0	gi|229463033|sp|P23470.4|PTPRG_HUMAN	RecName: Full=Receptor-type tyrosine-protein phosphatase gamma; Short=Protein-tyrosine phosphatase gamma; Short=R-PTP-gamma; Flags: Precursor	1.54e-21	6.479	13.623	15.609	7.58	8.273	5.607	5.084	13.214	16.695	14.816	34.899	42.336	CTTTGTGTTTGACATTTCAGTGCATAAACAGAGAGCATGCAACACATTACTCACTAAATATATGCATGCACTATTCTATGGAAAAATAAACCATGCCTAAACCATGTTTGTATTGTTTGAAAACCTTGGTTATGATGAATTTCCTAATCTCATGCGTTGACCACCATTTCAAGTCTTTCAATGTTACATTGATGTCGTTTATATCCTTCGAGTTGATATCAGGCCAATACTGGACGCATTTGACCTTTCCCTTCTCTAAACAGTTTGTTAGCATAACAATAATTTCCACCTTGTATTCCAAAACCATTCTCCAAAAGTCATATTCAGTTTCTTTTATTGGACCTTGTGCCGCTATGAACTGAAAAGTCCCGGGGAAGCTTGGTATAAAGCTGGCATTTA…
comp2736_c0								0.275	0.134	0.672	0.801	0.047	0.144	0.174	0.805	0.372	0.459	0	0	CTTCTTATTCCCGAGAGTTTTCAAAGAGATTTATGTCAGCCTCCATGAGCAAGAAAAAAGCATGCAGCTATCTGGGTTGCATTAAAATCTATGTTGAGAAGGTATTTTTTGAAATAATCTTTTTAAACCTCTTAGCGACCCTTTCTTTCCTCCAAAAAATGAAAGATTTGTTTTCGAATCCGAAATAAGCATCGAGGATTGGGAGGGAAACATTCGCCAAAGAACGAGAGGAACATCGGAACGAACTGCAACAGAGTCATGACTTTCGATCGAAAGCTTTCAAAATAATTCTCGAATAAGATCAGTTGACGACCGACATTTTACGAAGCATTTCACCATCATCTACGTTCGCTATCATCTAAGTTCCAGGCTGTGCGTGCTTAGAGCGGATAAGGGCTG…
comp9124_c0								0.375	0.313	0.412	0.388	0.179	1.238	0.439	0.543	0.053	0.303	0	0	GATGAGCATTTCAAACATGAAGAGGTGAAATAAAATTCGTCAGCAATCTGGCATGAAACCATGTGTATGATGCTTCTGTTGATACTTCTGTCAACAATTATGTAAGACTTTCAAAGCCTTTGAATTCATAACCTCAGAAATGGATTTCATTGCAGAACTGTTTTTTTTCTTACATTGTTCCAAAGCATGGAGCAAATTGGAACTTGAATCTAGATGTGTTACACTGCATAAATAATTAAACAAACAAATTTTATAGTAGTTGTACTGTAATTCCCCAAAAAATAAGACCAAAAGGGCCTATTTTGGGGATGTTGTATTTTCATGTACTGCAATTTACAGCACATTTATTCATGTGTGGTGCAATATTTATTATGTTGAAGGAGGCAAGTATTAGGTATT…
comp26129_c3	jgi|Helro1|69117	2.66e-158	maker-SCF_090581-snap-gene-0.39-mRNA-1	0	gi|81912024|sp|Q7TN98.1|CPEB4_MOUSE	RecName: Full=Cytoplasmic polyadenylation element-binding protein 4; Short=CPE-BP4; Short=CPE-binding protein 4; Short=mCPEB-4	3.22e-118	41.787	45.808	49.664	57.438	46.215	66.576	53.544	73.81	61.518	50.977	26.173	47.35	AATCTGGCTGGAATCCGGAACAAACTCCGCTGCCGAAAATCCCATCACTAGCGTTAAACCCACAGTCGTTTATGGGAGTTGTACTCTGCGTCACGGGGGCAAGGGCTAATTGACTTAAAACGGCCATTAAGCTGTTTATGTCGGGTTCAGCAGCAGGCATGTTGTCAATCCTGGAAGCACTAAATAGAGTATCTTTTCCAGCATCCAAGACGTTGTCGAATGAATGTTCGATACCCGCAAGAGAAGCATCGGAAGAATTTGACGAACGACCCAAATGAGATATGA
comp8749_c0								0.206	0.683	1.701	0.812	0	0	0	0.481	1.465	0.457	0	0	GTCACCAGTTCGTTGGATTTCAATTCGAAATAAATAATTCACGACTTTCGTTACATTGCACTGAACTGACTCTCCCAACCAGAGCGGTCCTTAGAGAAGTCGCGGGCAAACGACAACTGACTGGGAATAAATTTCACCGGTTCTCCATTTTCCGGGGTTAGGGTCAGGATTAGGATTGCGGTCATGGATACTGAGAGGTACCAGAGGTTGCCCAGGTTGCTACCAGCAAATTGGTTTTTGCCCTCGACTTGGCATTCGACCAGAGCGACTCGTATCACTTGTATCGTTCGCATCGCAGAAAATGGAATTTTCACAAACGTCGGAATCCCCTAAACTCACTCACTTTTGATTTCCAGGTGTCTGAAGT
comp13190_c0	jgi|Helro1|186501	7.14e-86	maker-SCF_088286-snap-gene-0.24-mRNA-1	3e-91	gi|75060399|sp|Q56K03.3|RL27A_BOVIN	RecName: Full=60S ribosomal protein L27a	3.72e-65	17.055	14.277	17.862	31.798	14.016	29.963	28.484	14.853	6.309	15.746	5.691	22.698	TGTTTTGCATCAGGATGACCACAAAAAACAAGAAATGCAGGAAGATGAGGGGTCATGTCAGCCATGGCCATGGCCGTATCGGCAAACACAGGAAGCACCCCGGAGGTAGAGGTAATGCTGGTGGTCAGCACCATCACAGAATCAACTTCGATAAATACCATCCTGGATACTTCGGTAAGGTTGGTATGAGACACTTCCATCTCACCAAGAACAAGTATTTCTGCCCATCTGTCAATTTGGATAAGTTGTGGTCTCTTGTGTCTGAGCAAACTCGTGAACATTACAAGACCAAGAAGGATACTGCTCCAGTCATCGATGTCGTCAGAGCTGGTTACTACAAAGTTCTTGGAAAGGGACATTTGCCAAACCAACCCGTCATTGTGAAGGCCAAGTTCTTTA…
comp23035_c0	jgi|Helro1|192938	1.46e-53	maker-SCF_091175-snap-gene-0.46-mRNA-1	1.83e-124	gi|82183483|sp|Q6DIY8.1|M17L2_XENTR	RecName: Full=Mpv17-like protein 2	3.05e-22	27.52	24.605	27.916	24.422	23.329	22.488	25.732	28.367	29.625	37.162	25.738	29.305	ATTTGTTGCACAACAAAATCTCCAGATGCCAAAAGGGAACCATTCACAAAAGTATTAGTTATTAGAAGCCGGTTACGTTTGGCGGTTTGCATCATTTTCCAAGCAAAAGACATTTTTACTCCTATTTAGAAAAAGCGGCAACAAAAATGTTGCCAAGAAAGTTTTCTTTGACCAGAGCATACTTGCACCAGTATTTGTTGTATACTTCTATAATGTAACTGGTCTATTGGAAGGGAAGACTTTTTCAGAAGCTTTTGAGGAACTGAAAAAGAAATTTTTGGCAACATACCTGGTGGACTTGGTCATATACCCTGCCTCTCAGACAATCAATTTCTTCCTTGTTCCCCTTAGGTTCAGAGTTGTTTTTGTCAGCACAACAACTTTCTTCTACAGCATTTT…
comp17743_c0			snap-masked-SCF_091888-processed-gene-0.46-mRNA-1	0				1.129	1.458	0.957	3.563	1.71	5.831	1.775	2.021	1.429	0.779	0.166	0.838	TAACTTTGTGTTTGAGAGTCGTGAATTTAATCGAAACAAATGCAAAACAAGAAAAACCACTAAAAATGAACACCTTGGAAACTCGCCCGGCCAAGATGAGAACAGACCGAACAATGGAAACAGTGCAAAGTAACTCAGAACGGCCACGTAGAAACGAGCATTTGATGTCGGTAATTTGGTGAGAAAGTCGTCGACGACAACTTAAAGGAACCTTGAACTAATAACGCGCGACGACTGGAGTCCGTCCCGTCGCTAAGGCAGCACGGAGTCGTTTTGCCCGAAGAGATTCCAGGCGTCGGGAACGGACGGGATCTGTTCGTCCTTCAAGTCATCTTGACTCTTGGGGTAGTTTTTGTCTTGCTCTCTGCCGACATCTTGTCGATCATTTTCTGACTGATT…
comp12811_c0								0.255	0.4	0.457	0.518	0	0.219	0.091	0.285	0.513	0.11	0.129	0	AACAACAACAACAACAACGGTCTCAATCCCTCAACTCTCTCGAGTTTTCTGAGGGCAGACATTTTTAGGAAAATTTAATATTTTTGCATTTCTTAATTTTTCGTTGTTTCAGTCATTCTTGAGTTTATTTCTCTCGCTAGGATCAAATTTTTGATTTTGTTTTTTTCGGAAACGAAATATGTTTTTGTACGAATTTTATGGAGTTTTAAATAATTGATTGATTGATTGATATGTCATATTTGTAAATAATCGATTTATAAATTCCAGTGAAATAGTGAGAAATAACATTATTTTTCAATGCAAGAACATTCGCTAGCTAAACTGAGGACGACTGGAAAGAAAATCATTAAATTTATTGTGAAAATAAAAATAAGAAATTTAATTGATTTAGAGTAAAAA…
comp25583_c1	jgi|Helro1|177803	4.61e-11	maker-SCF_091821-snap-gene-1.28-mRNA-1	1.33e-71				3.649	5.057	4.542	8.781	4.787	4.862	7.326	4.2	2.362	3.452	1.643	0.773	TTGAATTCACTCCGCGTGTTTCGTAGGTTACATTAAAAATAATCGCTATCGCATTAATAATCGCAGTTGTAATAAATATAGCCGATTATGTTTTCGAGTTTATTACAAATCGTCTAACTTGTTTTAAGTCTGTATAAAATTACTAATCAGAAAGCATTGAGATCGTGTTGATCCGAGTTATAAGGTTAATTGCTAAATTATGAGTTCCTAAACCATTGACATGGGTCGTTATAAATATAGTCGTTATTATGACAGCTTTCGTTACGTTGTTAACGGTATTGGTATTAAGTCCATTACCAAATTAAGTAGCAAAGTAGTTTGCCTGCTACTCGAAGCAAGACTCAGACATGTGCCACGAGTTATAATTTACCCCAAAACTCAACCTTTGTGCATGTCTTT…
comp19630_c0								2.337	0.723	1.326	1.985	0.992	2.391	4.145	1.303	1.037	1.827	1.075	4.613	GTTATCGATTATTAAAAATAATTTCGGTAATTTTTCTGTTTTTACTTGTAAGCCAAGGGACTTTCAGATCATTTCAGTTTGTGTACTTGTAATTATTTTCGTAAATTATTTATTTATTATTTTCAATATATTTTTTCGATCAGGTTTTTGAAGAGAAATTGTTCTTAAAATTATTTTCTTCAAAAAGCAGAAAATCCAATCCGTCATTTGTCCACAGCCTTGTTTTGATGCGTCTCCTTAATTACTTCGCGACCTCGTGCTTGTGGTCGCTATTGAAGCTGTGGTCGCTACCGAAGTTGTTATCGCTACTGACGTTGTCGTCGTCATAGTCACCGAAGTTATCGCTACTGACGTTGTGGTCGCTATCGA
comp21588_c0	jgi|Helro1|99567	0.007	maker-SCF_092440-snap-gene-0.18-mRNA-1	7.38e-09				2.411	3.914	4.741	0.743	2.414	2.006	2.104	3.836	3.631	2.283	0	0.386	GGATGGAGGACTTACGGCATCGACCCCTCGAAATTCTCACAGTCCCTCATGTCCATCTGCGAGAGGTTGGTGGCCCAGGGCAAGATCTCCCCCAAAAAGCCTGTTGAACTTCTGACGAGCGGCTACGAAGAACTCCAGCAGGACAAAAACTCTGTGATTGGCAGCTGTACGGCATGCATAGTGGCTCTGAGCAGGGACCAGAAGAGAATCTACACGGCCAACCTCGGCGACAGCGGCTTCATGCTCGTCAGGGACGGGAAGGTCGTCCACCGCTCTGAGGAGCAGACGCATTACTTCAATACTCCCTTCCAGATGGCCCTGGCACCCTCTATTATGGAAGGCATGTTCATATCAGATAGTCCCGAGTCGGCAAATTCCGCATCATTCAGTGTCGAGGAG…
comp16066_c0	jgi|Helro1|185016	5.13e-35	maker-SCF_092765-snap-gene-0.63-mRNA-1	1.24e-56	gi|123888387|sp|Q1LUM3.1|ENDUC_DANRE	RecName: Full=Poly(U)-specific endoribonuclease-C; AltName: Full=Protein endoU-C; AltName: Full=Uridylate-specific endoribonuclease-C; Flags: Precursor	5.8e-28	0.673	2.108	12.615	5.347	0	0.912	1.562	2.654	0.949	4.845	0	0.233	TAACCATAGTAATTTAGAGTTCCTTGTTTTTCCTGCAGGTAAAGGCTAATCCAATTGTGGAATCCTATTACTTTGTTATCTTTTATCTCGCCCACAAAAACATGTTCAAATCCAGAAGAATTTACTTCTTTATCGCAGGTGTTACGCTTATACAATCTGAACCAGATATCGTACAGTTGCTTTCTGAAGGCTTGTTCGTCAGCAAAACTTTTCCCCTTCTTTTTCAAATATTCATGGGCTTTTTTCATTACTGTAGTTTGCATGATGGCGGTCAGAAATTCATTTTCTTCCTGTTTTTCTTCTTCTGTTTCCA
comp24551_c1	jgi|Helro1|139996	0	maker-SCF_106618-snap-gene-0.7-mRNA-1	0	gi|123081|sp|P07686.3|HEXB_HUMAN	RecName: Full=Beta-hexosaminidase subunit beta; AltName: Full=Beta-N-acetylhexosaminidase subunit beta; Short=Hexosaminidase subunit B; AltName: Full=Cervical cancer proto-oncogene 7 protein; Short=HCC-7; AltName: Full=N-acetyl-beta-glucosaminidase subunit beta; Contains: RecName: Full=Beta-hexosaminidase subunit beta chain B; Contains: RecName: Full=Beta-hexosaminidase subunit beta chain A; Flag…	1.69e-124	25.938	33.465	24.356	12.152	5.204	18.706	24.059	41.91	43.263	44.891	15.748	1.906	CAGCTGTTGTAGTCGCGTTCGTCGTCGAAGTCGTCGCCCTCCCTGGTCTGAGGGTCGTGCGGCTTGGGAATGGTGTACTTCTCCTGACCCACGGTCACGTGGAACTCCAGCTCCTGGAGATCTATGGACAGCACCACTGAGGACGACTTGTATGTCTGCGGCATTGGCCAAGGACTTCCGGGCGATGGTGGCGGAGAGTATCGGATGAGGAACTTCATCATCAAGGTCTTCAGGCCGTGCGAAGATCAGCCTCATCTCAACATGAACGAGTCATACTCTCTGGTGGTGACCTCAACCCAGGTGGTTCTGGTGAGTCCTGAGGTTTGGGGACTCATAAGGGGACTTGAAACGTTCAGTCAGTTGGTCTACCAGCAGGAGAAGGATCCGTTCAAGTTCCTG…
comp17555_c0	jgi|Helro1|185385	6.24e-88	maker-SCF_000150-snap-gene-1.55-mRNA-1	3.33e-87	gi|341942131|sp|O35609.3|SCAM3_MOUSE	RecName: Full=Secretory carrier-associated membrane protein 3; Short=Secretory carrier membrane protein 3	3.31e-44	18.227	16.953	14.865	35.988	30.749	34.883	19.019	17.118	14.681	13.478	42.206	42.738	ATCCAGTCTGAATAAATTTAGGTCTTCGTTTATTATGTTTGCAAACTTTGCCAGATAATTGGCTCATTGATGAACTGGTTGAGAAATGTTGTTGCAGTGCTTTATTAAAGCTTTAAGAACCTACTAGAAATGTCCATCCATTTTATTAAATTTTGTTGAAATCTTATAAGATGTATGTAATAACAGGGCATTAGCAACAATTTTCACTAAATTTATTTGGAGACCTGAAAAATTAACATTACAATTGAAATTTGTAATCTGATGATGCAACGATCAATATCCTAGTTTGATTCATGGGATTTAAATAATCCCAAATGACTCACATGCTCCGTAAGGGTAAAGCATATTTTGTTAGAATTGAGAATACTTTATGATTGAGAATTCACAAATAAAGCAATA…
comp21551_c0			snap-masked-SCF_000036-processed-gene-0.18-mRNA-1	1.05e-24				0.118	0	0	12.549	11.059	0.556	0.224	0.659	0	0.056	0	0.234	GCACGCCATTTACTGCTTGTCCTGAGTTTTCTTGTCCTCTTGAATGTCCTGAGTCTGGCTACTTCGTGGACAAGAACAACTGCCAAACTTGTCTTTGCAACGATCTATGTGAAGAGAAACTCTGATGAGAATGAAAGCTGTCATCCTCCTGATTTTCTTGGCGGTATATTCTGAACACGCCCATTTACCCCAATGTGACTTCTGCCCATCAAGTACCAATCCTTGTGACCAGAAGGTTAACTTCAAGAAGACAGGTTGCTCGTGTTCCTTCTGCGTCACGAGATGCGGTGTTCGTTATAATCCATGTCCTCAAGGACAATATTGTGTCGAGGAGTCTTCTAACTTCAGCTCTGTGGTCAAAGTCGCCACA
comp50715_c0	jgi|Helro1|64830	1.97e-15	maker-SCF_092730-snap-gene-0.24-mRNA-1	5.36e-41	gi|74693295|sp|Q755Y0.1|AKR1_ASHGO	RecName: Full=Palmitoyltransferase AKR1; AltName: Full=Ankyrin repeat-containing protein AKR1	0.012	0	0	0	0	0	0	0	0.503	0	1.986	0	0	GGCAGCCTGCCAAAAAGAAAATCTTACCGCCGTCAAAACTCTGACCAAAAAGCACAAGGTCTCGGTGACAGAACCTGACCCGAGCAGTGGAAAAGTGGCCCTCCACTACTGTGTCTCGAACAAGGAAACAGAAACGGCTCAGGCTGTTTTAGACACGGACGCTTCCTGTCTGAACCTCAAGGATGACGCAGGTTTCACGGCACTA
comp25221_c0	jgi|Helro1|80372	2.43e-23	genemark-SCF_085505-processed-gene-0.2-mRNA-1	0	gi|75027251|sp|Q9VNM1.3|NPFR_DROME	RecName: Full=Neuropeptide F receptor; Short=DmNPFR1	2.53e-12	3.872	6.473	2.001	11.417	3.408	5.158	4.093	7.253	2.782	7.027	0	0	ATTGTTTTTTGATCCAAACGCATTCTTCACACAAACATAGGGAGAATATTCATTCATATTTATCATTAATTCCATTTCATTTGTCAAATTACATCCCATTATTGTCATTTAAATTATTTTCAAATAAATATAATAATAAACAATTACCAGATTTTGTAATTAATATTTTAATAACTTCAAACATTTTCAAATCAATATCGAGATCGGATTCCAAGGCTCCGACCCAATAGACCTTGGTCTTGTCCAGGAAGCCAAAAGATAGCCATTCAATACAGACCATTTGAAGGACCCAAAAGCCAACAGAGGATGACGATGAATCTGGAGTCATCGCTCAACCACACGCTGGGGGACGGATCGATTCTTGACCTCGATGTGTATCTCTTCAACCGGACCAATCTC…
comp21613_c0	jgi|Helro1|187260	4.11e-06	maker-SCF_091887-snap-gene-0.89-mRNA-1	6.29e-35				2.519	1.871	2.435	2.501	0.21	4.416	2.68	0.883	1.672	0.267	8.672	2.67	TGAATGAATTCAGTAACAAAATAGAAATAGATTGGTTAACCGGACCGAAGCTGTTGTCGCATCTGACTACGGCCAACTTGTCTCCATCTCGAGACGCTTTTGAGCAATCGAAAGGAATCCCGGAAGGTGTTTTCCCGAACGTAACTGTACGTCGACGTAGTTACGAGCAATGACGGATTCGAAGTGCACGCACTATCCGTCTTCAGTTAGAAACAACTCCTACTCACGCGCGAGCATCTTTGAAGTTCTATGGGAGACTAATTTGCACTCACATGAACTTCAAAAGTAACTCATTTGTATCGATTATAATCTTTAATCTTCTGTAATACTGTAACAGAACATTTTTCAATGACATGATGCCTAAATAAACTTGACAAAACTTTAAAAGTGAGTCACTGG…
comp25610_c1	jgi|Helro1|66349	1.69e-60	maker-SCF_091679-snap-gene-0.4-mRNA-1	7.14e-64	gi|23503045|sp|O95180.4|CAC1H_HUMAN	RecName: Full=Voltage-dependent T-type calcium channel subunit alpha-1H; AltName: Full=Low-voltage-activated calcium channel alpha1 3.2 subunit; AltName: Full=Voltage-gated calcium channel subunit alpha Cav3.2	2.64e-56	0.364	2.202	0.408	0.482	0.291	0	2.019	2.412	0.718	1.824	0	0	CCGAACAGGTTCATGCCCAGGATGCTGAAAATGAATATGAAGAGAACCAGGAGAGCAAAGAAGGTGGCCACGTTGTCCATTGTCTTGAGCATGACAAGGAGCTGGTACCTCAGGGCAGGAAGAAACCTGACGATCTTGAGGATTCTGAGCAGTCTGAACGTTCTGAGCACTGACAGTCCTCCATCTCCGCCTTGGATGAGTTCCATCAGACTCAGCACGACTATGACGCCGTCGAAAAGGTTAAAGCTGACCCTGATGTAGCCCAGGAGTCCCTCTGCCAAAATCTTGAGGAACATCTCAACCGTGAACAGGGCCGTGAAGAACAGGTTGCTGTACTCGACAATGCTTGTTAGAACGTCGGGCTGGTTGTGAAACTCCACTCCCATGCTGACCGTGTTG…
comp22801_c0			maker-SCF_092419-snap-gene-0.14-mRNA-1	5.99e-46	gi|317374810|sp|B0K012.1|CMKMT_RAT	RecName: Full=Calmodulin-lysine N-methyltransferase; Short=CLNMT; Short=CaM KMT	3.62e-12	2.296	3.226	2.855	5.589	3.09	3.793	5.262	4.431	3.615	2.96	3.045	1.818	TGCCCTACAAAAGGGTTTTCGACAGTTCTACCCAAGCTGTATTAATGACTCCGAAATGCAGCTCTTCAATCATAAACTAGCTGAAAGCAAATGAACCGACAAGTTGACCTCTTCCCCATTATTATTGTAATCATATTTATTGGTTAACGTTAACGCTGCATGAGGGCTTCGGCACCGGATAACATGCTACTCAAGAGATCGGCTAAAAAAGCTTTTTATCGTTGACATAACATAACAATTATTTAAACAAAGGAAGGGAGCTAGGAAGGCTATAATAAAAAAATAACTTTCAAATTAGCATCTAAGCATTTATTCAGGCCTATATTTTACTTGTACATAATCATTCTTATTAAAGTTTTCTCATATTATCTGTGGTCTCGAAGCTCTATTTGGACATAC…
comp8461_c0			snap-masked-SCF_091042-processed-gene-0.47-mRNA-1	9.79e-158				0.468	0.261	0.414	0.062	0	0.07	0.201	0.356	0.187	0.238	0	0	TGAATTTGGTAATAGAAAAGCAAGAAAAAATTTTAAAACCCGGGCTTTCCCCTGGGCACTTGCCTCCCCCCTCTCCACAGCCCTGCATGTTGGCCGGCGTTAAATGCCAAGAACTTGAAATTTAAGTATAAATTATTTTCAGATTTGAAAGTTTTGTTTTTTCTTTAATTTAAAGGAAAAAGCTGAGAAACATGACTGGGGTCCTGGAAAAGAAGACAACAACCCTCCACTTGGTTGAGAACAGGCTGAGGGACTCGGAGTCTGCCCTGCTGTCGGCTAAGCAGGAACTATTCAACATCAACTCAGAGAAGGACAAAATCAAGAGGAGGCTCGATGAATTGATCAGCAAGTATGAACCAGATAACCGAGAGTCTCAACAAAAGCAGTTGAAAGTCGAGT…
comp25363_c0	jgi|Helro1|87912	4.57e-78	genemark-SCF_124518-processed-gene-0.0-mRNA-1	0	gi|122126313|sp|Q7K486.1|ARMC6_DROME	RecName: Full=Armadillo repeat-containing protein 6 homolog	7.99e-48	3.783	3.277	4.408	5.626	3.468	4.934	3.795	3.996	5.25	5.241	21.417	3.14	AAAAATATCAGCAGAGATGTTGCCAGCAAATGTTGACAAACAATGTAAGAAATTAATAATGTCATCAACAAATCCAATCAATGACATTTATGACAATTAATGACAAATAAATAATAATAACGATGATGATAATAGTAATGATTATGATAATGGTGATGTTAGGTTGTAACCAGCTCGCCACAGGATCCCAGAGGCTCCTCTCAGGTTCCTCTAGAGTTATGTCCATCTGTGGATGTTGAGGGTATTTTTCTTTGTTATAAGGACACCTCTGGAACTTGTACTGCAACTGTCCATAAATCTCGTTCACTTTCACGTCGGGGTTATCGAGCACATCCAGGAGATATTTGTTGAAGAGACCTCTCGGATTGCAGACATTGCTACCCTCCTCGAACGATTGTT…
[truncated: 51,225 more rows]
