# Supplementary material for: Transcriptional profiling of identified neurons in leech
Source: BMC Genomics. 2021 Mar 25;22:215. doi: 10.1186/s12864-021-07526-0 (PMC7992859; doi:10.1186/s12864-021-07526-0)
Supplement: Supplementary file 4 — Additional file 4. [file 12864_2021_7526_MOESM4_ESM.xlsx]

## Sheet: Supplementary File 3.txt
Supplementary Figure 3: List of Differentially Regulated Trinity Genes and the Clusters to Which They Belong
Cluster	Transcript ID	Helobdella BLAST Hit	E-value	Hirudo BLAST Hit	E-value	SWISSProt BLAST Hit	SP Long	SP E-value	T1 TPM	T2 TPM	T3 TPM	P1 TPM	P2 TPM	N1 TPM	N2 TPM	G1 TPM	G2 TPM	G3 TPM	R1 TPM	R2 TPM
Cluster_1	comp26361_c0	jgi|Helro1|194928	0	maker-SCF_089683-snap-gene-0.11-mRNA-1	0	gi|693586055|sp|Q9NRC6.2|SPTN5_HUMAN	RecName: Full=Spectrin beta chain, non-erythrocytic 5; AltName: Full=Beta-V spectrin	0	5.086	4.009	8.129	1.973	1.395	2.244	2.98	11.411	16.869	13.033	2.108	3.702
Cluster_1	comp21024_c2	jgi|Helro1|80090	3.95e-116	maker-SCF_090469-snap-gene-0.11-mRNA-1	0	gi|1351053|sp|P23049.2|SEA_AVIET	RecName: Full=Tyrosine-protein kinase transforming protein SEA	6.91e-60	5.298	2.42	9.571	1.216	1.463	1.96	3.57	7.784	16.015	9.144	5.769	3.719
Cluster_1	comp24918_c0	jgi|Helro1|189175	4.86e-86	maker-SCF_092449-snap-gene-0.31-mRNA-1	0	gi|189082902|sp|A6NMZ7.2|CO6A6_HUMAN	RecName: Full=Collagen alpha-6(VI) chain; Flags: Precursor	2.02e-41	4.633	2.891	7.079	1.405	0.643	3.832	4.127	5.928	12.978	10.919	3.766	3.251
Cluster_1	comp26341_c0	jgi|Helro1|190271	1.29e-59	genemark-SCF_089653-processed-gene-0.2-mRNA-1	0	gi|30921314|sp|Q9EQJ4.1|ZN384_RAT	RecName: Full=Zinc finger protein 384; AltName: Full=Cas-associated zinc finger protein; AltName: Full=Nuclear matrix transcription factor 4; Short=Nuclear matrix protein 4	6.15e-11	4.709	3.323	2.904	1.108	0.597	1.79	2.256	9.456	10.105	6.344	0.286	0.415
Cluster_1	comp25911_c0	jgi|Helro1|188709	2.98e-57	genemark-SCF_209828-processed-gene-0.3-mRNA-1	0	gi|338817938|sp|Q924N4.2|S12A6_MOUSE	RecName: Full=Solute carrier family 12 member 6; AltName: Full=Electroneutral potassium-chloride cotransporter 3; AltName: Full=K-Cl cotransporter 3	2.55e-44	8.467	7.834	11.23	5.731	5.141	4.684	6.204	18.445	28.551	20.347	8.393	13.275
Cluster_1	comp25034_c3	jgi|Helro1|106966	0	maker-SCF_000019-snap-gene-2.23-mRNA-1	0	gi|341940472|sp|Q9JHU4.2|DYHC1_MOUSE	RecName: Full=Cytoplasmic dynein 1 heavy chain 1; AltName: Full=Cytoplasmic dynein heavy chain 1; AltName: Full=Dynein heavy chain, cytosolic	0	199.105	314.307	135.365	46.108	36.422	58.705	94.562	199.461	102.707	235.753	64.467	25.955
Cluster_1	comp26155_c0			maker-SCF_091422-snap-gene-0.73-mRNA-1	1.76e-39				88.39	220.174	170.884	94.668	132.707	96.206	47.189	220.439	583.347	204.204	118.595	172.083
Cluster_1	comp21851_c0	jgi|Helro1|82550	0	snap-masked-SCF_208723-processed-gene-0.4-mRNA-1	0	gi|56404981|sp|Q9VE46.2|SC5A7_DROME	RecName: Full=High-affinity choline transporter 1	0	90.402	64.799	81.854	2.313	4.547	19.239	42.866	66.739	50.547	74.107	6.493	4.198
Cluster_1	comp25540_c0	jgi|Helro1|192356	0	genemark-SCF_000182-processed-gene-1.20-mRNA-1	0	gi|803374885|sp|M9MSG8.1|PIEZO_DROME	RecName: Full=Piezo-type mechanosensitive ion channel component	5.5e-131	65.231	77.3	62.519	7.969	13.346	23.765	42.573	69.811	57.678	111.045	26.207	27.489
Cluster_1	comp22936_c0	jgi|Helro1|182418	7.23e-31	snap-masked-SCF_091007-processed-gene-0.36-mRNA-1	0				2.361	3.405	2.206	0.079	0.071	0.509	1.511	3.235	2.619	4.391	0.297	3.643
Cluster_1	comp23982_c0	jgi|Helro1|188972	1.53e-126	maker-SCF_089136-snap-gene-0.13-mRNA-1	0	gi|49036496|sp|Q9HCK4.2|ROBO2_HUMAN	RecName: Full=Roundabout homolog 2; Flags: Precursor	4.98e-156	1.643	1.598	2.051	0.878	0.565	0.339	0.922	5.868	3.017	4.705	0	0.048
Cluster_1	comp24833_c0	jgi|Helro1|102544	4.99e-21	maker-SCF_092375-snap-gene-0.66-mRNA-1	0	gi|123910301|sp|Q2EY14.1|PRTGA_DANRE	RecName: Full=Protogenin A; Flags: Precursor	1.91e-43	2.782	2.539	2.162	1.291	3.518	1.016	1.571	2.471	41.746	4.35	0	0.114
Cluster_1	comp12937_c0	jgi|Helro1|175238	3.78e-149	snap-masked-SCF_091952-processed-gene-0.22-mRNA-1	0	gi|13124799|sp|Q24247.2|ITA1_DROME	RecName: Full=Integrin alpha-PS1; AltName: Full=Position-specific antigen subunit alpha-1; AltName: Full=Protein multiple edematous wings; Contains: RecName: Full=Integrin alpha-PS1 heavy chain; Contains: RecName: Full=Integrin alpha-PS1 light chain; Flags: Precursor	8.62e-119	10.871	6.328	11.412	0.326	0.077	1.639	4.189	8.194	5.121	6.731	1.415	0.562
Cluster_1	comp17270_c0	jgi|Helro1|157527	0	snap-masked-SCF_092302-processed-gene-0.31-mRNA-1	0	gi|74794482|sp|Q6RWA9.1|AT1A_TAESO	RecName: Full=Sodium/potassium-transporting ATPase subunit alpha; Short=Na(+)/K(+) ATPase alpha subunit; AltName: Full=Sodium pump subunit alpha; AltName: Full=TNaK1-alpha	0	10.932	9.996	10.56	1.419	2.866	4.095	5.567	21.336	15.463	24.053	1.849	5.066
Cluster_1	comp21914_c0	jgi|Helro1|186716	0	maker-SCF_000155-snap-gene-1.75-mRNA-1	0	gi|341942042|sp|P70340.2|SMAD1_MOUSE	RecName: Full=Mothers against decapentaplegic homolog 1; Short=MAD homolog 1; Short=Mothers against DPP homolog 1; AltName: Full=Dwarfin-A; Short=Dwf-A; AltName: Full=Mothers-against-DPP-related 1; Short=Mad-related protein 1; Short=mMad1; AltName: Full=SMAD family member 1; Short=SMAD 1; Short=Smad1	0	20.278	7.97	17.679	1.105	7.021	1.882	3.687	18.138	14.858	14.254	1.424	1.344
Cluster_1	comp15174_c0	jgi|Helro1|161354	4.71e-70	snap-masked-SCF_091224-processed-gene-0.26-mRNA-1	0	gi|81864537|sp|Q6WRH9.1|IGS10_RAT	RecName: Full=Immunoglobulin superfamily member 10; Short=IgSF10; AltName: Full=Calvaria mechanical force protein 608; Short=CMF608; Flags: Precursor	5.08e-18	5.976	5.31	6.507	0.1	0.192	0.763	3.488	7.939	4.718	6.389	0.219	0.348
Cluster_1	comp23679_c0	jgi|Helro1|90889	0	maker-SCF_090375-snap-gene-0.40-mRNA-1	0	gi|27151690|sp|Q9UHW9.2|S12A6_HUMAN	RecName: Full=Solute carrier family 12 member 6; AltName: Full=Electroneutral potassium-chloride cotransporter 3; AltName: Full=K-Cl cotransporter 3	0	47.184	49.188	49.351	11.252	12.335	18.054	30.43	75.185	56.752	92.913	12.008	9.118
Cluster_1	comp25028_c0	jgi|Helro1|110840	3.57e-40	snap-masked-SCF_065651-processed-gene-0.1-mRNA-1	0	gi|703556450|sp|P28494.2|MA2A1_RAT	RecName: Full=Alpha-mannosidase 2; AltName: Full=Golgi alpha-mannosidase II; Short=AMan II; Short=Man II; AltName: Full=Mannosidase alpha class 2A member 1; AltName: Full=Mannosyl-oligosaccharide 1,3-1,6-alpha-mannosidase	9e-66	22.173	20.55	23.915	2.551	0.998	7.574	14.931	26.932	24.706	40.337	1.04	30.609
Cluster_1	comp24586_c2	jgi|Helro1|161501	3.64e-38	genemark-SCF_101269-processed-gene-0.0-mRNA-1	0	gi|82125468|sp|Q5F4C0.1|HVCN1_CHICK	RecName: Full=Voltage-gated hydrogen channel 1; AltName: Full=Hydrogen voltage-gated channel 1; Short=HV1	1.55e-06	11.397	9.39	10.513	1.495	2.132	2.739	6.506	17.458	8.698	17.254	2.737	3.875
Cluster_1	comp24999_c0	jgi|Helro1|191869	0	genemark-SCF_086060-processed-gene-0.0-mRNA-1	0	gi|74966877|sp|Q23551.3|UNC22_CAEEL	RecName: Full=Twitchin; AltName: Full=Uncoordinated protein 22	0	5.463	3.596	5.612	0.507	0.016	1.88	3.401	3.862	3.235	3.508	0	0
Cluster_1	comp23775_c0	jgi|Helro1|148167	6.57e-25	snap-masked-SCF_090218-processed-gene-0.7-mRNA-1	0	gi|116241300|sp|Q96RK0.2|CIC_HUMAN	RecName: Full=Protein capicua homolog	1.74e-38	7.373	3.19	5.984	0.639	0.62	1.278	2.733	6.779	7.137	8.121	0.092	1.047
Cluster_1	comp26389_c2	jgi|Helro1|191869	0	genemark-SCF_083794-processed-gene-0.0-mRNA-1	0	gi|74966877|sp|Q23551.3|UNC22_CAEEL	RecName: Full=Twitchin; AltName: Full=Uncoordinated protein 22	0	4.062	3.347	7.075	0.374	0.015	0.878	3.767	4.906	1.537	3.594	0	0.086
Cluster_1	comp25469_c0	jgi|Helro1|108698	0	genemark-SCF_089532-processed-gene-0.7-mRNA-1	0	gi|408360124|sp|Q810D6.2|GRWD1_MOUSE	RecName: Full=Glutamate-rich WD repeat-containing protein 1; AltName: Full=Protein A301	2.62e-143	62.676	54.153	52.913	9.976	12.569	31.583	24.287	41.094	27.234	40.516	14.252	16.027
Cluster_1	comp24961_c0	jgi|Helro1|166093	1.68e-59	genemark-SCF_192348-processed-gene-0.1-mRNA-1	0	gi|82202407|sp|Q6P4Z2.1|CO2A1_XENTR	RecName: Full=Collagen alpha-1(II) chain; AltName: Full=Alpha-1 type II collagen; Flags: Precursor	1.02e-29	10.115	6.297	15.338	3.795	4.151	11.555	7.977	25.491	30.397	28.682	11.783	31.029
Cluster_1	comp24668_c2	jgi|Helro1|91150	1.07e-48	maker-SCF_185822-snap-gene-0.25-mRNA-1	0	gi|81910236|sp|Q5U206.1|CALL3_RAT	RecName: Full=Calmodulin-like protein 3	7.59e-30	9.168	6.858	17.463	5.952	19.088	5.313	5.625	36.814	31.497	39.567	2.182	3.025
Cluster_1	comp3349_c0	jgi|Helro1|164706	0	genemark-SCF_088450-processed-gene-0.0-mRNA-1	0	gi|543801|sp|P35859.1|ALS_RAT	RecName: Full=Insulin-like growth factor-binding protein complex acid labile subunit; Short=ALS; Flags: Precursor	2.13e-15	2.385	4.539	3.117	0.261	0.09	1.17	3.616	7.437	9.117	10.924	0	0.138
Cluster_1	comp20009_c0	jgi|Helro1|63300	1.04e-144	maker-SCF_091194-snap-gene-0.40-mRNA-1	0	gi|158705693|sp|A3KN33.1|EGFLA_BOVIN	RecName: Full=Pikachurin; AltName: Full=EGF-like, fibronectin type-III and laminin G-like domain-containing protein; Flags: Precursor	1.47e-109	40.478	46.246	46.621	0.514	0.511	23.343	54.842	20.228	16.046	34.3	0.944	0.934
Cluster_1	comp24318_c2	jgi|Helro1|87901	0.041	genemark-SCF_091730-processed-gene-0.1-mRNA-1	5.24e-32				117.874	99.11	60.058	19.06	21.643	23.005	48.277	88.471	47.095	93.219	3.208	4.018
Cluster_1	comp24754_c0	jgi|Helro1|192208	1.4e-23	genemark-SCF_000132-processed-gene-0.1-mRNA-1	0	gi|14916984|sp|Q62165.4|DAG1_MOUSE	RecName: Full=Dystroglycan; AltName: Full=Dystrophin-associated glycoprotein 1; Contains: RecName: Full=Alpha-dystroglycan; Short=Alpha-DG; Contains: RecName: Full=Beta-dystroglycan; Short=Beta-DG; Flags: Precursor	1.77e-14	18.032	19.916	23.398	3.293	3.439	7.163	14.032	31.128	39.489	48.622	1.693	7.624
Cluster_1	comp20874_c0	jgi|Helro1|69804	4.78e-126	genemark-SCF_090074-processed-gene-0.0-mRNA-1	0	gi|206729886|sp|Q9HC56.2|PCDH9_HUMAN	RecName: Full=Protocadherin-9; Flags: Precursor	1.8e-100	4.335	8.665	5.747	0.493	0.553	2.97	5.615	7.831	9.195	10.629	3.439	0.592
Cluster_1	comp26201_c0	jgi|Helro1|88036	0	maker-SCF_091748-snap-gene-0.55-mRNA-1	0	gi|130763|sp|P29190.1|PCKG_HAECO	RecName: Full=Phosphoenolpyruvate carboxykinase [GTP]; Short=PEPCK	0	6.284	5.713	4.938	1.438	1.21	2.656	3.596	4.9	3.172	3.916	0.057	0
Cluster_1	comp25819_c0	jgi|Helro1|190319	0.028	maker-SCF_092235-snap-gene-0.93-mRNA-1	0	gi|49036452|sp|Q8TXI4.1|RAD50_METKA	RecName: Full=DNA double-strand break repair Rad50 ATPase	0.000178	7.654	10.498	12.323	0.517	0.257	1.77	5.148	13.599	5.686	8.025	0.156	0
Cluster_1	comp26108_c0	jgi|Helro1|153538	1.63e-16	maker-SCF_092502-snap-gene-0.86-mRNA-1	0	gi|30580382|sp|Q9VJE5.1|CL190_DROME	RecName: Full=Restin homolog; AltName: Full=Cytoplasmic linker protein 190; AltName: Full=Microtubule-binding protein 190; AltName: Full=d-CLIP-190	1.21e-14	19.758	17.979	19.559	3.423	2.221	6.753	9.293	23.136	15.53	25.732	3.228	2.391
Cluster_1	comp26251_c2	jgi|Helro1|174786	1.25e-18	maker-SCF_187540-snap-gene-0.5-mRNA-1	0				7.384	10.506	6.981	3.921	4.197	3.399	5.337	9.05	13.082	9.488	0	0.103
Cluster_1	comp24985_c0	jgi|Helro1|164796	2.19e-157	maker-SCF_091433-snap-gene-0.65-mRNA-1	0	gi|73915357|sp|O15027.3|SC16A_HUMAN	RecName: Full=Protein transport protein Sec16A; AltName: Full=SEC16 homolog A	6.04e-111	8.321	10.827	5.882	3.381	2.288	5.166	10.376	17.361	15.408	22.407	6.229	1.984
Cluster_1	comp22372_c1	jgi|Helro1|88235	4.35e-33	snap-masked-SCF_089451-processed-gene-0.3-mRNA-1	0	gi|1346331|sp|P02830.2|HXA7_MOUSE	RecName: Full=Homeobox protein Hox-A7; AltName: Full=Homeobox protein Hox-1.1; AltName: Full=Homeobox protein M6-12; Short=M6	2.21e-35	22.493	23.847	22.345	12.416	11.448	9.027	17.125	22.081	14.681	18.581	2.537	1.201
Cluster_1	comp21738_c1	jgi|Helro1|84384	0	maker-SCF_087582-snap-gene-0.9-mRNA-1	0	gi|384872493|sp|P17971.2|KCNAL_DROME	RecName: Full=Potassium voltage-gated channel protein Shal; AltName: Full=Shaker cognate l; AltName: Full=Shal2	0	3.739	3.708	3.776	1.395	0.563	1.69	3.229	3.877	3.526	6.411	0.059	0.031
Cluster_1	comp24679_c1	jgi|Helro1|189275	3.97e-133	genemark-SCF_091505-processed-gene-0.1-mRNA-1	0	gi|49036496|sp|Q9HCK4.2|ROBO2_HUMAN	RecName: Full=Roundabout homolog 2; Flags: Precursor	4.42e-120	6.144	2.71	6.484	1.074	0.351	1.926	3.652	11.541	20.075	8.294	0.737	1.537
Cluster_1	comp26218_c0	jgi|Helro1|165887	0.005	snap-masked-SCF_099403-processed-gene-0.2-mRNA-1	0				12.985	26.546	20.833	3.784	2.714	4.714	8.448	29.965	21.998	21.836	1.013	6.878
Cluster_1	comp19908_c0	jgi|Helro1|139423	7.05e-179	snap-masked-SCF_087040-processed-gene-0.3-mRNA-1	0	gi|73620979|sp|Q8TAB3.3|PCD19_HUMAN	RecName: Full=Protocadherin-19; Flags: Precursor	1.87e-84	5.027	2.935	4.446	0.473	0.208	3.737	2.011	9.036	12.902	11.669	3.966	1.269
Cluster_1	comp26069_c0	jgi|Helro1|92371	7.29e-61	maker-SCF_092455-snap-gene-0.88-mRNA-1	1.05e-120	gi|6685712|sp|O60733.2|PLPL9_HUMAN	RecName: Full=85/88 kDa calcium-independent phospholipase A2; Short=CaI-PLA2; AltName: Full=Group VI phospholipase A2; Short=GVI PLA2; AltName: Full=Intracellular membrane-associated calcium-independent phospholipase A2 beta; Short=iPLA2-beta; AltName: Full=Patatin-like phospholipase domain-containing protein 9; Short=PNPLA9	1.15e-34	4.713	5.545	4.265	5.724	9.842	2.782	4.599	7.103	6.928	8.151	0.243	0.333
Cluster_1	comp25588_c1	jgi|Helro1|180617	3.8e-57	snap-masked-SCF_079826-processed-gene-0.1-mRNA-1	1.24e-159	gi|123782363|sp|Q922P8.2|T132A_MOUSE	RecName: Full=Transmembrane protein 132A; AltName: Full=HSPA5-binding protein 1; Flags: Precursor	2.21e-24	26.711	23.929	30.717	6.823	5.674	16.358	18.971	30.399	41.124	38.875	14.634	2.783
Cluster_1	comp26317_c0	jgi|Helro1|78594	2.24e-134	maker-SCF_090743-snap-gene-0.26-mRNA-1	0	gi|223635094|sp|A2AGT5.1|CKAP5_MOUSE	RecName: Full=Cytoskeleton-associated protein 5	5.81e-161	6.919	7.288	5.624	2.011	1.914	3.443	5.982	8.929	6.199	11.108	0.221	0.21
Cluster_1	comp23166_c0	jgi|Helro1|108605	0	snap-masked-SCF_000039-processed-gene-0.18-mRNA-1	5.07e-104	gi|728861|sp|P18293.2|ANPRA_MOUSE	RecName: Full=Atrial natriuretic peptide receptor 1; AltName: Full=Atrial natriuretic peptide receptor type A; Short=ANP-A; Short=ANPR-A; Short=NPR-A; AltName: Full=Guanylate cyclase A; Short=GC-A; Flags: Precursor	3.55e-113	2.078	1.99	1.655	0.155	0.123	1.39	1.085	2.4	3.439	5.148	0	0
Cluster_1	comp24449_c0	jgi|Helro1|191961	1.82e-140	genemark-SCF_092413-processed-gene-0.4-mRNA-1	0	gi|50401656|sp|Q99K82.1|SMOX_MOUSE	RecName: Full=Spermine oxidase; AltName: Full=Polyamine oxidase 1; Short=PAO-1; Short=PAOh1	2.55e-75	16.164	10.738	38.605	4.684	9.874	18.977	24.318	30.783	62.418	42.354	52.874	20.429
Cluster_1	comp24277_c1	jgi|Helro1|111318	1.52e-06	maker-SCF_188322-snap-gene-0.6-mRNA-1	2.04e-162	gi|85542049|sp|Q96RW7.2|HMCN1_HUMAN	RecName: Full=Hemicentin-1; AltName: Full=Fibulin-6; Short=FIBL-6; Flags: Precursor	7.43e-08	24.12	42.227	26.73	1.989	2.429	16.501	28.754	39.111	38.354	81.319	38.825	21.46
Cluster_1	comp23338_c0	jgi|Helro1|69270	0	maker-SCF_089070-snap-gene-0.29-mRNA-1	0	gi|81878258|sp|Q8JZR6.1|S4A8_MOUSE	RecName: Full=Electroneutral sodium bicarbonate exchanger 1; AltName: Full=Electroneutral Na+-driven Cl-HCO3 exchanger; AltName: Full=Solute carrier family 4 member 8; AltName: Full=k-NBC3	0	5.286	3.141	6.929	0.068	0.079	1.836	7.796	7.765	16.441	16.846	0	0
Cluster_1	comp25091_c0	jgi|Helro1|168899	1.91e-59	maker-SCF_103357-snap-gene-0.4-mRNA-1	0	gi|1042782301|sp|Q61554.2|FBN1_MOUSE	RecName: Full=Fibrillin-1; Contains: RecName: Full=Asprosin; Flags: Precursor	0	3.293	2.771	7.573	1.201	0.414	1.302	4.308	7.03	12.302	5.861	2.074	5.106
Cluster_1	comp24690_c0	jgi|Helro1|160944	0	maker-SCF_091327-snap-gene-0.37-mRNA-1	0	gi|74858871|sp|Q55E58.1|PATS1_DICDI	RecName: Full=Probable serine/threonine-protein kinase pats1; AltName: Full=Protein associated with the transduction of signal 1	0.003	9.531	11.955	6.14	3.048	2.035	5.418	8.249	7.492	3.813	14.48	0.103	0.469
Cluster_1	comp25226_c2	jgi|Helro1|88988	0.000253	maker-SCF_091848-snap-gene-0.44-mRNA-1	2.65e-52	gi|126302535|sp|P02463.4|CO4A1_MOUSE	RecName: Full=Collagen alpha-1(IV) chain; Contains: RecName: Full=Arresten; Flags: Precursor	0.007	10.823	3.825	15.537	1.809	0.101	2.923	8.353	19.701	29.417	11.384	4.823	3.738
Cluster_1	comp10796_c0	jgi|Helro1|174963	2.84e-113	maker-SCF_092868-snap-gene-0.42-mRNA-1	0	gi|694016594|sp|Q22328.3|LEV9_CAEEL	RecName: Full=Protein lev-9; Flags: Precursor	3.82e-93	18.171	14.816	14.203	1.174	0.315	5.307	11.986	29.126	25.942	41.165	0.415	1.074
Cluster_1	comp15878_c0	jgi|Helro1|113361	4.29e-118	genemark-SCF_091887-processed-gene-0.25-mRNA-1	0	gi|45476845|sp|Q7TMF2.2|ERI1_MOUSE	RecName: Full=3'-5' exoribonuclease 1; AltName: Full=3'-5' exonuclease ERI1; AltName: Full=Eri-1 homolog; AltName: Full=Histone mRNA 3'-exonuclease 1	9.71e-82	4.512	3.824	5.084	1.791	0.698	2.525	2.643	7.575	18.353	9.81	1.362	5.827
Cluster_1	comp24243_c0	jgi|Helro1|184305	8.6e-06	maker-SCF_090104-snap-gene-0.10-mRNA-1	1.56e-110	gi|308153582|sp|Q8IVL1.3|NAV2_HUMAN	RecName: Full=Neuron navigator 2; AltName: Full=Helicase APC down-regulated 1; AltName: Full=Pore membrane and/or filament-interacting-like protein 2; AltName: Full=Retinoic acid inducible in neuroblastoma 1; AltName: Full=Steerin-2; AltName: Full=Unc-53 homolog 2; Short=unc53H2	7.2e-19	25.367	24.491	21.897	4.142	4.26	9.493	13.586	18.352	28.501	24.062	2.06	18.76
Cluster_1	comp3919_c0	jgi|Helro1|168786	2.25e-61	genemark-SCF_089581-processed-gene-0.2-mRNA-1	0				4.052	3.806	6.221	0.133	0.385	3.393	7.475	8.454	5.88	10.926	0.108	1.562
Cluster_1	comp23301_c0	jgi|Helro1|65345	2.39e-69	maker-SCF_000224-snap-gene-0.57-mRNA-1	0	gi|24212076|sp|Q9JKS6.1|PCLO_RAT	RecName: Full=Protein piccolo; AltName: Full=Aczonin; AltName: Full=Multidomain presynaptic cytomatrix protein	1e-45	19.174	21.515	16.476	3.267	3.103	7.289	10.716	13.277	12.773	20.915	13.586	3.247
Cluster_1	comp18863_c0	jgi|Helro1|82229	2.77e-59	maker-SCF_092205-snap-gene-1.102-mRNA-1	0	gi|123898125|sp|Q2XWK0.1|SVOP_XENLA	RecName: Full=Synaptic vesicle 2-related protein; Short=SV2-related protein	1.16e-109	23.795	20.546	21.681	2.792	1.268	10.04	14.93	21.485	20.33	14.389	7.802	9.519
Cluster_1	comp20663_c0	jgi|Helro1|188972	2.9e-127	genemark-SCF_088389-processed-gene-0.1-mRNA-1	0	gi|49036480|sp|O89026.1|ROBO1_MOUSE	RecName: Full=Roundabout homolog 1; Flags: Precursor	1.38e-109	8.134	6.523	7.383	1.73	0.949	4.627	6.728	10.898	10.482	10.713	0.046	3.287
Cluster_1	comp26391_c2	jgi|Helro1|80670	1.44e-17	maker-SCF_091858-snap-gene-0.54-mRNA-1	0	gi|317373536|sp|P98160.4|PGBM_HUMAN	RecName: Full=Basement membrane-specific heparan sulfate proteoglycan core protein; Short=HSPG; AltName: Full=Perlecan; Short=PLC; Contains: RecName: Full=Endorepellin; Contains: RecName: Full=LG3 peptide; Flags: Precursor	3.95e-56	5.302	4.862	9.643	1.482	0.225	4.33	3.109	15.443	29.045	15.288	0.932	5.918
Cluster_1	comp22409_c0	jgi|Helro1|159227	6.65e-159	maker-SCF_089571-snap-gene-0.5-mRNA-1	0	gi|73620979|sp|Q8TAB3.3|PCD19_HUMAN	RecName: Full=Protocadherin-19; Flags: Precursor	1.38e-78	3.944	4.289	2.492	0.189	0.151	0.854	1.644	3.323	1.469	3.26	0	0
Cluster_1	comp19447_c0	jgi|Helro1|83409	0	maker-SCF_090272-snap-gene-0.35-mRNA-1	0	gi|62510708|sp|O08679.1|MARK2_RAT	RecName: Full=Serine/threonine-protein kinase MARK2; AltName: Full=ELKL motif kinase 1; Short=EMK-1; AltName: Full=MAP/microtubule affinity-regulating kinase 2	1.9e-180	14.834	9.736	12.329	6.067	5.692	1.945	7.189	14.76	19.203	14.309	0.99	0.57
Cluster_1	comp21674_c0	jgi|Helro1|76021	5.02e-28	maker-SCF_091658-snap-gene-0.44-mRNA-1	3.64e-59	gi|17369704|sp|Q9ULB1.1|NRX1A_HUMAN	RecName: Full=Neurexin-1; AltName: Full=Neurexin I-alpha; AltName: Full=Neurexin-1-alpha; Flags: Precursor	8.79e-21	1.897	3.175	1.205	0.101	0.601	0.383	1.37	4.999	2.518	6.712	0	0.036
Cluster_1	comp21518_c1	jgi|Helro1|179665	1.93e-24	maker-SCF_144534-snap-gene-0.2-mRNA-1	0	gi|92058704|sp|Q86VZ4.2|LRP11_HUMAN	RecName: Full=Low-density lipoprotein receptor-related protein 11; Short=LRP-11; Flags: Precursor	0.047	2.855	4.255	3.249	0.047	0.175	0.505	2.57	5.75	2.453	4.042	0.012	0.144
Cluster_1	comp23081_c2	jgi|Helro1|70359	2.15e-58	maker-SCF_092470-snap-gene-2.78-mRNA-1	0	gi|460018339|sp|O00468.5|AGRIN_HUMAN	RecName: Full=Agrin; Contains: RecName: Full=Agrin N-terminal 110 kDa subunit; Contains: RecName: Full=Agrin C-terminal 110 kDa subunit; Contains: RecName: Full=Agrin C-terminal 90 kDa fragment; Short=C90; Contains: RecName: Full=Agrin C-terminal 22 kDa fragment; Short=C22; Flags: Precursor	1.42e-65	277.844	362.523	224.041	42.825	27.734	114.41	215.873	127.991	109.664	265.328	86.144	96.688
Cluster_1	comp19983_c1								4.008	4.471	4.445	1.081	0.402	0.947	3.929	10.272	8.669	10.149	1.47	1.593
Cluster_1	comp22099_c0	jgi|Helro1|168799	0	genemark-SCF_090976-processed-gene-0.12-mRNA-1	1.09e-160	gi|115311626|sp|Q03720.3|SLO_DROME	RecName: Full=Calcium-activated potassium channel slowpoke; Short=dSlo; AltName: Full=BK channel; AltName: Full=Maxi K channel; Short=MaxiK	6.53e-143	19.099	20.814	17.097	1.735	0.7	4.992	11.981	11.077	10.959	25.955	1.567	0.249
Cluster_1	comp24214_c0	jgi|Helro1|84274	0	maker-SCF_090722-snap-gene-0.16-mRNA-1	0	gi|209572788|sp|B2ZGJ1.1|CLAT_DANRE	RecName: Full=Choline O-acetyltransferase; Short=CHOACTase; Short=ChAT; Short=Choline acetylase	6.19e-125	95.425	105.494	111.033	2.106	5.28	54.874	100.94	134.98	159.441	255.157	24.76	52.491
Cluster_1	comp24875_c0	jgi|Helro1|172251	5.74e-37	maker-SCF_091992-snap-gene-0.78-mRNA-1	0	gi|61215313|sp|Q6GLQ4.1|PP1RA_XENLA	RecName: Full=Serine/threonine-protein phosphatase 1 regulatory subunit 10	7.39e-22	13.215	11.982	9.269	3.707	7.224	3.84	13.651	11.697	13.805	17.987	0.83	0.755
Cluster_1	comp21164_c1	jgi|Helro1|76935	0	maker-SCF_091168-snap-gene-0.35-mRNA-1	0	gi|34222522|sp|Q86GC8.2|ACES_CULPI	RecName: Full=Acetylcholinesterase; Short=AChE; Flags: Precursor	6.53e-135	11.641	11.286	11.823	0.21	1.149	7.347	11.288	21.067	25.156	32.699	12.452	2.587
Cluster_1	comp25691_c0	jgi|Helro1|121365	5.46e-22	maker-SCF_092007-snap-gene-0.31-mRNA-1	7.69e-121	gi|134083|sp|P21328.1|RTJK_DROME	RecName: Full=RNA-directed DNA polymerase from mobile element jockey; AltName: Full=Reverse transcriptase	7.94e-14	1.464	9.277	6.606	0.88	4.352	0.759	1.777	3.621	10.298	34.997	3.578	8.497
Cluster_1	comp21043_c0	jgi|Helro1|94925	0	maker-SCF_092275-snap-gene-0.41-mRNA-1	0	gi|14424436|sp|P13607.3|ATNA_DROME	RecName: Full=Sodium/potassium-transporting ATPase subunit alpha; Short=Na(+)/K(+) ATPase alpha subunit; AltName: Full=Sodium pump subunit alpha	0	25.995	14.158	38.086	4.886	10.853	11.206	11.677	47.679	118.046	50.47	20.415	50.963
Cluster_1	comp25325_c0	jgi|Helro1|191993	6.61e-174	snap-masked-SCF_088030-processed-gene-0.3-mRNA-1	0	gi|27805487|sp|Q9ET77.1|JPH3_MOUSE	RecName: Full=Junctophilin-3; Short=JP-3; AltName: Full=Junctophilin type 3	3.78e-121	9.12	6.43	17.898	0.261	0.203	1.132	4.351	9.175	16.405	9.121	0.313	0
Cluster_1	comp23531_c1	jgi|Helro1|150642	0.001	maker-SCF_091223-snap-gene-0.52-mRNA-1	6.68e-70	gi|45477282|sp|Q80TR4.2|SLIT1_MOUSE	RecName: Full=Slit homolog 1 protein; Short=Slit-1; Flags: Precursor	0.006	19.068	15.799	25.01	0.679	3.394	3.436	7.824	22.039	9.024	20.487	4.087	13.197
Cluster_1	comp17724_c0	jgi|Helro1|166549	1.82e-163	maker-SCF_000030-snap-gene-0.73-mRNA-1	0				14.481	19.28	12.871	4.905	4.477	6.616	12.672	17.053	7.537	15.487	0.56	1.411
Cluster_1	comp19532_c0	jgi|Helro1|111195	4.14e-170	snap-masked-SCF_090749-processed-gene-0.76-mRNA-1	0	gi|122135788|sp|Q2HXW4.1|NET1_PIG	RecName: Full=Netrin-1; Flags: Precursor	7.55e-177	2.666	0.518	2.685	0.09	0.021	0.015	0.233	2.85	3.601	6.221	0	0.019
Cluster_1	comp13634_c0	jgi|Helro1|190438	4.45e-23	snap-masked-SCF_091821-processed-gene-1.11-mRNA-1	1.09e-112	gi|1346922|sp|P15151.2|PVR_HUMAN	RecName: Full=Poliovirus receptor; AltName: Full=Nectin-like protein 5; Short=NECL-5; AltName: CD_antigen=CD155; Flags: Precursor	0.015	9.858	5.654	7.862	1.227	0.647	4.694	4.128	9.447	11.449	9.269	3.2	1.77
Cluster_1	comp20795_c1	jgi|Helro1|76057	1.48e-139	maker-SCF_091682-snap-gene-0.68-mRNA-1	0	gi|341940574|sp|O88870.3|BEST1_MOUSE	RecName: Full=Bestrophin-1; AltName: Full=Vitelliform macular dystrophy protein 2 homolog	4.37e-79	5.416	4.519	4.906	2.309	1.779	2.63	5.315	7.356	6.196	7.437	0.049	0.019
Cluster_1	comp24520_c1	jgi|Helro1|187798	0	maker-SCF_089981-snap-gene-0.33-mRNA-2	0	gi|74949025|sp|Q9W436.2|NEP_DROME	RecName: Full=Neprilysin-1	1.06e-173	4.562	2.186	5.845	1.369	0.249	1.97	2.575	8.376	21.357	6.451	6.079	2.801
Cluster_1	comp22045_c0	jgi|Helro1|122508	0	snap-masked-SCF_062775-processed-gene-0.1-mRNA-1	0	gi|92090610|sp|P08510.3|KCNAS_DROME	RecName: Full=Potassium voltage-gated channel protein Shaker; AltName: Full=Protein minisleep	4.28e-118	1.659	3.098	5.187	0	0.011	1.414	2.3	3.52	1.973	3.936	0	3.196
Cluster_1	comp26273_c1	jgi|Helro1|152793	1.88e-06	genemark-SCF_091862-processed-gene-0.3-mRNA-1	0	gi|130551|sp|P16423.1|POLR_DROME	RecName: Full=Retrovirus-related Pol polyprotein from type-2 retrotransposable element R2DM; AltName: Full=Retrovirus-related Pol polyprotein from type II retrotransposable element R2DM; Includes: RecName: Full=Protease; Includes: RecName: Full=Reverse transcriptase; Includes: RecName: Full=Endonuclease	3.77e-77	5.979	7.398	21.127	4.607	1.222	6.774	8.714	2.042	13.845	11.359	0.025	0.13
Cluster_1	comp19781_c0	jgi|Helro1|177225	7.61e-19	maker-SCF_091595-snap-gene-0.57-mRNA-1	0	gi|31076782|sp|Q62888.1|NLGN2_RAT	RecName: Full=Neuroligin-2; Flags: Precursor	1.35e-13	2.473	1.211	4.93	0.187	0	0.036	0.84	4.115	3.632	5.025	0	0
Cluster_1	comp23593_c0	jgi|Helro1|99246	1.18e-142	genemark-SCF_090993-processed-gene-0.1-mRNA-1	0	gi|308153566|sp|Q9Y4C8.3|RBM19_HUMAN	RecName: Full=Probable RNA-binding protein 19; AltName: Full=RNA-binding motif protein 19	7.57e-98	2.692	4.04	1.868	1.056	0.422	0.455	1.121	2.543	1.709	4.271	0	0.014
Cluster_1	comp25629_c0	jgi|Helro1|184326	2.13e-39	genemark-SCF_087973-processed-gene-0.1-mRNA-1	0				4.909	3.584	3.695	3.039	4.138	1.303	1.825	2.491	3.118	5.294	0.026	0.13
Cluster_1	comp24049_c0	jgi|Helro1|173575	2.42e-95	genemark-SCF_091140-processed-gene-0.0-mRNA-1	0	gi|75018194|sp|Q8WPA2.1|AR_BOMMO	RecName: Full=Allatostatin-A receptor; Short=BAR	1.57e-27	2.616	1.097	1.786	0.05	0.259	2.017	0.891	7.159	2.859	3.21	0	0
Cluster_1	comp26145_c1	jgi|Helro1|158819	3.16e-34	maker-SCF_091847-snap-gene-0.27-mRNA-1	0	gi|158706513|sp|Q967D7.2|TUTL_DROME	RecName: Full=Protein turtle	4.46e-39	6.568	8.712	5.805	1.603	2.35	4.076	5.425	19.17	13.13	33.229	0	0.683
Cluster_1	comp26357_c0			maker-SCF_090272-snap-gene-0.34-mRNA-1	1.12e-30				5.099	6.499	11.23	2.331	1.525	1.549	4.703	12.9	14.752	20.979	4.529	3.294
Cluster_1	comp25637_c0	jgi|Helro1|69944	1.71e-91	maker-SCF_091577-snap-gene-0.44-mRNA-2	0	gi|116669|sp|P11029.1|ACAC_CHICK	RecName: Full=Acetyl-CoA carboxylase; Short=ACC; Includes: RecName: Full=Biotin carboxylase	2.68e-115	8.332	8.873	11.068	8.112	5.491	2.07	6.578	17.076	13.422	47.748	1.373	6.823
Cluster_1	comp23213_c0	jgi|Helro1|194875	2.48e-59	maker-SCF_091191-snap-gene-0.19-mRNA-1	1.3e-84	gi|134048661|sp|P23352.3|KALM_HUMAN	RecName: Full=Anosmin-1; AltName: Full=Adhesion molecule-like X-linked; AltName: Full=Kallmann syndrome protein; Flags: Precursor	1.11e-73	3.963	5.881	4.648	0.24	1.244	0.985	2.647	9.723	11.443	28.51	0.474	0.536
Cluster_1	comp24930_c0	jgi|Helro1|65492	5.7e-134	maker-SCF_209815-snap-gene-0.9-mRNA-1	0	gi|75071591|sp|Q6KEQ9.1|PC11X_PIG	RecName: Full=Protocadherin-11 X-linked; Short=Protocadherin-11; AltName: Full=Protocadherin on the X chromosome; Short=PCDH-X; Flags: Precursor	9.69e-60	6.422	5.516	7.154	0.666	0.887	3.917	2.085	13.234	10.951	9.849	0.81	2.713
Cluster_1	comp25258_c0	jgi|Helro1|171023	1.61e-112	maker-SCF_092306-snap-gene-0.43-mRNA-1	0	gi|75071591|sp|Q6KEQ9.1|PC11X_PIG	RecName: Full=Protocadherin-11 X-linked; Short=Protocadherin-11; AltName: Full=Protocadherin on the X chromosome; Short=PCDH-X; Flags: Precursor	4.33e-52	4.989	7.992	14.246	2.639	2.124	1.824	4.078	27.056	13.707	21.651	15.329	1.206
Cluster_1	comp23803_c0	jgi|Helro1|115530	8.34e-171	maker-SCF_091334-snap-gene-0.25-mRNA-1	0	gi|71159797|sp|Q8K1R3.1|PNPT1_MOUSE	RecName: Full=Polyribonucleotide nucleotidyltransferase 1, mitochondrial; AltName: Full=3'-5' RNA exonuclease OLD35; AltName: Full=PNPase old-35; AltName: Full=Polynucleotide phosphorylase 1; Short=PNPase 1; AltName: Full=Polynucleotide phosphorylase-like protein; Flags: Precursor	2.35e-140	2.814	3.296	1.209	0.355	0.078	0.79	0.784	1.928	2.56	2.292	0	0
Cluster_1	comp24800_c0	jgi|Helro1|190810	2.37e-21	snap-masked-SCF_092421-processed-gene-0.22-mRNA-1	0	gi|134035369|sp|O15014.2|ZN609_HUMAN	RecName: Full=Zinc finger protein 609	7.69e-32	4.62	2.383	4.95	0.428	0.068	0.743	4.889	4.994	3.968	5.913	0.027	0.104
Cluster_1	comp23182_c0	jgi|Helro1|175167	2.16e-30	snap-masked-SCF_087860-processed-gene-0.1-mRNA-1	1.97e-87				2.536	2.199	3.113	0.486	0.079	0.929	1.156	5.89	4.551	5.72	0	0.222
Cluster_1	comp23931_c1			maker-SCF_090404-snap-gene-0.29-mRNA-1	0				10.952	8.133	8.5	1.173	0.964	2.703	6.569	10.297	12.509	18.196	3.234	5.212
Cluster_1	comp25068_c0	jgi|Helro1|70064	5.34e-139	snap-masked-SCF_092288-processed-gene-0.22-mRNA-1	0	gi|62510869|sp|Q5DRB6.1|PCDG4_PANTR	RecName: Full=Protocadherin gamma-A4; Short=PCDH-gamma-A4; Flags: Precursor	1.98e-81	7.302	11.331	9.543	0.479	0.532	2.867	2.003	10.731	3.211	10.825	9.063	1.673
Cluster_1	comp25516_c1	jgi|Helro1|165225	8.25e-100	maker-SCF_205848-snap-gene-0.9-mRNA-1	0	gi|21903495|sp|P34595.2|IGLR2_CAEEL	RecName: Full=Immunoglobulin domain and leucine-rich repeat-containing protein 2; Flags: Precursor	2.02e-05	13.534	11.338	12.068	8.846	8.789	5.587	6.86	13.549	7.947	10.944	0.292	0.784
Cluster_1	comp22007_c0	jgi|Helro1|82278	0	maker-SCF_091599-snap-gene-0.68-mRNA-1	0	gi|122066655|sp|O70546.2|KDM6A_MOUSE	RecName: Full=Lysine-specific demethylase 6A; AltName: Full=Histone demethylase UTX; AltName: Full=Ubiquitously transcribed TPR protein on the X chromosome; AltName: Full=Ubiquitously transcribed X chromosome tetratricopeptide repeat protein	0	1.331	1.307	0.905	0.472	1.639	2.812	0.796	1.339	13.868	11.613	0	0
Cluster_1	comp23837_c0	jgi|Helro1|188573	1.97e-13	maker-SCF_091767-snap-gene-1.34-mRNA-1	3.07e-60	gi|341940379|sp|Q30D77.2|COOA1_MOUSE	RecName: Full=Collagen alpha-1(XXIV) chain; Flags: Precursor	5.74e-12	22.302	12.156	47.488	4.802	2.31	10.699	13.612	72.468	57.624	32.407	88.952	20.51
Cluster_1	comp26095_c0	jgi|Helro1|174896	3.58e-103	maker-SCF_090885-snap-gene-0.39-mRNA-1	2.14e-123	gi|162416039|sp|A2CEA7.1|RGRF2_DANRE	RecName: Full=Ras-specific guanine nucleotide-releasing factor 2; Short=Ras-GRF2; AltName: Full=Ras guanine nucleotide exchange factor 2	2.45e-67	19.812	17.045	13.842	5.476	2.082	6.91	12.679	29.965	22.833	23.368	4.914	11.308
Cluster_1	comp21362_c2	jgi|Helro1|84585	3.37e-120	maker-SCF_091082-snap-gene-0.76-mRNA-2	0	gi|145559527|sp|Q8IWY4.3|SCUB1_HUMAN	RecName: Full=Signal peptide, CUB and EGF-like domain-containing protein 1; Flags: Precursor	2.31e-102	3.366	3.201	2.967	0.191	0.104	0.637	1.049	3.79	5.289	3.238	0.233	2.24
Cluster_1	comp25969_c1	jgi|Helro1|174892	1.35e-05	genemark-SCF_089099-processed-gene-0.5-mRNA-1	0	gi|74752049|sp|Q96N96.1|SPT13_HUMAN	RecName: Full=Spermatogenesis-associated protein 13; AltName: Full=APC-stimulated guanine nucleotide exchange factor 2; Short=Asef2	0.000329	9.206	10.146	11.365	0.694	0.65	3.446	10.998	10.438	14.653	26.865	12.493	5.061
Cluster_1	comp25575_c0			maker-SCF_092505-snap-gene-0.2-mRNA-1	7.97e-22				4.999	8.359	13.295	11.928	3.699	2.097	4.96	15.417	31.82	8.929	1.925	1.351
Cluster_1	comp19405_c0	jgi|Helro1|174434	2.21e-48	snap-masked-SCF_091896-processed-gene-0.85-mRNA-1	0	gi|121959871|sp|Q1JV40.1|HVCN1_CIOIN	RecName: Full=Voltage-gated hydrogen channel 1; AltName: Full=Hydrogen voltage-gated channel 1; Short=HV1; AltName: Full=Voltage sensor domain-only protein	0.002	13.363	15.044	13.783	0.322	0.123	6.95	10.625	9.679	10.986	13.872	3.135	0.801
Cluster_1	comp25877_c0	jgi|Helro1|189155	2.87e-112	maker-SCF_092339-snap-gene-0.24-mRNA-2	0	gi|408407681|sp|F5HSE3.1|NIPLA_DANRE	RecName: Full=Nipped-B-like protein A	1.02e-79	7.935	6.801	6.633	6.573	3.165	2.968	5.564	12.589	11.556	13.219	0.245	0.298
Cluster_1	comp18937_c0	jgi|Helro1|110821	1.38e-120	genemark-SCF_091243-processed-gene-0.3-mRNA-1	0	gi|51704255|sp|P16554.2|NUMB_DROME	RecName: Full=Protein numb	1.3e-53	40.759	54.81	35.34	20.605	11.839	28.963	41.646	43.97	33.807	40.362	3.519	6.393
Cluster_1	comp25076_c1	jgi|Helro1|188483	1.3e-26	maker-SCF_089910-snap-gene-0.25-mRNA-1	0	gi|30580389|sp|Q8R5M3.1|LRC15_RAT	RecName: Full=Leucine-rich repeat-containing protein 15; AltName: Full=Leucine-rich repeat protein induced by amyloid-beta; Short=rLib; Flags: Precursor	9.78e-23	2.907	8.012	10.535	0.314	0.31	0.908	11.819	12.914	17.747	22.467	3.198	3.445
Cluster_1	comp17330_c0	jgi|Helro1|172923	3.64e-12	genemark-SCF_000012-processed-gene-3.33-mRNA-1	2.31e-90				11.075	15.755	14.966	1.033	1.268	3.861	12.695	17.497	8.956	15.566	1.813	8.358
Cluster_1	comp18187_c0	jgi|Helro1|163366	2.03e-46	genemark-SCF_102845-processed-gene-0.2-mRNA-1	1.64e-147	gi|46576677|sp|O88923.2|AGRL2_RAT	RecName: Full=Adhesion G protein-coupled receptor L2; AltName: Full=Calcium-independent alpha-latrotoxin receptor 2; Short=CIRL-2; AltName: Full=Latrophilin-2; Flags: Precursor	0.011	2.378	2.658	3.46	0.038	0	0.589	2.255	5.387	3.584	8.003	1.134	0.247
Cluster_1	comp25652_c1			maker-SCF_092597-snap-gene-0.24-mRNA-1	7.9e-79	gi|128587|sp|P24727.1|NTF4_XENLA	RecName: Full=Neurotrophin-4; Short=NT-4; Flags: Precursor	0.000495	96.579	137.239	100.123	2.45	8.604	71.186	60.935	39.219	70.424	90.035	8.072	15.656
Cluster_1	comp18866_c0	jgi|Helro1|187798	1.86e-95	maker-SCF_091320-snap-gene-0.53-mRNA-1	0	gi|114150028|sp|Q495T6.2|MMEL1_HUMAN	RecName: Full=Membrane metallo-endopeptidase-like 1; AltName: Full=Membrane metallo-endopeptidase-like 2; AltName: Full=NEP2(m); AltName: Full=Neprilysin II; Short=NEPII; AltName: Full=Neprilysin-2; Short=NEP2; Short=NL2; Contains: RecName: Full=Membrane metallo-endopeptidase-like 1, soluble form; AltName: Full=Neprilysin-2 secreted; Short=NEP2(s)	2.83e-88	6.374	7.128	5.88	0.208	0	3.525	4.49	9.682	7.037	4.742	0	0.122
Cluster_1	comp22492_c0	jgi|Helro1|188321	1.45e-10	maker-SCF_090213-snap-gene-0.24-mRNA-1	0				0.607	1.093	2.247	0.644	0.073	0.349	0.126	3.783	3.218	3.993	0	0.59
Cluster_1	comp22093_c0			maker-SCF_091304-snap-gene-0.52-mRNA-1	0				3.354	2.228	2.359	1.149	1.85	1.743	3.797	6.13	4.377	7.821	0.09	0.131
Cluster_1	comp16697_c0	jgi|Helro1|77720	2.53e-78	snap-masked-SCF_092084-processed-gene-0.44-mRNA-1	0	gi|50402257|sp|P62516.1|PO3F4_RAT	RecName: Full=POU domain, class 3, transcription factor 4; AltName: Full=Brain-specific homeobox/POU domain protein 4; Short=Brain-4; Short=Brn-4; AltName: Full=Octamer-binding protein 9; Short=Oct-9; AltName: Full=Octamer-binding transcription factor 9; Short=OTF-9; AltName: Full=RHS2 class III POU protein	3.1e-69	0	0.296	0	0.208	0	0	0	3.514	5.141	8.117	0	0
Cluster_1	comp24812_c0	jgi|Helro1|161605	4.59e-31	genemark-SCF_089373-processed-gene-0.2-mRNA-1	0	gi|135981|sp|P08953.1|TOLL_DROME	RecName: Full=Protein toll; Flags: Precursor	7.52e-11	46.613	39.717	29.914	8.454	7.773	20.742	32.06	35.248	26.763	29.796	21.25	6.707
Cluster_1	comp24014_c0	jgi|Helro1|177385	2.09e-15	maker-SCF_000036-snap-gene-1.60-mRNA-1	0				1.218	2.358	2.046	1.435	5.552	0.451	1.582	5.78	4.09	10.988	4.318	0.774
Cluster_1	comp23283_c0	jgi|Helro1|107353	9.13e-79	maker-SCF_090746-snap-gene-0.33-mRNA-2	1.16e-94	gi|14285350|sp|Q9R0K7.2|AT2B2_MOUSE	RecName: Full=Plasma membrane calcium-transporting ATPase 2; Short=PMCA2; AltName: Full=Plasma membrane calcium ATPase isoform 2; AltName: Full=Plasma membrane calcium pump isoform 2	1.69e-45	29.567	22.848	30.959	5.245	6.253	9.716	15.346	21.122	28.958	27.986	24.834	25.804
Cluster_1	comp21935_c0	jgi|Helro1|163021	9.72e-70	snap-masked-SCF_089109-processed-gene-0.4-mRNA-1	0	gi|74964969|sp|Q20930.3|MIG17_CAEEL	RecName: Full=Metalloprotease mig-17; AltName: Full=Abnormal cell migration protein 17; Flags: Precursor	5.16e-18	9.127	19.323	15.643	0.101	0.074	4.364	17.504	10.282	10.808	17.606	5.866	0.703
Cluster_1	comp25587_c1	jgi|Helro1|139196	0	snap-masked-SCF_202332-processed-gene-0.3-mRNA-1	9.58e-134	gi|57015302|sp|Q01063.2|PDE4D_MOUSE	RecName: Full=cAMP-specific 3',5'-cyclic phosphodiesterase 4D; AltName: Full=DPDE3	4.4e-166	22.457	20.823	26.703	4.461	4.166	7.905	14.485	27.772	29.558	33.573	10.023	8.845
Cluster_1	comp23632_c0	jgi|Helro1|191626	2.32e-95	snap-masked-SCF_000032-processed-gene-1.55-mRNA-1	0	gi|62510873|sp|Q5DRC0.1|PCDGB_PANTR	RecName: Full=Protocadherin gamma-A11; Short=PCDH-gamma-A11; Flags: Precursor	6.82e-81	6.771	11.078	5.047	0.049	0.012	2.601	3.167	4.916	4.595	12.681	0.029	0.217
Cluster_1	comp25996_c0	jgi|Helro1|82034	3.54e-100	maker-SCF_210066-snap-gene-0.3-mRNA-1	0	gi|13959682|sp|Q16281.2|CNGA3_HUMAN	RecName: Full=Cyclic nucleotide-gated cation channel alpha-3; AltName: Full=Cone photoreceptor cGMP-gated channel subunit alpha; AltName: Full=Cyclic nucleotide-gated channel alpha-3; Short=CNG channel alpha-3; Short=CNG-3; Short=CNG3	1.06e-90	11.627	11.018	7.412	1.825	3.151	5.461	8.513	15.504	28.134	12.841	1.013	0.695
Cluster_1	comp23235_c1	jgi|Helro1|167441	3.06e-30	maker-SCF_091435-snap-gene-0.39-mRNA-1	2.26e-149	gi|206729907|sp|O43581.3|SYT7_HUMAN	RecName: Full=Synaptotagmin-7; AltName: Full=IPCA-7; AltName: Full=Prostate cancer-associated protein 7; AltName: Full=Synaptotagmin VII; Short=SytVII	3.46e-12	1.677	1.347	1.921	0.652	0.235	0.184	1.038	4.069	5.452	5.255	0.044	0.046
Cluster_1	comp25898_c1			snap-masked-SCF_091534-processed-gene-0.23-mRNA-1	0	gi|74749039|sp|Q6NY19.1|KANK3_HUMAN	RecName: Full=KN motif and ankyrin repeat domain-containing protein 3; AltName: Full=Ankyrin repeat domain-containing protein 47	0.006	6.154	3.531	6.573	2.365	1.482	3.179	4.422	13.586	14.891	10.053	1.534	11.903
Cluster_1	comp22683_c0	jgi|Helro1|90889	8.39e-82	maker-SCF_092470-snap-gene-0.43-mRNA-2	0	gi|166202480|sp|Q9Y666.3|S12A7_HUMAN	RecName: Full=Solute carrier family 12 member 7; AltName: Full=Electroneutral potassium-chloride cotransporter 4; AltName: Full=K-Cl cotransporter 4	3.02e-66	14.665	15.905	20.38	0.927	2.513	5.415	8.965	26.86	16.248	19.367	4.243	10.296
Cluster_1	comp25712_c0	jgi|Helro1|91412	0	maker-SCF_000268-snap-gene-0.64-mRNA-1	0	gi|82075418|sp|Q5F452.1|MTMR8_CHICK	RecName: Full=Myotubularin-related protein 8	0	10.505	9.059	5.712	1.076	0.091	2.784	5.001	6.163	6.737	6.915	2.811	0.474
Cluster_1	comp15756_c0	jgi|Helro1|190695	3.6e-27	snap-masked-SCF_091035-processed-gene-0.45-mRNA-1	5.94e-153	gi|158564330|sp|Q66IN2.2|QSER1_XENLA	RecName: Full=Glutamine and serine-rich protein 1	1.05e-05	4.046	4.288	11.542	4.804	4.411	5.335	4.058	10.694	5.819	8.094	0.178	0.368
Cluster_1	comp22747_c1	jgi|Helro1|107158	0	maker-SCF_000019-snap-gene-1.25-mRNA-1	0	gi|29611858|sp|Q8NBS3.2|S4A11_HUMAN	RecName: Full=Sodium bicarbonate transporter-like protein 11; AltName: Full=Bicarbonate transporter-related protein 1; AltName: Full=Sodium borate cotransporter 1; Short=NaBC1; AltName: Full=Solute carrier family 4 member 11	2.99e-155	16.431	21.553	20.382	33.537	39.048	12.491	21.094	33.139	33.073	35.365	0.635	0.315
Cluster_1	comp22762_c0	jgi|Helro1|168195	2.6e-36	genemark-SCF_090842-processed-gene-0.17-mRNA-1	9.45e-132	gi|158706513|sp|Q967D7.2|TUTL_DROME	RecName: Full=Protein turtle	1.51e-63	5.444	6.508	4.279	0.978	0.03	1.979	2.941	7.015	9.784	7.321	0	0.232
Cluster_1	comp25080_c0			maker-SCF_089668-snap-gene-0.21-mRNA-1	1.47e-168				17.661	17.388	15.488	1.757	2.978	6.046	7.573	33.909	20.331	24.445	4.815	3.01
Cluster_1	comp25841_c0	jgi|Helro1|188972	1.96e-11	maker-SCF_090825-snap-gene-0.29-mRNA-1	0				17.681	18.635	19.153	19.791	23.301	14.305	18.537	15.938	11.991	26.425	0.891	1.738
Cluster_1	comp19215_c0	jgi|Helro1|89022	3.1e-156	snap-masked-SCF_206104-processed-gene-0.19-mRNA-1	0	gi|68052384|sp|Q9PTS8.1|ACHA9_CHICK	RecName: Full=Neuronal acetylcholine receptor subunit alpha-9; AltName: Full=Nicotinic acetylcholine receptor subunit alpha-9; Short=NACHR alpha-9; Flags: Precursor	2.58e-56	2.281	2.057	1.7	0.67	1.193	0.746	0.673	4.523	2.388	4.29	0	0.012
Cluster_1	comp24010_c0	jgi|Helro1|159291	2.73e-66	maker-SCF_090924-snap-gene-0.39-mRNA-1	0	gi|62510873|sp|Q5DRC0.1|PCDGB_PANTR	RecName: Full=Protocadherin gamma-A11; Short=PCDH-gamma-A11; Flags: Precursor	1.51e-16	1.484	1.699	2.785	0.047	0.046	0.282	1.67	4.856	2.749	3.903	0	0.127
Cluster_1	comp24775_c0	jgi|Helro1|176999	2.07e-56	snap-masked-SCF_073315-processed-gene-0.1-mRNA-1	1.22e-157	gi|118574152|sp|Q9C0I4.2|THS7B_HUMAN	RecName: Full=Thrombospondin type-1 domain-containing protein 7B; Flags: Precursor	1.23e-53	5.388	4.114	1.298	0.342	0.227	0.095	0.284	12.918	16.138	9.61	0	0.209
Cluster_1	comp15211_c0	jgi|Helro1|175095	5.3e-12	maker-SCF_092083-snap-gene-0.114-mRNA-1	9.18e-105				6.64	5.531	6.261	0.416	0.194	1.259	4.975	6.105	2.701	9.426	9.471	0.101
Cluster_1	comp23063_c0	jgi|Helro1|73506	2.99e-97	genemark-SCF_092305-processed-gene-0.13-mRNA-1	0	gi|123797445|sp|Q3URE9.1|LIGO2_MOUSE	RecName: Full=Leucine-rich repeat and immunoglobulin-like domain-containing nogo receptor-interacting protein 2; AltName: Full=Leucine-rich repeat neuronal protein 6C; Flags: Precursor	2.23e-31	3.217	5.972	4.059	1.028	0.309	1.618	2.518	8.635	6.081	14.953	4.394	0.239
Cluster_1	comp25802_c0	jgi|Helro1|175648	6.7e-56	maker-SCF_200406-snap-gene-0.2-mRNA-1	2.07e-59	gi|2494710|sp|Q62997.1|GFRA1_RAT	RecName: Full=GDNF family receptor alpha-1; Short=GDNF receptor alpha-1; Short=GDNFR-alpha-1; Short=GFR-alpha-1; AltName: Full=RET ligand 1; AltName: Full=TGF-beta-related neurotrophic factor receptor 1; Flags: Precursor	3.48e-11	7.445	6.466	7.619	0.024	1.78	3.704	6.591	9.536	10	20.539	0.033	0.012
Cluster_1	comp25557_c3	jgi|Helro1|72210	8.91e-97	genemark-SCF_092191-processed-gene-0.7-mRNA-1	1.01e-86	gi|31076618|sp|Q8HY33.1|CAH1_MONDO	RecName: Full=Carbonic anhydrase 1; AltName: Full=Carbonate dehydratase I; AltName: Full=Carbonic anhydrase I; Short=CA-I	9.1e-45	8.326	5.265	7.252	0.383	0.74	1.473	5.404	12.807	7.201	6.611	0.155	1.355
Cluster_1	comp22889_c1	jgi|Helro1|78021	4.97e-81	maker-SCF_000294-snap-gene-2.40-mRNA-1	0	gi|74759843|sp|Q8N394.1|TMTC2_HUMAN	RecName: Full=Transmembrane and TPR repeat-containing protein 2	1.93e-114	3.166	9.891	8.375	4.543	1.24	3.518	6.184	19.533	19.637	29.533	22.777	2.658
Cluster_1	comp18452_c0	jgi|Helro1|170398	3.74e-121	maker-SCF_091032-snap-gene-0.51-mRNA-1	0				0.773	1.548	1.888	2.55	1.064	2.058	0.879	4.602	5.73	2.909	0	0.061
Cluster_1	comp23323_c2			snap-masked-SCF_092083-processed-gene-0.54-mRNA-1	2.63e-17				6.588	4.527	7.004	0.16	0.611	1.228	4.34	4.017	3.392	5.474	0.017	0
Cluster_1	comp19585_c0	jgi|Helro1|95849	1.89e-99	genemark-SCF_192272-processed-gene-0.1-mRNA-1	0	gi|17433096|sp|Q9W742.1|FZ10B_XENLA	RecName: Full=Frizzled-10-B; Short=Fz-10B; Short=Xfz10-B; AltName: Full=Frizzled-9; Short=Fz-9; Short=Xfz9; Flags: Precursor	3.07e-88	1.948	0.912	1.841	0.025	0.091	0.404	0.92	3.712	5.778	6.747	0.284	1.293
Cluster_1	comp24021_c2			maker-SCF_092292-snap-gene-0.9-mRNA-1	9.17e-135				78.29	96.693	67.1	1.949	1.449	21.581	56.161	62.819	57.233	77.146	3.199	1.278
Cluster_1	comp22890_c0	jgi|Helro1|175095	1.58e-29	genemark-SCF_091522-processed-gene-0.15-mRNA-1	1.02e-118	gi|1064304821|sp|C0HK23.1|SML_SCONI	RecName: Full=L-rhamnose-binding lectin SML	0.000266	16.764	22.396	16.197	3.497	1.181	5.898	10.327	18.361	15.253	29.194	0.478	0.394
Cluster_1	comp15146_c1	jgi|Helro1|76021	2.08e-42	maker-SCF_090272-snap-gene-0.31-mRNA-1	0	gi|224471902|sp|Q9Y4C0.4|NRX3A_HUMAN	RecName: Full=Neurexin-3; AltName: Full=Neurexin III-alpha; AltName: Full=Neurexin-3-alpha; Flags: Precursor	4.43e-41	1.997	2.915	2.134	0.578	0.135	1.368	1.177	3.755	3.27	3.567	0.064	0.024
Cluster_1	comp18263_c0	jgi|Helro1|189471	3.39e-11	maker-SCF_090385-snap-gene-0.7-mRNA-1	2.94e-37	gi|82000071|sp|Q5UQ50.1|COLL6_MIMIV	RecName: Full=Collagen-like protein 6	3.3e-07	8.313	3.384	23.002	0.284	4.002	1.794	5.07	24.694	46.715	11.769	8.584	4.466
Cluster_1	comp24486_c0	jgi|Helro1|160833	8.7e-36	genemark-SCF_088311-processed-gene-0.1-mRNA-1	2.43e-37				5.311	5.288	8.749	0.181	0.627	0.549	3.025	6.004	1.885	9.243	0	0
Cluster_1	comp4067_c0	jgi|Helro1|104861	2.35e-06	genemark-SCF_089568-processed-gene-0.12-mRNA-1	0	gi|212276495|sp|Q9NQV8.3|PRDM8_HUMAN	RecName: Full=PR domain zinc finger protein 8; AltName: Full=PR domain-containing protein 8	3.04e-26	6.877	9.378	10.135	0.092	0.014	2.242	6.439	5.113	7.321	7.485	6.61	0.34
Cluster_1	comp21117_c0	jgi|Helro1|180469	8.02e-20	maker-SCF_090640-snap-gene-0.18-mRNA-1	0	gi|347602363|sp|A1XQX0.1|NR1AA_DANRE	RecName: Full=Neurexin-1a; AltName: Full=Neurexin Ia-alpha; AltName: Full=Neurexin-1a-alpha; Flags: Precursor	0.000254	6.253	1.527	4.882	0	0.105	2.955	3.108	3.735	3.466	5.992	0	0
Cluster_1	comp17617_c0	jgi|Helro1|80894	5.1e-14	maker-SCF_092345-snap-gene-0.39-mRNA-1	0	gi|229462866|sp|Q15075.2|EEA1_HUMAN	RecName: Full=Early endosome antigen 1; AltName: Full=Endosome-associated protein p162; AltName: Full=Zinc finger FYVE domain-containing protein 2	7.28e-15	1.277	1.443	1.182	1.438	0	0.761	1.459	1.818	2.424	6.699	0	0
Cluster_1	comp26175_c1	jgi|Helro1|194250	4.92e-73	genemark-SCF_089653-processed-gene-0.2-mRNA-1	6.1e-142	gi|1018447372|sp|Q9W4E2.4|NBEA_DROME	RecName: Full=Neurobeachin; AltName: Full=A-kinase anchor protein 550; Short=AKAP 550; AltName: Full=Protein rugose; AltName: Full=dAKAP550	3.07e-89	6.666	9.951	5.806	0.726	0.077	1.322	3.873	9.764	5.387	10.376	0.398	0.905
Cluster_1	comp24283_c0	jgi|Helro1|180051	5.01e-26	genemark-SCF_091023-processed-gene-0.1-mRNA-1	0	gi|259016204|sp|Q8IZJ3.2|CPMD8_HUMAN	RecName: Full=C3 and PZP-like alpha-2-macroglobulin domain-containing protein 8; Flags: Precursor	4.91e-20	1.934	8.075	2.851	0.08	0	0.933	2.531	0.175	0.666	3.021	0	0.056
Cluster_1	comp26101_c4			snap-masked-SCF_091974-processed-gene-0.35-mRNA-1	0				4.749	3.26	2.3	0.4	0.457	0.415	1.888	5.823	3.703	4.837	0	0
Cluster_1	comp24390_c0			snap-masked-SCF_091943-processed-gene-0.41-mRNA-1	0				3.635	2.746	3.822	0.396	0.398	0.773	4.654	3.211	4.122	5.707	0.017	0.063
Cluster_1	comp20509_c0			maker-SCF_091822-snap-gene-0.26-mRNA-1	9.51e-177				16.677	14.567	22.181	0.051	0.056	1.494	5.26	7.585	7.31	22.608	3.659	2.573
Cluster_1	comp22288_c0	jgi|Helro1|164706	1.44e-56	genemark-SCF_091887-processed-gene-0.9-mRNA-1	0	gi|223590208|sp|Q06828.2|FMOD_HUMAN	RecName: Full=Fibromodulin; Short=FM; AltName: Full=Collagen-binding 59 kDa protein; AltName: Full=Keratan sulfate proteoglycan fibromodulin; Short=KSPG fibromodulin; Flags: Precursor	5.63e-15	7.667	6.532	7.52	0.721	1.122	4.096	5.695	8.445	4.392	10.423	6.877	3.69
Cluster_1	comp19385_c0	jgi|Helro1|90909	2.15e-108	maker-SCF_203041-snap-gene-0.3-mRNA-1	1.12e-45	gi|3023420|sp|O08893.1|CALCR_CAVPO	RecName: Full=Calcitonin receptor; Short=CT-R; Flags: Precursor	1.73e-65	0.08	0.207	0.47	0	0	0	0.055	1.504	4.94	1.954	0	0.013
Cluster_1	comp18047_c0	jgi|Helro1|193143	5.47e-73	snap-masked-SCF_092203-processed-gene-0.45-mRNA-1	0	gi|66774003|sp|Q7TNC8.1|GLRA2_MOUSE	RecName: Full=Glycine receptor subunit alpha-2; Flags: Precursor	5.78e-56	40.828	23.289	90.608	13.902	22.624	18.147	34.61	68.566	175.9	86.952	64.646	54.261
Cluster_1	comp21418_c0			snap-masked-SCF_088874-processed-gene-0.3-mRNA-1	3.04e-110				2.06	1.174	2.306	0.374	0.304	0.128	0.536	6.808	3.635	5.985	0.765	0.435
Cluster_1	comp16157_c1			snap-masked-SCF_089355-processed-gene-0.13-mRNA-1	3.44e-155				6.683	9.405	7.212	0.61	0.157	2.139	4.704	10.203	7.178	12.66	2.266	3.962
Cluster_1	comp19851_c0	jgi|Helro1|190667	3.22e-47	genemark-SCF_090246-processed-gene-0.24-mRNA-1	0	gi|67461040|sp|Q7T2H2.1|FGRL1_CHICK	RecName: Full=Fibroblast growth factor receptor-like 1; Flags: Precursor	9.98e-64	18.327	19.073	14.615	3.369	3.953	4.301	8.132	19.417	21.287	17.245	0.379	1.453
Cluster_1	comp23541_c2	jgi|Helro1|166532	1.4e-20	maker-SCF_091950-snap-gene-0.68-mRNA-1	1.6e-160	gi|75017612|sp|Q8SWR3.1|SPR_DROME	RecName: Full=Sex peptide receptor	0.001	4.03	1.054	6.383	0.972	2.518	0.993	1.101	7.429	16.676	7.673	4.31	2.652
Cluster_1	comp17585_c0	jgi|Helro1|71793	1.34e-177	maker-SCF_091829-snap-gene-0.77-mRNA-1	0	gi|3913409|sp|O15228.1|GNPAT_HUMAN	RecName: Full=Dihydroxyacetone phosphate acyltransferase; Short=DAP-AT; Short=DHAP-AT; AltName: Full=Acyl-CoA:dihydroxyacetonephosphateacyltransferase; AltName: Full=Glycerone-phosphate O-acyltransferase	3.6e-102	3.469	3.412	2.614	0.998	5.172	0.768	1.864	3.724	2.873	2.462	0	0.044
Cluster_1	comp19269_c0	jgi|Helro1|186046	1.11e-57	maker-SCF_091611-snap-gene-0.19-mRNA-1	1.78e-103	gi|51316519|sp|Q9CQR6.1|PPP6_MOUSE	RecName: Full=Serine/threonine-protein phosphatase 6 catalytic subunit; Short=PP6C	1.42e-91	14.493	10.169	15.743	1.721	0.771	3.71	8.482	13.346	5.452	9.862	0	0.082
Cluster_1	comp22479_c0			maker-SCF_086836-snap-gene-0.5-mRNA-1	4.61e-174				10.484	9.535	7.111	1.319	1.4	2.576	4.262	9.098	2.401	5.964	0	1.015
Cluster_1	comp24721_c1	jgi|Helro1|68930	7.18e-117	genemark-SCF_202538-processed-gene-0.6-mRNA-1	0	gi|57015413|sp|Q9ESJ4.2|SPN90_MOUSE	RecName: Full=NCK-interacting protein with SH3 domain; AltName: Full=54 kDa VacA-interacting protein; Short=VIP54; AltName: Full=90 kDa N-WASP-interacting protein; AltName: Full=90 kDa SH3 protein interacting with Nck; AltName: Full=SH3 adapter protein SPIN90; AltName: Full=WASP-interacting SH3-domain protein; Short=WISH; AltName: Full=Wiskott-Aldrich syndrome protein-binding protein; Short=N-WAS…	3.2e-76	20.17	18.417	15.149	2.56	4.335	5.87	10.117	11.366	11.776	18.711	6.723	7.917
Cluster_1	comp23540_c0	jgi|Helro1|84683	4.75e-22	snap-masked-SCF_087497-processed-gene-0.2-mRNA-1	0	gi|31076822|sp|Q8N2Q7.2|NLGN1_HUMAN	RecName: Full=Neuroligin-1; Flags: Precursor	1.95e-18	0.873	1.391	1.53	0.018	0.136	0.133	1.003	7.4	1.91	5.82	0	0
Cluster_1	comp23851_c0	jgi|Helro1|85304	2.1e-43	maker-SCF_091377-snap-gene-0.22-mRNA-1	4.11e-143	gi|212286375|sp|Q9BXB1.2|LGR4_HUMAN	RecName: Full=Leucine-rich repeat-containing G-protein coupled receptor 4; AltName: Full=G-protein coupled receptor 48; Flags: Precursor	5.74e-10	1.459	2.038	1.722	0	0	0	0.088	7.429	2.474	5.185	0	0
Cluster_1	comp18392_c0	jgi|Helro1|194386	1.95e-36	maker-SCF_062715-snap-gene-0.4-mRNA-1	0				0.503	0.36	0.629	0	0	0.022	0.374	0.532	1.243	12.549	0	0.095
Cluster_1	comp24837_c0					gi|2496673|sp|P55515.1|Y4JO_RHISN	RecName: Full=Uncharacterized protein y4jO	0.023	0	0	0	0	0	0	0	0	12.12	107.565	0	0
Cluster_1	comp20886_c0	jgi|Helro1|105374	2.16e-80	snap-masked-SCF_129777-processed-gene-0.1-mRNA-1	9.41e-86	gi|226693553|sp|Q63598.2|PLST_RAT	RecName: Full=Plastin-3; AltName: Full=T-plastin	5.56e-56	0.152	0.279	0.236	1.124	0.015	0.091	0.048	2.172	2.448	3.697	0	0
Cluster_1	comp21595_c0	jgi|Helro1|86748	5.71e-30	genemark-SCF_092470-processed-gene-2.0-mRNA-1	0	gi|122066121|sp|Q62255.2|SALL3_MOUSE	RecName: Full=Sal-like protein 3; AltName: Full=MSal; AltName: Full=Spalt-like protein 3	3.61e-30	0.964	0.777	0.785	0.122	0	0.177	0.792	3.355	2.769	1.421	0	0
Cluster_1	comp16646_c0	jgi|Helro1|194170	4.09e-48	maker-SCF_091963-snap-gene-0.94-mRNA-1	0	gi|110816449|sp|Q32KU6.1|TSN6_BOVIN	RecName: Full=Tetraspanin-6; Short=Tspan-6	6.19e-17	3.291	6.051	8.704	2.985	0.451	1.333	10.917	7.243	4.444	4.074	0	0
Cluster_1	comp22141_c1	jgi|Helro1|100946	0	maker-SCF_090671-snap-gene-0.23-mRNA-1	8.02e-169	gi|75027177|sp|Q9VLM8.1|SYAC_DROME	RecName: Full=Alanine--tRNA ligase, cytoplasmic; AltName: Full=Alanyl-tRNA synthetase; Short=AlaRS	0	10.713	13.742	9.283	6.595	2.633	6.677	7.607	11.013	6.425	8.137	0.407	0.176
Cluster_1	comp19820_c0	jgi|Helro1|166823	7.48e-12	maker-SCF_091849-snap-gene-0.81-mRNA-1	0	gi|74762569|sp|Q8NFD2.1|ANKK1_HUMAN	RecName: Full=Ankyrin repeat and protein kinase domain-containing protein 1; AltName: Full=Protein kinase PKK2; AltName: Full=Sugen kinase 288; Short=SgK288; AltName: Full=X-kinase	3.76e-24	0.996	0.034	0.046	0.023	0	0.067	0.044	1.766	14.877	5.225	0	0
Cluster_1	comp21916_c1	jgi|Helro1|94350	4.08e-81	maker-SCF_000149-snap-gene-0.91-mRNA-1	2.69e-159	gi|544584800|sp|Q8BIZ0.3|PCD20_MOUSE	RecName: Full=Protocadherin-20; Flags: Precursor	1.15e-31	1.71	1.64	2.743	0.957	0.608	0.936	0.703	3.316	2.725	2.253	0	0
Cluster_1	comp21740_c0	jgi|Helro1|137678	2.79e-40	genemark-SCF_000131-processed-gene-0.17-mRNA-1	0	gi|1375381519|sp|Q03112.3|MECOM_HUMAN	RecName: Full=MDS1 and EVI1 complex locus protein; AltName: Full=Ecotropic virus integration site 1 protein homolog; Short=EVI-1; AltName: Full=Myelodysplasia syndrome 1 protein; AltName: Full=Myelodysplasia syndrome-associated protein 1	1.17e-35	0.022	0.246	0.314	0.72	0	0	0	4.766	8.331	8.544	0	0
Cluster_1	comp25376_c1	jgi|Helro1|163003	4.8e-20	maker-SCF_000150-snap-gene-0.34-mRNA-1	0				1.908	1.912	3.095	0.079	0.057	1.423	1.798	7.503	9.023	7.089	0.765	4.254
Cluster_1	comp23788_c0			snap-masked-SCF_092441-processed-gene-0.33-mRNA-1	1.13e-11				1.463	1.231	1.109	2.522	3.053	2.171	2.129	5.712	7.336	2.117	0	0.031
Cluster_1	comp26251_c0	jgi|Helro1|174787	1.38e-31	maker-SCF_090650-snap-gene-0.7-mRNA-1	0				1.224	0.783	0.974	0	0.03	0.201	0.273	4.155	1.521	3.019	0.082	0.084
Cluster_1	comp16626_c0	jgi|Helro1|191951	1.93e-16	maker-SCF_092217-snap-gene-0.41-mRNA-1	0	gi|73620902|sp|Q684R7.1|FREM1_MOUSE	RecName: Full=FRAS1-related extracellular matrix protein 1; AltName: Full=Protein QBRICK; Flags: Precursor	5.22e-15	0.088	0.128	0.189	0.038	0.267	0	0.251	55.988	26.115	31.456	0.802	0.113
Cluster_1	comp25672_c0	jgi|Helro1|127019	4.15e-67	maker-SCF_092050-snap-gene-0.77-mRNA-1	0	gi|83305801|sp|P91621.2|SIF1_DROME	RecName: Full=Protein still life, isoform SIF type 1	3.2e-44	7.535	4.593	9.974	0.904	1.104	3.017	4.463	12.647	7.484	14.188	8.51	0.331
Cluster_1	comp21689_c0	jgi|Helro1|183463	0.003	maker-SCF_092798-snap-gene-0.82-mRNA-1	7.64e-159				1.181	0.695	3.055	0.078	0.063	0.285	1.216	3.252	5.521	5.385	0.13	0.014
Cluster_1	comp22844_c0	jgi|Helro1|105206	8.48e-134	maker-SCF_092375-snap-gene-0.64-mRNA-1	1.57e-169	gi|81885062|sp|Q6NZM9.1|HDAC4_MOUSE	RecName: Full=Histone deacetylase 4; Short=HD4	5.6e-84	5.429	1.807	2.812	0.56	10.512	0.967	2.527	69.42	23.933	20.202	12.219	0.116
Cluster_1	comp22059_c0	jgi|Helro1|78231	5.2e-41	maker-SCF_089273-snap-gene-0.15-mRNA-1	6.53e-158	gi|74966514|sp|Q23045.2|EGL13_CAEEL	RecName: Full=Transcription factor egl-13; AltName: Full=Protein egg laying defective 13	6.65e-35	3.653	5.181	4.325	2.003	0.264	3.392	3.841	7.631	8.217	7.891	0.099	0.123
Cluster_1	comp22211_c0	jgi|Helro1|174767	8.54e-60	maker-SCF_091122-snap-gene-0.50-mRNA-1	8.03e-106	gi|54036590|sp|Q8JGT4.1|UN5BA_XENLA	RecName: Full=Netrin receptor UNC5B-a; AltName: Full=Protein Xunc-5; AltName: Full=Protein unc-5 homolog-a; Flags: Precursor	6.95e-85	2.256	2.37	1.752	1.836	0.235	0.494	1.541	1.939	1.529	3.128	0	0
Cluster_1	comp25508_c0	jgi|Helro1|192507	6.97e-98	genemark-SCF_000129-processed-gene-0.2-mRNA-1	0	gi|226723262|sp|A4IFW2.1|PTPRF_DANRE	RecName: Full=Receptor-type tyrosine-protein phosphatase F; Flags: Precursor	1.44e-57	31.021	27.634	22.306	4.438	3.169	8.748	20.484	40.285	17.001	25.932	3.57	9.265
Cluster_1	comp25773_c1	jgi|Helro1|193892	2.59e-57	maker-SCF_091748-snap-gene-0.53-mRNA-1	5.1e-175	gi|123886159|sp|Q155U0.1|VPS51_DANRE	RecName: Full=Vacuolar protein sorting-associated protein 51 homolog; AltName: Full=Protein fat-free	5.23e-92	3.363	2.312	7.259	1.767	1.861	3.99	2.023	2.363	1.307	3.22	0	0
Cluster_1	comp13115_c0	jgi|Helro1|159334	6.18e-42	maker-SCF_092259-snap-gene-0.28-mRNA-1	5.92e-153	gi|46576871|sp|O97831.1|AGRL1_BOVIN	RecName: Full=Adhesion G protein-coupled receptor L1; AltName: Full=Calcium-independent alpha-latrotoxin receptor 1; Short=CIRL-1; AltName: Full=Latrophilin-1; Flags: Precursor	0.003	4.274	4.338	5.334	0.093	0.314	0.611	1.354	7.714	1.956	1.696	0	0
Cluster_1	comp23719_c0	jgi|Helro1|64965	5.92e-99	maker-SCF_091608-snap-gene-0.21-mRNA-1	3.35e-131	gi|116242505|sp|P42261.2|GRIA1_HUMAN	RecName: Full=Glutamate receptor 1; Short=GluR-1; AltName: Full=AMPA-selective glutamate receptor 1; AltName: Full=GluR-A; AltName: Full=GluR-K1; AltName: Full=Glutamate receptor ionotropic, AMPA 1; Short=GluA1; Flags: Precursor	8.98e-71	2.085	1.775	3.76	0.441	0.113	2.63	0.741	10.407	5.891	4.917	0	0.341
Cluster_1	comp26005_c1	jgi|Helro1|175687	2.09e-25	maker-SCF_092308-snap-gene-0.42-mRNA-1	3.69e-133				3.249	3.626	4.388	5.154	1.119	1.076	1.656	4.562	14.617	5.731	1.453	0.477
Cluster_1	comp23414_c1	jgi|Helro1|190718	2.29e-54	maker-SCF_090421-snap-gene-0.22-mRNA-1	0	gi|223634791|sp|Q8C8R3.2|ANK2_MOUSE	RecName: Full=Ankyrin-2; Short=ANK-2; AltName: Full=Ankyrin-B; AltName: Full=Brain ankyrin	5.3e-113	6.487	3.881	4.983	2.257	4.244	4.494	3.848	6.275	12.186	8.346	0.058	0.067
Cluster_1	comp25916_c0					gi|75520418|sp|Q70LM4.1|LGRD_BREPA	RecName: Full=Linear gramicidin synthase subunit D; Includes: RecName: Full=ATP-dependent D-leucine adenylase; Short=D-LeuA; AltName: Full=D-leucine activase; Includes: RecName: Full=Leucine racemase [ATP-hydrolyzing]; Includes: RecName: Full=ATP-dependent tryptophan adenylase; Short=TrpA; AltName: Full=Tryptophan activase; Includes: RecName: Full=ATP-dependent glycine adenylase; Short=GlyA; AltN…	0.000311	0	0	0	0	0	0	0	0	15.365	184.843	0	0
Cluster_1	comp24506_c0	jgi|Helro1|148597	2.16e-30	genemark-SCF_091134-processed-gene-0.1-mRNA-1	0	gi|18202592|sp|Q61329.1|ZFHX3_MOUSE	RecName: Full=Zinc finger homeobox protein 3; AltName: Full=AT motif-binding factor 1; AltName: Full=AT-binding transcription factor 1; AltName: Full=Alpha-fetoprotein enhancer-binding protein; AltName: Full=Zinc finger homeodomain protein 3; Short=ZFH-3	1.08e-19	11.187	10.979	12.227	1.229	1.75	3.845	5.545	6.746	11.358	12.951	2.213	2.405
Cluster_1	comp22428_c0			maker-SCF_091974-snap-gene-0.53-mRNA-1	2.49e-99				12.517	7.129	10.662	0.123	0	4.271	4.807	7.049	10.41	9.236	0.045	0
Cluster_1	comp22920_c1	jgi|Helro1|167493	6.88e-12	maker-SCF_000148-snap-gene-3.98-mRNA-1	0	gi|68053316|sp|Q96SJ8.1|TSN18_HUMAN	RecName: Full=Tetraspanin-18; Short=Tspan-18	5.8e-07	13.306	15.342	13.263	1.473	0.248	7.34	9.513	10.37	6.641	13.487	5.39	12.871
Cluster_1	comp19850_c0								4.587	3.244	4.551	0.326	0.131	1.744	3.525	3.914	7.821	7.79	0.195	0.166
Cluster_1	comp23476_c0	jgi|Helro1|162231	3.47e-14	maker-SCF_092835-snap-gene-1.93-mRNA-1	1.62e-34				13.379	10.744	12.764	2.475	0.339	5.725	6.949	18.998	12.942	15.229	2.669	2.9
Cluster_1	comp16412_c0	jgi|Helro1|161501	1.4e-51	genemark-SCF_000032-processed-gene-0.2-mRNA-1	0	gi|121959871|sp|Q1JV40.1|HVCN1_CIOIN	RecName: Full=Voltage-gated hydrogen channel 1; AltName: Full=Hydrogen voltage-gated channel 1; Short=HV1; AltName: Full=Voltage sensor domain-only protein	4.45e-06	5.34	3.476	4.154	0.715	0.066	0.837	3.835	5.612	9.802	17.89	0	0.576
Cluster_1	comp26389_c5	jgi|Helro1|191869	0	maker-SCF_091105-snap-gene-0.38-mRNA-1	0	gi|74966877|sp|Q23551.3|UNC22_CAEEL	RecName: Full=Twitchin; AltName: Full=Uncoordinated protein 22	4.37e-14	3.4	2.157	4.291	0.03	0	0.274	1.711	3.225	1.866	2.773	0	0
Cluster_1	comp15479_c0	jgi|Helro1|174810	9.6e-10	maker-SCF_092560-snap-gene-0.19-mRNA-1	0				47.36	56.024	64.452	18.441	10.268	17.871	29.069	141.847	83.379	86.492	1.381	2.418
Cluster_1	comp20278_c0	jgi|Helro1|181592	3.19e-23	maker-SCF_088752-snap-gene-0.35-mRNA-1	0				0.839	4.874	2.149	0.137	0.043	2.032	2.798	1.769	0.432	1.012	0	0
Cluster_1	comp20169_c1	jgi|Helro1|185286	4.19e-76	maker-SCF_088390-snap-gene-0.29-mRNA-1	5.43e-100	gi|1174756|sp|P42638.1|TPM2_SCHMA	RecName: Full=Tropomyosin-2; AltName: Full=Tropomyosin II; Short=SmTMII; Short=TMII	7.78e-75	0.121	0.077	0.155	0.359	0.033	0.075	0	4.188	8.362	4.325	0	0.153
Cluster_1	comp21258_c0	jgi|Helro1|136797	1.37e-50	maker-SCF_091112-snap-gene-0.50-mRNA-1	1.83e-84	gi|2498219|sp|Q13319.1|CD5R2_HUMAN	RecName: Full=Cyclin-dependent kinase 5 activator 2; Short=CDK5 activator 2; AltName: Full=Cyclin-dependent kinase 5 regulatory subunit 2; AltName: Full=p39; AltName: Full=p39I; Flags: Precursor	1.75e-20	5.179	6.758	3.346	1.381	1.014	1.659	5.618	6.373	3.792	5.511	0	0.082
Cluster_1	comp10055_c0	jgi|Helro1|64140	1.97e-46	maker-SCF_091872-snap-gene-0.7-mRNA-1	1e-138	gi|52783137|sp|Q80X72.1|LRC15_MOUSE	RecName: Full=Leucine-rich repeat-containing protein 15; Flags: Precursor	4.14e-26	19.234	14.512	17.586	1.233	0.465	8.145	12.16	18.389	10.049	17.353	14.331	4.348
Cluster_1	comp22013_c0	jgi|Helro1|185158	0.021	maker-SCF_091515-snap-gene-0.60-mRNA-1	0	gi|123908300|sp|Q08CH3.1|MPND_DANRE	RecName: Full=MPN domain-containing protein	6.16e-51	2.812	4.357	6.316	3.437	5.116	2.69	3.577	3.158	3.874	2.273	0	0.093
Cluster_1	comp18818_c0	jgi|Helro1|180640	7.91e-24	maker-SCF_091850-snap-gene-0.7-mRNA-1	4.07e-99				1.547	2.658	3.506	0.221	0.333	0.186	1.439	8.171	5.835	11.013	0.518	0.062
Cluster_1	comp18835_c0	jgi|Helro1|70815	8.87e-172	maker-SCF_084521-snap-gene-0.4-mRNA-1	1.01e-172	gi|1708828|sp|P53412.1|LHX3_CHICK	RecName: Full=LIM/homeobox protein Lhx3; Short=LIM homeobox protein 3; AltName: Full=Homeobox protein LIM-3	2.84e-120	2.166	2.259	1.561	1.804	0.434	1.558	1.646	0.602	0.379	5.039	0	0
Cluster_1	comp25901_c0	jgi|Helro1|131932	6.92e-77	genemark-SCF_090913-processed-gene-0.11-mRNA-1	0	gi|162416276|sp|Q5ZMV8.2|RPGP2_CHICK	RecName: Full=Rap1 GTPase-activating protein 2; Short=Rap1GAP2; AltName: Full=GTPase-activating Rap/Ran-GAP domain-like protein 4	1.97e-68	3.876	3.519	2.119	0.597	0.132	1.564	1.574	17.365	6.89	6.548	0.032	0.518
Cluster_1	comp21868_c1	jgi|Helro1|84083	7.37e-21	genemark-SCF_117085-processed-gene-0.6-mRNA-1	0	gi|296437371|sp|Q8IYA7.2|MKX_HUMAN	RecName: Full=Homeobox protein Mohawk	4.85e-30	2.567	3.121	4.313	0.28	0.977	0.78	3.412	8.143	11.172	7.859	5.449	3.256
Cluster_1	comp26253_c6	jgi|Helro1|192510	5.29e-105	genemark-SCF_092470-processed-gene-1.20-mRNA-1	0	gi|42560525|sp|O70566.2|DIAP2_MOUSE	RecName: Full=Protein diaphanous homolog 2; AltName: Full=Diaphanous-related formin-2; Short=DRF2; Short=mDia3	1.14e-80	4.163	5.488	3.031	1.536	1.158	0.531	3.788	4.141	6.39	9.804	0.02	0.124
Cluster_1	comp25276_c0	jgi|Helro1|105468	1.82e-10	maker-SCF_092518-snap-gene-0.24-mRNA-1	0	gi|166233814|sp|A2AGH6.1|MED12_MOUSE	RecName: Full=Mediator of RNA polymerase II transcription subunit 12; AltName: Full=Mediator complex subunit 12; AltName: Full=OPA-containing protein; AltName: Full=Thyroid hormone receptor-associated protein complex 230 kDa component; Short=Trap230; AltName: Full=Trinucleotide repeat-containing gene 11 protein	5.91e-70	5.923	13.058	3.763	4.576	3.743	2.749	5.259	8.872	10.025	10.863	0.462	0.203
Cluster_1	comp20892_c0	jgi|Helro1|94350	0.000832	maker-SCF_000143-snap-gene-0.31-mRNA-2	0	gi|81888837|sp|Q5F226.1|FAT2_MOUSE	RecName: Full=Protocadherin Fat 2; AltName: Full=FAT tumor suppressor homolog 2; Flags: Precursor	0.006	13.87	11.779	10.087	6.34	4.945	3.647	7.25	14.994	8.984	23.343	0.142	0.031
Cluster_1	comp24353_c0	jgi|Helro1|64650	0.000799	maker-SCF_000116-snap-gene-0.48-mRNA-1	0				2.564	2.415	2.533	1.638	3.189	1.264	1.399	2.407	1.979	2.449	0	0
Cluster_1	comp23714_c0	jgi|Helro1|157196	6.07e-113	maker-SCF_092873-snap-gene-0.57-mRNA-1	8.55e-147	gi|110279028|sp|Q2KI69.1|KCIP4_BOVIN	RecName: Full=Kv channel-interacting protein 4; Short=KChIP4	1.74e-77	13.642	8.757	13.486	1.416	0.354	5.901	6.719	13.846	12.908	18.214	0.749	8.285
Cluster_1	comp21687_c0	jgi|Helro1|62054	0.000794	maker-SCF_091172-snap-gene-0.55-mRNA-1	3.7e-33				1.374	2	2.361	1.348	0.469	1.307	2.14	5.08	4.939	3.816	0.054	0
Cluster_1	comp24110_c2	jgi|Helro1|194847	3.61e-50	maker-SCF_102649-snap-gene-0.5-mRNA-1	0	gi|51827892|sp|Q8IUD2.1|RB6I2_HUMAN	RecName: Full=ELKS/Rab6-interacting/CAST family member 1; Short=ERC-1; AltName: Full=Rab6-interacting protein 2	2.17e-25	0.671	1.145	0.751	0.215	0.255	0.732	0.55	2.402	1.957	4.708	0	0
Cluster_1	comp20039_c2			snap-masked-SCF_090609-processed-gene-0.26-mRNA-1	6.53e-29				1.918	0.541	3.242	0.29	4.14	1.1	1.074	6.711	21.223	7.025	0	1.06
Cluster_1	comp23790_c2	jgi|Helro1|113251	2.89e-65	maker-SCF_000147-snap-gene-1.45-mRNA-1	0	gi|118573079|sp|Q0VD50.1|NMNA1_BOVIN	RecName: Full=Nicotinamide/nicotinic acid mononucleotide adenylyltransferase 1; Short=NMN/NaMN adenylyltransferase 1; AltName: Full=Nicotinamide mononucleotide adenylyltransferase 1; Short=NMN adenylyltransferase 1; AltName: Full=Nicotinate-nucleotide adenylyltransferase 1; Short=NaMN adenylyltransferase 1	1.08e-43	6.008	2.337	12.793	4.154	1.65	3.505	3.69	6.809	5.694	5.374	0.135	0
Cluster_1	comp25890_c1	jgi|Helro1|173575	6.39e-67	genemark-SCF_087954-processed-gene-0.0-mRNA-1	1.59e-120	gi|75018194|sp|Q8WPA2.1|AR_BOMMO	RecName: Full=Allatostatin-A receptor; Short=BAR	1.28e-41	2.666	3.92	5.471	0.27	0.449	1.119	2.463	6.306	3.48	6.073	0	0
Cluster_1	comp21761_c2	jgi|Helro1|71395	2.97e-159	genemark-SCF_089542-processed-gene-0.6-mRNA-1	0	gi|308153670|sp|Q19958.4|STO2_CAEEL	RecName: Full=Stomatin-2	2.63e-132	13.096	9.883	13.451	1.662	2.427	2.272	7.114	18.158	12.516	15.082	13.68	13.839
Cluster_1	comp16577_c0			genemark-SCF_091311-processed-gene-0.9-mRNA-1	0				4.043	3.523	7.883	0.336	5.171	0.13	0.8	10.782	5.475	7.325	0.373	4.1
Cluster_1	comp18947_c0			maker-SCF_091575-snap-gene-0.35-mRNA-1	1.76e-101				4.19	2.978	5.802	0.092	0.079	1.349	1.435	4.345	2.85	1.861	0.146	0.739
Cluster_1	comp14946_c0	jgi|Helro1|161732	1.81e-20	maker-SCF_092573-snap-gene-0.70-mRNA-1	1.83e-83	gi|74747554|sp|Q5VXM1.1|CDCP2_HUMAN	RecName: Full=CUB domain-containing protein 2; Flags: Precursor	3.37e-18	0.53	0.443	1.272	0.737	0	0.506	0.47	3.075	2.161	2.079	0	0
Cluster_1	comp19559_c1	jgi|Helro1|74472	2.33e-93	maker-SCF_000303-snap-gene-1.74-mRNA-1	0	gi|33301415|sp|Q9BR09.1|NEUL2_HUMAN	RecName: Full=Neuralized-like protein 2	4.55e-47	4.323	4.961	3.863	2.906	1.499	3.006	3.734	3.028	6.355	4.705	0	0.049
Cluster_1	comp20243_c1	jgi|Helro1|168556	5.94e-05	maker-SCF_000011-snap-gene-4.79-mRNA-1	0				1.467	1.671	1.012	0.45	1.156	2.035	1.412	1.601	3.086	2.622	0	0
Cluster_1	comp23192_c0			maker-SCF_091724-snap-gene-0.14-mRNA-1	4.49e-131				1.784	1.603	3.525	2.046	0.529	8.165	5.037	6.463	6.466	12.63	0.285	0
Cluster_1	comp24516_c0	jgi|Helro1|75052	1.03e-77	maker-SCF_088804-snap-gene-0.19-mRNA-1	1.04e-154	gi|209573785|sp|A2AJN7.1|S4A11_MOUSE	RecName: Full=Sodium bicarbonate transporter-like protein 11; AltName: Full=Bicarbonate transporter-related protein 1; AltName: Full=Sodium borate cotransporter 1; Short=NaBC1; AltName: Full=Solute carrier family 4 member 11	5.58e-24	4.012	3.288	3.839	2.022	1.775	0.75	2.062	9.444	4.042	9.438	0.021	0.155
Cluster_1	comp23567_c0	jgi|Helro1|176608	9.49e-31	genemark-SCF_000276-processed-gene-1.6-mRNA-1	0				1.63	3.785	5.107	0.23	0.732	1.074	1.868	3.585	4.141	5.152	0	0.018
Cluster_1	comp24478_c0								334.463	913.968	546.64	295.038	402.316	224.511	149.571	673.097	1350.95	542.93	171.189	191.297
Cluster_1	comp19075_c0	jgi|Helro1|180800	9.45e-12	snap-masked-SCF_091929-processed-gene-1.24-mRNA-1	4.61e-77	gi|158706512|sp|Q9UPX0.2|TUTLB_HUMAN	RecName: Full=Protein turtle homolog B; AltName: Full=Immunoglobulin superfamily member 9B; Short=IgSF9B; Flags: Precursor	2.88e-13	1.868	1.664	4.439	0.323	0.055	0.277	0.909	4.059	6.857	4.023	2.021	0.858
Cluster_1	comp20143_c1	jgi|Helro1|147803	3.5e-35	maker-SCF_092569-snap-gene-0.10-mRNA-1	1.19e-46	gi|115502250|sp|Q1LZA7.1|LIMD2_BOVIN	RecName: Full=LIM domain-containing protein 2	3.7e-23	6.228	3.95	6.683	0.565	0.53	2.986	4.093	6.56	8.537	8.029	1.103	1.735
Cluster_1	comp22234_c0	jgi|Helro1|176320	9.8e-41	snap-masked-SCF_182849-processed-gene-0.9-mRNA-1	2.58e-81	gi|2495001|sp|P70031.1|CCKAR_XENLA	RecName: Full=Cholecystokinin receptor; AltName: Full=CCK-XLR	1.66e-17	1.534	2.521	2.541	0	0	1.066	1.81	6.051	3.641	1.639	0	0.049
Cluster_1	comp16157_c0	jgi|Helro1|171280	1.1e-29	snap-masked-SCF_089355-processed-gene-0.13-mRNA-1	3.45e-87				8.932	8.535	9.387	0.767	1.276	4.545	10.801	8.757	7.931	20.028	20.749	5.154
Cluster_1	comp19522_c0	jgi|Helro1|84585	1.12e-48	maker-SCF_091207-snap-gene-0.84-mRNA-1	2.81e-80	gi|46395562|sp|O88281.1|MEGF6_RAT	RecName: Full=Multiple epidermal growth factor-like domains protein 6; Short=Multiple EGF-like domains protein 6; AltName: Full=Epidermal growth factor-like protein 3; Short=EGF-like protein 3; Flags: Precursor	1.62e-76	2.52	0.274	0.143	0	0	0.083	0.044	4.172	1.279	4.148	0	0
Cluster_1	comp13126_c0	jgi|Helro1|72163	0	maker-SCF_087582-snap-gene-0.9-mRNA-1	2.1e-173	gi|384872493|sp|P17971.2|KCNAL_DROME	RecName: Full=Potassium voltage-gated channel protein Shal; AltName: Full=Shaker cognate l; AltName: Full=Shal2	0	1.751	1.234	2.313	0.034	0.089	0.242	0.527	3.219	2.711	5.125	1.54	0.842
Cluster_1	comp20906_c0			maker-SCF_092062-snap-gene-0.44-mRNA-1	3.31e-141				0.026	0.05	0.084	0.202	0	0	0.043	2.356	2.587	4.01	0	0
Cluster_1	comp24237_c0	jgi|Helro1|128981	1.9e-146	maker-SCF_092525-snap-gene-0.12-mRNA-1	2.33e-68	gi|2494033|sp|Q64398.1|DGKH_MESAU	RecName: Full=Diacylglycerol kinase eta; Short=DAG kinase eta; AltName: Full=130 kDa diacylglycerol kinase; AltName: Full=Diglyceride kinase eta; Short=DGK-eta	2.08e-107	1.395	3.54	1.744	8.066	5.245	2.215	4.217	8.817	6.887	17.64	0	0.572
Cluster_1	comp22295_c0	jgi|Helro1|64539	1.32e-56	maker-SCF_091462-snap-gene-0.44-mRNA-1	0	gi|150421666|sp|P35500.3|SCNA_DROME	RecName: Full=Sodium channel protein para; AltName: Full=Protein paralytic; AltName: Full=Sodium channel 1; Short=DmNav1	2e-22	7.423	8.342	6.526	0.944	0.85	2.721	5.141	14.993	7.181	10.064	1.204	6.217
Cluster_1	comp21046_c0	jgi|Helro1|162326	1.59e-29	genemark-SCF_092464-processed-gene-1.6-mRNA-1	0	gi|46395997|sp|Q9JIN6.1|KCMB4_MOUSE	RecName: Full=Calcium-activated potassium channel subunit beta-4; AltName: Full=BK channel subunit beta-4; Short=BKbeta4; AltName: Full=Calcium-activated potassium channel, subfamily M subunit beta-4; AltName: Full=Charybdotoxin receptor subunit beta-4; AltName: Full=K(VCA)beta-4; AltName: Full=Maxi K channel subunit beta-4; AltName: Full=Slo-beta-4	4.66e-06	8.298	9.118	14.055	1.01	0.359	5.792	9.784	15.948	15.542	12.655	11.523	19.889
Cluster_1	comp24390_c1	jgi|Helro1|181102	0.00025	snap-masked-SCF_091943-processed-gene-0.41-mRNA-1	0	gi|73621300|sp|P22265.2|TSH_DROME	RecName: Full=Protein teashirt	1.58e-11	3.819	2.34	3.074	0.065	0.234	0.674	0.987	3.647	2.484	6.866	0.582	0
Cluster_1	comp23107_c0	jgi|Helro1|119050	1e-79	genemark-SCF_089007-processed-gene-0.0-mRNA-1	5.46e-73	gi|209572758|sp|Q15878.3|CAC1E_HUMAN	RecName: Full=Voltage-dependent R-type calcium channel subunit alpha-1E; AltName: Full=Brain calcium channel II; Short=BII; AltName: Full=Calcium channel, L type, alpha-1 polypeptide, isoform 6; AltName: Full=Voltage-gated calcium channel subunit alpha Cav2.3	2.02e-67	1.424	2.362	8.11	1.834	0.153	0.603	0.317	7.493	2.475	10.067	0	0
Cluster_1	comp23367_c0	jgi|Helro1|86512	3.56e-06	maker-SCF_091695-snap-gene-0.58-mRNA-1	0	gi|223590208|sp|Q06828.2|FMOD_HUMAN	RecName: Full=Fibromodulin; Short=FM; AltName: Full=Collagen-binding 59 kDa protein; AltName: Full=Keratan sulfate proteoglycan fibromodulin; Short=KSPG fibromodulin; Flags: Precursor	7.42e-07	0.509	1.642	0.587	1.372	0.2	0.625	2.092	4.184	15.61	2.477	0.283	0.597
Cluster_1	comp25922_c0	jgi|Helro1|64434	1.23e-151	maker-SCF_180983-snap-gene-0.16-mRNA-1	1.17e-123	gi|9973386|sp|O88866.1|HUNK_MOUSE	RecName: Full=Hormonally up-regulated neu tumor-associated kinase; AltName: Full=Serine/threonine-protein kinase MAK-V	5.7e-61	7.514	11.137	7.007	3.788	2.309	2.363	10.376	14.701	6.176	21.39	0.455	0.371
Cluster_1	comp18800_c0	jgi|Helro1|158819	1.7e-27	snap-masked-SCF_088675-processed-gene-0.3-mRNA-1	1.47e-116	gi|75025868|sp|Q9U4G1.1|BDL_DROME	RecName: Full=Protein borderless; Flags: Precursor	3.28e-17	0.538	1.157	2.427	0.105	0	0.583	0.961	1.575	1.191	5.733	0	0
Cluster_1	comp18302_c0	jgi|Helro1|155666	8.81e-42	maker-SCF_092094-snap-gene-0.58-mRNA-1	2.79e-45	gi|125288|sp|P15791.1|KCC2D_RAT	RecName: Full=Calcium/calmodulin-dependent protein kinase type II subunit delta; Short=CaM kinase II subunit delta; Short=CaMK-II subunit delta	5.06e-23	106.02	109.852	113.924	27.488	24.317	56.703	96.707	139.392	108.741	163.555	46.623	19.842
Cluster_1	comp20355_c0	jgi|Helro1|109869	8.37e-51	genemark-SCF_088386-processed-gene-0.0-mRNA-1	0	gi|44888442|sp|Q80U87.2|UBP8_MOUSE	RecName: Full=Ubiquitin carboxyl-terminal hydrolase 8; AltName: Full=Deubiquitinating enzyme 8; AltName: Full=Ubiquitin isopeptidase Y; Short=mUBPy; AltName: Full=Ubiquitin thioesterase 8; AltName: Full=Ubiquitin-specific-processing protease 8	3.74e-99	5.625	7.257	6.126	4.005	0.957	4.935	4.919	8.788	6.894	8.931	0.043	0.067
Cluster_1	comp22780_c1	jgi|Helro1|171423	5.93e-17	genemark-SCF_091660-processed-gene-0.14-mRNA-1	0				6.891	14.6	9.75	1.697	1.523	2.149	8.687	15.673	7.353	20.057	9.138	5.178
Cluster_1	comp26077_c0	jgi|Helro1|172856	3.99e-42	maker-SCF_078887-snap-gene-0.2-mRNA-1	8.78e-171	gi|74821373|sp|Q95SX7.1|RTBS_DROME	RecName: Full=Probable RNA-directed DNA polymerase from transposon BS; AltName: Full=Reverse transcriptase	3.77e-07	4.84	6.242	3.475	3.294	6.465	2.92	2.793	6.272	15.224	10.099	0.535	0.399
Cluster_1	comp19125_c0	jgi|Helro1|178190	2.21e-26	genemark-SCF_090066-processed-gene-0.5-mRNA-1	2.96e-154	gi|34921718|sp|Q8BMC4.1|NOP9_MOUSE	RecName: Full=Nucleolar protein 9; AltName: Full=Pumilio domain-containing protein NOP9	1.34e-14	2.067	1.967	3.201	1.334	0	2.689	1.215	3.441	4.579	3.244	0	0
Cluster_1	comp25728_c0	jgi|Helro1|189824	1.34e-07	maker-SCF_092691-snap-gene-0.31-mRNA-1	7.39e-155				2.541	4.601	6.06	2.458	1.056	2.158	4.239	9.691	9.159	7.417	0.068	0.034
Cluster_1	comp13421_c0	jgi|Helro1|77746	8.74e-102	maker-SCF_092728-snap-gene-2.48-mRNA-1	6.02e-35	gi|51316506|sp|Q920Q6.1|MSI2H_MOUSE	RecName: Full=RNA-binding protein Musashi homolog 2; Short=Musashi-2	2.31e-85	7.07	6.286	5.938	0.012	0.074	1.601	2.952	4.62	3.385	3.467	0	0
Cluster_1	comp21971_c0	jgi|Helro1|177878	1.45e-21	maker-SCF_092083-snap-gene-0.125-mRNA-1	1.12e-137				9.71	7.423	4.222	1.065	0.169	3.587	4.408	5.987	7.353	8.27	0	0.582
Cluster_1	comp24034_c0			maker-SCF_090882-snap-gene-0.41-mRNA-1	0				4.917	2.406	5.779	1.071	0.023	2.738	1.182	2.946	2.104	3.493	0	0
Cluster_1	comp24046_c1	jgi|Helro1|101913	8.41e-39	maker-SCF_091510-snap-gene-0.19-mRNA-3	3.64e-129	gi|12643641|sp|O75899.1|GABR2_HUMAN	RecName: Full=Gamma-aminobutyric acid type B receptor subunit 2; Short=GABA-B receptor 2; Short=GABA-B-R2; Short=GABA-BR2; Short=GABABR2; Short=Gb2; AltName: Full=G-protein coupled receptor 51; AltName: Full=HG20; Flags: Precursor	5.15e-71	2.766	2.582	3.349	2.595	3.336	1.9	4.617	6.61	5.95	7.585	0	0
Cluster_1	comp19669_c0	jgi|Helro1|81128	6.47e-137	maker-SCF_090466-snap-gene-0.23-mRNA-1	9.85e-47	gi|399288|sp|Q02318.1|CP27A_HUMAN	RecName: Full=Sterol 26-hydroxylase, mitochondrial; AltName: Full=5-beta-cholestane-3-alpha,7-alpha,12-alpha-triol 27-hydroxylase; AltName: Full=Cytochrome P-450C27/25; AltName: Full=Cytochrome P450 27; AltName: Full=Sterol 27-hydroxylase; AltName: Full=Vitamin D(3) 25-hydroxylase; Flags: Precursor	3.07e-66	0.233	0.898	1.044	0.036	0	0.26	0.141	1.412	14.066	4.066	0	0.078
Cluster_1	comp24043_c0								1.255	1.682	2.776	2.819	0	0.955	1.512	3.103	3.595	4.974	0	0
Cluster_1	comp9846_c0	jgi|Helro1|190950	3.19e-16	maker-SCF_090433-snap-gene-0.21-mRNA-1	0	gi|74871182|sp|Q9VVE2.2|ROGDI_DROME	RecName: Full=Protein rogdi	7.32e-30	14.925	17.27	10.152	14.411	5.468	7.325	9.919	13.032	13.115	17.882	0.205	0.51
Cluster_1	comp21123_c0	jgi|Helro1|171146	1.43e-13	maker-SCF_092912-snap-gene-4.91-mRNA-2	3.82e-166				3.944	5.427	4.015	0	0	2.601	5.095	9.569	15.093	4.309	0.337	0.269
Cluster_1	comp23137_c0	jgi|Helro1|100213	0	genemark-SCF_091390-processed-gene-0.9-mRNA-1	0	gi|327507693|sp|B5DE93.1|CDK12_XENTR	RecName: Full=Cyclin-dependent kinase 12; AltName: Full=Cell division protein kinase 12	0	3.106	4.667	6.893	3.031	2.086	2.01	3.583	4.256	1.426	11.613	0.084	0
Cluster_1	comp22016_c1	jgi|Helro1|181904	2.75e-44	maker-SCF_091929-snap-gene-1.40-mRNA-1	0	gi|158706513|sp|Q967D7.2|TUTL_DROME	RecName: Full=Protein turtle	8.76e-75	2.432	1.733	3.888	0.237	0.076	1.376	0.741	6.081	6.047	12.365	0.43	0
Cluster_1	comp25021_c0	jgi|Helro1|80150	5.57e-28	snap-masked-SCF_129823-processed-gene-0.3-mRNA-1	0	gi|75017612|sp|Q8SWR3.1|SPR_DROME	RecName: Full=Sex peptide receptor	9.64e-08	2.609	1.859	3.836	0.155	0	1.456	1.831	3.438	2.894	3.982	0	0
Cluster_1	comp9381_c0	jgi|Helro1|167438	0.011	genemark-SCF_092115-processed-gene-0.10-mRNA-1	0				4.438	2.566	2.495	1.237	1.066	0.675	0.734	9.237	5.306	9.611	0.047	0.989
Cluster_1	comp22907_c0	jgi|Helro1|73661	2.35e-64	snap-masked-SCF_184279-processed-gene-0.7-mRNA-1	2.09e-58	gi|109939725|sp|Q13591.3|SEM5A_HUMAN	RecName: Full=Semaphorin-5A; AltName: Full=Semaphorin-F; Short=Sema F; Flags: Precursor	1.48e-73	8.018	8.474	10.781	2.187	4.746	2.744	4.717	20.889	9.299	21.746	32.383	3.866
Cluster_1	comp22574_c1	jgi|Helro1|71289	2.79e-28	maker-SCF_091379-snap-gene-0.38-mRNA-2	0	gi|75072991|sp|Q8HXH0.1|LONF3_MACFA	RecName: Full=LON peptidase N-terminal domain and RING finger protein 3	3.91e-17	1.922	3.321	4.095	0.829	0.273	1.369	8.121	3.432	2.371	7.937	0	0
Cluster_1	comp21683_c0			maker-SCF_092589-snap-gene-0.24-mRNA-1	3.66e-48				5.702	6.276	5.744	1.053	0.286	1.786	2.062	20.079	9.538	6.583	6.772	3.774
Cluster_1	comp24108_c0	jgi|Helro1|193269	7.21e-66	maker-SCF_092311-snap-gene-0.11-mRNA-2	0	gi|10720133|sp|P97798.1|NEO1_MOUSE	RecName: Full=Neogenin; Flags: Precursor	1.15e-57	6.692	3.716	10.198	0.94	1.194	2.299	3.476	9.455	19.194	6.039	4.428	5.869
Cluster_1	comp19253_c1	jgi|Helro1|82034	9.27e-80	maker-SCF_091195-snap-gene-0.54-mRNA-1	0	gi|2493751|sp|Q90805.1|CNG1_CHICK	RecName: Full=Cyclic nucleotide-gated channel cone photoreceptor subunit alpha; AltName: Full=CNG channel 1; Short=CNG-1; Short=CNG1	8.03e-26	1.454	1.385	0.772	0.012	0	0.089	0.983	3.252	2.833	2.56	0	0
Cluster_1	comp23439_c0	jgi|Helro1|73661	1.16e-71	maker-SCF_000016-snap-gene-1.76-mRNA-1	0	gi|109939725|sp|Q13591.3|SEM5A_HUMAN	RecName: Full=Semaphorin-5A; AltName: Full=Semaphorin-F; Short=Sema F; Flags: Precursor	2.88e-82	5.291	6.937	3.874	0.633	0.12	1.993	4.067	5.136	3.739	7.149	0.548	0.135
Cluster_1	comp22440_c0	jgi|Helro1|65589	9.81e-133	genemark-SCF_091358-processed-gene-0.7-mRNA-1	0	gi|82081143|sp|Q5ZIH2.1|MON1A_CHICK	RecName: Full=Vacuolar fusion protein MON1 homolog A	2.13e-71	2.662	4.651	1.464	1.763	1.416	2.799	2.834	3.187	3.528	4.833	0	0
Cluster_1	comp22632_c0	jgi|Helro1|190717	2.77e-29	maker-SCF_084034-snap-gene-0.2-mRNA-1	5.27e-120	gi|857434578|sp|Q8JZZ7.3|AGRL2_MOUSE	RecName: Full=Adhesion G protein-coupled receptor L2; AltName: Full=Calcium-independent alpha-latrotoxin receptor 2; Short=CIRL-2; AltName: Full=Latrophilin-2; Flags: Precursor	0.002	4.466	1.721	5.286	0.173	0.185	0.394	2.218	4.359	4.872	4.324	0	0.049
Cluster_1	comp24944_c1	jgi|Helro1|191180	1.73e-14	snap-masked-SCF_086523-processed-gene-0.3-mRNA-1	1.23e-45	gi|81917877|sp|Q9WU70.1|STXB5_RAT	RecName: Full=Syntaxin-binding protein 5; AltName: Full=Lethal(2) giant larvae protein homolog 3; AltName: Full=Tomosyn-1	5.73e-54	14.33	15.879	10.751	5.008	3.679	5.155	8.956	12.68	10.326	11.184	0.359	0.719
Cluster_1	comp22983_c0	jgi|Helro1|76766	1.01e-132	maker-SCF_089610-snap-gene-0.7-mRNA-1	3.14e-129	gi|116242624|sp|Q12852.2|M3K12_HUMAN	RecName: Full=Mitogen-activated protein kinase kinase kinase 12; AltName: Full=Dual leucine zipper bearing kinase; Short=DLK; AltName: Full=Leucine-zipper protein kinase; Short=ZPK; AltName: Full=MAPK-upstream kinase; Short=MUK; AltName: Full=Mixed lineage kinase	8.03e-90	5.881	7.154	8.144	1.771	0.314	2.128	5.227	12.158	10.135	25.381	2.229	0.72
Cluster_1	comp23153_c2	jgi|Helro1|190437	6.8e-14	maker-SCF_092407-snap-gene-2.86-mRNA-1	4.95e-140	gi|527504093|sp|P17139.5|CO4A1_CAEEL	RecName: Full=Collagen alpha-1(IV) chain; Flags: Precursor	1.87e-16	4.916	5.222	14.554	0.555	0.219	2.109	2.546	12.802	16.743	5.916	0.36	0.148
Cluster_1	comp19676_c0	jgi|Helro1|75052	6.86e-90	maker-SCF_091623-snap-gene-0.28-mRNA-1	5.32e-72	gi|209573785|sp|A2AJN7.1|S4A11_MOUSE	RecName: Full=Sodium bicarbonate transporter-like protein 11; AltName: Full=Bicarbonate transporter-related protein 1; AltName: Full=Sodium borate cotransporter 1; Short=NaBC1; AltName: Full=Solute carrier family 4 member 11	3e-46	9.637	7.546	8.774	5.737	4.799	0.423	2.448	12.114	5.797	28.039	7.459	1.628
Cluster_1	comp25991_c0	jgi|Helro1|138083	1.31e-16	genemark-SCF_092537-processed-gene-0.12-mRNA-1	1.08e-143	gi|76364161|sp|Q9Z0H8.2|CLIP2_MOUSE	RecName: Full=CAP-Gly domain-containing linker protein 2; AltName: Full=Cytoplasmic linker protein 115; Short=CLIP-115; AltName: Full=Cytoplasmic linker protein 2	4.79e-07	10.291	11.829	10.021	1.916	1.784	3.586	7.626	10.445	7.208	14.621	9.342	1.06
Cluster_1	comp25765_c0			maker-SCF_090351-snap-gene-0.21-mRNA-1	2e-115				3.544	3.541	4.099	1.014	0.371	0.694	0.783	8.331	3.628	15.005	1.686	4.726
Cluster_1	comp13027_c0	jgi|Helro1|62194	8.3e-83	genemark-SCF_090421-processed-gene-0.11-mRNA-1	4.73e-106	gi|20978758|sp|Q8VE97.1|SRSF4_MOUSE	RecName: Full=Serine/arginine-rich splicing factor 4; AltName: Full=Splicing factor, arginine/serine-rich 4	2.52e-66	11.889	12.076	18.424	4.445	2.876	0.705	5.887	21.577	8.276	7.958	0.374	0.97
Cluster_1	comp14754_c0	jgi|Helro1|126731	1.02e-69	genemark-SCF_090518-processed-gene-0.9-mRNA-1	0	gi|2495005|sp|Q25188.1|OAR_HELVI	RecName: Full=Octopamine receptor	2.69e-40	1.508	0.54	0.51	0.038	0	0	0.412	0.895	16.343	1.651	0	0
Cluster_1	comp12878_c0	jgi|Helro1|94922	0	maker-SCF_000148-snap-gene-1.49-mRNA-1	0	gi|114375|sp|P05024.1|AT1A1_PIG	RecName: Full=Sodium/potassium-transporting ATPase subunit alpha-1; Short=Na(+)/K(+) ATPase alpha-1 subunit; AltName: Full=Sodium pump subunit alpha-1; Flags: Precursor	0	13.237	14.481	12.758	3.417	2.412	6.396	7.933	29.5	21.157	28.186	5.323	5.473
Cluster_1	comp21102_c0			maker-SCF_090164-snap-gene-0.26-mRNA-1	1.34e-167				0.331	2.319	0.226	0.016	0	1.534	1.835	3.826	8.821	3.801	0.64	0
Cluster_1	comp26236_c1	jgi|Helro1|128981	2.91e-11	maker-SCF_090811-snap-gene-0.35-mRNA-1	2.78e-78	gi|74762463|sp|Q86XP1.1|DGKH_HUMAN	RecName: Full=Diacylglycerol kinase eta; Short=DAG kinase eta; AltName: Full=Diglyceride kinase eta; Short=DGK-eta	5.65e-28	1.323	2.571	1.721	5.821	5.918	1.283	4.087	6.429	2.938	9.739	0	0.059
Cluster_1	comp23022_c0	jgi|Helro1|181225	5.07e-65	maker-SCF_000256-snap-gene-0.50-mRNA-1	1.49e-171				3.273	3.287	4.266	0.204	0	0.353	2.712	6.386	5.687	10.395	3.52	1.189
Cluster_1	comp22177_c0	jgi|Helro1|193268	8.88e-08	genemark-SCF_092407-processed-gene-2.6-mRNA-1	1.2e-100	gi|49036492|sp|Q96MS0.2|ROBO3_HUMAN	RecName: Full=Roundabout homolog 3; AltName: Full=Roundabout-like protein 3; Flags: Precursor	1.01e-07	2.526	3.12	2.676	0.013	0.13	0	1.66	2.017	1.664	3.004	0	0
Cluster_1	comp22296_c0	jgi|Helro1|195027	3.37e-22	genemark-SCF_121997-processed-gene-0.3-mRNA-1	0	gi|14548230|sp|Q9NZL6.1|RGL1_HUMAN	RecName: Full=Ral guanine nucleotide dissociation stimulator-like 1; Short=RalGDS-like 1	4.61e-41	1.124	1.371	3.304	2.841	2.887	0.162	1.016	2.793	5.155	5.603	0.056	0
Cluster_1	comp21987_c0	jgi|Helro1|107370	2.61e-136	maker-SCF_092339-snap-gene-0.22-mRNA-1	2.57e-94	gi|38257305|sp|Q9R0E0.1|CEGT_RAT	RecName: Full=Ceramide glucosyltransferase; AltName: Full=GLCT-1; AltName: Full=Glucosylceramide synthase; Short=GCS; AltName: Full=UDP-glucose ceramide glucosyltransferase; AltName: Full=UDP-glucose:N-acylsphingosine D-glucosyltransferase	1.54e-89	5.092	4.13	7.52	2.556	0.264	1.734	3.846	5.277	2.817	5.369	0.055	0.165
Cluster_1	comp21844_c0	jgi|Helro1|143653	1.2e-63	snap-masked-SCF_187415-processed-gene-0.14-mRNA-1	0	gi|74762391|sp|Q6ZN04.1|MEX3B_HUMAN	RecName: Full=RNA-binding protein MEX3B; AltName: Full=RING finger and KH domain-containing protein 3; AltName: Full=RING finger protein 195	9.02e-41	17.238	23.333	25.908	0.795	0.552	8.961	16.184	22.293	17.139	33.256	16.983	1.267
Cluster_1	comp18418_c0	jgi|Helro1|65855	0	maker-SCF_091302-snap-gene-0.28-mRNA-1	0	gi|29611858|sp|Q8NBS3.2|S4A11_HUMAN	RecName: Full=Sodium bicarbonate transporter-like protein 11; AltName: Full=Bicarbonate transporter-related protein 1; AltName: Full=Sodium borate cotransporter 1; Short=NaBC1; AltName: Full=Solute carrier family 4 member 11	6.19e-89	3.247	1.844	3.804	0.116	0.067	0.524	0.87	3.146	4.325	5.443	0	0.274
Cluster_1	comp21465_c0	jgi|Helro1|70634	2.08e-44	maker-SCF_092019-snap-gene-0.9-mRNA-1	2.91e-97	gi|261260101|sp|Q14160.4|SCRIB_HUMAN	RecName: Full=Protein scribble homolog; Short=Scribble; Short=hScrib; AltName: Full=Protein LAP4	4.58e-38	2.13	2.924	1.965	0.04	0.125	2.054	4.403	3.674	6.329	5.491	0	0.019
Cluster_1	comp17858_c0	jgi|Helro1|175272	8.7e-52	snap-masked-SCF_000023-processed-gene-4.20-mRNA-1	7.14e-36	gi|387912917|sp|Q01484.4|ANK2_HUMAN	RecName: Full=Ankyrin-2; Short=ANK-2; AltName: Full=Ankyrin-B; AltName: Full=Brain ankyrin; AltName: Full=Non-erythroid ankyrin	3.4e-34	38.811	35.143	39.569	6.925	1.897	19.473	27.596	43.848	43.346	37.877	24.844	15.051
Cluster_1	comp24136_c1			maker-SCF_090493-snap-gene-0.23-mRNA-1	0	gi|122132375|sp|Q08DU9.1|HP1B3_BOVIN	RecName: Full=Heterochromatin protein 1-binding protein 3	9.98e-18	7.104	5.498	8.123	4.537	0.355	1.766	1.797	10.92	4.654	7.415	0.025	0.194
Cluster_1	comp21966_c0	jgi|Helro1|168777	5.89e-40	genemark-SCF_091884-processed-gene-0.4-mRNA-1	1.58e-119				5.157	6.457	3.677	6.052	7.645	2.535	4.526	7.128	6.788	9.666	0.1	0
Cluster_1	comp20213_c0	jgi|Helro1|191964	1.33e-134	snap-masked-SCF_204032-processed-gene-0.3-mRNA-1	6.88e-64	gi|81914354|sp|Q8CFE4.1|SCYL2_MOUSE	RecName: Full=SCY1-like protein 2; AltName: Full=Coated vesicle-associated kinase of 104 kDa	3.39e-11	1.822	1.081	3.292	0.765	0	0.919	0.501	3.054	3.85	3.256	0	0.039
Cluster_1	comp19520_c0	jgi|Helro1|193289	9.95e-10	genemark-SCF_000148-processed-gene-0.1-mRNA-1	4.81e-17				0.568	1.073	1.547	1.84	0.684	0.086	2.075	25.791	25.413	17.046	0.797	6.718
Cluster_1	comp24117_c2	jgi|Helro1|191247	2.09e-08	maker-SCF_100106-snap-gene-0.26-mRNA-1	5.91e-38	gi|189082691|sp|A8TX70.1|CO6A5_HUMAN	RecName: Full=Collagen alpha-5(VI) chain; AltName: Full=Collagen alpha-1(XXIX) chain; AltName: Full=von Willebrand factor A domain-containing protein 4; Flags: Precursor	7.04e-06	4.297	3.524	2.275	2.696	2.674	3.186	4.191	5.477	6.519	3.316	0.068	0
Cluster_1	comp17713_c0	jgi|Helro1|108583	0	genemark-SCF_092691-processed-gene-0.5-mRNA-1	2.03e-103	gi|6225584|sp|Q26619.1|KAPR_STRPU	RecName: Full=cAMP-dependent protein kinase type II regulatory subunit	2.51e-101	2.589	2.876	3.845	6.703	4.897	1.193	2.842	2.407	4.457	6.337	0	0
Cluster_1	comp17694_c0	jgi|Helro1|176788	0.001	snap-masked-SCF_091251-processed-gene-0.62-mRNA-1	1.82e-12				16.541	10.76	26.503	1.597	3.403	23.671	21.36	36.368	38.271	27.104	29.056	8.684
Cluster_1	comp21667_c1	jgi|Helro1|70455	7.99e-137	genemark-SCF_090403-processed-gene-0.9-mRNA-1	5.85e-112	gi|1171672|sp|P36609.2|NCS2_CAEEL	RecName: Full=Neuronal calcium sensor 2; Short=NCS-2	6.96e-80	7.351	5.193	7.764	0.153	0.289	1.372	3.032	7.821	6.07	8.845	9.306	5.939
Cluster_1	comp25955_c0	jgi|Helro1|67729	1.83e-137	maker-SCF_091238-snap-gene-0.53-mRNA-1	5.87e-120	gi|121438|sp|P26591.1|GLRK_LYMST	RecName: Full=Glutamate receptor; Flags: Precursor	2.63e-83	10.394	10.939	7.477	3.109	4.759	8.487	8.636	9.194	9.336	12.569	0.337	0.254
Cluster_1	comp21732_c0	jgi|Helro1|181830	0	maker-SCF_089644-snap-gene-0.59-mRNA-1	0	gi|74762751|sp|Q9HD26.1|GOPC_HUMAN	RecName: Full=Golgi-associated PDZ and coiled-coil motif-containing protein; AltName: Full=CFTR-associated ligand; AltName: Full=Fused in glioblastoma; AltName: Full=PDZ protein interacting specifically with TC10; Short=PIST	4.47e-151	5.146	5.498	3.263	2.437	0.647	2.102	5.155	6.362	3.417	6.949	0.121	0.021
Cluster_1	comp13459_c0	jgi|Helro1|161500	9.28e-20	maker-SCF_091040-snap-gene-0.33-mRNA-1	2.56e-178				1.9	2.746	2.57	0.014	0.086	0.619	1.533	3.334	1.349	1.64	0	0
Cluster_1	comp18934_c1	jgi|Helro1|155469	6.58e-85	maker-SCF_092140-snap-gene-0.45-mRNA-1	2.64e-62	gi|82180070|sp|Q5U4X3.1|MEI3A_XENLA	RecName: Full=Homeobox protein meis3-A; Short=XMeis3	3.88e-78	3.466	2.51	3.457	0.15	0	0.588	1.834	4.414	1.966	4.143	0	0.02
Cluster_1	comp25354_c1	jgi|Helro1|157199	0	genemark-SCF_092298-processed-gene-0.2-mRNA-1	0	gi|1708194|sp|P51611.1|HCFC1_MESAU	RecName: Full=Host cell factor 1; Short=HCF; Short=HCF-1; AltName: Full=C1 factor; AltName: Full=VCAF; AltName: Full=VP16 accessory protein; Contains: RecName: Full=HCF N-terminal chain 1; Contains: RecName: Full=HCF N-terminal chain 2; Contains: RecName: Full=HCF N-terminal chain 3; Contains: RecName: Full=HCF N-terminal chain 4; Contains: RecName: Full=HCF N-terminal chain 5; Contains: RecName:…	0	3.032	5.111	3.566	0.559	0.086	1.249	3.817	4.306	5.191	4.367	0	0.046
Cluster_1	comp21002_c0	jgi|Helro1|172004	1.78e-22	genemark-SCF_084051-processed-gene-0.2-mRNA-1	1.92e-91	gi|1708864|sp|P98157.1|LRP1_CHICK	RecName: Full=Low-density lipoprotein receptor-related protein 1; Short=LRP-1; AltName: Full=Alpha-2-macroglobulin receptor; Short=A2MR; Flags: Precursor	8.64e-28	10.114	11.782	27.35	6.975	14.849	1.39	5.77	32.996	11.876	23.236	0	27.8
Cluster_1	comp19195_c0			maker-SCF_092382-snap-gene-0.66-mRNA-2	8.92e-57	gi|82176676|sp|Q7ZXV8.1|ZN207_XENLA	RecName: Full=BUB3-interacting and GLEBS motif-containing protein ZNF207; Short=BuGZ; Short=xBuGZ; AltName: Full=Zinc finger protein 207	1.96e-31	4.575	6.721	4.491	2.316	3.056	2.347	4.749	6.019	5.826	5.743	0.042	0.159
Cluster_1	comp25502_c3	jgi|Helro1|65392	2.31e-10	maker-SCF_089392-snap-gene-0.25-mRNA-1	0	gi|296434474|sp|P43146.2|DCC_HUMAN	RecName: Full=Netrin receptor DCC; AltName: Full=Colorectal cancer suppressor; AltName: Full=Immunoglobulin superfamily DCC subclass member 1; AltName: Full=Tumor suppressor protein DCC; Flags: Precursor	9.64e-21	5.505	3.544	4.508	0.39	0.446	1.917	1.849	11.448	3.607	11.528	3.151	3.703
Cluster_1	comp16302_c0	jgi|Helro1|147266	2.03e-48	genemark-SCF_000023-processed-gene-5.9-mRNA-1	9.36e-178	gi|19860750|sp|P54269.2|CAUP_DROME	RecName: Full=Homeobox protein caupolican	1.81e-36	0	0.224	0.808	0.345	0.844	0	0.035	7.332	3.321	9.376	0	0.02
Cluster_1	comp15926_c0	jgi|Helro1|175670	1.7e-16	snap-masked-SCF_087981-processed-gene-0.6-mRNA-1	2.14e-126	gi|81910115|sp|Q5STE3.1|FSTL4_MOUSE	RecName: Full=Follistatin-related protein 4; AltName: Full=Follistatin-like protein 4; AltName: Full=m-D/Bsp120I 1-1; Flags: Precursor	7.37e-20	0.602	1.171	2.029	0.278	0.109	0.066	1.117	4.8	1.715	2.558	0	0
Cluster_1	comp22608_c1	jgi|Helro1|179299	2.01e-13	snap-masked-SCF_090325-processed-gene-0.3-mRNA-1	1.88e-97	gi|13124002|sp|O15943.2|CADN_DROME	RecName: Full=Neural-cadherin; AltName: Full=Cadherin-N; Short=dN-cadherin; Flags: Precursor	3.95e-09	3.146	4.277	2.749	0.192	0.811	0.745	1.301	4.123	3.778	18.577	0.435	0.074
Cluster_1	comp22154_c0	jgi|Helro1|86882	2.85e-78	maker-SCF_090530-snap-gene-0.30-mRNA-2	3.68e-107	gi|50401124|sp|Q96CX2.1|KCD12_HUMAN	RecName: Full=BTB/POZ domain-containing protein KCTD12; AltName: Full=Pfetin; AltName: Full=Predominantly fetal expressed T1 domain	5.59e-36	22.903	17.586	24.164	2.584	3.1	8.07	19.482	38.468	37.783	28.598	1.422	11.019
Cluster_1	comp23277_c0	jgi|Helro1|188483	2.68e-64	genemark-SCF_091133-processed-gene-0.6-mRNA-1	0	gi|82182797|sp|Q6DF55.1|VASN_XENTR	RecName: Full=Vasorin; Flags: Precursor	4.41e-10	0.642	1.603	0.83	0.849	0.47	0.589	0.927	3.319	5.642	5.086	0	0
Cluster_1	comp18314_c0			maker-SCF_091227-snap-gene-0.33-mRNA-1	0.000253				16.88	15.876	19.859	6.403	3.918	9.978	15.361	14.46	9.101	9.372	1.177	1.506
Cluster_1	comp25534_c0			snap-masked-SCF_091138-processed-gene-0.45-mRNA-1	4.93e-58	gi|363548448|sp|Q6P9K9.2|NRX3A_MOUSE	RecName: Full=Neurexin-3; AltName: Full=Neurexin III-alpha; AltName: Full=Neurexin-3-alpha; Flags: Precursor	0.004	31.283	31.915	40.51	1.505	0.465	11.539	21.599	45.588	26.924	50.598	24.276	78.94
Cluster_1	comp25080_c1	jgi|Helro1|174899	4.31e-65	maker-SCF_087037-snap-gene-0.9-mRNA-1	8.79e-102	gi|162416039|sp|A2CEA7.1|RGRF2_DANRE	RecName: Full=Ras-specific guanine nucleotide-releasing factor 2; Short=Ras-GRF2; AltName: Full=Ras guanine nucleotide exchange factor 2	6.93e-109	5.993	4.113	7.904	1.309	1.359	3.058	3.565	13.498	7.189	18.154	1.042	11.505
Cluster_1	comp13808_c0	jgi|Helro1|179666	3.32e-11	maker-SCF_090588-snap-gene-0.26-mRNA-1	0				4.923	7.709	3.158	2.467	1.559	7.023	5.372	13.583	9.437	20.336	0	0
Cluster_1	comp20344_c0	jgi|Helro1|192468	4.07e-80	maker-SCF_092101-snap-gene-2.16-mRNA-1	0	gi|296434500|sp|O94988.2|FA13A_HUMAN	RecName: Full=Protein FAM13A	3.22e-31	1.333	2.952	2.187	1.317	1.277	0.37	0.776	4.775	13.735	2.063	0.47	0.829
Cluster_1	comp25106_c0	jgi|Helro1|79032	6.12e-159	maker-SCF_091629-snap-gene-0.59-mRNA-2	0	gi|342187147|sp|Q6ZQB6.3|VIP2_MOUSE	RecName: Full=Inositol hexakisphosphate and diphosphoinositol-pentakisphosphate kinase 2; AltName: Full=Diphosphoinositol pentakisphosphate kinase 2; AltName: Full=Histidine acid phosphatase domain-containing protein 1; AltName: Full=InsP6 and PP-IP5 kinase 2; AltName: Full=VIP1 homolog 2; Short=mmVIP2	1.08e-135	10.062	12.339	6.42	2.029	3.014	3.587	5.183	11.463	5.382	7.307	0.25	0.319
Cluster_1	comp26314_c0			maker-SCF_092631-snap-gene-0.46-mRNA-1	2.95e-99	gi|130551|sp|P16423.1|POLR_DROME	RecName: Full=Retrovirus-related Pol polyprotein from type-2 retrotransposable element R2DM; AltName: Full=Retrovirus-related Pol polyprotein from type II retrotransposable element R2DM; Includes: RecName: Full=Protease; Includes: RecName: Full=Reverse transcriptase; Includes: RecName: Full=Endonuclease	9.34e-15	2.971	2.548	3.261	6.295	8.652	4.698	4.16	6.532	11.984	18.478	5.165	2.839
Cluster_1	comp9005_c0								4.196	3.386	7.669	0	0.531	0	1.691	17.813	7.099	7.798	1.034	0
Cluster_1	comp22968_c0	jgi|Helro1|67160	9.07e-48	genemark-SCF_092107-processed-gene-0.16-mRNA-1	9.61e-92	gi|38258877|sp|P55043.2|RAD_RAT	RecName: Full=GTP-binding protein RAD; AltName: Full=RAD1; AltName: Full=Ras associated with diabetes	4.96e-14	2.036	3.214	2.805	2.368	1.928	1.81	2.123	1.874	5.013	14.007	0	0
Cluster_1	comp25640_c5	jgi|Helro1|161213	1.51e-51	genemark-SCF_092140-processed-gene-0.8-mRNA-1	0	gi|75072044|sp|Q6X862.1|PC11X_GORGO	RecName: Full=Protocadherin-11 X-linked; Short=Protocadherin-11; AltName: Full=Protocadherin on the X chromosome; Flags: Precursor	1.15e-39	1.93	1.206	2.068	0.62	0.068	0.511	1.744	2.432	3.294	3.079	0	0
Cluster_1	comp23036_c1	jgi|Helro1|76971	6.22e-39	snap-masked-SCF_091329-processed-gene-0.29-mRNA-1	0	gi|6226254|sp|O93603.1|TRFR_CHICK	RecName: Full=Thyrotropin-releasing hormone receptor; Short=TRH-R; AltName: Full=Thyroliberin receptor	0.004	2.312	2.875	2.577	0.51	1.411	1.412	0.569	3.587	1.801	5.472	0	0
Cluster_1	comp19590_c1	jgi|Helro1|191274	1.05e-40	maker-SCF_091848-snap-gene-0.52-mRNA-1	1.72e-118	gi|55976366|sp|Q68US5.1|EVA1C_PANTR	RecName: Full=Protein eva-1 homolog C; AltName: Full=Protein FAM176C; Flags: Precursor	0.028	5.348	7.638	6.743	0.657	0	0.527	6.409	7.735	8.899	9.544	0	0.144
Cluster_1	comp24588_c0			maker-SCF_000256-snap-gene-0.49-mRNA-1	1.35e-57				12.288	10.883	9.063	1.974	0.917	6.991	9.853	11.583	15.524	19.069	9.848	8.831
Cluster_1	comp18616_c0	jgi|Helro1|187980	5.03e-16	genemark-SCF_090232-processed-gene-0.7-mRNA-1	6.92e-79				2.525	4.382	1.583	0	0	0.997	2.06	4.076	1.859	3.63	0	0.695
Cluster_1	comp19803_c0	jgi|Helro1|62390	1.48e-20	snap-masked-SCF_089447-processed-gene-0.2-mRNA-1	1.36e-64	gi|2497440|sp|Q90876.1|IRF1_CHICK	RecName: Full=Interferon regulatory factor 1; Short=IRF-1	5.52e-09	2.649	5.33	2.969	2.336	0.487	1.899	4.062	5.302	5.479	7.214	0	0.041
Cluster_1	comp21766_c0	jgi|Helro1|179440	2.87e-27	maker-SCF_105782-snap-gene-0.8-mRNA-1	1.37e-168	gi|408360031|sp|P70232.2|NCHL1_MOUSE	RecName: Full=Neural cell adhesion molecule L1-like protein; AltName: Full=Cell adhesion molecule with homology to L1CAM; AltName: Full=Chl1-like protein; AltName: Full=Close homolog of L1; Contains: RecName: Full=Processed neural cell adhesion molecule L1-like protein; Flags: Precursor	2.39e-21	2.762	3.737	7.324	1.516	0.173	2.681	4.579	8.967	46.4	13.409	9.573	3.018
Cluster_1	comp18091_c0	jgi|Helro1|64346	5.97e-96	genemark-SCF_000104-processed-gene-0.5-mRNA-1	0	gi|134035015|sp|Q69ZH9.2|RHG23_MOUSE	RecName: Full=Rho GTPase-activating protein 23; AltName: Full=Rho-type GTPase-activating protein 23	1.32e-60	6.622	4.74	3.525	1.698	0.18	2.298	3.2	6.376	2.71	5.25	0	0
Cluster_1	comp18769_c0			maker-SCF_090598-snap-gene-0.33-mRNA-1	1.07e-20				6.346	7.364	10.038	1.623	0.432	2.282	8.611	20.43	10.543	21.936	5.121	0.335
Cluster_1	comp24377_c1	jgi|Helro1|115111	5.53e-81	maker-SCF_091577-snap-gene-0.41-mRNA-1	4.58e-180	gi|67462068|sp|Q8BYJ6.2|TBCD4_MOUSE	RecName: Full=TBC1 domain family member 4; AltName: Full=Akt substrate of 160 kDa; Short=AS160	7e-70	6.888	6.186	3.079	6.558	0.944	4.354	4.417	5.462	5.959	6.274	0	0
Cluster_1	comp26235_c0	jgi|Helro1|168029	1.75e-82	maker-SCF_091900-snap-gene-0.54-mRNA-1	1.16e-160	gi|51338769|sp|P30754.2|CAFF_RIFPA	RecName: Full=Fibril-forming collagen alpha chain	1.17e-39	1.81	2.236	3.555	5.228	2.192	4.036	3.024	14.278	31.289	10.42	3.096	4.068
Cluster_1	comp20458_c2			snap-masked-SCF_193994-processed-gene-0.4-mRNA-1	5.71e-92				9.727	6.932	13.026	1.082	3.775	0.86	5.736	13.725	12.307	13.7	0.287	0.886
Cluster_1	comp25131_c1	jgi|Helro1|193499	2.3e-21	maker-SCF_091874-snap-gene-0.28-mRNA-1	0				2.04	1.323	1.163	0.088	1.17	0.035	0.113	3.37	1.679	3.383	0.028	0
Cluster_1	comp26061_c1	jgi|Helro1|177417	1.22e-151	maker-SCF_092682-snap-gene-0.17-mRNA-1	0	gi|20139241|sp|Q9NZM1.1|MYOF_HUMAN	RecName: Full=Myoferlin; AltName: Full=Fer-1-like protein 3	1.63e-128	3.956	4.673	4.116	0.781	0.207	2.28	2.731	4.373	10.326	6.076	0.139	1.922
Cluster_1	comp25791_c0	jgi|Helro1|62030	4.47e-116	genemark-SCF_199783-processed-gene-0.1-mRNA-1	0	gi|10720337|sp|Q9VCE9.1|UBS3A_DROME	RecName: Full=Protein UBASH3A homolog	5.36e-62	5.136	7.386	5.387	2.801	8.81	3.114	4.681	4.684	4.305	4.289	0	0.149
Cluster_1	comp18823_c0	jgi|Helro1|82074	8.46e-27	snap-masked-SCF_092909-processed-gene-1.55-mRNA-1	4.64e-79	gi|74752049|sp|Q96N96.1|SPT13_HUMAN	RecName: Full=Spermatogenesis-associated protein 13; AltName: Full=APC-stimulated guanine nucleotide exchange factor 2; Short=Asef2	9.87e-30	7.395	3.131	6.965	0.713	0.846	1.451	4.415	5.811	7.975	8.936	1.793	6.546
Cluster_1	comp26225_c2			genemark-SCF_092365-processed-gene-0.15-mRNA-1	6.68e-98				6.392	11.183	4.47	0.819	0.09	2.568	6.932	3.304	4.417	9.419	0	0.15
Cluster_1	comp26060_c0			maker-SCF_092272-snap-gene-0.88-mRNA-1	0	gi|380876899|sp|O88738.2|BIRC6_MOUSE	RecName: Full=Baculoviral IAP repeat-containing protein 6; AltName: Full=BIR repeat-containing ubiquitin-conjugating enzyme; Short=BRUCE; AltName: Full=RING-type E3 ubiquitin transferase BIRC6; AltName: Full=Ubiquitin-conjugating BIR domain enzyme apollon; Short=APOLLON	0.005	4.837	7.023	5.854	3.321	3.617	2.086	5.908	8.92	19.476	14.966	0.562	0.753
Cluster_1	comp19762_c0	jgi|Helro1|193873	7.3e-121	maker-SCF_091896-snap-gene-0.100-mRNA-1	2.96e-176	gi|73920221|sp|Q24372.2|LACH_DROME	RecName: Full=Lachesin; Flags: Precursor	4.87e-19	25.854	20.518	23.63	7.147	5.656	5.285	18.553	39.216	43.696	40.722	0.271	37.894
Cluster_1	comp13413_c0	jgi|Helro1|178880	5.53e-169	maker-SCF_091530-snap-gene-0.40-mRNA-1	0	gi|353526227|sp|Q60629.2|EPHA5_MOUSE	RecName: Full=Ephrin type-A receptor 5; AltName: Full=Brain-specific kinase; AltName: Full=CEK-7; AltName: Full=EPH homology kinase 1; Short=EHK-1; Flags: Precursor	5.1e-146	5.552	4.706	5.823	2.708	0.124	6.507	6.234	8.06	6.214	8.956	0.246	0.124
Cluster_1	comp26203_c2	jgi|Helro1|190028	2.43e-36	maker-SCF_092340-snap-gene-0.9-mRNA-1	0	gi|162416136|sp|A7E2V4.1|ZSWM8_HUMAN	RecName: Full=Zinc finger SWIM domain-containing protein 8	1.33e-31	1.689	3.23	2.342	0.784	0.067	0.626	1.818	5.121	2.857	3.525	0	0
Cluster_1	comp18482_c0			maker-SCF_092558-snap-gene-0.115-mRNA-1	0	gi|71153208|sp|Q8C190.1|VP9D1_MOUSE	RecName: Full=VPS9 domain-containing protein 1; AltName: Full=5-day ovary-specific transcript 1 protein	2.79e-16	0.739	1.483	2.155	2.364	1.333	1.867	3.019	1.865	134.128	25.237	0	0
Cluster_1	comp21344_c0	jgi|Helro1|63009	7.44e-43	maker-SCF_092796-snap-gene-0.75-mRNA-1	2.31e-146	gi|115311841|sp|Q2HJ84.1|PKNX1_BOVIN	RecName: Full=Homeobox protein PKNOX1; AltName: Full=PBX/knotted homeobox 1	2.08e-19	2.91	2.865	2.764	1.953	3.47	2.11	1.709	1.575	1.805	3.472	0	0
Cluster_1	comp21522_c0	jgi|Helro1|71017	2.34e-110	genemark-SCF_091890-processed-gene-0.10-mRNA-1	0	gi|81890057|sp|Q5Y5T5.1|ZDHC8_MOUSE	RecName: Full=Probable palmitoyltransferase ZDHHC8; AltName: Full=Zinc finger DHHC domain-containing protein 8; Short=DHHC-8	1.05e-84	2.677	3.573	1.327	0.58	0.047	1.234	1.207	6.892	1.971	4.233	0	0
Cluster_1	comp15514_c0	jgi|Helro1|194076	2.59e-16	maker-SCF_092562-snap-gene-0.43-mRNA-1	0	gi|1064303031|sp|A0A0N9E2K8.2|MMP21_DANRE	RecName: Full=Matrix metallopeptidase-21; Short=MMP-21; Flags: Precursor	8.2e-27	0.566	0.325	0.833	0.052	0	0.073	0.216	5.102	6.706	0.997	0	0
Cluster_1	comp24883_c1	jgi|Helro1|158112	9.72e-48	genemark-SCF_097237-processed-gene-0.0-mRNA-1	4.57e-67	gi|112971|sp|P00504.3|AATC_CHICK	RecName: Full=Aspartate aminotransferase, cytoplasmic; Short=cAspAT; AltName: Full=Cysteine aminotransferase, cytoplasmic; AltName: Full=Cysteine transaminase, cytoplasmic; Short=cCAT; AltName: Full=Glutamate oxaloacetate transaminase 1; AltName: Full=Transaminase A	3.17e-35	5.481	5.04	2.31	2.896	0.567	1.55	3.597	0.88	4.205	6.306	0	0
Cluster_1	comp15201_c0			snap-masked-SCF_090268-processed-gene-0.13-mRNA-1	4.18e-13				3.625	2.488	4.593	0.186	0.145	0.516	2.063	5.387	1.697	7.298	0	0.694
Cluster_1	comp19720_c0	jgi|Helro1|190709	8.03e-15	genemark-SCF_195069-processed-gene-0.0-mRNA-1	5.31e-70				2.442	3.176	1.656	0	0	0.586	1.279	2.09	1.758	3.313	0	0
Cluster_1	comp17942_c0			genemark-SCF_182846-processed-gene-0.0-mRNA-1	1.71e-176				10.251	11.29	7.396	0.832	0.755	1.23	2.812	10.202	4.309	4.73	0	0.023
Cluster_1	comp23212_c0			maker-SCF_092217-snap-gene-0.41-mRNA-1	0				0.969	1.59	1.771	1.061	0.067	1.182	1.581	23.21	18.943	23.095	2.268	0.116
Cluster_1	comp12719_c0	jgi|Helro1|82198	0.04	maker-SCF_209470-snap-gene-0.23-mRNA-1	3.54e-50	gi|124043|sp|P09865.1|IBD3_HIRME	RecName: Full=Bdellin B-3	4.15e-07	25.692	10.879	44.178	35.403	2.733	37.027	29.178	64.35	123.095	39.44	4.619	5.989
Cluster_1	comp24814_c0	jgi|Helro1|122109	4.91e-52	maker-SCF_087373-snap-gene-0.3-mRNA-1	2.48e-151	gi|116444|sp|P17972.1|KCNAW_DROME	RecName: Full=Potassium voltage-gated channel protein Shaw; AltName: Full=Shaw2	2.6e-41	7.435	6.405	4.654	1.036	0.937	1.341	3.825	9.151	5.534	15.238	1.646	3.147
Cluster_1	comp26215_c0	jgi|Helro1|114081	5.82e-17	maker-SCF_090984-snap-gene-0.33-mRNA-1	4.02e-146	gi|33860156|sp|Q9NIV1.2|E2AK3_DROME	RecName: Full=Eukaryotic translation initiation factor 2-alpha kinase; AltName: Full=PRKR-like endoplasmic reticulum kinase; Short=DmPEK; Short=PEK; Short=PERK; Flags: Precursor	6.42e-19	9.338	19.057	10.431	1.745	1.078	4.512	10.867	14.154	32.268	14.025	3.108	0.569
Cluster_1	comp17908_c0	jgi|Helro1|173396	2.99e-05	genemark-SCF_087931-processed-gene-0.0-mRNA-1	2.4e-08	gi|60389876|sp|Q924U1.2|KISSR_RAT	RecName: Full=KiSS-1 receptor; Short=KiSS-1R; AltName: Full=G-protein coupled receptor 54; AltName: Full=G-protein coupled receptor OT7T175; Short=rOT7T175; AltName: Full=Kisspeptins receptor; AltName: Full=Metastin receptor	0.000304	15.3	1.475	11.721	0.175	0.518	1.211	1.653	5.433	17.936	4.644	0.359	0.046
Cluster_1	comp20833_c0			snap-masked-SCF_090609-processed-gene-0.29-mRNA-1	0				2.55	3.838	2.217	1.184	0	0.307	0.935	3.268	3.932	2.688	0	0
Cluster_1	comp24934_c1			snap-masked-SCF_101268-processed-gene-0.2-mRNA-1	0				1.715	0.628	2.817	0	0.043	0.417	0.6	0.999	8.319	2.56	3.908	1.079
Cluster_1	comp16223_c0			maker-SCF_208473-snap-gene-0.21-mRNA-1	4.94e-163	gi|292495024|sp|Q504Y2.2|PKDCC_HUMAN	RecName: Full=Extracellular tyrosine-protein kinase PKDCC; AltName: Full=Protein kinase domain-containing protein, cytoplasmic; AltName: Full=Protein kinase-like protein SgK493; AltName: Full=Sugen kinase 493; AltName: Full=Vertebrate lonesome kinase; Flags: Precursor	4.3e-10	0.27	0	0.311	0	0	0.038	0	5.564	4.997	4.757	0	0
Cluster_1	comp19132_c1	jgi|Helro1|82844	7.36e-21	maker-SCF_091761-snap-gene-0.80-mRNA-1	2.36e-50	gi|308153644|sp|O95477.3|ABCA1_HUMAN	RecName: Full=ATP-binding cassette sub-family A member 1; AltName: Full=ATP-binding cassette transporter 1; Short=ABC-1; Short=ATP-binding cassette 1; AltName: Full=Cholesterol efflux regulatory protein	4.75e-09	5.55	4.785	5.286	3.643	2.57	5.048	4.025	4.021	4.313	7.678	0.03	0.139
Cluster_1	comp21670_c1								2.891	4.88	6.577	0.355	0.223	0.3	3.105	17.355	9.365	13.415	1.584	1.435
Cluster_1	comp3347_c0			genemark-SCF_092793-processed-gene-0.9-mRNA-1	4.41e-125				4.252	7.824	4.948	0.389	0.701	2.495	3.689	4.122	4.402	6.806	0.608	4.098
Cluster_1	comp19759_c0	jgi|Helro1|189138	1.56e-19	snap-masked-SCF_088785-processed-gene-0.7-mRNA-1	2.06e-40	gi|12644225|sp|P35346.3|SSR5_HUMAN	RecName: Full=Somatostatin receptor type 5; Short=SS-5-R; Short=SS5-R; Short=SS5R	0.005	2.753	1.298	2.409	9.219	6.341	4.804	5.027	7.796	9.29	10.094	0.062	0.771
Cluster_1	comp24222_c0	jgi|Helro1|163167	4.61e-81	genemark-SCF_092235-processed-gene-0.38-mRNA-1	0	gi|586946343|sp|E9Q5K9.2|YTDC1_MOUSE	RecName: Full=YTH domain-containing protein 1	1.42e-52	1.418	2.002	1.521	2.015	1.016	0.863	1.507	2.695	2.214	2.108	0	0
Cluster_1	comp13653_c0	jgi|Helro1|180038	0.028	genemark-SCF_092145-processed-gene-0.4-mRNA-1	0				0.876	0.915	1.6	0	0	0.077	1.619	2.438	5.091	1.56	0	0
Cluster_1	comp22050_c0	jgi|Helro1|66730	4.18e-178	maker-SCF_092835-snap-gene-1.90-mRNA-1	0	gi|74948084|sp|Q9VJJ7.2|TRPG_DROME	RecName: Full=Transient receptor potential-gamma protein; Short=TRPgamma; AltName: Full=Transient receptor potential cation channel gamma	4.37e-110	2.028	1.848	1.538	0.017	0	2.211	2.029	2.237	1.405	7.085	6.086	1.825
Cluster_1	comp17780_c0	jgi|Helro1|169693	6e-34	maker-SCF_197515-snap-gene-0.7-mRNA-1	2.05e-115				5.862	5.426	5.122	0.693	0.127	2.737	3.995	7.873	7.68	9.193	0.712	0.024
Cluster_1	comp15086_c0	jgi|Helro1|179360	6.17e-10	maker-SCF_092484-snap-gene-1.77-mRNA-1	1.47e-64	gi|122065423|sp|Q80TS3.3|AGRL3_MOUSE	RecName: Full=Adhesion G protein-coupled receptor L3; AltName: Full=Latrophilin-3; AltName: Full=Lectomedin-3; Flags: Precursor	0.009	0.919	0.411	1.296	0	0	0.089	0.462	2.726	4.844	2.141	0	0
Cluster_1	comp16241_c0	jgi|Helro1|177878	5.62e-71	maker-SCF_000268-snap-gene-0.67-mRNA-1	0				5.383	7.592	3.012	3.967	3.419	4.973	6.901	5.956	7.212	8.337	0.124	0
Cluster_1	comp16079_c0								40.133	10.759	12.805	4.584	3.317	22.895	19.6	33.432	23.257	22.696	3.189	3.731
Cluster_1	comp16718_c0	jgi|Helro1|170720	6.81e-16	genemark-SCF_092028-processed-gene-0.16-mRNA-1	5.43e-57	gi|68067727|sp|Q03445.2|GLR1_DROME	RecName: Full=Glutamate receptor 1; AltName: Full=Glutamate receptor I; Short=dGLUR-I; AltName: Full=Kainate-selective glutamate receptor; Flags: Precursor	9.72e-10	1.019	3.016	1.932	0.167	0	0.329	0.858	3.223	2.689	4.873	0	0
Cluster_1	comp19464_c0	jgi|Helro1|87690	3.54e-69	maker-SCF_201657-snap-gene-0.11-mRNA-1	1.47e-107	gi|42559860|sp|Q93212.3|SOL1_CAEEL	RecName: Full=Suppressor of lurcher protein 1; Flags: Precursor	9.59e-24	0.476	1.158	0.941	0.137	0	0.232	1.317	33.996	33.675	19.223	0	0
Cluster_1	comp18414_c0	jgi|Helro1|167572	1.11e-28	snap-masked-SCF_085861-processed-gene-0.14-mRNA-1	7.57e-93	gi|2498123|sp|O02833.1|ALS_PAPHA	RecName: Full=Insulin-like growth factor-binding protein complex acid labile subunit; Short=ALS; Flags: Precursor	2.36e-14	2.31	0.644	1.149	0	0	1.214	1.324	2.877	1.03	3.864	0	0
Cluster_1	comp20648_c0								5.165	2.127	3.614	0.301	0.829	0.592	1.478	3.509	3.26	3.322	0	0
Cluster_1	comp24454_c0	jgi|Helro1|93529	1.74e-50	maker-SCF_000301-snap-gene-3.73-mRNA-1	5.08e-52	gi|74794221|sp|Q6QM28.1|SYN_HELPO	RecName: Full=Synapsin; Short=helSyn	5.46e-53	12.417	12.629	18.787	5.889	5.194	6.445	11.831	31.904	32.197	35.484	27.749	14.441
Cluster_1	comp21336_c0	jgi|Helro1|189138	6.95e-17	maker-SCF_192053-snap-gene-0.7-mRNA-1	7.86e-52	gi|13878611|sp|Q9TUP7.1|OX2R_CANFA	RecName: Full=Orexin receptor type 2; Short=Ox-2-R; Short=Ox2-R; Short=Ox2R; AltName: Full=Hypocretin receptor type 2	8.74e-06	9.538	7.352	5.872	0.449	0.144	7.971	5.315	8.303	8.293	10.123	2.738	0.29
Cluster_1	comp23188_c0			genemark-SCF_089668-processed-gene-0.1-mRNA-1	2.53e-120				4.79	5.297	8.918	0.557	0.39	1.617	1.534	6.116	6.42	15.581	0.696	1.303
Cluster_1	comp26243_c2	jgi|Helro1|188231	2.36e-20	maker-SCF_091131-snap-gene-0.31-mRNA-1	0	gi|158518639|sp|Q8R310.2|TMCC3_MOUSE	RecName: Full=Transmembrane and coiled-coil domain protein 3	0.000194	5.559	6.924	5.101	2.223	1.584	3.274	8.716	8.004	7.455	8.01	0	0.035
Cluster_1	comp13474_c0			snap-masked-SCF_089727-processed-gene-0.8-mRNA-1	2.82e-19				5.545	6.997	4.087	0	0.184	0.605	4.218	3.007	2.729	4.905	1.725	0.271
Cluster_1	comp24772_c0	jgi|Helro1|164763	0.000784	maker-SCF_092912-snap-gene-3.60-mRNA-1	0				7.614	5.49	7.865	0.552	1.317	2.088	3.636	10.668	14.835	26.592	1.281	0.029
Cluster_1	comp18115_c0			snap-masked-SCF_090749-processed-gene-0.70-mRNA-1	1.29e-100	gi|62510673|sp|O88273.1|GREM2_MOUSE	RecName: Full=Gremlin-2; AltName: Full=Cysteine knot superfamily 1, BMP antagonist 2; AltName: Full=Protein related to DAN and cerberus; Short=PRDC; Flags: Precursor	0.044	6.997	9.62	7.112	0.199	0.076	6.323	8.244	1.463	2.538	8.002	0.064	0.051
Cluster_1	comp23122_c0	jgi|Helro1|173133	0.000197	maker-SCF_091433-snap-gene-0.63-mRNA-1	9.37e-51	gi|116248529|sp|Q5VUJ6.2|LRCH2_HUMAN	RecName: Full=Leucine-rich repeat and calponin homology domain-containing protein 2	1.03e-07	2.203	3.354	2.311	0.465	0.635	1.528	2.062	2.474	1.702	3.65	0	0.033
Cluster_1	comp15162_c0	jgi|Helro1|91618	3.02e-32	maker-SCF_091222-snap-gene-0.26-mRNA-1	3.32e-141	gi|116242817|sp|Q12870.3|TCF15_HUMAN	RecName: Full=Transcription factor 15; Short=TCF-15; AltName: Full=Class A basic helix-loop-helix protein 40; Short=bHLHa40; AltName: Full=Paraxis; AltName: Full=Protein bHLH-EC2	4.16e-23	0.117	0.252	0.042	0	0	0.489	0.022	3.552	16.8	2.819	0.097	0
Cluster_1	comp25226_c0	jgi|Helro1|191273	1.49e-66	maker-SCF_092306-snap-gene-0.36-mRNA-1	2.04e-122	gi|115347|sp|P27393.1|CO4A2_ASCSU	RecName: Full=Collagen alpha-2(IV) chain; Flags: Precursor	1.71e-77	4.9	3.333	13.801	3.493	0.988	2.3	4.344	9.337	24.503	10.983	9.332	3.28
Cluster_1	comp22372_c0								5.437	3.592	7.019	1.009	0.553	1.637	1.898	10.594	7.067	8.133	4.956	5.957
Cluster_1	comp24727_c2	jgi|Helro1|184765	1.16e-12	maker-SCF_088984-snap-gene-0.13-mRNA-1	2.13e-159				6.313	4.326	4.706	4.465	4.305	1.82	3.065	13.041	12.756	15.324	10.231	0.726
Cluster_1	comp24919_c1	jgi|Helro1|123655	0.043	snap-masked-SCF_080730-processed-gene-0.1-mRNA-1	9.53e-12				3.926	6.233	5.187	0.052	0	1.125	3.693	4.169	3.399	6.741	0.409	2.357
Cluster_1	comp26183_c0	jgi|Helro1|182715	8.32e-17	maker-SCF_092833-snap-gene-0.42-mRNA-1	1.29e-166	gi|74705367|sp|O00370.1|LORF2_HUMAN	RecName: Full=LINE-1 retrotransposable element ORF2 protein; Short=ORF2p; Includes: RecName: Full=Reverse transcriptase; Includes: RecName: Full=Endonuclease	4.88e-08	5.446	8.361	5.466	4.489	7.406	2.056	1.144	10.369	7.689	11.457	0.789	2.311
Cluster_1	comp22081_c0								0.039	0	0	0	0	0	0	0	10.507	81.875	0	0
Cluster_1	comp25369_c1	jgi|Helro1|172478	2.81e-25	maker-SCF_091190-snap-gene-0.8-mRNA-1	1.09e-145	gi|342187061|sp|Q3UV71.2|TMTC1_MOUSE	RecName: Full=Transmembrane and TPR repeat-containing protein 1	6.03e-27	8.158	4.165	8.976	0.686	0.994	0.841	4.88	13.829	15.717	33.331	0.405	12.913
Cluster_1	comp26356_c0	jgi|Helro1|71154	2.06e-97	genemark-SCF_000152-processed-gene-0.30-mRNA-1	3.93e-157	gi|20137621|sp|O95071.2|UBR5_HUMAN	RecName: Full=E3 ubiquitin-protein ligase UBR5; AltName: Full=E3 ubiquitin-protein ligase, HECT domain-containing 1; AltName: Full=HECT-type E3 ubiquitin transferase UBR5; AltName: Full=Hyperplastic discs protein homolog; Short=hHYD; AltName: Full=Progestin-induced protein	7.36e-47	6.304	9.703	8.686	1.177	0.764	3.696	3.266	7.996	4.751	11.697	0.233	0.6
Cluster_1	comp20485_c0	jgi|Helro1|182211	2.12e-43	genemark-SCF_091900-processed-gene-1.21-mRNA-1	2.66e-157	gi|122064551|sp|Q8IN35.2|SIFAR_DROME	RecName: Full=Neuropeptide SIFamide receptor	4.78e-50	1.577	0.867	1.018	1.516	0	1.3	1.791	8.576	8.984	10.739	0	0
Cluster_1	comp23709_c0	jgi|Helro1|78376	2.11e-114	maker-SCF_091537-snap-gene-1.44-mRNA-2	1.27e-147	gi|2497565|sp|Q62371.2|DDR2_MOUSE	RecName: Full=Discoidin domain-containing receptor 2; Short=Discoidin domain receptor 2; AltName: Full=CD167 antigen-like family member B; AltName: Full=Neurotrophic tyrosine kinase, receptor-related 3; AltName: Full=Receptor protein-tyrosine kinase TKT; AltName: Full=Tyrosine-protein kinase TYRO10; AltName: CD_antigen=CD167b; Flags: Precursor	4.1e-53	7.297	6.55	5.772	1.256	8.25	1.638	2.892	9.046	34.584	13.591	0.391	0.126
Cluster_1	comp6863_c0			maker-SCF_091950-snap-gene-0.69-mRNA-1	6.76e-84				96.491	95.683	66.411	4.264	2.99	35.645	39.799	66.228	51.997	83.178	10.117	1.558
Cluster_1	comp15594_c0	jgi|Helro1|162052	9.68e-41	maker-SCF_206546-snap-gene-0.12-mRNA-1	4.89e-95	gi|143955291|sp|A0JN41.1|CAH10_BOVIN	RecName: Full=Carbonic anhydrase-related protein 10	3.82e-20	1.127	1.831	4.382	6.275	0	0	1.247	26.055	38.198	38.12	0	0
Cluster_1	comp24751_c3	jgi|Helro1|191792	5.65e-64	genemark-SCF_000012-processed-gene-3.16-mRNA-1	0	gi|13124688|sp|P13497.2|BMP1_HUMAN	RecName: Full=Bone morphogenetic protein 1; Short=BMP-1; AltName: Full=Mammalian tolloid protein; Short=mTld; AltName: Full=Procollagen C-proteinase; Short=PCP; Flags: Precursor	3.67e-72	2.699	4.032	4.252	0.225	0.055	0.624	2.292	5.004	4.683	3.186	0	2.361
Cluster_1	comp14013_c0								13.751	3.487	13.684	0.605	1.609	2.395	3.036	26.08	12.55	20.327	0.2	0.229
Cluster_1	comp24565_c0	jgi|Helro1|189327	2.77e-142	maker-SCF_088272-snap-gene-0.4-mRNA-1	0	gi|341941149|sp|Q8BTM8.5|FLNA_MOUSE	RecName: Full=Filamin-A; Short=FLN-A; AltName: Full=Actin-binding protein 280; Short=ABP-280; AltName: Full=Alpha-filamin; AltName: Full=Endothelial actin-binding protein; AltName: Full=Filamin-1; AltName: Full=Non-muscle filamin	3.11e-63	1.964	3.031	4.134	0	0	2.191	2.167	11.399	4.878	6.63	2.257	0
Cluster_1	comp12242_c1	jgi|Helro1|174112	2.28e-27	maker-SCF_091169-snap-gene-0.43-mRNA-1	1.07e-169				2.496	1.019	6.323	0.25	0.027	1.097	4.288	5.565	4.479	5.104	0.067	0.612
Cluster_1	comp25342_c0								10.159	8.181	7.584	0.451	0.065	3.23	7.551	11.659	15.578	15.928	0	0.396
Cluster_1	comp19518_c0			snap-masked-SCF_090784-processed-gene-0.10-mRNA-1	8.71e-25				3.373	3.988	1.76	2.143	5.468	0.804	1.311	4.235	5.112	11.991	1.719	3.083
Cluster_1	comp25115_c1			maker-SCF_086722-snap-gene-0.4-mRNA-1	3.35e-81	gi|182637561|sp|Q8BW94.2|DYH3_MOUSE	RecName: Full=Dynein heavy chain 3, axonemal; AltName: Full=Axonemal beta dynein heavy chain 3; AltName: Full=Ciliary dynein heavy chain 3	0.043	8.837	8.994	4.476	2.434	1.057	3.029	5.757	10.329	7.092	18.391	0.169	0.042
Cluster_1	comp20631_c0	jgi|Helro1|70524	5.82e-72	maker-SCF_084521-snap-gene-0.4-mRNA-1	5.24e-42	gi|18202938|sp|Q9H2C1.1|LHX5_HUMAN	RecName: Full=LIM/homeobox protein Lhx5; Short=LIM homeobox protein 5	2.08e-57	1.746	1.03	0.859	0	0	0.047	0.971	3.531	1.769	6.017	0	0.113
Cluster_1	comp22775_c0	jgi|Helro1|73647	2.37e-116	maker-SCF_075652-snap-gene-0.4-mRNA-1	4.4e-133	gi|380877024|sp|B7QDG3.1|NNRE_IXOSC	RecName: Full=NAD(P)H-hydrate epimerase; AltName: Full=NAD(P)HX epimerase	4.29e-78	9.223	9.962	6.992	0.138	0.076	6.583	6.422	9.641	7.59	9.139	22.326	10.776
Cluster_1	comp19365_c0			maker-SCF_091706-snap-gene-1.83-mRNA-1	2.99e-54				0.082	0	0.045	0.256	0	0.043	0	72.098	96.073	37.215	0	0
Cluster_1	comp3942_c0	jgi|Helro1|140970	1.88e-112	maker-SCF_091721-snap-gene-0.62-mRNA-1	0	gi|68052380|sp|Q9I8C7.1|ACH10_CHICK	RecName: Full=Neuronal acetylcholine receptor subunit alpha-10; AltName: Full=Alpha 10 nAChR; AltName: Full=Nicotinic acetylcholine receptor subunit alpha-10; Short=NACHR alpha-10; Flags: Precursor	3.68e-38	4.649	3.098	3.816	0.274	0.14	1.165	1.948	6.169	7.493	6.492	1.092	0.234
Cluster_1	comp25574_c0	jgi|Helro1|171357	5.37e-12	genemark-SCF_085699-processed-gene-0.0-mRNA-1	1.24e-56				2.36	5.009	6.794	3.971	1.406	2.412	2.155	5.573	5.905	5.662	0.113	0.054
Cluster_1	comp18214_c0	jgi|Helro1|113060	9.34e-165	genemark-SCF_116430-processed-gene-0.1-mRNA-1	5.58e-127	gi|18202933|sp|Q9H115.2|SNAB_HUMAN	RecName: Full=Beta-soluble NSF attachment protein; Short=SNAP-beta; AltName: Full=N-ethylmaleimide-sensitive factor attachment protein beta	5.16e-106	72.476	77.651	49.977	28.619	6.755	40.328	60.008	75.158	55.12	60.274	4.798	5.819
Cluster_1	comp19177_c1	jgi|Helro1|63395	5.85e-90	maker-SCF_092836-snap-gene-0.116-mRNA-1	5.02e-135	gi|374110709|sp|F6V515.1|MTAP_XENTR	RecName: Full=S-methyl-5'-thioadenosine phosphorylase; AltName: Full=5'-methylthioadenosine phosphorylase; Short=MTA phosphorylase; Short=MTAP; Short=MTAPase	2.16e-80	24.813	25.6	31.051	13.237	2.352	16.715	21.262	32.284	27.828	24.538	2.823	2.236
Cluster_1	comp17143_c0	jgi|Helro1|182758	7.08e-66	maker-SCF_091464-snap-gene-0.50-mRNA-1	0	gi|1351428|sp|P49337.1|WNT4_CHICK	RecName: Full=Protein Wnt-4; Flags: Precursor	1.08e-85	0.593	1.248	0.443	2.676	0.029	0	0.259	5.72	6.457	6.912	0	1.459
Cluster_1	comp23124_c0	jgi|Helro1|189697	1.04e-31	genemark-SCF_090433-processed-gene-0.6-mRNA-1	0				2.897	3.391	3.083	1.939	1.058	0.785	1.464	3.358	2.835	6.062	0	0.029
Cluster_1	comp21694_c0	jgi|Helro1|88955	2.38e-134	maker-SCF_091207-snap-gene-0.90-mRNA-1	7.67e-138	gi|6225593|sp|Q16974.2|KPC1_APLCA	RecName: Full=Calcium-dependent protein kinase C; AltName: Full=APL I	8.82e-140	3.575	3.715	10.441	1.677	4.086	1.042	2.092	4.492	1.485	2.603	0	0
Cluster_1	comp13462_c0								0.889	1.904	3.204	0.065	0	1.056	2.469	3.693	5.35	1.088	0	0
Cluster_1	comp20703_c0	jgi|Helro1|97810	3.41e-124	maker-SCF_092755-snap-gene-0.17-mRNA-1	1.38e-29	gi|46396033|sp|Q9ULM6.2|CNOT6_HUMAN	RecName: Full=CCR4-NOT transcription complex subunit 6; AltName: Full=CCR4 carbon catabolite repression 4-like; AltName: Full=Carbon catabolite repressor protein 4 homolog; AltName: Full=Cytoplasmic deadenylase	8.26e-90	5.514	5.834	4.407	4.218	5.316	2.07	3.289	14.214	10.143	9.077	0.329	0.51
Cluster_1	comp25376_c0			maker-SCF_000150-snap-gene-0.34-mRNA-1	6.06e-114				1.278	2.956	3.745	0.196	0.482	0.949	1.058	5.02	5.089	6.548	0	0.548
Cluster_1	comp23949_c0	jgi|Helro1|63155	9.22e-06	snap-masked-SCF_089020-processed-gene-0.5-mRNA-1	1.84e-11				1.685	8.035	0.547	2.955	0.249	3.775	3.33	5.431	4.255	3.418	0	0
Cluster_1	comp21384_c0			maker-SCF_000147-snap-gene-1.43-mRNA-1	1.11e-72				4.229	4.579	3.895	0.136	0	1.048	5.522	4.467	3.287	6.371	0	0.682
Cluster_1	comp15171_c0	jgi|Helro1|190709	6.74e-24	maker-SCF_000036-snap-gene-0.22-mRNA-1	9.4e-92	gi|3024084|sp|Q26474.1|LACH_SCHAM	RecName: Full=Lachesin; Flags: Precursor	0.000613	3.951	5.134	2.552	0.966	2.133	2.362	1.433	3.384	5.022	3.954	0	0.027
Cluster_1	comp24644_c0	jgi|Helro1|63764	1.65e-12	maker-SCF_205464-snap-gene-0.11-mRNA-1	1.96e-91	gi|56749105|sp|Q9VZW5.1|FMAR_DROME	RecName: Full=FMRFamide receptor; Short=DFR; Short=DrmFMRFa-R	8.45e-11	2.272	4.51	2.471	0.289	0	1.598	2.438	4.703	3.749	7.671	0	0
Cluster_1	comp17595_c0			genemark-SCF_196765-processed-gene-0.0-mRNA-1	6.96e-46				0.343	0.556	0.561	0	0	0.045	0.269	3.573	3.494	2.956	0.036	0
Cluster_1	comp16327_c1	jgi|Helro1|168557	6.54e-55	maker-SCF_079283-snap-gene-0.2-mRNA-1	1.52e-74				4.02	7.132	5.382	0.694	0	1.906	5.879	6.774	7.627	10.18	0	8.978
Cluster_1	comp25382_c2	jgi|Helro1|71864	1.39e-31	maker-SCF_091397-snap-gene-0.7-mRNA-1	1.87e-100	gi|378524983|sp|E9PYY5.1|WDR78_MOUSE	RecName: Full=WD repeat-containing protein 78	5.17e-61	2.782	2.942	4.31	1.601	1.937	1.023	3.053	4.198	4.877	4.32	0	0
Cluster_1	comp22389_c0	jgi|Helro1|97768	1.18e-42	maker-SCF_000295-snap-gene-0.47-mRNA-1	1.33e-101	gi|152112222|sp|A0JMY5.1|NFXL1_XENLA	RecName: Full=NF-X1-type zinc finger protein NFXL1	1.05e-24	1.707	3.917	2.288	0.488	2.035	0.617	3.888	2.736	2.224	1.945	0	0
Cluster_1	comp20501_c0			snap-masked-SCF_154033-processed-gene-0.4-mRNA-1	5.36e-135				12.65	10.028	18.876	0.23	0.189	0.539	33.957	110.705	242.544	226.759	10.824	6.597
Cluster_1	comp9345_c0	jgi|Helro1|169361	2.38e-35	genemark-SCF_088653-processed-gene-0.6-mRNA-1	1.18e-66	gi|122065416|sp|Q80TR1.2|AGRL1_MOUSE	RecName: Full=Adhesion G protein-coupled receptor L1; AltName: Full=Calcium-independent alpha-latrotoxin receptor 1; Short=CIRL-1; AltName: Full=Latrophilin-1; AltName: Full=Lectomedin-2; Flags: Precursor	0.000122	6.073	8.087	5.299	0.137	0	1.237	4.611	3.616	3.097	3.573	0	0.055
Cluster_1	comp26376_c1	jgi|Helro1|64506	4.57e-44	maker-SCF_090213-snap-gene-0.22-mRNA-5	8.53e-115	gi|148877246|sp|Q9P2D1.3|CHD7_HUMAN	RecName: Full=Chromodomain-helicase-DNA-binding protein 7; Short=CHD-7; AltName: Full=ATP-dependent helicase CHD7	2.74e-13	3.539	3.66	1.623	0.507	1.361	0.825	2.005	4.81	4.732	3.376	0	0.05
Cluster_1	comp20705_c0			maker-SCF_091203-snap-gene-0.4-mRNA-1	4.13e-132	gi|172046156|sp|Q6PAR5.2|GAPD1_MOUSE	RecName: Full=GTPase-activating protein and VPS9 domain-containing protein 1; AltName: Full=GAPex-5; AltName: Full=Rab5-activating protein 6	1.07e-10	2.556	4.11	3.007	0.919	2.015	1.329	1.972	3.117	1.31	3.32	0.037	0
Cluster_1	comp12749_c0	jgi|Helro1|183810	1.28e-26	maker-SCF_000023-snap-gene-0.51-mRNA-1	2.49e-45				4.595	2.728	3.729	1.114	0.148	2.02	2.51	5.125	2.369	7.59	0	0.028
Cluster_1	comp15108_c0	jgi|Helro1|112029	7.22e-115	genemark-SCF_188188-processed-gene-0.1-mRNA-1	1.79e-42	gi|6226802|sp|O08791.1|COE3_MOUSE	RecName: Full=Transcription factor COE3; AltName: Full=Early B-cell factor 3; Short=EBF-3; AltName: Full=Olf-1/EBF-like 2; Short=O/E-2; Short=OE-2	2.18e-114	0.643	1.332	0.748	0	0	0	0.446	2.659	2.156	2.906	0	0
Cluster_1	comp18519_c0	jgi|Helro1|181902	7.01e-17	maker-SCF_091929-snap-gene-1.41-mRNA-1	6.14e-67				4.499	2.235	2.934	0.174	0	0.218	1.909	4.241	2.478	8.682	3.981	0
Cluster_1	comp19054_c2			genemark-SCF_092535-processed-gene-0.10-mRNA-1	5.91e-140				16.673	18.536	14.61	2.743	0.868	10.15	9.506	13.574	9.852	17.894	2.865	0.542
Cluster_1	comp15858_c0								0	0	0	0.158	0	0	0	3.449	4.827	1.121	0	0
Cluster_1	comp17074_c0	jgi|Helro1|191240	0.003	maker-SCF_089251-snap-gene-0.6-mRNA-1	2.73e-80				1.194	0.862	2.224	0.079	0	0.371	0.813	2.694	1.829	2.683	0	0
Cluster_1	comp9185_c0	jgi|Helro1|164026	8.24e-54	maker-SCF_097946-snap-gene-0.11-mRNA-1	4.22e-164	gi|387912917|sp|Q01484.4|ANK2_HUMAN	RecName: Full=Ankyrin-2; Short=ANK-2; AltName: Full=Ankyrin-B; AltName: Full=Brain ankyrin; AltName: Full=Non-erythroid ankyrin	7.92e-84	12.305	17.791	8.83	12.137	2.386	9.79	7.917	12.332	12.327	14.006	0.553	0.408
Cluster_1	comp22676_c0	jgi|Helro1|112977	3.77e-47	genemark-SCF_079546-processed-gene-0.1-mRNA-1	1.77e-40	gi|75025938|sp|Q9U637.1|PITX_BRABE	RecName: Full=Pituitary homeobox x; AltName: Full=Bicoid type transcription factor Pitx; Short=BbPtx; AltName: Full=Homeobox protein Ptx; AltName: Full=Paired-like homeodomain transcription factor x	2.47e-27	1.018	2.291	2.118	0.069	0	1.095	1.425	4.724	5.355	4.698	1.87	4.719
Cluster_1	comp10377_c0								268.435	146.117	1005.59	0.819	4.441	38.325	540.351	502.381	252.337	144.608	16.249	14.678
Cluster_1	comp19896_c0	jgi|Helro1|187204	9.52e-116	maker-SCF_091286-snap-gene-0.32-mRNA-1	5.74e-132	gi|6016114|sp|O61573.1|GCH1_OSTOS	RecName: Full=GTP cyclohydrolase 1; AltName: Full=GTP cyclohydrolase I; Short=GTP-CH-I	1.35e-98	10.014	7.08	6.678	2.296	0.82	2.548	8.158	16.68	10.208	15.809	5.516	10.167
Cluster_1	comp18983_c0	jgi|Helro1|125362	1.4e-43	maker-SCF_091392-snap-gene-0.36-mRNA-1	5.07e-126	gi|296434467|sp|Q8WXE0.2|CSKI2_HUMAN	RecName: Full=Caskin-2; AltName: Full=CASK-interacting protein 2	2.34e-29	3.148	3.976	3.559	1.717	0.517	1.129	3.46	12.538	5.74	10.599	0	0
Cluster_1	comp25788_c3	jgi|Helro1|160644	3.86e-15	maker-SCF_091328-snap-gene-0.56-mRNA-1	2.52e-159				5.428	6.286	7.607	1.789	0.494	2.058	2.257	11.162	11.896	11.482	2.344	0
Cluster_1	comp17934_c0	jgi|Helro1|164759	6.47e-31	maker-SCF_091361-snap-gene-0.48-mRNA-1	1.09e-129	gi|1076761195|sp|D3YXG0.1|HMCN1_MOUSE	RecName: Full=Hemicentin-1; AltName: Full=Fibulin-6; Short=FIBL-6; Flags: Precursor	0.031	54.059	53.955	49.11	2.367	6.669	18.563	30.357	62.385	69.782	45.555	6.405	1.714
Cluster_1	comp22996_c0	jgi|Helro1|62260	3.97e-135	maker-SCF_090166-snap-gene-0.29-mRNA-1	1.24e-74	gi|121942008|sp|Q2Y0W8.1|S4A8_HUMAN	RecName: Full=Electroneutral sodium bicarbonate exchanger 1; AltName: Full=Electroneutral Na(+)-driven Cl-HCO3 exchanger; AltName: Full=Solute carrier family 4 member 8; AltName: Full=k-NBC3	4.28e-95	27.873	34.501	20.394	2.826	1.795	6.739	17.02	31.161	18.079	31.766	8.747	0.571
Cluster_1	comp22328_c1	jgi|Helro1|182402	6.69e-18	genemark-SCF_092669-processed-gene-0.14-mRNA-1	1.63e-55	gi|82174719|sp|Q9IB86.1|CALRL_PAROL	RecName: Full=Calcitonin gene-related peptide type 1 receptor; Short=CGRP type 1 receptor; AltName: Full=Calcitonin receptor-like receptor; Flags: Precursor	3.05e-26	0.634	1.148	1.089	0.081	0.153	1.188	1.277	3.042	3.255	2.205	0	0
Cluster_1	comp21998_c1	jgi|Helro1|79834	4.12e-53	maker-SCF_091724-snap-gene-0.18-mRNA-1	1.11e-82	gi|83305801|sp|P91621.2|SIF1_DROME	RecName: Full=Protein still life, isoform SIF type 1	3.76e-35	32.154	40.244	28.342	8.008	4.226	13.785	17.7	45.394	36.264	51.28	7.264	10.569
Cluster_1	comp7430_c0	jgi|Helro1|177929	2.86e-07	maker-SCF_092116-snap-gene-2.63-mRNA-1	1.79e-105	gi|74768210|sp|Q5BQU6.1|SJ803_SCHJA	RecName: Full=Uncharacterized protein SJCHGC09803; Flags: Precursor	0.003	150.441	77.912	450.764	60.243	12.394	83.321	236.996	463.277	883.631	370.168	331.753	148.645
Cluster_1	comp20195_c0	jgi|Helro1|189155	1.57e-12	maker-SCF_092339-snap-gene-0.24-mRNA-1	4.82e-155				2.398	4.924	3.569	0.803	0.119	4.194	2.057	7.929	6.838	6.473	0	2.249
Cluster_1	comp19351_c2								6.075	6.807	8.204	3.831	2.168	6.085	4.429	10.004	5.688	10.06	0	0.036
Cluster_1	comp16822_c0	jgi|Helro1|156238	8.98e-57	maker-SCF_090191-snap-gene-0.40-mRNA-2	1.44e-62	gi|2506253|sp|P15845.2|SM20_SCHMA	RecName: Full=20 kDa calcium-binding protein; AltName: Full=Antigen SM20	4.45e-22	1.574	1.518	7.074	0.58	0	1.526	4.752	7.97	17.148	4.335	0	0
Cluster_1	comp22808_c1			maker-SCF_092031-snap-gene-0.18-mRNA-1	1.3e-54				3.205	3.172	2.482	0.205	0.681	0.432	3.845	7.371	7.072	5.663	0.955	0
Cluster_1	comp15196_c0			genemark-SCF_091223-processed-gene-0.15-mRNA-1	1.94e-11				3.645	4.124	6.468	0.163	0.311	0.339	1.438	6.839	1.635	3.723	1.458	0.552
Cluster_1	comp17867_c0			snap-masked-SCF_091580-processed-gene-0.43-mRNA-1	1.33e-105				5.678	6.843	5.709	0.278	0.392	1.498	3.123	6.214	2.903	5.603	0	0
Cluster_1	comp25283_c1	jgi|Helro1|112029	2.15e-144	maker-SCF_091215-snap-gene-0.5-mRNA-1	3.82e-101	gi|6225185|sp|Q63398.2|COE1_RAT	RecName: Full=Transcription factor COE1; Short=O/E-1; Short=OE-1; AltName: Full=Early B-cell factor; AltName: Full=Olf-1; AltName: Full=Olfactory neuronal transcription factor	5.92e-149	2.365	2.882	1.435	2.279	2.746	1.133	2.972	3.625	1.279	4.206	0	0
Cluster_1	comp20970_c1			maker-SCF_092584-snap-gene-0.52-mRNA-1	5.49e-139				3.984	6.742	5.274	6.331	1.328	3.157	4.617	8.181	10.088	6.918	0	0.316
Cluster_1	comp3540_c0								0.653	0.333	1.378	0.021	0	0	0.646	1294.57	636.511	538.805	0.348	0
Cluster_1	comp24112_c3	jgi|Helro1|180628	1.62e-26	maker-SCF_086551-snap-gene-0.10-mRNA-1	2.15e-156				7.676	6.782	3.739	0.756	0.126	1.867	3.863	4.897	3.41	3.799	0	0
Cluster_1	comp25374_c0	jgi|Helro1|189132	0.001	maker-SCF_090694-snap-gene-0.26-mRNA-1	1.16e-108				8.758	8.368	7.457	0.277	1.422	1.764	3.105	10.12	10.247	7.714	14.474	1.852
Cluster_1	comp3796_c0	jgi|Helro1|179939	0.000199	maker-SCF_092101-snap-gene-2.18-mRNA-1	1.24e-72				19.146	18.248	22.875	3.395	2.008	6.352	8.276	26.651	9.45	22.094	0.078	4.999
Cluster_1	comp24469_c1	jgi|Helro1|192950	3.26e-43	maker-SCF_092043-snap-gene-0.52-mRNA-1	3.14e-128	gi|172046137|sp|Q6L8Q7.2|PDE12_HUMAN	RecName: Full=2',5'-phosphodiesterase 12; Short=2'-PDE; Short=2-PDE; AltName: Full=Mitochondrial deadenylase; Flags: Precursor	4e-10	3.937	3.082	3.22	1.533	2.558	2.639	2.303	2.741	4.904	1.808	0	0.03
Cluster_1	comp12303_c0			genemark-SCF_000025-processed-gene-0.14-mRNA-1	1.18e-145				0	11.015	0	0	0	0	0.179	5.278	24.277	13.675	9.24	13.619
Cluster_1	comp20417_c1	jgi|Helro1|172184	1.5e-05	genemark-SCF_089796-processed-gene-0.1-mRNA-1	9.66e-118				4.497	5.375	3.801	0.346	0	0.849	2.716	10.548	3.244	5.797	2.584	0
Cluster_1	comp12951_c0	jgi|Helro1|195157	3.36e-41	maker-SCF_088683-snap-gene-0.8-mRNA-1	7.8e-49	gi|296439585|sp|A8Y461.1|ENOPH_CAEBR	RecName: Full=Enolase-phosphatase E1; AltName: Full=2,3-diketo-5-methylthio-1-phosphopentane phosphatase	2.38e-14	3.665	4.516	6.201	1.667	0.225	1.749	4.1	4.719	4.03	3.192	0	0
Cluster_1	comp17987_c1	jgi|Helro1|185875	1.47e-70	snap-masked-SCF_081367-processed-gene-0.2-mRNA-1	2.52e-10	gi|462252|sp|P34439.1|HCDH1_CAEEL	RecName: Full=Probable 3-hydroxyacyl-CoA dehydrogenase F54C8.1	7.76e-61	2.378	4.502	5.464	3.329	0.809	2.539	6.104	3.657	7.846	6.599	0	0.128
Cluster_1	comp13970_c0	jgi|Helro1|181976	6.75e-13	maker-SCF_000058-snap-gene-0.57-mRNA-1	1.64e-122	gi|1063797054|sp|O97661.2|OX1R_PIG	RecName: Full=Orexin receptor type 1; Short=Ox-1-R; Short=Ox1-R; Short=Ox1R; AltName: Full=Hypocretin receptor type 1	7.86e-08	0	0.062	0.262	0.15	0	0	0.083	5.542	1.884	1.949	1.268	0.271
Cluster_1	comp18903_c0	jgi|Helro1|162088	4.02e-07	genemark-SCF_092912-processed-gene-2.11-mRNA-1	3.55e-29				1.583	2.115	8.093	3.944	1.21	1.47	0.154	2.131	9.629	1.93	0	0
Cluster_1	comp24608_c1	jgi|Helro1|176038	3.3e-42	maker-SCF_000238-snap-gene-1.60-mRNA-1	5.33e-112	gi|113060|sp|P04755.1|ACH3_DROME	RecName: Full=Acetylcholine receptor subunit beta-like 1; AltName: Full=Nicotinic acetylcholine receptor beta 1; Flags: Precursor	2.13e-24	1.131	1.157	1.758	0.299	0	0.273	0.121	2.849	1.105	14.399	0.123	4.501
Cluster_1	comp25738_c0			maker-SCF_092272-snap-gene-0.88-mRNA-1	1.6e-147	gi|313104079|sp|Q9NR09.2|BIRC6_HUMAN	RecName: Full=Baculoviral IAP repeat-containing protein 6; AltName: Full=BIR repeat-containing ubiquitin-conjugating enzyme; Short=BRUCE; AltName: Full=RING-type E3 ubiquitin transferase BIRC6; AltName: Full=Ubiquitin-conjugating BIR domain enzyme apollon; Short=APOLLON	1.24e-05	5.083	8.621	9.493	1.62	6.049	4.917	5.835	5.595	12.656	10.005	0	0.069
Cluster_1	comp23922_c1	jgi|Helro1|162733	4.55e-24	snap-masked-SCF_000233-processed-gene-0.34-mRNA-1	0				1.197	1.013	2.54	2.647	0.098	1.428	0.665	5.517	17.047	6.611	4.324	2.776
Cluster_1	comp15878_c1	jgi|Helro1|83597	3.12e-100	genemark-SCF_091887-processed-gene-0.25-mRNA-1	1.19e-142	gi|20137946|sp|Q9D7X3.1|DUS3_MOUSE	RecName: Full=Dual specificity protein phosphatase 3; AltName: Full=T-DSP11; AltName: Full=Vaccinia H1-related phosphatase; Short=VHR	1.2e-19	5.285	3.561	5.525	0.872	0	3.36	1.994	8.633	16.57	9.761	1.928	0.976
Cluster_1	comp21668_c0	jgi|Helro1|193156	2.89e-46	maker-SCF_090626-snap-gene-0.39-mRNA-1	2.09e-160	gi|20137194|sp|Q9JJ22.2|ERAP1_RAT	RecName: Full=Endoplasmic reticulum aminopeptidase 1; AltName: Full=ARTS-1; AltName: Full=Adipocyte-derived leucine aminopeptidase; Short=A-LAP; AltName: Full=Aminopeptidase PILS; AltName: Full=Puromycin-insensitive leucyl-specific aminopeptidase; Short=PILS-AP	7.49e-35	7.934	4.934	5.28	0.789	0.819	1.227	2.707	11.365	6.761	6.91	0.081	0.765
Cluster_1	comp26354_c1	jgi|Helro1|192632	5.45e-30	genemark-SCF_090019-processed-gene-0.0-mRNA-1	0	gi|158705892|sp|Q9HCE0.2|EPG5_HUMAN	RecName: Full=Ectopic P granules protein 5 homolog	2.48e-22	19.227	17.103	18.97	4.766	2.109	10.474	10.001	19.416	15.74	30.675	0.202	1.549
Cluster_1	comp15652_c0								14.724	8.729	34.001	2.077	11.391	0.837	10.456	99.876	56.641	67.348	15.187	3.874
Cluster_1	comp23127_c0	jgi|Helro1|112383	8.69e-113	maker-SCF_092508-snap-gene-1.38-mRNA-1	0	gi|75075404|sp|Q4R3L6.1|ULA1_MACFA	RecName: Full=NEDD8-activating enzyme E1 regulatory subunit; AltName: Full=Amyloid beta precursor protein-binding protein 1, 59 kDa; Short=APP-BP1; AltName: Full=Amyloid protein-binding protein 1	3.98e-97	4.393	5.3	4.463	2.229	0.683	2.054	2.454	4.414	3.23	4.15	0	0
Cluster_1	comp21278_c1	jgi|Helro1|106306	8.3e-118	maker-SCF_092221-snap-gene-0.79-mRNA-1	0	gi|31077036|sp|Q9D1Q6.1|ERP44_MOUSE	RecName: Full=Endoplasmic reticulum resident protein 44; Short=ER protein 44; Short=ERp44; AltName: Full=Thioredoxin domain-containing protein 4; Flags: Precursor	3.95e-80	19.174	28.445	19.829	13.869	6.073	10.275	17.153	23.11	22.321	34.607	3.086	1.359
Cluster_1	comp21877_c0	jgi|Helro1|159469	4.11e-12	snap-masked-SCF_000301-processed-gene-3.44-mRNA-1	6.45e-99				4.365	5.212	6.454	0.657	0.923	7.128	5.524	7.912	10.789	20.035	10.673	0.898
Cluster_1	comp18892_c0	jgi|Helro1|105874	3.77e-103	maker-SCF_092202-snap-gene-0.15-mRNA-1	5.34e-141	gi|121941680|sp|Q2PZI1.1|D19L1_HUMAN	RecName: Full=Probable C-mannosyltransferase DPY19L1; AltName: Full=Dpy-19-like protein 1; AltName: Full=Protein dpy-19 homolog 1	1.83e-94	7.496	6.896	4.611	1.416	1.69	1.76	2.342	6.925	5.056	12.71	0.041	0.031
Cluster_1	comp22830_c0	jgi|Helro1|155469	7.09e-57	maker-SCF_090128-snap-gene-0.29-mRNA-1	4.28e-78	gi|3024112|sp|O00470.1|MEIS1_HUMAN	RecName: Full=Homeobox protein Meis1	3.73e-45	6.305	2.597	1.151	0.114	0	0.387	3.434	4.292	2.096	3.936	0	0
Cluster_1	comp23456_c1	jgi|Helro1|117237	3.06e-41	maker-SCF_092827-snap-gene-0.67-mRNA-1	1.48e-99	gi|20139065|sp|Q96JQ0.1|PCD16_HUMAN	RecName: Full=Protocadherin-16; AltName: Full=Cadherin-19; AltName: Full=Cadherin-25; AltName: Full=Fibroblast cadherin-1; AltName: Full=Protein dachsous homolog 1; Flags: Precursor	1.37e-25	2.016	3.851	3.117	0.111	0	0.311	2.008	6.266	3.509	9.19	0.041	2.828
Cluster_1	comp15565_c0	jgi|Helro1|175690	0.000167	maker-SCF_090640-snap-gene-0.18-mRNA-1	3.91e-152	gi|22095544|sp|O88278.1|CELR3_RAT	RecName: Full=Cadherin EGF LAG seven-pass G-type receptor 3; AltName: Full=Multiple epidermal growth factor-like domains protein 2; Short=Multiple EGF-like domains protein 2; Flags: Precursor	2.07e-06	1.801	1.026	3.835	0	0	0	1.689	2.504	1.139	3.362	0	0
Cluster_1	comp12119_c0								0.888	1.155	1.352	1.178	1.925	0.363	0.544	1.888	7.385	1.115	0	0
Cluster_1	comp15399_c0			maker-SCF_089550-snap-gene-0.24-mRNA-1	4.78e-33				3.909	1.027	1.762	0	0	0	0.384	6.076	1.922	2.405	0	0
Cluster_1	comp9701_c0	jgi|Helro1|170903	0.048	maker-SCF_000044-snap-gene-0.37-mRNA-1	2.61e-101				5.733	4.916	24.432	0.2	0	0.104	7.257	12.117	5.549	2.898	0	0
Cluster_1	comp9138_c0	jgi|Helro1|83112	4.97e-143	maker-SCF_088445-snap-gene-0.2-mRNA-1	3.07e-149	gi|123913100|sp|Q28FX0.1|ELAV3_XENTR	RecName: Full=ELAV-like protein 3; AltName: Full=Protein ElrC	1.47e-74	6.09	6.373	10.094	0.825	1.265	1.976	3.621	18.362	17.212	15.322	1.64	1.369
Cluster_1	comp20334_c0			maker-SCF_092673-snap-gene-0.64-mRNA-1	9.91e-141				1.646	1.177	3.04	0.064	3.396	0.134	1.131	7.249	4.242	16.102	0	0
Cluster_1	comp21024_c1	jgi|Helro1|80090	1.08e-35	maker-SCF_090469-snap-gene-0.11-mRNA-1	6.44e-56	gi|1375381450|sp|Q04912.3|RON_HUMAN	RecName: Full=Macrophage-stimulating protein receptor; Short=MSP receptor; AltName: Full=CDw136; AltName: Full=Protein-tyrosine kinase 8; AltName: Full=p185-Ron; AltName: CD_antigen=CD136; Contains: RecName: Full=Macrophage-stimulating protein receptor alpha chain; Contains: RecName: Full=Macrophage-stimulating protein receptor beta chain; Flags: Precursor	2.99e-08	4.166	1.935	8.59	1.296	1.401	2.396	2.851	8.016	12.163	11.88	1.191	7.384
Cluster_1	comp10970_c0								8.595	11.596	11.438	0.112	1.503	7.045	21.579	11.832	10.325	29.842	0.041	2.871
Cluster_1	comp5693_c0			genemark-SCF_000233-processed-gene-0.23-mRNA-1	9.62e-105				3.932	1.294	8.84	2.422	0.234	0	8.007	5.324	6.372	15.299	0.082	0
Cluster_1	comp17057_c0	jgi|Helro1|64965	1.3e-47	maker-SCF_091608-snap-gene-0.21-mRNA-1	2.44e-108	gi|122063504|sp|Q38PU5.1|GRIA4_MACFA	RecName: Full=Glutamate receptor 4; Short=GluR-4; Short=GluR4; AltName: Full=AMPA-selective glutamate receptor 4; AltName: Full=GluR-D; AltName: Full=Glutamate receptor ionotropic, AMPA 4; Short=GluA4; Flags: Precursor	1.15e-32	4.655	5.306	4.397	1.371	2.536	1.254	1.884	5.723	6.831	4.61	0	0
Cluster_1	comp22814_c0	jgi|Helro1|191012	1.67e-19	genemark-SCF_092091-processed-gene-0.33-mRNA-1	2.54e-73	gi|82186169|sp|Q6P121.1|HYCCI_DANRE	RecName: Full=Hyccin; AltName: Full=Protein FAM126A	0.003	2.168	7.431	5.787	1.884	1.285	6.085	2.192	3.598	7.482	2.313	0	0.051
Cluster_1	comp18558_c0			genemark-SCF_091134-processed-gene-0.9-mRNA-1	3.47e-32				1.908	0.902	0.938	0.048	0.25	0.748	1.455	1.92	2.681	4.274	0	0
Cluster_1	comp26533_c0	jgi|Helro1|125154	2.35e-75	genemark-SCF_089414-processed-gene-0.6-mRNA-1	1.33e-121	gi|82228853|sp|Q503U0.1|LMO3_DANRE	RecName: Full=LIM domain only protein 3; Short=LMO-3	5.88e-59	1.053	0.815	1.154	0.859	0.101	1.316	1.34	17.064	10.861	10.769	0.042	0
Cluster_1	comp13344_c0	jgi|Helro1|107353	3.47e-120	maker-SCF_090746-snap-gene-0.33-mRNA-2	1.05e-144	gi|961512593|sp|D3K0R6.2|AT2B4_BOVIN	RecName: Full=Plasma membrane calcium-transporting ATPase 4; Short=PMCA4	1.02e-89	15.388	11.211	13.521	2.622	1.078	5.213	6.729	9.863	13.23	16.118	11.667	2.707
Cluster_1	comp20357_c0	jgi|Helro1|119140	1.25e-16	maker-SCF_092420-snap-gene-0.55-mRNA-1	1.14e-111	gi|8134440|sp|Q91845.1|EPA4A_XENLA	RecName: Full=Ephrin type-A receptor 4-A; AltName: Full=Tyrosine-protein kinase receptor SEK-1; Short=xSEK-1; Flags: Precursor	1.3e-28	1.858	3.368	2.375	0.296	0.415	1.016	2.341	2.536	0.79	4.668	0	0
Cluster_1	comp24141_c0	jgi|Helro1|158463	2.75e-24	snap-masked-SCF_092836-processed-gene-0.68-mRNA-1	2.77e-29	gi|347595719|sp|Q9V9S7.2|SYDE_DROME	RecName: Full=Rho GTPase-activating protein 100F; Short=RhoGAP-100F; AltName: Full=Synapse defective protein 1 homolog; Short=Protein syd-1 homolog	1.02e-10	0.504	2.425	0.774	0.636	0.034	0.582	0.762	0.669	12.904	2.386	0	0
Cluster_1	comp12258_c0			snap-masked-SCF_066273-processed-gene-0.1-mRNA-1	2.43e-75				0	0.066	0.388	0.046	0	0	0	573.127	642.747	326.844	0	0
Cluster_1	comp5408_c0	jgi|Helro1|82100	1.76e-39	maker-SCF_090928-snap-gene-0.50-mRNA-1	2.42e-63	gi|401127|sp|P30875.1|SSR2_MOUSE	RecName: Full=Somatostatin receptor type 2; Short=SS-2-R; Short=SS2-R; Short=SS2R; AltName: Full=SRIF-1	2.49e-38	22.857	13.29	21.247	1.71	3.891	3.425	6.24	15.41	15.879	12.974	10.632	4.854
Cluster_1	comp15884_c0			maker-SCF_090490-snap-gene-0.31-mRNA-1	4.29e-75				0	0.133	2.354	0	0	0	0.298	2.035	14.337	7.978	0	0
Cluster_1	comp26498_c0	jgi|Helro1|192303	0.004	maker-SCF_090653-snap-gene-0.4-mRNA-1	9.23e-72	gi|317412179|sp|P0CJ14.1|VP302_LYCMC	RecName: Full=Venom protein 302; Flags: Precursor	0.006	5.22	2.66	13.747	5.565	0.928	0.753	1.43	12.541	13.856	7.051	0	0.161
Cluster_1	comp23497_c3	jgi|Helro1|126561	2.21e-44	maker-SCF_002016-snap-gene-0.2-mRNA-1	2.95e-94	gi|42559860|sp|Q93212.3|SOL1_CAEEL	RecName: Full=Suppressor of lurcher protein 1; Flags: Precursor	1.65e-24	1.943	2.427	1.963	0.069	0.172	0.43	1.786	4.431	2.568	4.048	0	0
Cluster_1	comp14886_c0	jgi|Helro1|91792	0.003	maker-SCF_092739-snap-gene-0.13-mRNA-1	6.38e-65				79.676	65.021	121.618	12.2	5.04	145.36	147.275	446.198	302.982	304.011	33.145	36.048
Cluster_1	comp19166_c0								9.238	8.433	7.622	0.446	0.305	1.022	4.313	15.373	6.945	31.202	0.43	1.044
Cluster_1	comp24396_c0			snap-masked-SCF_092144-processed-gene-0.37-mRNA-1	1.11e-38				6.265	4.116	20.192	3.811	4.011	2.793	13.599	5.107	12.796	6.382	0.128	0.263
Cluster_1	comp23320_c1			snap-masked-SCF_088465-processed-gene-0.1-mRNA-1	6.86e-11				2.631	2.08	3.284	0.093	0	0.867	3.88	2.135	1.372	4.633	0	0
Cluster_1	comp13578_c0	jgi|Helro1|171404	4.2e-24	maker-SCF_091912-snap-gene-0.42-mRNA-1	4.48e-52	gi|22001642|sp|Q941Q2.1|HBL2_BRANA	RecName: Full=Non-symbiotic hemoglobin 2; AltName: Full=BRAna GLB2; AltName: Full=Hb2	0.002	0.054	0.593	2.689	0.055	0.07	0	1.162	21.873	19.232	12.468	0.275	0.168
Cluster_1	comp10792_c0	jgi|Helro1|176788	0.042	snap-masked-SCF_089794-processed-gene-0.7-mRNA-1	1.75e-36				4.098	4.015	9.679	0.047	0.174	0.491	5.537	27.015	22.481	16.91	1.418	1.399
Cluster_1	comp23931_c0	jgi|Helro1|178901	6.96e-21	maker-SCF_090404-snap-gene-0.29-mRNA-1	7.75e-161				4.801	4.447	5.6	0.86	0.417	2.39	3.301	5.267	4.503	22.292	0	0.555
Cluster_1	comp25555_c2	jgi|Helro1|184234	1.17e-10	genemark-SCF_088468-processed-gene-0.5-mRNA-1	0				2.487	1.983	2.733	0.188	0.384	0.925	2.863	6.903	5.137	8.168	0.866	0.098
Cluster_1	comp10345_c0	jgi|Helro1|187047	3.42e-131	maker-SCF_092275-snap-gene-0.41-mRNA-1	4.02e-123	gi|74794482|sp|Q6RWA9.1|AT1A_TAESO	RecName: Full=Sodium/potassium-transporting ATPase subunit alpha; Short=Na(+)/K(+) ATPase alpha subunit; AltName: Full=Sodium pump subunit alpha; AltName: Full=TNaK1-alpha	4.38e-103	15.701	8.38	28.745	6.276	2.238	11.346	16.562	30.952	57.697	35.265	29.157	14.255
Cluster_1	comp18003_c1	jgi|Helro1|76512	1.54e-84	maker-SCF_091243-snap-gene-0.27-mRNA-1	1.62e-171	gi|134035357|sp|Q28D01.2|WDR26_XENTR	RecName: Full=WD repeat-containing protein 26	4.72e-54	6.585	5.12	8.281	2.08	5.78	1.559	2.487	7.966	6.589	13.6	5.001	1.673
Cluster_1	comp18869_c1	jgi|Helro1|168746	1.47e-52	genemark-SCF_092647-processed-gene-0.4-mRNA-1	1.92e-153				8.57	11.454	9.523	6.927	1.016	6.754	7.444	13.016	10.089	10.016	0.173	0.197
Cluster_1	comp20361_c0								5.132	11.815	8.712	4.931	10.633	3.397	2.068	9.254	7.864	5.583	0.196	0.147
Cluster_1	comp9231_c1								5.56	3.957	5.01	0.593	2.988	0.606	1.715	8.436	9.248	8.57	3.735	1.052
Cluster_1	comp25618_c1	jgi|Helro1|121581	6.78e-78	maker-SCF_089955-snap-gene-0.14-mRNA-1	6.17e-63	gi|82244654|sp|Q8UUG8.1|5HT2B_TETFL	RecName: Full=5-hydroxytryptamine receptor 2B; Short=5-HT-2B; Short=5-HT2B; AltName: Full=Serotonin receptor 2B	4.12e-37	3.729	2.384	2.365	0.229	4.198	1.059	2.71	3.589	6.63	6.647	0	0
Cluster_1	comp21867_c1	jgi|Helro1|185731	2.09e-151	genemark-SCF_091674-processed-gene-0.11-mRNA-1	3.26e-157	gi|13124802|sp|Q94511.3|NDUS1_DROME	RecName: Full=NADH-ubiquinone oxidoreductase 75 kDa subunit, mitochondrial; AltName: Full=Complex I-75kD; Short=CI-75kD; Flags: Precursor	1.66e-130	35.562	38.436	19.343	15.002	2.052	22.353	39.003	21.697	18.054	33.639	1.003	0.918
Cluster_1	comp26171_c2	jgi|Helro1|105468	3.04e-109	snap-masked-SCF_105049-processed-gene-0.1-mRNA-1	7.4e-123	gi|166232934|sp|Q86YW9.2|MD12L_HUMAN	RecName: Full=Mediator of RNA polymerase II transcription subunit 12-like protein; AltName: Full=Mediator complex subunit 12-like protein; AltName: Full=Thyroid hormone receptor-associated-like protein; AltName: Full=Trinucleotide repeat-containing gene 11 protein-like	1.22e-87	5.041	4.326	3.291	1.095	1.249	1.785	1.742	7.858	1.175	2.794	0	0.033
Cluster_1	comp21274_c0			genemark-SCF_092543-processed-gene-1.20-mRNA-1	5.33e-48				0.69	0.904	1.223	1.081	2.299	1.02	0.682	1.268	5.671	1.876	0	0
Cluster_1	comp21727_c0	jgi|Helro1|180521	0.000386	genemark-SCF_209235-processed-gene-0.1-mRNA-1	1.62e-158				2.975	1.74	4.027	0.952	2.089	1.356	0.992	5.189	7.538	7.177	1.056	0.301
Cluster_1	comp23851_c1			maker-SCF_091377-snap-gene-0.22-mRNA-1	5.51e-92				0.968	0.734	0.472	0	0	0	0	4.071	2.912	2.928	0.356	0
Cluster_1	comp26236_c0	jgi|Helro1|128981	7.39e-15	maker-SCF_092525-snap-gene-0.12-mRNA-1	1.1e-108	gi|116241328|sp|Q16760.4|DGKD_HUMAN	RecName: Full=Diacylglycerol kinase delta; Short=DAG kinase delta; AltName: Full=130 kDa diacylglycerol kinase; AltName: Full=Diglyceride kinase delta; Short=DGK-delta	5.21e-09	0.647	2.282	0.593	2.643	2.274	3.63	1.644	5.898	1.116	9.01	0	0
Cluster_1	comp25978_c0			genemark-SCF_000025-processed-gene-0.11-mRNA-1	2.44e-99				14.978	15.817	9.599	2.926	1.183	7.62	5.622	15.905	12.046	10.304	0.918	4.566
Cluster_1	comp21051_c0	jgi|Helro1|194638	4.66e-30	snap-masked-SCF_203684-processed-gene-0.6-mRNA-1	1.02e-178	gi|341941778|sp|Q3UQ28.2|PXDN_MOUSE	RecName: Full=Peroxidasin homolog; Flags: Precursor	3.64e-05	0.894	0.912	1.29	0.315	5.022	0.057	0.285	8.578	2.762	4.621	2.108	0
Cluster_1	comp23485_c1			snap-masked-SCF_193618-processed-gene-0.6-mRNA-1	1.15e-114				1.849	5.063	5.713	0.483	0.436	0.457	2.557	6.304	4.803	13.561	1.456	2.726
Cluster_1	comp16386_c0								1.873	0.534	2.696	0.134	0.234	0.482	1.039	3.93	7.022	4.066	0.242	4.672
Cluster_1	comp16339_c0	jgi|Helro1|166807	5.87e-16	genemark-SCF_102669-processed-gene-0.0-mRNA-1	5.43e-89				102.279	123.629	112.189	45.54	12.949	53.39	60.742	130.13	156.675	206.787	21.952	8.549
Cluster_1	comp17708_c0	jgi|Helro1|163137	0.003	maker-SCF_089358-snap-gene-0.2-mRNA-1	6.09e-116				2.263	2.177	1.946	0	0	0.722	1.839	1.242	2.141	1.069	0	0
Cluster_1	comp19349_c0								1.715	2.916	2.129	0.88	0.333	1.571	1.463	1.642	1.526	2.702	0	0
Cluster_1	comp22994_c0	jgi|Helro1|176328	2.18e-05	maker-SCF_092193-snap-gene-0.48-mRNA-1	3.02e-33	gi|1270743847|sp|C0HL13.1|LRP2_PIG	RecName: Full=Low-density lipoprotein receptor-related protein 2; Short=LRP-2; AltName: Full=Glycoprotein 330; Short=gp330; AltName: Full=Megalin; Flags: Precursor	7.17e-06	2.605	0.666	1.859	0.334	0	0.071	0.838	3.7	9.034	2.311	0	0
Cluster_1	comp15661_c0	jgi|Helro1|192887	0.034	snap-masked-SCF_092089-processed-gene-0.14-mRNA-1	5.83e-85				47.699	25.818	167.673	33.281	1.463	7.846	74.935	105.928	6.138	35.267	1.724	3.151
Cluster_1	comp22316_c1	jgi|Helro1|67935	1.26e-40	maker-SCF_087463-snap-gene-0.4-mRNA-1	2.41e-42	gi|67477390|sp|Q01968.3|OCRL_HUMAN	RecName: Full=Inositol polyphosphate 5-phosphatase OCRL-1; AltName: Full=Lowe oculocerebrorenal syndrome protein	6.07e-26	14.049	19.376	14.171	5.037	4.307	8.523	9.775	18.593	15.927	22.424	0.715	0.889
Cluster_1	comp19837_c0	jgi|Helro1|159334	1.09e-41	genemark-SCF_087429-processed-gene-0.0-mRNA-1	1e-40	gi|487522888|sp|G5ECX0.1|LPLT2_CAEEL	RecName: Full=Latrophilin-like protein LAT-2; Flags: Precursor	0.000293	2.19	3.994	1.838	0	1.526	2.118	2.461	2.978	2.121	2.531	0	0
Cluster_1	comp22524_c0	jgi|Helro1|170544	1.81e-40	maker-SCF_092736-snap-gene-0.35-mRNA-1	9.72e-108	gi|66774176|sp|P98081.2|DAB_DROME	RecName: Full=Protein disabled	1.18e-27	3.548	4.315	2.955	1.98	0.601	2.593	3.18	7.262	5.66	13.002	0	0.312
Cluster_1	comp22653_c1	jgi|Helro1|193984	1.08e-05	maker-SCF_090350-snap-gene-0.14-mRNA-1	8.09e-90	gi|81891788|sp|Q6J329.1|S2547_RAT	RecName: Full=Solute carrier family 25 member 47; AltName: Full=Hepatocellular carcinoma down-regulated mitochondrial carrier homolog	1.52e-17	1.834	3.707	3.385	7.971	1.216	5.666	2.713	7.488	11.507	9.735	0	0.355
Cluster_1	comp13297_c0			snap-masked-SCF_068807-processed-gene-0.1-mRNA-1	1.56e-21				1.086	0.625	1.932	0.142	0	0.325	1.029	2.003	1.278	8.132	0	0
Cluster_1	comp20633_c0								5.474	2.497	10.862	1.099	3.98	0.549	1.797	13.597	6.649	9.048	0.194	5.449
Cluster_1	comp18240_c0	jgi|Helro1|67495	4.4e-20	maker-SCF_092439-snap-gene-0.56-mRNA-1	3.92e-46	gi|47606426|sp|P61376.1|LHX5_RAT	RecName: Full=LIM/homeobox protein Lhx5; Short=LIM homeobox protein 5; AltName: Full=Homeobox protein LIM-2	4.39e-17	0.66	2.202	3.172	0.291	0.078	4.207	5.436	5.21	6.562	6.153	4.711	0.777
Cluster_1	comp24203_c1	jgi|Helro1|173298	0.000159	maker-SCF_089283-snap-gene-0.16-mRNA-1	9.42e-160				1.552	3.591	2.277	1.258	0.077	1.693	1.73	2.781	0.34	2.85	0	0
Cluster_1	comp17060_c0	jgi|Helro1|63155	0.022						3.505	2.17	4.681	0.131	1.723	0.423	1.221	6.864	4.53	7.409	0.048	0.645
Cluster_1	comp25131_c2			snap-masked-SCF_205114-processed-gene-0.3-mRNA-1	1.26e-87				5.09	4.086	3.758	1.129	0.221	1.063	2.194	18.07	9.127	13.399	4.179	1.786
Cluster_1	comp16771_c0			maker-SCF_197840-snap-gene-0.4-mRNA-1	3.67e-10				7.893	4.285	5.403	0.158	0	1.867	2.822	9.156	5.63	9.42	8.892	0.392
Cluster_1	comp21424_c0	jgi|Helro1|185366	1.24e-31	maker-SCF_000303-snap-gene-0.47-mRNA-1	6.93e-53	gi|14548013|sp|Q9NR31.1|SAR1A_HUMAN	RecName: Full=GTP-binding protein SAR1a; AltName: Full=COPII-associated small GTPase	8.46e-26	1.313	2.537	5.202	0.849	0.356	0.622	1.358	1.062	3.273	2.776	0	0
Cluster_1	comp22536_c0	jgi|Helro1|91624	5.24e-50	genemark-SCF_092399-processed-gene-0.1-mRNA-1	2.7e-48	gi|75017612|sp|Q8SWR3.1|SPR_DROME	RecName: Full=Sex peptide receptor	8.62e-29	6.459	1.545	3.345	4.77	2.168	0.244	4.996	7	4.94	14.138	0	0
Cluster_1	comp13299_c0	jgi|Helro1|188325	6.93e-87	genemark-SCF_091999-processed-gene-0.3-mRNA-1	3.82e-153	gi|13124197|sp|P82147.1|L2EFL_DROME	RecName: Full=Protein lethal(2)essential for life; AltName: Full=Protein Efl21	1.88e-13	2.618	1.855	6.397	2.043	0.503	1.346	1.41	8.891	9.217	17.916	2.07	6.518
Cluster_1	comp13588_c0	jgi|Helro1|190314	1.22e-72	genemark-SCF_090738-processed-gene-0.2-mRNA-1	2.63e-130				20.807	21.034	16.823	2.916	3.025	12.1	9.677	22.055	13.4	11.779	33.634	4.569
Cluster_1	comp26468_c0								37.951	21.821	50.655	7.961	1.436	10.121	34.43	65.306	29.984	63.413	2.46	2.799
Cluster_1	comp25227_c1	jgi|Helro1|65571	1.32e-06	maker-SCF_000032-snap-gene-1.77-mRNA-1	8.68e-127				2.915	3.561	3.849	1.657	3.171	1.097	1.555	7.362	7.687	16.046	0	0.235
Cluster_1	comp26527_c0	jgi|Helro1|66349	3.29e-46	maker-SCF_088829-snap-gene-0.4-mRNA-1	5.89e-130	gi|12644067|sp|O43497.3|CAC1G_HUMAN	RecName: Full=Voltage-dependent T-type calcium channel subunit alpha-1G; AltName: Full=Cav3.1c; AltName: Full=NBR13; AltName: Full=Voltage-gated calcium channel subunit alpha Cav3.1	1.05e-45	3.629	3.468	4.255	2.22	5.648	0.801	1.489	6.763	2.884	12.197	0	0.146
Cluster_1	comp16532_c0			maker-SCF_088570-snap-gene-0.21-mRNA-1	2.19e-82	gi|2498255|sp|Q91653.1|CRHBP_XENLA	RecName: Full=Corticotropin-releasing factor-binding protein; Short=CRF-BP; Short=CRF-binding protein; AltName: Full=Corticotropin-releasing hormone-binding protein; Short=CRH-BP; Flags: Precursor	1.61e-10	4.81	2.864	5.492	0.054	0.039	2.284	0.521	8.196	6.242	4.656	0	0
Cluster_1	comp13972_c0	jgi|Helro1|177183	4.93e-21	maker-SCF_000010-snap-gene-3.95-mRNA-1	5.17e-89	gi|17368851|sp|Q9DDD0.1|NRX1A_CHICK	RecName: Full=Neurexin-1; AltName: Full=Neurexin I-alpha; AltName: Full=Neurexin-1-alpha	2.84e-12	0.582	2.96	4.124	0	0	0	0.116	2.486	0.128	0.092	0	0
Cluster_1	comp16528_c0			snap-masked-SCF_067507-processed-gene-0.1-mRNA-1	7.31e-05				1.607	1.934	2.431	1.112	0	0.633	0.912	1.964	3.599	0.858	0	0
Cluster_1	comp12996_c0	jgi|Helro1|103833	2.2e-28	snap-masked-SCF_091284-processed-gene-0.22-mRNA-1	4.89e-74	gi|408407543|sp|F1RCR6.1|TRIPC_DANRE	RecName: Full=E3 ubiquitin-protein ligase TRIP12; AltName: Full=HECT-type E3 ubiquitin transferase TRIP12; AltName: Full=Thyroid receptor-interacting protein 12; Short=TR-interacting protein 12; Short=TRIP-12	2.41e-27	2.192	2.31	1.045	0.027	0	0	0	1.888	2.955	2.486	0	0
Cluster_1	comp17312_c0	jgi|Helro1|165917	2.76e-21	maker-SCF_000058-snap-gene-0.57-mRNA-1	1.05e-92	gi|56749105|sp|Q9VZW5.1|FMAR_DROME	RecName: Full=FMRFamide receptor; Short=DFR; Short=DrmFMRFa-R	2.26e-06	0.48	0.433	0.996	0	0	0	0.036	2.343	11.488	3.215	0	0.299
Cluster_1	comp19028_c0	jgi|Helro1|66570	2.43e-136	maker-SCF_091106-snap-gene-0.47-mRNA-1	1.53e-154	gi|317374916|sp|A7RRJ0.1|FEN1_NEMVE	RecName: Full=Flap endonuclease 1; Short=FEN-1; AltName: Full=Flap structure-specific endonuclease 1	3.41e-117	2.6	2.995	3.934	1.58	1.608	0.703	2.987	2.686	1.251	1.374	0	0
Cluster_1	comp23268_c0	jgi|Helro1|129617	2.44e-20	snap-masked-SCF_089050-processed-gene-0.4-mRNA-1	3.85e-46	gi|2495001|sp|P70031.1|CCKAR_XENLA	RecName: Full=Cholecystokinin receptor; AltName: Full=CCK-XLR	9.72e-09	2.414	1.636	3.003	0.37	0.396	0.537	2.188	4.022	2.695	5.012	0	0
Cluster_1	comp16337_c0	jgi|Helro1|162310	3.54e-25	maker-SCF_092083-snap-gene-0.114-mRNA-1	6.18e-129	gi|294956590|sp|Q292N4.2|LPHN_DROPS	RecName: Full=Latrophilin Cirl	8.23e-05	1.093	1.081	0.757	0.083	0.05	0.064	0.98	1.903	9.742	2.68	0.063	0.094
Cluster_1	comp17323_c0	jgi|Helro1|137851	2.54e-67	snap-masked-SCF_091523-processed-gene-0.51-mRNA-1	5.92e-120	gi|729439|sp|Q01414.1|ERG_LYTVA	RecName: Full=Transcriptional regulator ERG homolog	1.54e-62	0.242	0.619	0.067	0.028	0	0	0.216	4.329	6.443	4.655	0	0
Cluster_1	comp18063_c0	jgi|Helro1|67929	1.48e-72	maker-SCF_079820-snap-gene-0.3-mRNA-1	1.17e-84	gi|465888|sp|P34519.1|TXTP_CAEEL	RecName: Full=Putative tricarboxylate transport protein, mitochondrial; AltName: Full=Citrate transport protein; Short=CTP; Flags: Precursor	3.36e-50	19.474	12.729	25.09	8.074	2.694	7.683	13.999	27.836	19.831	28.34	2.616	1.169
Cluster_1	comp23751_c0	jgi|Helro1|75655	1.52e-10	genemark-SCF_091498-processed-gene-0.11-mRNA-1	1.03e-05	gi|23396509|sp|Q9EPL2.1|CSTN1_MOUSE	RecName: Full=Calsyntenin-1; AltName: Full=Alcadein-alpha; Short=Alc-alpha; Contains: RecName: Full=Soluble Alc-alpha; Short=SAlc-alpha; Contains: RecName: Full=CTF1-alpha; AltName: Full=C-terminal fragment 1-alpha; Flags: Precursor	0.000106	10.096	8.549	12.975	0.455	2.049	0.811	4.394	27.202	13.751	25.025	0.172	6.869
Cluster_1	comp18726_c0	jgi|Helro1|191290	3.53e-05	snap-masked-SCF_090959-processed-gene-0.13-mRNA-1	7.64e-17	gi|68565370|sp|Q9VUX2.3|MIB_DROME	RecName: Full=E3 ubiquitin-protein ligase mind-bomb; AltName: Full=Mind bomb homolog; Short=D-mib; AltName: Full=RING-type E3 ubiquitin transferase mind-bomb	0.000193	0.525	2.346	1.429	0.762	0.255	0.268	0.741	3.588	4.747	1.363	0	0
Cluster_1	comp24093_c1								5.615	7.984	5.596	0.028	0	2.532	3.137	10.629	7.133	12.663	0.203	0
Cluster_1	comp21160_c0	jgi|Helro1|193980	1.6e-78	snap-masked-SCF_091966-processed-gene-1.18-mRNA-1	1.12e-115	gi|122094584|sp|Q175F8.1|GLYR1_AEDAE	RecName: Full=Putative oxidoreductase GLYR1 homolog; AltName: Full=Glyoxylate reductase 1 homolog; AltName: Full=Nuclear protein NP60 homolog	2.05e-34	0.924	1.645	0.408	3.762	0.082	2.919	2.714	1.875	2.793	7.255	0	0.038
Cluster_1	comp17860_c0	jgi|Helro1|168494	2.09e-123	maker-SCF_092533-snap-gene-0.68-mRNA-1	2.11e-125	gi|21264547|sp|Q21268.2|YMSO_CAEEL	RecName: Full=UPF0046 protein K07C11.7; Flags: Precursor	8.41e-22	18.686	33.128	18.502	9.748	1.066	13.422	15.405	26.899	17.134	16.023	2.61	1
Cluster_1	comp4146_c0								3.224	2.181	1.848	0.285	0	0.196	0.443	2.13	2.078	2.684	0	0
Cluster_1	comp20720_c0	jgi|Helro1|172856	7.43e-14	snap-masked-SCF_092279-processed-gene-0.1-mRNA-1	6.17e-47				6.887	13.328	5.42	1.674	0	1.243	5.118	13.966	14.938	16.456	0.22	0.082
Cluster_1	comp10973_c0			snap-masked-SCF_092565-processed-gene-0.9-mRNA-1	1.34e-38				7.536	6.167	4.193	3.865	7.137	2.296	2.97	7.097	8.716	7.998	0.052	0.077
Cluster_1	comp18430_c0			maker-SCF_092414-snap-gene-0.13-mRNA-1	6.02e-87	gi|123079868|sp|Q1IY26.1|NHAA1_DEIGD	RecName: Full=Na(+)/H(+) antiporter NhaA 1; AltName: Full=Sodium/proton antiporter NhaA 1	0.012	2.363	1.525	3.011	0	0	0.473	0.881	1.736	0.82	2.895	0	0
Cluster_1	comp24876_c2	jgi|Helro1|140970	1.8e-68	maker-SCF_092726-snap-gene-0.57-mRNA-2	3.73e-158	gi|66774011|sp|Q866A2.1|ACHA7_MACMU	RecName: Full=Neuronal acetylcholine receptor subunit alpha-7; Flags: Precursor	1.93e-61	6.285	8.573	4.009	0	0	1.241	4.937	5.196	1.811	6.281	0	0
Cluster_1	comp22409_c2	jgi|Helro1|159227	9.01e-64	maker-SCF_089571-snap-gene-0.5-mRNA-1	9.38e-162	gi|206729886|sp|Q9HC56.2|PCDH9_HUMAN	RecName: Full=Protocadherin-9; Flags: Precursor	4e-26	5.255	5.496	3.552	0.087	0.251	2.062	3.606	3.742	4.432	5.327	0	5.912
Cluster_1	comp25614_c1	jgi|Helro1|62222	8.92e-30	maker-SCF_084621-snap-gene-0.10-mRNA-1	5.46e-102	gi|215274104|sp|P46939.2|UTRO_HUMAN	RecName: Full=Utrophin; AltName: Full=Dystrophin-related protein 1; Short=DRP-1	3.94e-11	2.475	1.539	2.78	2.769	0.852	1.789	3.079	3.095	3.815	2.805	0	0
Cluster_1	comp16308_c0								1.328	3.627	3.493	1.864	0.042	1.333	1.587	9.43	2.993	8.036	0	0.118
Cluster_1	comp23256_c3	jgi|Helro1|180727	3.32e-65	maker-SCF_000017-snap-gene-4.74-mRNA-1	7.82e-95	gi|126215742|sp|Q8WXG6.2|MADD_HUMAN	RecName: Full=MAP kinase-activating death domain protein; AltName: Full=Differentially expressed in normal and neoplastic cells; AltName: Full=Insulinoma glucagonoma clone 20; AltName: Full=Rab3 GDP/GTP exchange factor	3.9e-46	9.046	8.902	4.471	1.31	2.009	1.466	2.079	11.652	8.354	7.632	14.858	2.75
Cluster_1	comp13080_c0	jgi|Helro1|72163	1.1e-38	genemark-SCF_092115-processed-gene-0.22-mRNA-1	5.03e-76	gi|384872493|sp|P17971.2|KCNAL_DROME	RecName: Full=Potassium voltage-gated channel protein Shal; AltName: Full=Shaker cognate l; AltName: Full=Shal2	1.97e-21	3.784	3.966	8.366	0.346	0.933	0.337	3.996	7.588	3.836	12.567	0	0.101
Cluster_1	comp21194_c1	jgi|Helro1|194780	3.47e-51	genemark-SCF_087193-processed-gene-0.0-mRNA-1	5.94e-78	gi|56404979|sp|Q9ULJ6.3|ZMIZ1_HUMAN	RecName: Full=Zinc finger MIZ domain-containing protein 1; AltName: Full=PIAS-like protein Zimp10; AltName: Full=Retinoic acid-induced protein 17	6.73e-45	2.293	3.776	3.728	1.203	1.095	1.208	2.361	5.816	7.658	7.549	0	0
Cluster_1	comp26253_c2	jgi|Helro1|88288	1.3e-134	snap-masked-SCF_092654-processed-gene-0.13-mRNA-1	1.48e-28	gi|353526342|sp|Q9D486.3|CMIP_MOUSE	RecName: Full=C-Maf-inducing protein; Short=c-Mip	6.03e-80	1.255	2.028	2.15	0.89	0.084	0.434	0.22	2.909	5.362	5.998	2.71	0
Cluster_1	comp21735_c1			genemark-SCF_091444-processed-gene-0.9-mRNA-1	7.52e-18				585.02	261.032	888.485	24.207	36.778	12.796	114.956	897.774	264.376	306.171	5.25	11.221
Cluster_1	comp15376_c0	jgi|Helro1|83255	1e-27	snap-masked-SCF_090682-processed-gene-0.41-mRNA-1	1.34e-24	gi|146324991|sp|A2T779.1|MEOX1_PANTR	RecName: Full=Homeobox protein MOX-1; AltName: Full=Mesenchyme homeobox 1	1.87e-20	0	0.126	0.072	0.03	1.416	0.614	0.194	0.556	11.915	2.569	0	0.345
Cluster_1	comp21092_c2			snap-masked-SCF_091107-processed-gene-0.31-mRNA-1	6.52e-26				3.106	4.976	2.718	0.06	0.171	1.773	2.094	2.273	1.913	3.446	0.161	0
Cluster_1	comp18682_c0	jgi|Helro1|175095	3.14e-08	maker-SCF_088343-snap-gene-0.4-mRNA-1	3.02e-49				0.98	2.653	5.464	0.06	0	0.795	3.039	0.612	2.446	5.012	0	0.169
Cluster_1	comp26453_c0			snap-masked-SCF_079719-processed-gene-0.1-mRNA-1	7.71e-20				59.365	242.426	69.096	2.443	1.25	72.954	93.139	83.642	121.595	204.2	33.318	11.133
Cluster_1	comp18590_c0	jgi|Helro1|122641	8.36e-25	maker-SCF_090275-snap-gene-0.38-mRNA-1	9.18e-93	gi|75017612|sp|Q8SWR3.1|SPR_DROME	RecName: Full=Sex peptide receptor	1e-13	2.459	3.799	2.39	1.039	1.679	0.755	1.484	1.449	3.944	5.276	0	0
Cluster_1	comp15308_c0								2.907	3.067	1.81	1.662	0.173	0.518	2.2	1.712	3.177	1.28	0	0
Cluster_1	comp13390_c0			maker-SCF_091374-snap-gene-0.55-mRNA-1	2.77e-47				1.841	2.443	0.727	0.122	1.562	0.139	0.869	3.336	3.436	3.41	0	0.041
Cluster_1	comp18529_c0			genemark-SCF_090847-processed-gene-0.1-mRNA-1	1.4e-83				1.978	1.933	2.041	0.122	0.043	0.834	1.426	1.235	1.559	4.261	0	0
Cluster_1	comp25060_c0								43.674	34.794	41.945	5.958	5.839	13.998	9.53	78.741	53.859	61.435	22.124	10.396
Cluster_1	comp22339_c0	jgi|Helro1|176894	3.85e-52	snap-masked-SCF_092251-processed-gene-0.1-mRNA-1	1.04e-123	gi|82073018|sp|Q58L90.1|FA5V_OXYMI	RecName: Full=Venom prothrombin activator omicarin-C non-catalytic subunit; Short=vPA; AltName: Full=Venom coagulation factor Va-like protein; Contains: RecName: Full=Omicarin-C non-catalytic subunit heavy chain; Contains: RecName: Full=Omicarin-C non-catalytic subunit light chain; Flags: Precursor	2.26e-15	2.134	2.962	3.511	0.477	1.751	0.352	2.293	2.596	2.385	2.818	0	0
Cluster_1	comp15800_c0	jgi|Helro1|191698	1.91e-09	maker-SCF_206458-snap-gene-0.7-mRNA-1	8.48e-143	gi|75018676|sp|Q93560.1|BLMP1_CAEEL	RecName: Full=B lymphocyte-induced maturation protein 1 homolog	2.1e-09	2.068	1.348	1.328	0.494	0.791	0.07	1.044	5.101	5.983	11.325	0	0
Cluster_1	comp8831_c0			maker-SCF_090441-snap-gene-0.15-mRNA-1	0.015				8.835	10.47	11.251	1.736	1.898	0.777	8.102	10.758	10.552	14.83	0.94	0.083
Cluster_1	comp17864_c0	jgi|Helro1|66482	4.15e-33	snap-masked-SCF_084663-processed-gene-0.6-mRNA-1	1.16e-45	gi|27151690|sp|Q9UHW9.2|S12A6_HUMAN	RecName: Full=Solute carrier family 12 member 6; AltName: Full=Electroneutral potassium-chloride cotransporter 3; AltName: Full=K-Cl cotransporter 3	1.41e-29	2.716	2.092	1.405	0	0	1.55	1.489	1.565	5.997	3.183	0	0
Cluster_1	comp18902_c0	jgi|Helro1|90377	1.07e-21	maker-SCF_091498-snap-gene-0.93-mRNA-1	5.49e-83	gi|1172435|sp|P46059.1|S15A1_HUMAN	RecName: Full=Solute carrier family 15 member 1; AltName: Full=Intestinal H(+)/peptide cotransporter; AltName: Full=Oligopeptide transporter, small intestine isoform; AltName: Full=Peptide transporter 1	1.28e-23	1.16	1.523	2.657	0.204	0	1.587	1.769	1.547	5.84	4.684	0	0
Cluster_1	comp25911_c1								8.82	8.032	10.657	3.806	2.217	3.265	7.1	12.559	7.898	29.571	0.223	0.125
Cluster_1	comp17349_c0	jgi|Helro1|142417	8.13e-31	genemark-SCF_086102-processed-gene-0.1-mRNA-1	3.53e-61	gi|134035047|sp|Q6ZXV5.2|TMTC3_HUMAN	RecName: Full=Transmembrane and TPR repeat-containing protein 3; AltName: Full=Protein SMILE	1.5e-31	2.239	2.762	4.002	0.161	0	0	1.794	9.604	3.538	8.769	0	0
Cluster_1	comp20099_c0			snap-masked-SCF_092573-processed-gene-0.48-mRNA-1	8.49e-09				5.304	2.998	4.484	5.08	1.925	1.749	1.802	11.183	176.378	12.245	20.271	11.185
Cluster_1	comp22047_c0	jgi|Helro1|80150	8.09e-28	maker-SCF_193174-snap-gene-0.8-mRNA-1	5.28e-73	gi|74762300|sp|Q6DWJ6.1|GP139_HUMAN	RecName: Full=Probable G-protein coupled receptor 139; AltName: Full=G(q)-coupled orphan receptor GPRg1; AltName: Full=G-protein-coupled receptor PGR3	0.002	0.136	0.653	1.58	0.347	0	0	0.287	2.781	2.684	5.287	0	0
Cluster_1	comp24727_c3	jgi|Helro1|168371	3.21e-11	maker-SCF_092378-snap-gene-0.29-mRNA-1	5.77e-101				4.649	7.577	12.415	0.049	5.516	0.106	4.08	7.782	3.471	9.143	0	0
Cluster_1	comp16393_c0								34.736	35.363	21.191	1.7	1.092	8.671	11.195	25.51	8.919	12.913	0.288	2.431
Cluster_1	comp16490_c0	jgi|Helro1|62237	1.19e-27	snap-masked-SCF_091658-processed-gene-0.6-mRNA-1	5.05e-92	gi|21431739|sp|Q09388.3|ACM2_CAEEL	RecName: Full=Muscarinic acetylcholine receptor gar-2; AltName: Full=G-protein-linked acetylcholine receptor 2	3.03e-09	2.027	0.998	2.212	0.199	0.405	0	0.414	2.195	0.872	6.019	0	0
Cluster_1	comp19187_c0	jgi|Helro1|94416	7.33e-24	snap-masked-SCF_094335-processed-gene-0.3-mRNA-1	3.19e-96	gi|399886|sp|Q02576.1|HEN1_MOUSE	RecName: Full=Helix-loop-helix protein 1; Short=HEN-1; AltName: Full=Nescient helix loop helix 1; Short=NSCL-1	2.29e-18	0.277	0.714	1.458	0	0	0	0.587	11.929	10.27	11.565	0	0.428
Cluster_1	comp15556_c0			snap-masked-SCF_193081-processed-gene-0.2-mRNA-1	1.49e-19				20.607	18.923	7.702	3.557	1.651	3.549	1.929	4.899	19.449	5.848	0.343	0.639
Cluster_1	comp18688_c0	jgi|Helro1|73661	5.7e-87	maker-SCF_092716-snap-gene-0.6-mRNA-1	1.76e-135	gi|212276522|sp|Q9P283.4|SEM5B_HUMAN	RecName: Full=Semaphorin-5B	1.49e-67	7.964	3.164	3.593	0.29	2.208	0.793	0.996	5.747	1.913	5.491	0	0
Cluster_1	comp15380_c0								0.984	0.411	1.756	0.411	0	0.1	1.121	1.969	3.9	1.596	0	0
Cluster_1	comp17771_c0	jgi|Helro1|173511	1.02e-40	maker-SCF_091880-snap-gene-0.101-mRNA-1	1.71e-46	gi|74762350|sp|Q6P3W7.1|SCYL2_HUMAN	RecName: Full=SCY1-like protein 2; AltName: Full=Coated vesicle-associated kinase of 104 kDa	9.59e-31	4.889	3.08	2.387	0.675	1.162	0.147	1.013	6.372	9.018	11.318	0	2.023
Cluster_1	comp19939_c1	jgi|Helro1|191155	0.018	snap-masked-SCF_091765-processed-gene-0.5-mRNA-1	2.89e-43				4.884	7.287	6.905	3.009	2.142	3.329	7.78	7.558	6.449	4.733	0	0
Cluster_1	comp20864_c0	jgi|Helro1|193178	2.67e-45	maker-SCF_091821-snap-gene-1.26-mRNA-1	1.35e-124	gi|122301214|sp|Q08A39.1|FADB_SHEFN	RecName: Full=Fatty acid oxidation complex subunit alpha; Includes: RecName: Full=Enoyl-CoA hydratase/Delta(3)-cis-Delta(2)-trans-enoyl-CoA isomerase/3-hydroxybutyryl-CoA epimerase; Includes: RecName: Full=3-hydroxyacyl-CoA dehydrogenase	2.93e-13	3.142	4.808	2.99	2.646	1.971	2.887	5.404	3.495	15.931	3.277	0	0.046
Cluster_1	comp26151_c0			snap-masked-SCF_092228-processed-gene-0.25-mRNA-1	1.17e-10				1.78	1.827	2.559	0.269	2.969	0.817	0.879	1.815	0.291	0.772	0	0
Cluster_1	comp26558_c0	jgi|Helro1|161170	2.26e-06	maker-SCF_090769-snap-gene-0.21-mRNA-1	4.33e-08				3.676	2.813	1.568	0.428	0.927	0.671	1.674	5.296	4.601	5.282	0	0
Cluster_1	comp3588_c0			genemark-SCF_092354-processed-gene-0.5-mRNA-1	3.1e-08				5.258	1.391	4.413	1.491	0.326	0.6	1.079	13.529	4.274	9.253	0.998	0
Cluster_1	comp12399_c0			genemark-SCF_207664-processed-gene-0.5-mRNA-1	2.78e-85				0.857	1.444	7.605	0	0	0	0.26	19.783	31.898	13.926	0.059	0.925
Cluster_1	comp22286_c1	jgi|Helro1|191728	8.67e-18	maker-SCF_091422-snap-gene-0.75-mRNA-1	2.63e-106				6.043	4.751	8.229	0	0	0.877	4.66	5.076	0.755	4.452	0	0.42
Cluster_1	comp26891_c0			maker-SCF_000016-snap-gene-1.96-mRNA-1	3.97e-117				1.151	3.333	1.916	0	0.047	0.532	1.095	1.179	4.328	0	0	0
Cluster_1	comp16804_c0			maker-SCF_090490-snap-gene-0.32-mRNA-1	1.7e-70				1.475	1.17	2.685	0	0	0	0.835	29.297	86.087	101.407	0	0
Cluster_1	comp20926_c0	jgi|Helro1|192148	3.77e-122	genemark-SCF_091120-processed-gene-0.5-mRNA-1	7.42e-153	gi|226706254|sp|B5ERR7.1|HCP_ACIF5	RecName: Full=Hydroxylamine reductase; AltName: Full=Hybrid-cluster protein; Short=HCP; AltName: Full=Prismane protein	2.32e-69	4.637	6.962	5.298	2.759	1.941	1.766	2.429	8.578	9.368	7.785	3.791	5.994
Cluster_1	comp25768_c2								7.614	8.09	9.257	0.881	0.332	0.842	1.547	6.111	4.219	9.758	2.996	2.011
Cluster_1	comp9240_c0			maker-SCF_000268-snap-gene-0.67-mRNA-1	1.45e-07				3.635	5.17	4.035	2.277	2.759	1.688	2.393	6.07	3.656	8.334	0	0
Cluster_1	comp16059_c0			snap-masked-SCF_092062-processed-gene-0.28-mRNA-1	1.03e-17				2.631	2.638	5.75	0.466	0.397	3.792	2.48	7.895	21.176	4.367	0.63	8.236
Cluster_1	comp25903_c1	jgi|Helro1|69521	0.000387	maker-SCF_091845-snap-gene-0.7-mRNA-1	9.5e-92	gi|76803812|sp|P35820.2|PSC_DROME	RecName: Full=Polycomb group protein Psc; AltName: Full=Protein posterior sex combs	2.1e-08	2.157	2.542	2.14	1.192	0.225	0.153	1.418	2.712	4.572	6.215	0	0
Cluster_1	comp16649_c1								1.846	0.35	0.843	0	0	2.591	0.919	1.906	2.647	3.133	0.174	0.045
Cluster_1	comp18717_c0			genemark-SCF_092747-processed-gene-0.23-mRNA-1	6.49e-10				1.033	2.513	2.892	1.024	0.525	1.441	1.821	1.61	0.865	3.822	0	0
Cluster_1	comp23142_c0					gi|550540893|sp|E0SAK8.1|RHSA_DICD3	RecName: Full=Probable deoxyribonuclease RhsA; AltName: Full=DNase RhsA; AltName: Full=Toxin RhsA	1.07e-17	0	0	0	0	0	0	0	0	1.153	10.408	0	0
Cluster_1	comp22488_c0			maker-SCF_092091-snap-gene-0.80-mRNA-1	1.36e-130				2.715	3.77	5.733	2.002	0	2.064	3.73	4.163	6.755	5.116	0	0
Cluster_1	comp12230_c0			snap-masked-SCF_092476-processed-gene-0.7-mRNA-1	2.06e-21				128.618	90.059	254.127	107.639	30.307	550.875	401.657	830.672	718.281	681.179	155.905	146.173
Cluster_1	comp23831_c0	jgi|Helro1|87810	9.8e-51	maker-SCF_090305-snap-gene-0.18-mRNA-1	4.87e-134	gi|75018194|sp|Q8WPA2.1|AR_BOMMO	RecName: Full=Allatostatin-A receptor; Short=BAR	2.71e-15	2.571	2.037	2.302	0.517	0.702	1.276	1.82	1.284	1.87	2.987	0	0
Cluster_1	comp19621_c0	jgi|Helro1|190881	5.02e-41	genemark-SCF_097696-processed-gene-0.0-mRNA-1	1.45e-88	gi|408360155|sp|Q9Z0R4.2|ITSN1_MOUSE	RecName: Full=Intersectin-1; AltName: Full=EH and SH3 domains protein 1	2.61e-29	61.334	72.134	50.173	30.941	37.463	22.336	18.883	79.33	66.279	136.393	97.342	43.372
Cluster_1	comp24880_c0	jgi|Helro1|110320	2.49e-59	maker-SCF_090937-snap-gene-0.16-mRNA-1	2.12e-147	gi|1730777|sp|P53914.1|NAT10_YEAST	RecName: Full=RNA cytidine acetyltransferase; AltName: Full=18S rRNA cytosine acetyltransferase; AltName: Full=Killer toxin-resistance protein 33; AltName: Full=Ribosomal RNA cytidine acetyltransferase 1	5.66e-51	9.654	5.875	5.018	2.406	1.083	4.042	2.518	13.014	9.116	4.236	0	0
Cluster_1	comp18567_c0	jgi|Helro1|188296	1.05e-15	genemark-SCF_090759-processed-gene-0.0-mRNA-1	1.52e-109				2.158	2.09	1.805	1.245	3.009	0.312	0.722	2.396	0.801	4.956	0	0
Cluster_1	comp15921_c0			snap-masked-SCF_091680-processed-gene-0.9-mRNA-1	2.98e-30				24.026	34.991	25.196	19.3	19.148	7.37	15.876	50.667	62.611	66.853	15.973	19.044
Cluster_1	comp19067_c0	jgi|Helro1|91609	1.5e-69	maker-SCF_091209-snap-gene-0.18-mRNA-1	5.31e-145	gi|26396433|sp|Q8R003.1|MBNL3_MOUSE	RecName: Full=Muscleblind-like protein 3; AltName: Full=Cys3His CCG1-required protein; AltName: Full=Muscleblind-like X-linked protein; AltName: Full=Protein MCHCR	3.79e-36	5.562	12.173	10.83	1.464	0.732	5.137	12.774	8.412	8.929	11.604	4.752	0.36
Cluster_1	comp8764_c0	jgi|Helro1|170390	0.04	maker-SCF_091997-snap-gene-0.4-mRNA-1	5.87e-82				7.94	8.144	3.952	1.385	0.049	0.959	3.897	23.012	14.316	15.092	0.625	0.093
Cluster_1	comp16799_c0								1.744	1.782	3.457	0	0.049	0.481	2.606	1.657	0.598	1.189	0	0
Cluster_1	comp26568_c0			genemark-SCF_092142-processed-gene-0.2-mRNA-1	1.35e-51				2.357	4.714	9.808	0	0.149	0.08	1.447	1.424	0.6	2.602	0	0
Cluster_1	comp24437_c1	jgi|Helro1|86991	1.19e-86	maker-SCF_091599-snap-gene-0.59-mRNA-1	5.45e-109	gi|113915|sp|P18910.1|ANPRA_RAT	RecName: Full=Atrial natriuretic peptide receptor 1; AltName: Full=Atrial natriuretic peptide receptor type A; Short=ANP-A; Short=ANPR-A; Short=NPR-A; AltName: Full=Guanylate cyclase A; Short=GC-A; Flags: Precursor	2.49e-66	2.433	1.836	3.213	0.143	0.248	0.562	2.708	2.314	0.45	2.602	0	0
Cluster_1	comp18803_c0			genemark-SCF_090607-processed-gene-0.1-mRNA-1	8.91e-87	gi|74816262|sp|Q8IU26.1|LYS_RUDPH	RecName: Full=Invertebrate-type lysozyme; AltName: Full=1,4-beta-N-acetylmuramidase; AltName: Full=Destabilase; Flags: Precursor	1.63e-31	0.908	0.317	1.314	2.453	0	2.409	0.433	2.242	1.608	3.768	0	0
Cluster_1	comp15157_c0								9.867	7.83	10.02	3.067	0.376	2.994	5.763	3.687	7.826	12.796	0.371	0.25
Cluster_1	comp9183_c0								0.845	1.756	4.703	0.145	0	0.731	3.12	5.277	4.698	5.919	2.221	2.218
Cluster_1	comp26349_c2	jgi|Helro1|83887	1.43e-39	maker-SCF_092050-snap-gene-0.77-mRNA-1	3.67e-137	gi|296453025|sp|Q8IVF5.4|TIAM2_HUMAN	RecName: Full=T-lymphoma invasion and metastasis-inducing protein 2; Short=TIAM-2; AltName: Full=SIF and TIAM1-like exchange factor	1.64e-07	3.923	4.117	7.589	0.824	0.742	1.803	4.724	10.097	6.742	10.111	8.317	0.84
Cluster_1	comp26545_c0			genemark-SCF_085104-processed-gene-0.1-mRNA-1	4.76e-39				0	0	1.38	0	0	0	0	32.951	55.775	37.693	0	0
Cluster_1	comp26327_c0								37.291	111.177	105.042	38.265	43.288	27.363	16.808	109.21	404.32	99.102	83.182	188.273
Cluster_1	comp9093_c0	jgi|Helro1|161503	6.09e-24	genemark-SCF_000032-processed-gene-0.15-mRNA-1	4.49e-129				8.625	8.725	10.466	4.724	0.101	5.42	4.022	11.398	6.206	8.147	0.128	0.048
Cluster_1	comp22302_c0	jgi|Helro1|181020	2.85e-08	maker-SCF_091830-snap-gene-0.29-mRNA-1	1.38e-125				0.276	0.499	0.561	0.332	0.152	0	0.497	3.768	8.469	5.096	0	0
Cluster_1	comp23552_c1	jgi|Helro1|73530	8.73e-121	genemark-SCF_181640-processed-gene-0.0-mRNA-1	2.1e-124	gi|322518442|sp|C9D7C2.1|CAC1A_APIME	RecName: Full=Voltage-dependent calcium channel type A subunit alpha-1; AltName: Full=Cacophony protein	3.9e-95	1.288	3.985	3.72	1.909	1.528	1.176	3.029	3.526	3.239	5.845	0	0
Cluster_1	comp25077_c0	jgi|Helro1|70089	3.85e-63	maker-SCF_090403-snap-gene-0.34-mRNA-1	5.02e-79	gi|61251931|sp|Q9DB43.1|ZFPL1_MOUSE	RecName: Full=Zinc finger protein-like 1	9.4e-41	1.909	5.035	2.489	0.578	0.072	1.234	1.621	5.031	3.816	5.308	0.095	0
Cluster_1	comp4634_c0								1.986	3.632	1.151	1.54	1.444	1.428	4.472	1.921	5.014	2.778	0	0
Cluster_1	comp9125_c0			genemark-SCF_089576-processed-gene-0.1-mRNA-1	1.67e-91				197.349	79.691	183.768	22.868	60.41	69.465	56.811	216.628	83.439	146.049	13.708	16.111
Cluster_1	comp20269_c0			snap-masked-SCF_092736-processed-gene-0.23-mRNA-1	1.48e-139				1.036	1.197	1.864	0.678	0.569	1.264	1.381	2.673	2.278	3.753	0	0
Cluster_1	comp10613_c0								4.474	4.018	2.493	2.078	0.156	2.281	3.809	4.55	5.358	5.303	0	0
Cluster_1	comp8849_c0			snap-masked-SCF_091950-processed-gene-0.36-mRNA-1	6.42e-48				5.433	0.574	2.226	0	0.882	0	1.138	6.109	5.909	1.026	0	0
Cluster_1	comp12817_c0	jgi|Helro1|178654	3.35e-17	maker-SCF_000148-snap-gene-3.99-mRNA-1	7.47e-33	gi|74764779|sp|O96447.1|LMBC1_LUMRU	RecName: Full=Antimicrobial peptide lumbricin-1; Flags: Precursor	6.66e-17	8.6	9.922	9.682	0.729	0	2.696	5.445	9.833	10.751	4.963	0.692	1.498
Cluster_1	comp21283_c0	jgi|Helro1|183383	3.1e-43	maker-SCF_118761-snap-gene-0.8-mRNA-1	4.59e-50	gi|939319697|sp|Q18163.3|DDRA_CAEEL	RecName: Full=Discoidin domain-containing receptor A; Flags: Precursor	3.04e-39	3.423	6.525	5.442	0.359	0.126	1.301	5.09	1.716	1.179	4.025	0	0
Cluster_1	comp18724_c0	jgi|Helro1|66728	2.25e-30	maker-SCF_180853-snap-gene-0.10-mRNA-1	2.5e-67	gi|75017612|sp|Q8SWR3.1|SPR_DROME	RecName: Full=Sex peptide receptor	1.5e-12	2.512	2.083	0.308	0	1.243	1.601	1.248	1.212	3.093	3.35	0	0
Cluster_1	comp16560_c0								1.865	0.784	0.726	0.038	0	0.085	0	2.278	1.321	5.885	0.267	0
Cluster_1	comp13085_c0			maker-SCF_000023-snap-gene-4.41-mRNA-1	9.67e-75	gi|961512618|sp|A0A0A7DNP6.1|GRHLP_RUDPH	RecName: Full=Prepro-gonadotropin-releasing hormone-like protein; Short=rp-GnRH; Contains: RecName: Full=GnRH dodecapeptide; Contains: RecName: Full=GnRH-associated peptide; Short=GAP; Flags: Precursor	0.013	3.415	0.37	3.215	3.887	9.945	0.49	0.099	282.185	409.475	231.001	0.289	16.1
Cluster_1	comp4374_c0								59.599	78.512	165.058	3.256	0	1.729	3.09	132.125	48.073	69.141	0	0
Cluster_1	comp18140_c0	jgi|Helro1|185104	1.88e-111	maker-SCF_092473-snap-gene-0.35-mRNA-1	6.11e-124	gi|2493263|sp|Q27433.1|MEC2_CAEEL	RecName: Full=Mechanosensory protein 2	5.82e-86	14.42	16.31	18.054	0.986	0.718	11.216	14.77	26.705	23.857	26.025	8.705	28.964
Cluster_1	comp20401_c0	jgi|Helro1|190273	3.1e-09	genemark-SCF_088386-processed-gene-0.1-mRNA-1	4.54e-43				3.978	2.206	9.184	1.515	0	1.707	1.638	3.746	4.658	1.72	0	0.113
Cluster_1	comp8940_c0			snap-masked-SCF_084634-processed-gene-0.3-mRNA-1	7.34e-42				2.226	0.323	3.497	0.078	0	0	0.359	0.322	11.142	3.298	0	0.353
Cluster_1	comp14266_c2								65.49	63.88	40.64	14.038	32.41	43.794	45.218	64.722	64.637	64.415	10.442	4.93
Cluster_1	comp21170_c0	jgi|Helro1|69095	4.09e-25	maker-SCF_105369-snap-gene-0.11-mRNA-1	2.56e-46	gi|338817978|sp|Q9UD57.3|NKX12_HUMAN	RecName: Full=NK1 transcription factor-related protein 2; AltName: Full=Homeobox protein SAX-1; AltName: Full=NKX-1.1	2.69e-21	0.192	1.641	1.959	0	0	1.315	0.958	3.131	3.116	8.486	0.872	0
Cluster_1	comp19387_c0					gi|254763342|sp|Q07833.2|WAPA_BACSU	RecName: Full=tRNA nuclease WapA; AltName: Full=Cell wall-associated polypeptide CWBP200; Short=CWBP200; AltName: Full=RNase WapA; AltName: Full=Toxin WapA; AltName: Full=Wall-associated protein; Flags: Precursor	3.03e-11	0	0	0	0	0	0	0	0	1.256	10.609	0	0
Cluster_1	comp15714_c0	jgi|Helro1|168158	2.27e-14	maker-SCF_000015-snap-gene-0.84-mRNA-1	3.44e-56				3.052	0.535	12.601	0.15	3.749	0	0	0.796	0.101	2.055	0	0
Cluster_1	comp26553_c0								1.674	3.609	3.458	0.518	0	0.62	1.881	6.789	4.54	4.545	0	0.102
Cluster_1	comp17594_c0			genemark-SCF_090812-processed-gene-0.5-mRNA-1	3.05e-21				0.975	2.91	4.622	0.967	4.283	0.381	0.879	1.227	3.921	0.457	0	0
Cluster_1	comp22996_c1	jgi|Helro1|78329	2.38e-21	maker-SCF_091374-snap-gene-0.48-mRNA-1	1.35e-54	gi|81864132|sp|Q6RI88.1|S4A5_RAT	RecName: Full=Electrogenic sodium bicarbonate cotransporter 4; AltName: Full=Solute carrier family 4 member 5	5.24e-13	29.892	12.176	36.149	6.379	7.98	20.706	13.457	26.36	102.08	46.008	31.021	7.077
Cluster_1	comp25969_c0	jgi|Helro1|175095	5.29e-09	maker-SCF_089964-snap-gene-0.15-mRNA-1	5.04e-110				3.472	4.372	4.921	1.534	3.826	0.448	3.073	8.126	3.341	5.69	0	0
Cluster_1	comp15410_c0	jgi|Helro1|172141	2.1e-27	snap-masked-SCF_092543-processed-gene-1.42-mRNA-1	3.43e-59	gi|928589367|sp|Q1L8J7.2|YAP1_DANRE	RecName: Full=Transcriptional coactivator YAP1; Short=Yes-associated protein 1; Short=zYAP; AltName: Full=Protein yorkie homolog; AltName: Full=Yes-associated protein YAP65 homolog	3.93e-11	1.986	1.014	1.728	0.292	0.055	0.306	2.77	4.086	8.19	2.146	0	0
Cluster_1	comp13078_c0								10.168	10.501	16.718	3.304	4.408	2.081	3.213	18.132	10.369	12.709	2.397	2.813
Cluster_1	comp21403_c1			maker-SCF_092217-snap-gene-0.41-mRNA-1	3.4e-102				0	0	0.096	0	0	0	0.054	14.175	6.003	9.807	0	0
Cluster_1	comp19815_c0								13.627	14.287	12.075	16.128	98.135	3.358	9.78	335.595	43.883	93.105	27.081	0.993
Cluster_1	comp18634_c0								32.593	24.607	19.868	3.513	2.378	10.056	17.25	36.14	35.029	59.435	3.079	0.241
Cluster_1	comp3010_c0	jgi|Helro1|166577	9.73e-24	maker-SCF_092250-snap-gene-0.56-mRNA-1	3.34e-133	gi|1346900|sp|P28562.3|DUS1_HUMAN	RecName: Full=Dual specificity protein phosphatase 1; AltName: Full=Dual specificity protein phosphatase hVH1; AltName: Full=Mitogen-activated protein kinase phosphatase 1; Short=MAP kinase phosphatase 1; Short=MKP-1; AltName: Full=Protein-tyrosine phosphatase CL100	7.13e-27	0.295	0.33	0.546	0	0	0.202	0.162	0.488	8.524	1.152	0	0
Cluster_1	comp13288_c0			snap-masked-SCF_091599-processed-gene-0.53-mRNA-1	3.14e-26				2.845	5.186	3.761	0.495	0	5.022	9.147	7.804	4.594	12.953	1.565	7.513
Cluster_1	comp17315_c1	jgi|Helro1|108901	0.001	maker-SCF_088279-snap-gene-0.18-mRNA-1	0.015				16.997	20.138	15.537	3.464	2.223	11.237	19.068	27.668	25.107	22.036	0.071	3.266
Cluster_1	comp25118_c0			snap-masked-SCF_089816-processed-gene-0.21-mRNA-1	7.13e-96				15.263	7.755	17.857	3.305	0	1.083	3.803	28.663	7.736	11.714	7.057	9.379
Cluster_1	comp23482_c1	jgi|Helro1|173662	1.43e-05	genemark-SCF_091764-processed-gene-0.10-mRNA-1	1.75e-77	gi|77416609|sp|P0AAR8.1|YBAV_ECOLI	RecName: Full=Uncharacterized protein YbaV; Flags: Precursor	8.19e-08	2.681	2.997	2.521	0.496	3.176	0.824	1.086	7.749	2.156	13.059	0.928	0.211
Cluster_1	comp20039_c1	jgi|Helro1|190837	6.21e-96	snap-masked-SCF_090609-processed-gene-0.26-mRNA-1	1.72e-90	gi|30923156|sp|O43312.2|MTSS1_HUMAN	RecName: Full=Metastasis suppressor protein 1; AltName: Full=Metastasis suppressor YGL-1; AltName: Full=Missing in metastasis protein	7.75e-34	1.484	1.256	2.442	0.585	2.416	1.479	2.307	3.201	18.688	3.248	0.144	0
Cluster_1	comp4729_c0	jgi|Helro1|111446	0.000195	snap-masked-SCF_188791-processed-gene-0.4-mRNA-1	4.2e-11				2.531	2.169	3.357	0.502	0.169	1.109	1.098	6.402	4.478	5.247	0	0.053
Cluster_1	comp18752_c0	jgi|Helro1|89193	1.13e-71	genemark-SCF_090677-processed-gene-0.2-mRNA-1	1.1e-119	gi|30315939|sp|Q95JN5.2|AT133_MACFA	RecName: Full=Probable cation-transporting ATPase 13A3; AltName: Full=ATPase family homolog up-regulated in senescence cells 1	2.53e-37	0.981	3.685	0.97	1.721	1.145	2.639	1.632	1.31	8.992	2.198	0	0
Cluster_1	comp26530_c0								3.348	3.342	5.326	0.254	0.34	1.307	3.554	8.73	5.389	4.919	0.872	4.181
Cluster_1	comp16018_c0	jgi|Helro1|184279	1.24e-45	maker-SCF_000036-snap-gene-0.22-mRNA-1	1.67e-84				2.837	4.465	0.894	0.638	0	1.221	1.679	5.257	7.785	3.618	0	0
Cluster_1	comp16973_c0	jgi|Helro1|139327	3.82e-11	genemark-SCF_091408-processed-gene-0.5-mRNA-1	2.93e-119	gi|62510893|sp|Q5DRE1.1|PCDC2_PANTR	RecName: Full=Protocadherin alpha-C2; Short=PCDH-alpha-C2; Flags: Precursor	0.002	0.301	0.788	1.183	1.38	0	2.982	0.168	2.721	1.822	10.175	0	0.06
Cluster_1	comp24379_c0	jgi|Helro1|192428	8.29e-26	maker-SCF_090769-snap-gene-0.20-mRNA-1	1.42e-112	gi|311033528|sp|O75094.3|SLIT3_HUMAN	RecName: Full=Slit homolog 3 protein; Short=Slit-3; AltName: Full=Multiple epidermal growth factor-like domains protein 5; Short=Multiple EGF-like domains protein 5; Flags: Precursor	1.18e-13	0.267	1.396	0.498	0.043	0.914	0.565	0.842	1.457	3.422	2.865	0	0
Cluster_1	comp3916_c0								11.865	5.135	10.694	10.972	10.313	2.647	5.13	17.75	12.499	25.554	2.502	3.688
Cluster_1	comp12922_c0			genemark-SCF_090267-processed-gene-0.0-mRNA-1	0.004				2.884	6.949	2.083	0.391	0	2.303	3.03	3.062	3.042	12.492	0	0.103
Cluster_1	comp23045_c0					gi|110816488|sp|Q3BAI2.1|YCX91_PHAAO	RecName: Full=Uncharacterized protein ORF91 (chloroplast) [Phalaenopsis aphrodite subsp. formosana]	3.54e-09	9.451	12.627	3.821	3.374	25.502	2.269	5.246	72.058	16.677	14.994	6.782	0.529
Cluster_1	comp18405_c0	jgi|Helro1|184634	7.52e-15	maker-SCF_092007-snap-gene-0.31-mRNA-1	2.9e-126				0.29	2.488	0.718	0.915	0.058	0	0.259	0.886	3.357	20.591	0.576	0
Cluster_1	comp25587_c2	jgi|Helro1|139196	1.29e-09			gi|12644392|sp|Q08499.2|PDE4D_HUMAN	RecName: Full=cAMP-specific 3',5'-cyclic phosphodiesterase 4D; AltName: Full=DPDE3; AltName: Full=PDE43	0.000325	7.836	8.367	5.148	2.643	2.196	2.195	6.558	12.507	14.752	15.868	0	0.164
Cluster_1	comp25097_c0			snap-masked-SCF_000136-processed-gene-0.13-mRNA-1	5.58e-73				3.074	1.008	3.411	0	1.046	0.192	1.25	1.786	2.773	1.86	0	0
Cluster_1	comp21312_c0			genemark-SCF_089256-processed-gene-0.0-mRNA-1	1.24e-62				2.364	3.57	3.671	0.044	0	0	1.442	3.334	0.269	12.245	0.6	0
Cluster_1	comp2326_c0	jgi|Helro1|90891	0.043	snap-masked-SCF_091033-processed-gene-0.1-mRNA-1	3.1e-29				0.411	0.868	1.325	0	0	0.366	0.116	0.783	3.316	9.257	0.075	0
Cluster_1	comp16771_c1	jgi|Helro1|177152	1.52e-26	maker-SCF_197989-snap-gene-0.4-mRNA-1	1.07e-94	gi|56749105|sp|Q9VZW5.1|FMAR_DROME	RecName: Full=FMRFamide receptor; Short=DFR; Short=DrmFMRFa-R	1.63e-13	3.865	5.526	4.394	0	0	3.31	4.663	7.106	7.349	6.288	0	0.056
Cluster_1	comp26347_c4			maker-SCF_090521-snap-gene-0.22-mRNA-1	8.28e-120				2.218	3.024	5.497	0.134	0	1.96	2.176	1.73	1.642	5.166	0	0.056
Cluster_1	comp21593_c0			maker-SCF_194020-snap-gene-0.3-mRNA-1	8.11e-20				7.049	5.242	4.117	0.09	0.394	0.667	2.679	9.55	8.473	7.071	0.105	5.879
Cluster_1	comp8772_c0	jgi|Helro1|124058	2.1e-14	snap-masked-SCF_089925-processed-gene-0.9-mRNA-1	3.09e-47	gi|90109931|sp|P98061.4|NAS28_CAEEL	RecName: Full=Zinc metalloproteinase nas-28; AltName: Full=Nematode astacin 28; Flags: Precursor	2.74e-13	0	0	0.629	0	0	0.2	0	3.402	0.836	5.209	0	0
Cluster_1	comp16758_c2	jgi|Helro1|159334	7e-26	maker-SCF_089251-snap-gene-0.6-mRNA-1	4.74e-116				2.843	4.849	11.686	0.6	0	1.007	4.393	9.24	5.583	11.477	0	0
Cluster_1	comp26209_c2			genemark-SCF_092137-processed-gene-0.10-mRNA-1	6.64e-93				1.999	1.309	2.889	0.786	0	0.202	0.732	2.302	0.846	2.117	0	0
Cluster_1	comp22062_c0			maker-SCF_090984-snap-gene-0.27-mRNA-1	8.86e-96				5.67	5.005	7.435	2.114	3.145	1.313	5.703	9.274	10.084	11.687	0	0
Cluster_1	comp15802_c0			snap-masked-SCF_092482-processed-gene-0.6-mRNA-1	2.51e-40				2.197	1.313	2.577	0	0.061	0.101	0.49	3.278	3.018	4.729	0.079	0.058
Cluster_1	comp22387_c0					gi|586927|sp|P37415.1|YTL2_SALTY	RecName: Full=Recombination-promoting nuclease pSLT051	0.003	0	0	0	0	0	0	0	0	5.509	25.036	0	0
Cluster_1	comp23138_c0					gi|74644329|sp|Q8TGM6.1|TAR1_YEAST	RecName: Full=Protein TAR1; AltName: Full=Transcript antisense to ribosomal RNA protein 1	1.1e-14	13.505	9.129	5.741	10.476	58.108	33.792	3.228	31.054	124.987	260.279	143.836	35.745
Cluster_1	comp24134_c1			maker-SCF_090928-snap-gene-0.50-mRNA-1	1.54e-46				2.614	3.615	2.832	0	0	0.617	0.747	3.851	1.147	3.614	10.774	0.819
Cluster_1	comp3942_c1	jgi|Helro1|140970	2.21e-36	maker-SCF_091721-snap-gene-0.62-mRNA-1	8.85e-55	gi|113057|sp|P05377.1|ACHAB_XENLA	RecName: Full=Acetylcholine receptor subunit alpha-1-B; Flags: Precursor	0.022	4.177	4.263	4.92	0.284	1.113	1.135	1.938	8.866	8.538	8.857	0.08	0
Cluster_1	comp24762_c0			snap-masked-SCF_091641-processed-gene-0.17-mRNA-1	1.66e-12				2.195	4.036	8.002	2.469	5.46	1.863	1.757	13.134	7.768	11.763	1.286	2.532
Cluster_1	comp4669_c0	jgi|Helro1|193143	1.28e-13	maker-SCF_089114-snap-gene-0.26-mRNA-1	4.84e-17	gi|1346173|sp|P48167.1|GLRB_HUMAN	RecName: Full=Glycine receptor subunit beta; AltName: Full=Glycine receptor 58 kDa subunit; Flags: Precursor	0.000343	3.216	3.321	3.401	0	0.062	0.414	1.381	5.475	2.792	9.169	0	0
Cluster_1	comp2811_c0			snap-masked-SCF_090199-processed-gene-0.11-mRNA-1	1.53e-92				3.228	1.666	3.194	0.048	0	0	0.189	3.815	1.449	1.826	0	0.059
Cluster_1	comp26349_c1	jgi|Helro1|83887	4.45e-83	maker-SCF_092050-snap-gene-0.77-mRNA-1	3.14e-102	gi|83305802|sp|P91620.2|SIF2_DROME	RecName: Full=Protein still life, isoforms C/SIF type 2	2.57e-46	2.561	2.839	4.77	0.24	0.063	0.419	3.305	7.068	3.405	10.188	0.812	0
Cluster_1	comp16295_c1	jgi|Helro1|183461	5.12e-07	maker-SCF_090387-snap-gene-0.14-mRNA-1	1.22e-107	gi|75070689|sp|Q5R9Q9.1|CSTN3_PONAB	RecName: Full=Calsyntenin-3; AltName: Full=Alcadein-beta; Short=Alc-beta; Flags: Precursor	1.43e-09	2.471	2.331	2.895	0.145	0.063	0.21	1.66	9.56	4.881	4.828	0	0.954
Cluster_1	comp14543_c0	jgi|Helro1|69148	4.84e-14	maker-SCF_087201-snap-gene-0.18-mRNA-1	2.29e-46	gi|728864|sp|P38977.1|ANTA_HYDVU	RecName: Full=Antistasin; Short=ATS; AltName: Full=Blood coagulation factor Xa/proclotting enzyme inhibitor; Flags: Precursor	8.72e-09	19.371	13.47	23.159	0.628	0	16.171	4.469	40.32	32.216	13.419	11.649	1.73
Cluster_1	comp15737_c0			snap-masked-SCF_091433-processed-gene-0.46-mRNA-1	7.69e-15				0.4	1.112	0.787	0	0	0.106	0.193	3.033	2.753	1.719	0	0
Cluster_1	comp21667_c0								177.65	161.503	224.977	8.951	9.695	77.262	135.909	317.233	211.227	238.982	4.663	92.711
Cluster_1	comp8975_c0			maker-SCF_091233-snap-gene-0.50-mRNA-1	2.08e-26				3.795	5.04	5.404	1.906	1.141	0.849	1.94	2.726	3.947	5.455	0.082	0.12
Cluster_1	comp15518_c0			maker-SCF_091907-snap-gene-1.92-mRNA-1	0.002				2.39	1.143	0.701	0.834	0.064	0.906	0.389	3.069	5.744	0.648	0	0
Cluster_1	comp24473_c1			maker-SCF_092845-snap-gene-0.16-mRNA-1	3.55e-106				9.124	9.988	12.565	1.514	17.522	3.759	3.488	21.543	11.564	15.935	13.908	12.757
Cluster_1	comp9047_c0								12.605	7.264	18.582	1.098	0	2.919	2.379	23.471	15.671	15.06	0.251	0.551
Cluster_1	comp12427_c0								4.183	2.14	4.721	0.501	0.194	0.434	3.65	6.366	11.493	8.145	1.009	0
Cluster_1	comp14323_c0	jgi|Helro1|174119	9.44e-06	maker-SCF_092742-snap-gene-0.36-mRNA-1	8.67e-26				0	0	0.135	0.658	0	0	0.403	5.461	5.301	1.446	0	0
Cluster_1	comp25327_c1			maker-SCF_201677-snap-gene-0.18-mRNA-1	2.84e-35				0.441	1	2.063	0.948	1.242	1.126	3.047	2.171	2.897	3.418	0	0
Cluster_1	comp15995_c1								2.466	0.876	1.392	1.162	1.561	2.514	1.205	3.126	0.406	6.95	0	0
Cluster_1	comp17488_c0	jgi|Helro1|159623	4.92e-29	maker-SCF_091636-snap-gene-0.62-mRNA-1	2.4e-54	gi|81878680|sp|Q8K4H1.1|KFA_MOUSE	RecName: Full=Kynurenine formamidase; Short=KFA; Short=KFase; AltName: Full=Arylformamidase; AltName: Full=N-formylkynurenine formamidase; Short=FKF	2.69e-18	3.989	2.947	9.377	1.018	0.11	3.744	5.159	9.062	25.947	13.227	0.085	7.168
Cluster_1	comp16164_c1			genemark-SCF_088520-processed-gene-0.5-mRNA-1	1.11e-35				0	0	0.159	0.376	0	0	2.176	12.386	4.391	9.155	0	1.788
Cluster_1	comp15860_c0	jgi|Helro1|69957	2.06e-46	maker-SCF_092153-snap-gene-0.50-mRNA-1	1.37e-35	gi|25091321|sp|Q9EPQ7.2|STAR5_MOUSE	RecName: Full=StAR-related lipid transfer protein 5; AltName: Full=START domain-containing protein 5; Short=StARD5	4.34e-18	9.005	13.914	29.58	2.854	1.048	3.414	12.094	23.328	29.458	10.502	0.938	0.062
Cluster_1	comp10345_c1			genemark-SCF_204336-processed-gene-0.0-mRNA-1	4.06e-80				0.315	4.685	4.156	0.311	0	0	1.995	0.164	1.245	5.596	0	0
Cluster_1	comp25516_c0								15.943	7.023	14.502	2.613	0.856	3.606	3.917	14.977	9.969	14.642	7.301	0.63
Cluster_1	comp20331_c0	jgi|Helro1|191122	1.82e-06	genemark-SCF_087201-processed-gene-0.4-mRNA-1	1.98e-24				0.741	0.347	0.239	0	0	0.738	0.819	0.33	1.418	11.496	0	5.01
Cluster_1	comp21403_c0			maker-SCF_092217-snap-gene-0.41-mRNA-1	1.54e-82				0	0.07	0.721	0	0	0	0	33.464	24.876	30.68	5.425	0.956
Cluster_1	comp14400_c0	jgi|Helro1|189260	4.23e-16	maker-SCF_090910-snap-gene-0.26-mRNA-1	5.74e-42	gi|23831146|sp|P42262.3|GRIA2_HUMAN	RecName: Full=Glutamate receptor 2; Short=GluR-2; AltName: Full=AMPA-selective glutamate receptor 2; AltName: Full=GluR-B; AltName: Full=GluR-K2; AltName: Full=Glutamate receptor ionotropic, AMPA 2; Short=GluA2; Flags: Precursor	4.61e-10	1.487	0.348	2.524	0.735	0	0.565	2.022	3.313	1.574	2.448	0	0
Cluster_1	comp26110_c1			snap-masked-SCF_089324-processed-gene-0.5-mRNA-1	0.033				15.27	10.585	5.186	2.205	0	6.094	4.052	21.789	8.461	11.584	0	0
Cluster_1	comp13302_c0								4.1	2.881	1.633	0	0	0.57	0.494	4.417	4.259	5.322	0	0
Cluster_1	comp26155_c2	jgi|Helro1|184319	0.000254	maker-SCF_180852-snap-gene-0.9-mRNA-1	7.09e-16				31.144	69.631	50.46	21.609	88.369	10.069	5.092	75.642	188.874	75.705	76.094	85.659
Cluster_1	comp18552_c1	jgi|Helro1|166532	1e-54	genemark-SCF_208897-processed-gene-0.0-mRNA-1	7.09e-95	gi|75017612|sp|Q8SWR3.1|SPR_DROME	RecName: Full=Sex peptide receptor	0.000266	2.372	3.538	0.977	0	0	0.919	0.924	2.439	0.746	2.798	3.109	0.84
Cluster_1	comp15161_c0			snap-masked-SCF_092482-processed-gene-0.6-mRNA-1	1.49e-20				4.671	3.636	4.135	0	0	0.894	4.089	7.541	2.685	7.911	0	0.39
Cluster_1	comp19256_c1			snap-masked-SCF_090586-processed-gene-0.1-mRNA-1	3.06e-50				8.799	7.843	8.86	1.348	2.256	1.158	2.582	7.456	4.189	7.833	8.769	8.591
Cluster_1	comp24229_c0	jgi|Helro1|137613	6.91e-07	genemark-SCF_091829-processed-gene-0.4-mRNA-1	9.48e-67	gi|81895461|sp|Q80Z37.1|TOPRS_MOUSE	RecName: Full=E3 ubiquitin-protein ligase Topors; AltName: Full=RING-type E3 ubiquitin transferase Topors; AltName: Full=SUMO1-protein E3 ligase Topors; AltName: Full=Topoisomerase I-binding RING finger protein; AltName: Full=Topoisomerase I-binding arginine/serine-rich protein; AltName: Full=Tumor suppressor p53-binding protein 3; Short=p53-binding protein 3; Short=p53BP3	8.48e-06	25.716	38.149	23.3	8.628	7.523	7.287	13.694	43.178	29.339	61.618	0.467	10.979
Cluster_1	comp21288_c0	jgi|Helro1|136290	7.08e-10	maker-SCF_091639-snap-gene-0.5-mRNA-1	2.08e-60				2.435	3.455	1.808	2.817	0.916	2.798	1.259	3.516	5.87	1.185	0	0
Cluster_1	comp10004_c0	jgi|Helro1|156937	0.003	snap-masked-SCF_091929-processed-gene-1.7-mRNA-1	2.61e-05	gi|81913767|sp|Q8BY46.1|ZN574_MOUSE	RecName: Full=Zinc finger protein 574	0.000307	1.7	1.288	0.872	0.393	0	0.801	2.279	4.216	7.614	0.265	0	0
Cluster_1	comp24520_c0			maker-SCF_089981-snap-gene-0.33-mRNA-1	1.7e-35				4.61	2.733	9.065	1.349	1.833	1.56	0.599	11.58	24.588	9.741	9.079	7.593
Cluster_1	comp19590_c0			maker-SCF_091848-snap-gene-0.52-mRNA-1	1.07e-08				1.734	1.431	3.406	0.515	0	0.243	0.289	4.525	4.378	2.988	0	0.725
Cluster_1	comp15330_c0	jgi|Helro1|185193	6.25e-61	maker-SCF_092395-snap-gene-0.38-mRNA-1	1.93e-70	gi|61211884|sp|Q9CPX6.1|ATG3_MOUSE	RecName: Full=Ubiquitin-like-conjugating enzyme ATG3; AltName: Full=Autophagy-related protein 3; Short=APG3-like	1.64e-49	4.051	4.295	7.041	1.197	5.668	2.066	2.969	3.654	2.365	5.904	0	0
Cluster_1	comp23020_c0	jgi|Helro1|188954	2.88e-31	maker-SCF_000148-snap-gene-0.48-mRNA-1	7.92e-86	gi|51315873|sp|Q6WV16.2|GALT6_DROME	RecName: Full=N-acetylgalactosaminyltransferase 6; AltName: Full=Protein-UDP acetylgalactosaminyltransferase 6; AltName: Full=UDP-GalNAc:polypeptide N-acetylgalactosaminyltransferase 6; Short=pp-GaNTase 6	0.007	5.255	7.13	7.142	1.832	1.072	2.074	2.292	7.04	4.409	5.364	0.282	0.205
Cluster_1	comp4721_c0			snap-masked-SCF_000080-processed-gene-0.29-mRNA-1	8.01e-12				4.722	0.378	5.894	0	0	0.123	0.463	2.515	1.026	3.828	0	0
Cluster_1	comp18051_c1			maker-SCF_092798-snap-gene-0.85-mRNA-1	7.05e-98	gi|125987810|sp|O88207.2|CO5A1_MOUSE	RecName: Full=Collagen alpha-1(V) chain; Flags: Precursor	0.002	1.393	0.305	1.057	0.525	0	0	0.156	2.898	5.287	1.847	0	0
Cluster_1	comp17320_c0			maker-SCF_090588-snap-gene-0.25-mRNA-1	1.11e-43	gi|76803821|sp|P25172.2|SUZ2_DROME	RecName: Full=Protein suppressor 2 of zeste; AltName: Full=Protein posterior sex combs	0.000315	2.902	2.518	1.85	0.233	0.218	1.117	1.17	3.532	4.023	3.525	0	0
Cluster_1	comp24434_c3			maker-SCF_131867-snap-gene-0.5-mRNA-1	1.12e-11				7.055	7.899	9.674	4.336	7.401	2.136	3.322	9.167	19.214	10.413	1.182	0.545
Cluster_1	comp12883_c0								0.718	2.262	1.048	0	0	0.152	0.81	2.639	3.07	8.293	0	0
Cluster_1	comp13718_c0								0	0	0	0.375	1.413	0.639	0	0.746	4.554	1.679	0	0
Cluster_1	comp14363_c0			maker-SCF_091082-snap-gene-0.75-mRNA-1	3.24e-18	gi|123780857|sp|Q3SXB8.2|COL11_MOUSE	RecName: Full=Collectin-11; AltName: Full=Collectin kidney protein 1; Short=CL-K1; Flags: Precursor	0.02	0	0	0.251	0.301	0	0	0.334	3.928	3.383	6.93	0	0.246
Cluster_1	comp25588_c0								86.409	94.199	135.777	8.745	2.463	16.436	58.836	178.441	150.907	126.548	0.79	9.556
Cluster_1	comp25354_c3	jgi|Helro1|170233	1.2e-06	snap-masked-SCF_091580-processed-gene-0.44-mRNA-1	5.01e-36				12.481	14.122	20.12	0.789	0	4.751	7.72	10.298	5.109	15.45	0	0.856
Cluster_1	comp24540_c1	jgi|Helro1|193281	2.16e-23	genemark-SCF_091976-processed-gene-0.8-mRNA-1	9.37e-34	gi|24638223|sp|Q9VQQ9.1|EXOC2_DROME	RecName: Full=Exocyst complex component 2; AltName: Full=Exocyst complex component Sec5	1.2e-13	3.995	3.425	2.037	0.788	1.011	1.723	1.741	2.02	4.341	2.806	0	0
Cluster_1	comp9795_c0								2.058	2.785	3.867	0.061	0	0.389	2.545	7.456	5.513	9.107	0	0
Cluster_1	comp13276_c1			maker-SCF_086129-snap-gene-0.13-mRNA-1	1.3e-46				1.823	1.918	2.635	0	0.075	2.082	2.559	72.703	47.546	29.814	10.205	0
Cluster_1	comp17809_c0			maker-SCF_086995-snap-gene-0.7-mRNA-1	9.86e-10				3.387	0.773	3.148	1.343	2.219	1.426	1.686	16.387	13.603	5.031	1.499	0.271
Cluster_1	comp25742_c0			genemark-SCF_092115-processed-gene-0.22-mRNA-1	0.003				2.717	2.924	2.965	1.193	0.306	0.396	0.42	5.975	2.937	8.22	0.102	0
Cluster_1	comp16425_c0								12.362	8.455	14.128	1.384	4.138	2.252	10.372	11.378	10.043	22.472	0	0.073
Cluster_1	comp21225_c1			snap-masked-SCF_089816-processed-gene-0.22-mRNA-1	6.87e-18				42.136	18.957	29.474	0.318	0	1.305	6.337	63.991	21.64	23.927	0.103	0.384
Cluster_1	comp18114_c0			genemark-SCF_092256-processed-gene-1.28-mRNA-1	2.15e-74				1.619	0.245	1.137	11.833	0	1.464	0.935	9.987	3.325	42.056	0	3.165
Cluster_1	comp26244_c2			genemark-SCF_083040-processed-gene-0.0-mRNA-1	2.54e-05				5.951	6.741	8.153	4.06	15.33	2.07	1.312	8.379	27.188	5.083	0	0.541
Cluster_1	comp10638_c0	jgi|Helro1|163003	5.93e-09	genemark-SCF_089443-processed-gene-0.0-mRNA-1	1.79e-88				1.503	2.636	2.722	0.128	0	0	0.257	1.563	2.978	2.723	0	0
Cluster_1	comp16759_c0			genemark-SCF_092435-processed-gene-0.7-mRNA-1	0.003				1.006	1.966	2.413	0.899	2.723	0.27	0.351	4.085	9.346	1.579	1.035	3.723
Cluster_1	comp2393_c0								0	0.658	0.486	0.782	0	0	0.268	0.83	1.338	8.328	0	0
Cluster_1	comp13315_c0								1.147	1.196	1.694	0	0.079	0.41	0	3.053	3.522	13.22	0.524	0
Cluster_1	comp2852_c0			snap-masked-SCF_088390-processed-gene-0.20-mRNA-1	1.69e-10				1.28	2.527	2.933	1.247	0.079	0.275	1.939	2.296	2.284	1.393	0	0
Cluster_1	comp20550_c0	jgi|Helro1|176091	3.56e-05	maker-SCF_087660-snap-gene-0.4-mRNA-1	2.05e-98	gi|130551|sp|P16423.1|POLR_DROME	RecName: Full=Retrovirus-related Pol polyprotein from type-2 retrotransposable element R2DM; AltName: Full=Retrovirus-related Pol polyprotein from type II retrotransposable element R2DM; Includes: RecName: Full=Protease; Includes: RecName: Full=Reverse transcriptase; Includes: RecName: Full=Endonuclease	2.77e-19	0.211	1.597	9.733	0.37	1.185	0.137	11.199	1.148	22.169	0.093	0	0
Cluster_1	comp3445_c0								1.8	1.184	0.589	0.462	0.397	0.552	1.152	2.808	1.147	4.012	0	0
Cluster_1	comp22485_c0	jgi|Helro1|75335	1.28e-70	maker-SCF_090291-snap-gene-0.31-mRNA-1	1.39e-93	gi|50402213|sp|P05945.2|MLE_TODPA	RecName: Full=Myosin catalytic light chain LC-1, mantle muscle	1.29e-54	0.129	1.186	1.942	7.146	4.526	0.968	2.328	6.719	22.131	4.111	5.886	8.665
Cluster_1	comp6845_c0	jgi|Helro1|87612	3.34e-09	genemark-SCF_089336-processed-gene-0.0-mRNA-1	4.01e-13	gi|1174841|sp|P45352.1|TYSY_RAT	RecName: Full=Thymidylate synthase; Short=TS; Short=TSase	1.29e-06	1.348	2.943	5.273	0	0	2.678	1.212	3.71	0	2.282	0	0
Cluster_1	comp16968_c0			maker-SCF_090640-snap-gene-0.18-mRNA-1	1.43e-95	gi|263445746|sp|A7GYX6.1|RSMH_CAMC5	RecName: Full=Ribosomal RNA small subunit methyltransferase H; AltName: Full=16S rRNA m(4)C1402 methyltransferase; AltName: Full=rRNA (cytosine-N(4)-)-methyltransferase RsmH	0.019	2.296	0.997	0.747	0	0	0	0.361	4.586	5.849	2.828	0	0
Cluster_1	comp19547_c0			snap-masked-SCF_092145-processed-gene-0.19-mRNA-1	1.5e-87				3.814	3.117	3.469	0.068	0	0.707	1.55	2.563	7.176	3.152	0	0
Cluster_1	comp13117_c0	jgi|Helro1|72567	0.005	snap-masked-SCF_092663-processed-gene-0.9-mRNA-1	0.004				0.982	0.701	1.12	0.068	0	0.141	1.702	4.686	14.567	13.845	0	0
Cluster_1	comp17050_c0			maker-SCF_090746-snap-gene-0.33-mRNA-1	1.15e-20				11.099	8.002	13.184	0.682	3.168	1.562	3.302	8.649	7.603	8.827	2.935	3.894
Cluster_1	comp20931_c0								15.591	4.175	1.212	5.521	19.738	1.562	1.926	52.513	13.896	18.421	1.087	0
Cluster_1	comp13223_c0								3.15	1.731	1.667	0	2.727	0.568	1.749	3.398	1.704	2.517	0	0
Cluster_1	comp14989_c0	jgi|Helro1|165895	1.15e-13	genemark-SCF_092301-processed-gene-1.4-mRNA-1	3.61e-87				59.212	56.618	216.959	21.915	4.643	8.694	21.863	167.503	116.173	86.566	75.372	16.428
Cluster_1	comp3284_c1	jgi|Helro1|133376	2.08e-23	genemark-SCF_090773-processed-gene-0.12-mRNA-1	3.6e-83	gi|54036167|sp|O94898.3|LRIG2_HUMAN	RecName: Full=Leucine-rich repeats and immunoglobulin-like domains protein 2; Short=LIG-2; Flags: Precursor	3.81e-08	1.758	3.828	4.193	0.491	3.067	0.728	2.268	2.844	5.099	3.734	0	0
Cluster_1	comp13427_c1			maker-SCF_000036-snap-gene-1.39-mRNA-1	5.5e-32				4.483	0	7.648	0	0.499	0	0	8.358	14.159	3.753	0	0
Cluster_1	comp23153_c0	jgi|Helro1|79813	7.51e-05	maker-SCF_092407-snap-gene-2.86-mRNA-1	1.45e-08	gi|48428250|sp|Q8CQD9.1|PLS_STAES	RecName: Full=Accumulation-associated protein; Flags: Precursor	0.000877	15.248	2.55	17.769	2.477	0	3.32	5.461	17.981	15.382	6.563	0	0.542
Cluster_1	comp16285_c0								7.064	4.831	8.117	1.057	2.996	1.316	1.616	5.925	4.855	6.419	3.242	0
Cluster_1	comp25022_c0			snap-masked-SCF_091603-processed-gene-0.47-mRNA-1	9.82e-53				0.682	2.247	2.353	2.126	0.334	0.735	1.443	2.558	5.853	4.432	0	0
Cluster_1	comp19179_c0			maker-SCF_091830-snap-gene-0.29-mRNA-1	1.32e-61				0.273	0.27	0.627	0	0	0	0.551	1.701	7.714	0.794	0	0
Cluster_1	comp18745_c0								4.956	4.369	5.644	0	0	1.633	2.137	4.102	2.018	6.739	0.814	0
Cluster_1	comp4285_c0			snap-masked-SCF_092793-processed-gene-0.19-mRNA-1	4.25e-22				1.246	1.459	1.274	1.081	1.016	1.194	1.46	1.833	3.574	2.518	0	0
Cluster_1	comp13983_c0			snap-masked-SCF_209543-processed-gene-0.2-mRNA-1	0.042				6.147	4.512	12.711	1.385	1.963	4.522	2.857	20.449	7.636	24.602	8.398	19.353
Cluster_1	comp16454_c0			snap-masked-SCF_087099-processed-gene-0.2-mRNA-1	9.54e-96				4.252	3.331	7.152	1.83	0	0	2.475	4.026	1.608	3.426	0.116	0
Cluster_1	comp24588_c3	jgi|Helro1|126666	9.82e-46	maker-SCF_000256-snap-gene-0.49-mRNA-1	4.15e-101	gi|1729989|sp|P50616.1|TOB1_HUMAN	RecName: Full=Protein Tob1; AltName: Full=Transducer of erbB-2 1	7.18e-26	37.398	54.891	33.686	5.654	4.465	16.949	31.604	57.659	31.749	69.552	5.448	2.78
Cluster_1	comp10114_c0								0.145	0.096	0	0.381	0	0.157	0.207	2.148	7.079	2.116	0	0
Cluster_1	comp25557_c1								6.584	3.472	5.175	0	0.103	0.889	2.357	10.803	5.204	7.889	0	1.934
Cluster_1	comp26316_c2			snap-masked-SCF_089295-processed-gene-0.8-mRNA-1	2.49e-17				25.667	16.534	35.053	3.784	5.524	6.511	7.342	48.182	22.917	23.414	26.811	26.335
Cluster_1	comp9384_c0								6.696	5.09	4.255	0.078	0.799	1.429	1.909	7.485	7.776	10.831	0.121	0
Cluster_1	comp13550_c1	jgi|Helro1|177878	2.4e-05	maker-SCF_000268-snap-gene-0.67-mRNA-1	7.1e-57				1.179	3.498	1.532	1.243	0.268	0.798	1.794	2.524	3.228	5.696	0	0
Cluster_1	comp22781_c0								2.369	1.953	5.988	3.049	0	1.124	2.655	3.575	3.981	3.24	0	0
Cluster_1	comp17749_c0			maker-SCF_000272-snap-gene-0.84-mRNA-1	0.008				6.196	8.976	7.301	1.49	0.325	3.331	6.105	16.49	12.743	17.522	12.981	7.033
Cluster_1	comp21073_c0	jgi|Helro1|107533	3.73e-83	snap-masked-SCF_188466-processed-gene-0.2-mRNA-1	1.11e-98	gi|20140143|sp|Q96NB2.2|SFXN2_HUMAN	RecName: Full=Sideroflexin-2	3.98e-50	0.461	2.202	2.428	2.35	0.274	2.791	1.399	2.558	5.129	1.993	0	0
Cluster_1	comp16933_c0								1.476	0.099	2.632	0	4.494	0	0	4.843	1.238	3.675	0	0
Cluster_1	comp9291_c0								1.058	2.492	2.971	0	0	0.492	0.981	3.294	1.656	2.758	2.488	0
Cluster_1	comp25745_c0			maker-SCF_200387-snap-gene-0.3-mRNA-1	3.37e-16				4.453	4.251	3.907	0	0.464	4.336	7.336	4.061	2.753	9.754	0	0
Cluster_1	comp15395_c0	jgi|Helro1|78121	5.83e-09	maker-SCF_091424-snap-gene-0.23-mRNA-1	5.74e-25				1.075	0.101	0.533	1.142	0	0	0.111	1.553	4.13	4.26	0	0
Cluster_1	comp24112_c0								1.996	3.745	2.664	0	0.186	0.5	1	2.389	2.6	9.642	0	4.562
Cluster_1	comp14655_c0			genemark-SCF_000080-processed-gene-0.16-mRNA-1	1.13e-46				1.186	2.15	5.875	0	0	0.406	1.714	2.975	0.917	1.103	0	0.106
Cluster_1	comp4393_c0								5.927	2.981	7.221	0.249	0	0.678	1.814	5.336	1.71	3.873	1.412	1.271
Cluster_1	comp10119_c0								19.186	17.473	22.746	4.073	3.198	2.205	4.875	16.371	11.036	23.122	1.926	20.147
Cluster_1	comp16507_c0	jgi|Helro1|191446	1.71e-27	snap-masked-SCF_092504-processed-gene-0.12-mRNA-1	6.12e-76	gi|123908308|sp|Q08CK7.1|IF2B1_DANRE	RecName: Full=Insulin-like growth factor 2 mRNA-binding protein 1; Short=IGF2 mRNA-binding protein 1; Short=IMP-1; AltName: Full=IGF-II mRNA-binding protein 1; AltName: Full=VICKZ family member 1	2.92e-26	0.468	0.76	0.61	0	0	0.17	0	0.842	5.715	2.719	0	0
Cluster_1	comp26101_c0			snap-masked-SCF_091974-processed-gene-0.35-mRNA-1	1.82e-45				4.951	5.436	8.717	0.275	0	2.493	7.338	9.114	24.456	7.536	2.811	3.047
Cluster_1	comp19010_c1	jgi|Helro1|162584	4.98e-11	maker-SCF_092598-snap-gene-0.70-mRNA-1	9.81e-76				2.208	1.246	4.928	0.842	0.57	1.029	4.706	0.368	2.043	3.684	0	0
Cluster_1	comp12950_c0			maker-SCF_092308-snap-gene-0.43-mRNA-1	2.12e-53				0	0	0	0.195	0	0	0	49.892	64.52	48.685	0	0
Cluster_1	comp25741_c1			genemark-SCF_183485-processed-gene-0.0-mRNA-1	2.64e-20				0.379	2.098	2.054	1.915	0.431	0.662	0.903	3.131	2.204	2.26	0	0
Cluster_1	comp10320_c1	jgi|Helro1|191284	1.64e-10	maker-SCF_092201-snap-gene-0.31-mRNA-1	5.18e-28				8.17	16.775	12.438	2.403	1.252	1.921	7.963	15.921	7.985	8.305	4.748	0.093
Cluster_1	comp23877_c0	jgi|Helro1|177878	1.91e-05	maker-SCF_000081-snap-gene-0.26-mRNA-1	4.58e-90				1.133	3.307	3.38	0.261	0.486	0.53	2.848	4.523	4.521	7.807	0	0.094
Cluster_1	comp17105_c0								0	0	0	0	0	0	0	0	1.632	12.789	0	0
Cluster_1	comp16252_c0								1.027	2.214	1.224	0.352	0	0.627	0.12	1.504	2.81	3.105	0	0
Cluster_1	comp8879_c0								1.315	1.844	1.146	1.507	2.762	0.899	2.785	4.343	1.148	12.617	0	0
Cluster_1	comp21670_c0			snap-masked-SCF_092543-processed-gene-2.68-mRNA-1	3.41e-39				1.983	1.744	1.921	0.089	0	0	0.488	8.731	1.65	5.679	0	1.438
Cluster_1	comp18361_c1			snap-masked-SCF_091599-processed-gene-0.53-mRNA-1	1.28e-37				2.492	2.851	4.443	0.09	0.199	2.003	1.472	7.23	5.144	9.601	0	0.096
Cluster_1	comp10387_c0								0.997	0.877	4.443	0.09	0.697	0.728	3.436	2.324	3.651	4.375	0	0
Cluster_1	comp13180_c0			snap-masked-SCF_091744-processed-gene-0.11-mRNA-1	1.91e-07				83.404	68.222	89.529	2.027	0	11.128	14.479	63.361	49.32	69.262	0.605	0
Cluster_1	comp13200_c0			maker-SCF_091950-snap-gene-0.68-mRNA-1	7.91e-31				1.169	0.882	0.971	0	0	0.366	0.247	2.076	9.344	1.955	0	0
Cluster_1	comp21081_c0								7.552	5.445	5.989	4.36	1.051	3.758	1.496	15.994	40.154	22.256	6.883	2.835
Cluster_1	comp11709_c0			snap-masked-SCF_091506-processed-gene-0.5-mRNA-1	2.16e-32				2.84	2.425	6.023	0.994	0.601	0.733	1.977	11.807	6.507	9.655	11.563	0
Cluster_1	comp12396_c0			snap-masked-SCF_000010-processed-gene-2.47-mRNA-1	8.64e-18				3.735	3.363	9.094	1.382	0	1.68	2.142	3.822	8.655	3.479	0	0
Cluster_1	comp16817_c0								2.048	1.24	3.977	1.392	0	0.939	1.65	1.856	1.707	1.374	0	0
Cluster_1	comp24012_c3			snap-masked-SCF_086310-processed-gene-0.4-mRNA-1	1.21e-81				31.915	56.48	53.893	0.278	2.961	11.834	24.751	20.811	9.387	44.98	0.141	8.21
Cluster_1	comp9138_c1	jgi|Helro1|83112	6.85e-71	maker-SCF_089114-snap-gene-0.31-mRNA-1	7.13e-57	gi|13124206|sp|Q60899.1|ELAV2_MOUSE	RecName: Full=ELAV-like protein 2; AltName: Full=ELAV-like neuronal protein 1; AltName: Full=Hu-antigen B; Short=HuB; AltName: Full=Nervous system-specific RNA-binding protein Mel-N1	5.93e-56	5.803	3.607	7.955	1.484	0.817	0.376	2.031	18.16	11.435	16.743	0.423	3.363
Cluster_1	comp25514_c2	jgi|Helro1|190648	3.1e-16						7.038	5.327	2.601	0.84	0	4.726	6.007	5.066	2.918	7.286	0	0
Cluster_1	comp12371_c0								2.935	4.446	3.822	0.94	0	1.141	2.573	4.021	4.145	3.79	0	0
Cluster_1	comp16540_c0			genemark-SCF_091134-processed-gene-0.1-mRNA-1	1.87e-25				5.452	7.288	12.492	3.091	2.621	4.487	7.781	7.33	12.147	17.886	0	0.247
Cluster_1	comp25555_c0	jgi|Helro1|164701	0.023	genemark-SCF_088468-processed-gene-0.5-mRNA-1	8.19e-75				1.745	1.614	0.814	0	0	2.119	0.783	3.523	4.541	6.007	0	0
Cluster_1	comp25441_c3			genemark-SCF_090773-processed-gene-0.12-mRNA-1	4.69e-24				7.413	7.34	6.859	0.579	4.874	3.708	4.091	12.317	8.133	7.489	0	0.121
Cluster_1	comp24751_c2			genemark-SCF_000012-processed-gene-3.16-mRNA-1	1.01e-23				2.644	4.076	13.763	0.386	0	1.756	1.985	6.422	4.757	6.456	0	5.72
Cluster_1	comp17513_c1								124.215	226.454	240.334	113.511	235.429	109.072	42.269	220.831	568.47	264.988	78.334	134.486
Cluster_1	comp21258_c1								3.353	2.331	2.882	0.386	0	0.781	1.059	3.972	1.768	2.069	0	0
Cluster_1	comp25182_c4	jgi|Helro1|159934	1.67e-06	maker-SCF_091206-snap-gene-0.27-mRNA-1	3.46e-53				8.877	11.135	2.278	6.412	1.27	5.892	7.726	10.881	6.758	10.014	0	0
Cluster_1	comp25585_c1	jgi|Helro1|62664	3.44e-29	maker-SCF_091761-snap-gene-0.77-mRNA-1	4.76e-86	gi|2497595|sp|Q01636.1|LAMBV_CHICK	RecName: Full=Laminin subunit beta-1 variant; AltName: Full=Laminin beta-1-2 chain	1.14e-29	3.431	2.046	4.349	3.256	0	1.571	4.003	3.877	13.895	8.901	0.293	0
Cluster_1	comp21608_c0			maker-SCF_091222-snap-gene-0.26-mRNA-1	4.4e-22				0.355	0	0.828	0.68	0.847	0.786	0	19.283	160.945	45.259	19.501	0
Cluster_1	comp17418_c0			maker-SCF_086781-snap-gene-0.3-mRNA-1	1.04e-22				0.611	1.868	1.48	0.942	2.412	0.597	0.4	2.139	5.149	3.561	0	0
Cluster_1	comp3873_c0			genemark-SCF_090715-processed-gene-0.17-mRNA-1	2.71e-09				0.179	0.472	0	0	0	0	2.28	4.156	2.147	2.486	0	0
Cluster_1	comp5664_c0	jgi|Helro1|166018	4.54e-07	genemark-SCF_092691-processed-gene-0.1-mRNA-1	4.32e-35				2.113	1.988	5.234	0	0	2.057	2.164	0.448	7.584	1.824	0	0
Cluster_1	comp24521_c0								7.798	0.236	0	1.628	0	0.198	0.268	8.329	4.725	4.326	0	0.103
Cluster_1	comp16185_c0								1.077	2.871	2.588	3.17	1.793	3.031	3.749	2.228	5.346	6.671	0	0
Cluster_1	comp27778_c0								1.089	0.36	1.485	0	0	0.807	1.232	1.126	1.276	5.46	0	0.525
Cluster_1	comp25219_c1								2.177	2.999	3.182	1.197	0.865	1.412	1.095	3.098	3.646	3.596	0	0
Cluster_1	comp7977_c0								3.831	1.569	2.562	0.803	0	0.406	1.655	0.567	1.284	3.751	0	0
Cluster_1	comp23679_c1	jgi|Helro1|90889	1.47e-16	maker-SCF_091035-snap-gene-0.75-mRNA-1	8.76e-11	gi|27151681|sp|Q63632.1|S12A4_RAT	RecName: Full=Solute carrier family 12 member 4; AltName: Full=Electroneutral potassium-chloride cotransporter 1; AltName: Full=Erythroid K-Cl cotransporter 1; Short=rKCC1; AltName: Full=Furosemide-sensitive K-Cl cotransporter	5.79e-09	73.539	57.157	92.126	7.884	15.954	13.69	35.975	139.448	96.13	182.326	1.973	13.262
Cluster_1	comp18298_c0			maker-SCF_091515-snap-gene-0.74-mRNA-1	7.13e-13				2.048	1.357	6.173	0.305	0.73	0.234	0.937	4.906	2.637	6.496	0	0
Cluster_1	comp20466_c0			maker-SCF_090749-snap-gene-0.102-mRNA-1	0.012				0	0	0	0	0	0	0	0	2.977	21.94	0	0
Cluster_1	comp21808_c1			snap-masked-SCF_092755-processed-gene-0.1-mRNA-1	7.19e-38				3.505	2.441	3.888	2.544	0	1.234	0.979	13.039	8.912	4.473	0	0
Cluster_1	comp27171_c0			genemark-SCF_090490-processed-gene-0.10-mRNA-1	2.43e-10				2.583	2.197	0.648	0.102	0	0	1.678	2.149	2.785	2.304	0	0
Cluster_1	comp4630_c0			snap-masked-SCF_091419-processed-gene-0.7-mRNA-1	3.66e-26				2.627	1.863	5.721	0	0	1.47	2.861	5.101	5.866	15.184	0	0.434
Cluster_1	comp17357_c0								4.585	2.147	2.914	0	0.227	0.643	2.485	4.005	1.927	12.506	0	0.11
Cluster_1	comp26082_c1	jgi|Helro1|185792	1.72e-49	maker-SCF_091557-snap-gene-0.62-mRNA-1	1.03e-65	gi|52783566|sp|P63155.1|CRNL1_RAT	RecName: Full=Crooked neck-like protein 1; AltName: Full=Crooked neck homolog; AltName: Full=Crooked neck protein	9.85e-34	6.113	8.587	5.603	2.863	0	1.287	1.901	4.153	6.939	3.513	5.064	0.11
Cluster_1	comp26598_c0								0.772	1.917	1.361	0	0	0	0.594	1.35	4.099	4.269	1.122	0.223
Cluster_1	comp7285_c0			maker-SCF_209470-snap-gene-0.21-mRNA-1	0.007				95.502	14.571	132.812	59.682	8.292	44.649	37.428	242.556	385.431	118.254	11.584	34.324
Cluster_1	comp9700_c0								6.795	5.936	6.766	5.183	7.883	4.984	13.916	7.342	8.207	14.489	0.184	0.128
Cluster_1	comp28184_c0								2.966	0.916	2.328	0.111	0.235	0	0	5.99	1.802	2.043	0	0
Cluster_1	comp15788_c0	jgi|Helro1|98638	1.14e-56	genemark-SCF_092497-processed-gene-0.4-mRNA-1	2.19e-35	gi|75023742|sp|Q9NA73.2|T38B2_CAEEL	RecName: Full=Trimeric intracellular cation channel type 1B.2; Short=TRIC-1B.2; AltName: Full=TRIC-B2	8.27e-21	1.177	2.45	3.238	1.912	0	1.371	1.675	0.286	0.204	4.622	0	0
Cluster_1	comp15986_c0	jgi|Helro1|71773	1.59e-19	maker-SCF_000238-snap-gene-1.60-mRNA-1	5.7e-24	gi|113060|sp|P04755.1|ACH3_DROME	RecName: Full=Acetylcholine receptor subunit beta-like 1; AltName: Full=Nicotinic acetylcholine receptor beta 1; Flags: Precursor	1e-17	1.417	1.207	1.192	0.114	0	0	0	0.787	2.463	4.487	0	0.702
Cluster_1	comp13094_c0								0.405	2.951	2.383	0.681	0	1.381	0.785	3.778	6.774	2.244	0	0
Cluster_1	comp1759_c0	jgi|Helro1|159300	1.22e-05	maker-SCF_206609-snap-gene-0.15-mRNA-1	8.69e-54				3.254	1.887	4.073	0.801	0	2.312	1.262	3.784	9.47	5.864	0	0
Cluster_1	comp17713_c1								2.662	1.085	2.413	0.461	0.365	0.467	0.637	2.867	2.496	1.817	0	0
Cluster_1	comp26540_c0								5.939	8.547	12.548	1.843	0.852	3.038	6.375	8.761	8.735	5.904	0.341	0.118
Cluster_1	comp9183_c1								3.297	3.686	5.345	0.116	0	2.119	7.71	8.489	5.232	10.819	4.972	11.085
Cluster_1	comp13507_c0			maker-SCF_091073-snap-gene-0.15-mRNA-1	2.06e-27				16.531	2.643	15.617	0	0.123	0.996	0.647	16.913	4.012	22.82	6.555	0
Cluster_1	comp13697_c0								0.829	0.435	0.813	0	0	0.269	0.366	4.029	2.107	5.07	2.932	1.199
Cluster_1	comp13032_c1								21.894	18.814	22.902	3.181	4.459	13.386	14.992	20.909	16.953	32.088	17.36	0.965
Cluster_1	comp18613_c1								6.741	3.856	8.619	0	0	0.556	0	4.923	1.926	10.731	0	0.136
Cluster_1	comp23790_c1			maker-SCF_000147-snap-gene-1.45-mRNA-1	1.27e-46				1.888	3.341	3.719	0.712	3.863	0.723	1.149	1.141	2.134	3.105	0	0
Cluster_1	comp26137_c0			maker-SCF_089762-snap-gene-0.11-mRNA-1	3.84e-15				8.04	5.263	8.818	1.997	5.476	1.492	0.681	4.712	2.969	6.059	2.276	5.755
Cluster_1	comp21203_c0								4.216	4.333	7.561	0.511	0.661	2.889	4.525	5.612	6.449	18.262	8.071	8.57
Cluster_1	comp26487_c0								13.67	19.136	12.39	0.121	1.015	5.424	11.096	16.767	17.199	28.159	0	0.99
Cluster_1	comp21735_c0			genemark-SCF_091444-processed-gene-0.14-mRNA-1	7.32e-47				1263.04	549.114	1872.96	33.314	9.123	21.785	172.258	1855.22	689.124	704.013	0.361	3.761
Cluster_1	comp21395_c0			maker-SCF_089182-snap-gene-0.5-mRNA-1	1.68e-70				4.335	5.732	5.808	1.106	1.991	1.502	0.923	6.573	8.996	8.452	0.365	0
Cluster_1	comp22862_c0	jgi|Helro1|189807	7.07e-21	maker-SCF_092079-snap-gene-0.50-mRNA-1	7.81e-36	gi|116514|sp|P11442.3|CLH1_RAT	RecName: Full=Clathrin heavy chain 1	3.66e-28	6.311	6.931	8.244	0.866	4.138	0.757	1.72	2.875	3.111	7.104	5.265	5.424
Cluster_1	comp28311_c0	jgi|Helro1|184634	2.37e-05	snap-masked-SCF_083172-processed-gene-0.1-mRNA-1	1.19e-22				0.219	0.291	0.259	0	0	0	0	3.233	2.684	1.95	0	0
Cluster_1	comp17454_c0			snap-masked-SCF_120672-processed-gene-0.7-mRNA-1	1.04e-08				0	0.436	1.037	0.125	0.911	0	0	0.681	6.486	3.413	0	0
Cluster_1	comp23761_c0			genemark-SCF_091007-processed-gene-0.7-mRNA-1	1.88e-08				4.918	8.731	5.222	0	0	3.039	4.301	9.973	4.303	9.04	0	0
Cluster_1	comp18180_c0			snap-masked-SCF_089859-processed-gene-0.1-mRNA-1	2.24e-31				10.422	6.033	9.982	1.768	0.264	1.292	3.871	11.203	6.12	11.034	0	0
Cluster_1	comp25776_c3	jgi|Helro1|192181	3.44e-24	maker-SCF_089894-snap-gene-0.13-mRNA-1	3.9e-11	gi|160380710|sp|Q9VI75.3|PICAL_DROME	RecName: Full=Phosphatidylinositol-binding clathrin assembly protein LAP; AltName: Full=Like-AP180	4.42e-15	1.881	2.341	1.213	1.61	0.523	5.06	1.59	3.362	0.828	5.996	0	0
Cluster_1	comp5739_c0								14.599	7.605	12.239	0.64	0.534	3.151	4.644	9.423	14.237	15.69	0	4.429
Cluster_1	comp25847_c0			maker-SCF_092880-snap-gene-0.61-mRNA-1	3.98e-76				2.566	7.251	4.199	3.575	0.727	1.962	0.962	5.387	5.944	4.805	0	0
Cluster_1	comp21016_c0			maker-SCF_091465-snap-gene-0.53-mRNA-1	5.5e-67				2.275	1.51	3.772	2.599	0	0.267	1.453	6.361	3.025	2.197	0	0
Cluster_1	comp21524_c0	jgi|Helro1|109002	0.000562	maker-SCF_092327-snap-gene-0.7-mRNA-1	3.06e-33				1.602	3.817	2.982	0.917	0	1.615	2.012	3.764	1.191	1.361	0	0
Cluster_1	comp13156_c0								3.966	0.464	5.807	0	5.83	0.552	0.375	7.606	4.785	6.589	1.564	0.948
Cluster_1	comp10651_c0								1.789	3.489	7.433	0	0	0.404	0.506	4.211	1.204	3.143	0	1.649
Cluster_1	comp9710_c0			snap-masked-SCF_091754-processed-gene-0.18-mRNA-1	0.005				1.878	2.023	4.456	0	0	0.278	0.942	2.004	0.481	1.572	0	0
Cluster_1	comp16164_c0			genemark-SCF_088520-processed-gene-0.5-mRNA-1	2.72e-65				0	0	0	0.138	0	0	0.772	12.433	2.704	6.594	0	0
Cluster_1	comp16335_c0			maker-SCF_089910-snap-gene-0.25-mRNA-1	8.93e-18				2.155	0.952	0.852	0	0	0	1.545	1.67	4.917	6.594	0	2.784
Cluster_1	comp12985_c0								4.578	3.79	5.309	0.416	0.144	3.668	6.803	3.924	2.753	9.62	0	0.981
Cluster_1	comp12988_c0	jgi|Helro1|166349	1.11e-59	maker-SCF_091304-snap-gene-0.43-mRNA-1	1.84e-80	gi|14916570|sp|P97379.2|G3BP2_MOUSE	RecName: Full=Ras GTPase-activating protein-binding protein 2; Short=G3BP-2; AltName: Full=GAP SH3 domain-binding protein 2	6.54e-41	4.606	3.537	1.727	0.279	2.313	2.609	2.741	3.763	1.745	24.941	0	0
Cluster_1	comp1912_c0								13.334	5.626	14.971	0.419	5.059	1.45	1.371	6.397	5.735	7.41	6.718	1.693
Cluster_1	comp9418_c0			genemark-SCF_090204-processed-gene-0.0-mRNA-1	9.06e-17				0	2.407	2.612	0	0	0	0.671	3.257	0.284	14.546	0	0
Cluster_1	comp24561_c0								0	0.965	0.576	0	0	0	0	5.268	6.982	5.783	0	4.234
Cluster_1	comp24775_c1			genemark-SCF_080529-processed-gene-0.0-mRNA-1	1.57e-32	gi|81892208|sp|Q6P4U0.1|THS7B_MOUSE	RecName: Full=Thrombospondin type-1 domain-containing protein 7B; Flags: Precursor	0.046	2.639	1.938	0	0.251	0.564	0	0	3.569	2.961	1.583	0	0
Cluster_1	comp26245_c0								17.926	11.889	16.041	2.553	7.912	5.899	6.757	11.812	5.817	13.562	0	0
Cluster_1	comp10216_c0			snap-masked-SCF_187418-processed-gene-0.3-mRNA-1	2.03e-19				2.718	2.462	6.757	0	0	3.57	2.399	2.491	2.037	5.719	0.208	0
Cluster_1	comp5100_c0								2.239	0.66	9.471	2.445	0	4.203	4.832	1.736	10.265	2.043	0	0
Cluster_1	comp21684_c0	jgi|Helro1|63358	9.72e-31	maker-SCF_000301-snap-gene-3.73-mRNA-1	1.78e-65	gi|408360078|sp|P07903.2|ERCC1_MOUSE	RecName: Full=DNA excision repair protein ERCC-1	2.03e-28	0.249	0.829	1.811	0.575	0.891	0	0	1.35	5.785	1.672	0.209	1.016
Cluster_1	comp10386_c0								0.928	0.844	0	0.251	0.564	0	0	0.326	44.396	1.389	0	0
Cluster_1	comp27883_c0			genemark-SCF_090074-processed-gene-0.0-mRNA-1	1.54e-07				0.995	2.146	3.848	0	0.297	0.901	1.208	2.122	0	6.315	0	0
Cluster_1	comp8911_c0								3.483	3.632	2.368	0.432	0	2.702	3.624	5.787	2.823	11.144	0	0
Cluster_1	comp25_c0	jgi|Helro1|194875	3.52e-11	maker-SCF_000232-snap-gene-3.74-mRNA-1	4.85e-36				0	0	0	0	0	0	0.203	2.884	2.1	1.508	0	0
Cluster_1	comp14833_c0			maker-SCF_091849-snap-gene-0.81-mRNA-1	7.71e-23				0	0	3.277	0.435	0	0.606	0	2.717	10.344	3.925	0	0.584
Cluster_1	comp16562_c0								4.506	2.492	5.064	0	0	0.909	1.218	6.599	2.328	3.177	0	0.146
Cluster_1	comp2237_c0								6.259	4.817	9.532	1.16	0	0.606	6.291	6.793	4.914	14.951	0	0
Cluster_1	comp9820_c0								1.027	2.385	9.485	0.748	0.769	0.941	7.1	8.168	18.36	4.039	0	0.451
Cluster_1	comp26514_c0			maker-SCF_091555-snap-gene-0.50-mRNA-1	0.03				5.938	3.43	1.848	1.205	0	0.633	1.262	5.213	2.412	6.195	0	0
Cluster_1	comp26825_c0								1.817	0.863	2.483	0	0	0	0.847	2.624	5.395	2.727	0	0
Cluster_1	comp27051_c0								2.089	0.521	1.563	0	0.629	0.966	1.494	4.473	4.89	5.099	0	0
Cluster_1	comp9727_c0								4.975	2.007	7.609	3.53	6.044	1.361	1.293	20.651	8.185	10.456	0	0
Cluster_1	comp7067_c0								0.522	0.174	0.313	0.153	0.629	1.61	0.213	1.83	2.717	2.746	0	0
Cluster_1	comp2654_c0			maker-SCF_090599-snap-gene-0.10-mRNA-1	0.028				0.529	2.817	1.583	0.465	0	0.328	0	3.091	3.031	1.988	0	0
Cluster_1	comp34184_c0	jgi|Helro1|63155	0.021	snap-masked-SCF_089789-processed-gene-0.2-mRNA-1	1.28e-05				1.342	1.069	1.284	0	0	0	0.438	2.297	2.515	4.429	0	0
Cluster_1	comp4001_c0								12.078	18.715	57.145	14.16	8.738	9.346	32.644	44.062	27.103	26.371	1.363	1.105
Cluster_1	comp17175_c0								2.147	1.604	4.816	0.472	2.427	0	0	1.462	3.912	1.007	0	0
Cluster_1	comp12957_c0			maker-SCF_091233-snap-gene-0.50-mRNA-1	4.16e-39				8.916	12.999	6.503	3.962	0	4.294	3.31	6.258	6.459	11.314	0	0
Cluster_1	comp25359_c0			maker-SCF_000221-snap-gene-0.102-mRNA-1	1.11e-07				4.352	4.157	7.495	1.597	3.448	1.02	2.224	8.876	7.656	9.989	0.23	10.25
Cluster_1	comp15078_c0			maker-SCF_199410-snap-gene-0.4-mRNA-1	2.04e-19				6.851	5.752	5.827	1.597	1.489	1.038	2.291	12.885	8.033	5.116	0	0.484
Cluster_1	comp25014_c1	jgi|Helro1|155611	2.88e-40	maker-SCF_091886-snap-gene-0.61-mRNA-1	3.32e-68	gi|113349|sp|P22892.3|AP1G1_MOUSE	RecName: Full=AP-1 complex subunit gamma-1; AltName: Full=Adaptor protein complex AP-1 subunit gamma-1; AltName: Full=Adaptor-related protein complex 1 subunit gamma-1; AltName: Full=Clathrin assembly protein complex 1 gamma-1 large chain; AltName: Full=Gamma-adaptin; AltName: Full=Gamma1-adaptin; AltName: Full=Golgi adaptor HA1/AP1 adaptin subunit gamma-1	2.08e-20	5.201	9.645	5.905	1.769	6.286	1.03	2.018	6.808	4.285	18.477	0	7.421
Cluster_1	comp7061_c0								11.223	4.186	22.965	2.412	0	11.668	13.677	8.935	28.566	16.835	0.232	0
Cluster_1	comp27293_c0								1.389	1.292	3.328	0.327	0	0	0.682	4.094	3.77	7.701	0	0
Cluster_1	comp7184_c0	jgi|Helro1|175100	0.012	snap-masked-SCF_092836-processed-gene-0.75-mRNA-1	4.08e-09				0.28	0.557	1.006	0	0.508	0.353	0	1.519	3.796	3.141	0	0
Cluster_1	comp8032_c0								1.971	0.561	4.388	0	0	0	0	0	1.765	2.529	1.907	0
Cluster_1	comp16939_c0	jgi|Helro1|92960	0.013						4.279	5.686	14.685	0.168	0	0	3.273	10.392	14.025	10.689	0	4.891
Cluster_1	comp12414_c0								2.587	1.527	0.344	0.339	0	2.566	1.885	4.01	0.902	7.533	0	0
Cluster_1	comp15810_c0			maker-SCF_089791-snap-gene-0.8-mRNA-1	4.71e-46				2.493	5.404	0.725	0.693	0.384	2.881	3.594	0.482	0.615	3.47	0	0
Cluster_1	comp13990_c0								5.965	0	9.195	2.668	8.264	0.976	1.216	1.926	1.387	67.665	0	0
Cluster_1	comp25788_c1	jgi|Helro1|194356	1.72e-39	maker-SCF_000232-snap-gene-2.58-mRNA-1	2.04e-66	gi|44888998|sp|P29993.3|ITPR_DROME	RecName: Full=Inositol 1,4,5-trisphosphate receptor; AltName: Full=InsP3 receptor; Short=IP3R; Short=InsP3R	5.62e-33	5.465	5.153	5.157	2.375	0.469	2.972	6.598	5.569	19.854	9.895	0	0
Cluster_1	comp15343_c0								0	0	0	0	0	0	0	0	1.858	16.181	0	0
Cluster_1	comp21224_c1	jgi|Helro1|191688	0.004	maker-SCF_000229-snap-gene-0.61-mRNA-1	2.5e-45				2.314	2.882	2.424	0.171	0.351	0	0.237	2.241	1.213	1.301	0	0
Cluster_1	comp14081_c0			genemark-SCF_089796-processed-gene-0.1-mRNA-1	1.32e-34				1.562	0.398	0.702	0	0.357	0	0	5.975	10.144	0.681	0	0
Cluster_1	comp42553_c0	jgi|Helro1|160581	0.039						2.346	0.195	7.02	1.732	0.535	0	0	1.133	0	0	0	0
Cluster_1	comp35097_c0								0	0	2.119	0	0	0	0.242	4.337	2.167	1.55	0	0
Cluster_1	comp21868_c0								2.974	2.762	4.269	0.704	0	6.162	7.808	8.954	28.409	6.238	11.35	8.647
Cluster_1	comp30801_c0			genemark-SCF_092494-processed-gene-0.7-mRNA-1	4.1e-09				0	0.987	1.423	0	0	0	0	0.689	6.244	1.337	0	0
Cluster_1	comp9484_c0								2.676	2.565	1.779	2.287	0.544	0.385	0.976	2.755	1.873	3.342	0	0
Cluster_1	comp23650_c2	jgi|Helro1|173437	3.72e-13	maker-SCF_092585-snap-gene-0.18-mRNA-1	5.73e-44				2.379	1.381	4.625	0	0	0.77	0.976	2.755	1.249	0.891	0	0.882
Cluster_1	comp16051_c0								1.228	0.847	3.06	0	0	0.436	1.85	3.318	0.977	3.575	0	0.553
Cluster_1	comp3206_c0			maker-SCF_092458-snap-gene-0.66-mRNA-1	1.75e-32				0	0	0	0	0	0	0	3.256	0.633	8.146	0	0
Cluster_1	comp24527_c3			snap-masked-SCF_000293-processed-gene-2.68-mRNA-1	7.39e-17				0	0.6	0	0	0	0	0.495	3.024	3.799	1.358	0	0
Cluster_1	comp25011_c2			maker-SCF_091887-snap-gene-0.106-mRNA-1	1.6e-51				4.218	3.201	1.804	0.714	0.921	1.964	3.963	1.861	3.483	3.394	0	0
Cluster_1	comp21718_c0								2.427	1.611	12.718	3.415	0.186	1.983	6.489	2.809	7.021	5.698	0	0
Cluster_1	comp17095_c1	jgi|Helro1|175287	0.000467	maker-SCF_092101-snap-gene-2.22-mRNA-2	7.71e-52	gi|62512139|sp|O75197.2|LRP5_HUMAN	RecName: Full=Low-density lipoprotein receptor-related protein 5; Short=LRP-5; Flags: Precursor	0.00062	0.607	0.604	2.18	0.539	0	4.362	0	0.936	2.872	13.219	0	0
Cluster_1	comp24588_c1			maker-SCF_000256-snap-gene-0.49-mRNA-1	1.04e-41				39.082	54.547	35.872	7.782	4.304	16.812	39.461	44.563	51.755	48.172	43.492	18.377
Cluster_1	comp26590_c0	jgi|Helro1|168268	8.5e-28	maker-SCF_092550-snap-gene-0.87-mRNA-1	3.48e-29	gi|519882028|sp|C6JUN9.1|LEC1_MICCO	RecName: Full=C-type lectin; Short=CTL; Flags: Precursor	0.05	0.611	1.419	2.928	0.181	0	1.201	0.754	4.008	2.25	3.212	0	0
Cluster_1	comp3963_c0								6.717	5.678	10.249	1.267	3.742	0.801	2.262	5.895	4.179	6.882	1.553	1.456
Cluster_1	comp18541_c0					gi|81999952|sp|Q5UPQ7.1|YR771_MIMIV	RecName: Full=Putative resolvase R771	3.95e-10	0	0	0	0	0	0	0	0	9.616	29.831	0	0
Cluster_1	comp15369_c0	jgi|Helro1|190271	0.005	maker-SCF_088904-snap-gene-0.2-mRNA-1	9.43e-36	gi|130551|sp|P16423.1|POLR_DROME	RecName: Full=Retrovirus-related Pol polyprotein from type-2 retrotransposable element R2DM; AltName: Full=Retrovirus-related Pol polyprotein from type II retrotransposable element R2DM; Includes: RecName: Full=Protease; Includes: RecName: Full=Reverse transcriptase; Includes: RecName: Full=Endonuclease	0.012	2.617	1.028	1.115	0.239	0.19	1.631	0.319	6.784	2.609	3.484	0	0
Cluster_1	comp5764_c0			snap-masked-SCF_091557-processed-gene-0.41-mRNA-1	0.021				4.078	4.586	13.179	0.373	0.774	0.415	1.807	7.037	5.619	4.713	4.535	3.935
Cluster_1	comp12888_c0								9.487	2.492	8.044	0.88	4.935	4.597	4.027	9.193	7.483	10.924	0	0
Cluster_1	comp26806_c0								0.941	1.459	0.753	0	0	0.831	0.516	6.309	9.256	4.478	0	0
Cluster_1	comp19699_c1	jgi|Helro1|163999	1.54e-08	snap-masked-SCF_089964-processed-gene-0.6-mRNA-1	7.94e-41				4.761	2.952	3.436	0	0.197	0	1.827	3.442	1.675	4.296	0	0.566
Cluster_1	comp9366_c0			maker-SCF_092464-snap-gene-1.68-mRNA-1	9.4e-06				1.387	1.056	1.53	0.946	0	0	1.448	2.215	5.867	1.672	0	0
Cluster_1	comp20368_c0			genemark-SCF_092365-processed-gene-0.38-mRNA-1	1.09e-11				1.383	1.841	8.401	0.975	0	0	0.265	1.458	1.775	3.268	0	0
Cluster_1	comp12686_c0			snap-masked-SCF_090486-processed-gene-0.5-mRNA-1	8.64e-19				18.984	11.342	10.196	1.153	0	6.906	11.67	17.727	19.854	15.204	0	2.901
Cluster_1	comp22444_c2								14.832	21.856	23.749	3.113	20.162	9.862	9.529	7.493	9.479	10.61	0	0.215
Cluster_1	comp11087_c0			maker-SCF_000036-snap-gene-0.22-mRNA-1	1.49e-46				14.181	17.119	10.461	1.921	0.4	4.748	8.474	10.486	16.345	15.514	3.015	0.967
Cluster_1	comp18315_c1								4.539	2.801	6.235	0.966	0	3.051	5.875	10.321	5.493	10.264	0	0
Cluster_1	comp7074_c0	jgi|Helro1|182698	0.032						0	0	0	0	0	0	0	0	2.403	16.862	0	0
Cluster_1	comp28566_c0								0	0	0	1.546	0	0	0.534	1.51	6.179	1.222	0	0
Cluster_1	comp21233_c0	jgi|Helro1|191322	2.73e-22	maker-SCF_092912-snap-gene-3.63-mRNA-1	8.15e-61				8.825	9.775	5.487	4.089	0.407	9.248	9.659	9.367	13.158	9.602	0	0
Cluster_1	comp16295_c0	jgi|Helro1|183461	8.07e-16	maker-SCF_090387-snap-gene-0.14-mRNA-1	3.64e-60				1.307	0.869	0.784	0	0	0	0	5.316	0.346	3.201	0	0
Cluster_1	comp26471_c0								86.265	69.568	130.758	27.233	15.374	9.338	40.222	113.393	76.438	73.915	6.441	1.583
Cluster_1	comp3310_c0	jgi|Helro1|109284	0.031	maker-SCF_090688-snap-gene-0.29-mRNA-1	0.004				12.28	6.606	17.493	5.525	9.1	9.878	10.029	17.689	7.034	10.244	0	0.599
Cluster_1	comp31466_c0								4.007	4.212	3.204	0	0	0.908	1.909	3.098	2.127	2.013	0.852	0
Cluster_1	comp23789_c1								0.668	1.995	1.201	0	1.042	0	2.728	8.004	0.709	6.795	0	0
Cluster_1	comp26583_c0			maker-SCF_208890-snap-gene-0.2-mRNA-1	4.85e-37				2.353	2.676	5.242	1.599	1.051	0.458	0	9.891	12.859	4.818	0	0.202
Cluster_1	comp25767_c3	jgi|Helro1|115562	4.13e-23	maker-SCF_202509-snap-gene-0.24-mRNA-1	3.72e-60	gi|296453010|sp|Q7Z3V4.3|UBE3B_HUMAN	RecName: Full=Ubiquitin-protein ligase E3B; AltName: Full=HECT-type ubiquitin transferase E3B	1.97e-09	7.059	5.575	3.629	3.798	2.311	4.584	2.196	5.987	3.929	6.086	0	0
Cluster_1	comp4693_c0								4.737	2.469	20.314	7.839	0.847	0.463	3.597	1.049	7.557	9.19	0.288	0.204
Cluster_1	comp4239_c0								1.015	1.347	3.25	0	0	0	1.107	8.391	3.958	6.126	0	0.816
Cluster_1	comp27995_c0								2.03	1.571	2.438	1.005	1.907	0.925	3.043	4.72	0	3.829	0	0
Cluster_1	comp18389_c0			snap-masked-SCF_090699-processed-gene-0.2-mRNA-1	5.97e-13				2.385	3.846	0	0	0.855	0.934	1.489	7.621	3.632	5.659	0	0
Cluster_1	comp23515_c2	jgi|Helro1|162049	7.23e-18	snap-masked-SCF_087312-processed-gene-0.2-mRNA-1	2.08e-10	gi|341942092|sp|Q9R0N9.2|SYT9_MOUSE	RecName: Full=Synaptotagmin-9; AltName: Full=Synaptotagmin IX; Short=SytIX; AltName: Full=Synaptotagmin V	3.1e-18	2.726	1.031	0.819	1.823	0	0.467	1.665	2.113	3.995	2.829	0	0
Cluster_1	comp25802_c3								11.245	14.912	6.554	1.215	1.497	2.803	7.771	11.62	7.628	10.031	0	0
Cluster_1	comp10881_c0	jgi|Helro1|177442	1.78e-11	snap-masked-SCF_092755-processed-gene-0.2-mRNA-1	2.12e-21				2.385	0.452	2.048	0.203	0	0	0	6.074	1.453	8.488	0	0
Cluster_1	comp14788_c0								1.39	2.071	5.43	2.943	0	1.416	1.75	3.521	3.35	2.097	0	0
Cluster_1	comp11219_c0	jgi|Helro1|175648	1.5e-07	maker-SCF_185437-snap-gene-0.3-mRNA-1	4.54e-11	gi|81864159|sp|Q6SJE0.2|GFRAL_MOUSE	RecName: Full=GDNF family receptor alpha-like; Flags: Precursor	0.034	7.207	13.202	19.809	10.2	7.116	3.775	4.189	12.229	5.123	7.766	0	0.207
Cluster_1	comp23753_c0	jgi|Helro1|191091	3.91e-22	maker-SCF_085701-snap-gene-0.3-mRNA-1	1.46e-41	gi|189037078|sp|A6QLU3.1|GAB1_BOVIN	RecName: Full=GRB2-associated-binding protein 1; AltName: Full=GRB2-associated binder 1; AltName: Full=Growth factor receptor bound protein 2-associated protein 1	0.000524	1.716	1.593	7.016	0.816	0	0.472	3.072	6.381	4.025	3.883	0	0
Cluster_1	comp23214_c0								4.118	4.552	2.476	2.448	3.067	1.888	0.692	10.368	12.584	5.21	0	0.414
Cluster_1	comp4095_c0								37.41	30.274	68.092	2.448	4.96	2.36	11.73	85.605	39.521	57.725	0.292	7.046
Cluster_1	comp30148_c0			snap-masked-SCF_000104-processed-gene-0.30-mRNA-1	1.79e-19				1.716	1.138	6.603	0.408	3.019	1.888	2.234	2.659	2.196	2.847	0	0
Cluster_1	comp21221_c0	jgi|Helro1|85683	0.003	snap-masked-SCF_197704-processed-gene-0.6-mRNA-1	0.014				14.174	21.549	31.601	2.055	2.61	8.095	9.286	20.346	12.529	20.605	0.882	0.209
Cluster_1	comp25869_c1			snap-masked-SCF_103714-processed-gene-0.8-mRNA-1	1.04e-46	gi|254763335|sp|Q8CBY1.2|SMAG1_MOUSE	RecName: Full=Protein Smaug homolog 1; Short=Smaug 1; Short=mSmaug 1; AltName: Full=Sterile alpha motif domain-containing protein 4A	0.046	3.156	1.861	4.208	0.209	0.221	1.456	3.137	2.712	10.857	6.337	0	1.06
Cluster_1	comp25719_c0	jgi|Helro1|77859	5.31e-51	maker-SCF_092084-snap-gene-0.76-mRNA-2	1.62e-58	gi|1375381534|sp|O95248.4|MTMR5_HUMAN	RecName: Full=Myotubularin-related protein 5; AltName: Full=SET-binding factor 1; Short=Sbf1	2e-21	1.403	4.885	2.525	1.46	0	1.456	1.141	4.068	4.867	5.809	0	0
Cluster_1	comp32188_c0			maker-SCF_091168-snap-gene-1.54-mRNA-1	9.5e-06				0	1.404	0.848	0	0	0.98	0	1.365	4.524	1.86	0	0
Cluster_1	comp13262_c0			snap-masked-SCF_075389-processed-gene-0.1-mRNA-1	2.41e-37				1.059	1.17	7.632	2.307	0	0.49	0.573	6.006	6.409	3.72	0	1.068
Cluster_1	comp27529_c0								1.789	1.9	3.446	0.425	0	0.998	0.871	0.553	1.146	1.89	0	0
Cluster_1	comp25893_c1								0.716	4.038	6.03	0	0	1.996	0.871	2.214	2.674	4.59	0	0.434
Cluster_1	comp21341_c0			maker-SCF_088405-snap-gene-0.15-mRNA-1	4.6e-16				12.164	18.289	16.798	5.736	0.682	9.483	10.736	21.032	12.989	21.058	0.305	1.303
Cluster_1	comp26431_c0								23.971	15.676	24.552	1.062	0.91	4.991	15.379	23.246	12.225	37.527	0	0.217
Cluster_1	comp19868_c0								2.235	3.8	13.208	0	10.637	0	0.732	5.182	21.366	8.735	4.636	0
Cluster_1	comp13959_c0								0	0	0	0	0	0	0	0	2.711	25.223	0	0
Cluster_1	comp8105_c0								1.814	1.203	1.751	0.43	0	0	0.879	7.571	4.648	0.548	0	0
Cluster_1	comp13408_c0								14.98	13.905	8.985	0.217	11.264	2.496	5.488	3.084	8.855	8.28	0	0
Cluster_1	comp30472_c0								1.829	1.938	0	0	0.701	0	0	1.976	5.06	1.657	0	0
Cluster_1	comp10795_c0			maker-SCF_091499-snap-gene-0.68-mRNA-1	6.23e-23				0	0	0	0	0	0	0.296	5.679	2.356	3.897	0	0.224
Cluster_1	comp4511_c0			maker-SCF_091377-snap-gene-0.22-mRNA-1	3.75e-11				7.004	1.708	2.218	0	0	0	0	19.591	15.706	6.681	0	0
Cluster_1	comp14779_c0			maker-SCF_092308-snap-gene-2.56-mRNA-1	0.028				0	0	0	0	0	0	0	0	1.178	13.64	0	0
Cluster_1	comp28755_c0			maker-SCF_089169-snap-gene-0.22-mRNA-1	1.64e-17				0	0.244	0	0	0	0	0	7.382	4.319	6.681	0	0.224
Cluster_1	comp23044_c0	jgi|Helro1|138586	6.43e-29	genemark-SCF_091134-processed-gene-0.1-mRNA-1	4.14e-54	gi|48429221|sp|P28167.2|ZFH2_DROME	RecName: Full=Zinc finger protein 2; AltName: Full=Zinc finger homeodomain protein 2	5.05e-30	5.944	3.936	6.264	2.641	0.714	0.524	1.193	11.998	9.49	7.57	5.047	1.355
Cluster_1	comp32518_c0								0	0	0	0	0	0	0	0	4.349	8.411	0	0
Cluster_1	comp11031_c0			snap-masked-SCF_092833-processed-gene-0.24-mRNA-1	1.01e-30	gi|122098434|sp|Q2HJN8.1|EF1A2_OSCTI	RecName: Full=Elongation factor 1-alpha 2; Short=EF-1-alpha-2	0.037	1.166	1.489	0	1.162	0	0	1.885	2.853	3.729	2.147	0	0
Cluster_1	comp2980_c0								2.418	2.825	3.483	0	0	1.059	2.397	5.67	0	1.898	0	3.188
Cluster_1	comp36045_c0			snap-masked-SCF_093560-processed-gene-0.2-mRNA-1	1.7e-11				0.376	0	0.453	0	0	0	0	0.289	3.216	5.411	0	0
Cluster_1	comp24118_c0								4.169	4.773	2.742	1.121	1.466	0.539	1.82	9.904	2.837	2.583	0	0
Cluster_1	comp26446_c0								200.112	211.259	228.016	43.039	19.792	80.9	173.163	230.998	133.338	294.151	61.913	56.247
Cluster_1	comp29885_c0								0	0	0.457	0	0	0	0	1.165	6.485	2.009	0	0.231
Cluster_1	comp2277_c0	jgi|Helro1|72567	1.49e-05	snap-masked-SCF_195702-processed-gene-0.1-mRNA-1	7.98e-16	gi|544584788|sp|Q11116.2|YX0A_CAEEL	RecName: Full=Uncharacterized protein C03B1.10	0.035	0	0.251	3.199	0	0	0	0.303	4.661	2.837	4.879	0	1.852
Cluster_1	comp22468_c2								4.581	10.878	26.201	1.355	1.725	2.725	3.357	9.092	6.135	10.415	1.626	0.467
Cluster_1	comp12049_c0								1.154	2.548	1.856	4.546	1.242	0	3.076	6.792	7.841	3.208	0	0
Cluster_1	comp16007_c0								6.206	2.055	3.272	0.457	0.251	0.556	0.309	5.948	5.402	4.12	0	3.081
Cluster_1	comp21653_c0								13.764	14.573	18.995	6.019	0.765	3.403	2.181	6.326	4.625	22.081	0	2.409
Cluster_1	comp37066_c0								0	0.525	0	0.467	0	0	0	1.213	2.96	3.312	0	0
Cluster_1	comp440_c0			maker-SCF_000250-snap-gene-0.52-mRNA-1	0.00044				0	0.264	0	0.47	0	0	0	1.221	9.785	0.304	0	0
Cluster_1	comp12898_c0								10.393	9.232	8.212	1.879	0.779	1.736	7.567	8.854	16.167	15.482	0	2.203
Cluster_1	comp21491_c0			genemark-SCF_180065-processed-gene-0.1-mRNA-1	1.22e-35				1.886	4.089	1.679	1.989	4.25	1.416	3.333	1.176	5.16	0.331	0	0
Cluster_1	comp13549_c0			maker-SCF_208859-snap-gene-0.18-mRNA-1	0.005				4.836	5.308	2.916	0.237	0	5.262	0	3.689	7.282	0.917	0	0
Cluster_1	comp3155_c0								1.612	2.123	2.43	0	0	0.585	0.953	2.152	0.428	7.027	0	0
Cluster_1	comp36381_c0								3.224	0.531	0	0	0	0	0	1.844	1.713	4.277	0	0
Cluster_1	comp13518_c0								1.626	0.268	3.429	0.477	0.424	2.362	0.638	6.188	7.788	4.317	3.923	0
Cluster_1	comp21945_c1								7.722	2.408	3.429	0.955	0	2.953	4.787	5.569	5.19	4.933	0	0
Cluster_1	comp13155_c0								3.276	3.232	5.428	0.72	0.267	0	0.964	2.181	7.859	7.446	0	0
Cluster_1	comp3109_c0			genemark-SCF_063385-processed-gene-0.0-mRNA-1	0.01				0.41	0.539	0.987	0	0	0	0	0.312	3.929	3.102	0	0
Cluster_1	comp27808_c0								1.638	5.118	0	0.24	0	1.193	1.285	5.609	5.676	9.928	0	0
Cluster_1	comp24984_c0								73.952	74.612	77.059	17.644	12.104	21.075	26.535	79.766	53.652	78.505	14.388	16.148
Cluster_1	comp3497_c0			snap-masked-SCF_187417-processed-gene-0.3-mRNA-1	7.78e-07				4.131	1.899	5.966	0.242	0	3.613	1.618	3.14	2.639	3.753	0	0
Cluster_1	comp24918_c1			maker-SCF_092449-snap-gene-0.31-mRNA-1	3.73e-22				6.313	4.612	8.949	0	0	1.806	0	8.879	20.027	19.437	11.932	0.272
Cluster_1	comp15787_c0			genemark-SCF_199377-processed-gene-0.1-mRNA-1	2.83e-29				0.413	0.271	0.497	0.242	0.538	0.602	0.324	3.14	2.639	2.189	0	0
Cluster_1	comp30886_c0					gi|510120774|sp|Q8E9P3.2|MURE_SHEON	RecName: Full=UDP-N-acetylmuramyl-tripeptide synthetase; AltName: Full=UDP-MurNAc-tripeptide synthetase	7.69e-23	0	0	0	0	0	0	0	0	4.398	6.255	0	0
Cluster_1	comp23502_c0								4.997	5.192	7.513	1.462	8.42	0.608	6.829	3.483	4.88	2.833	0	0
Cluster_1	comp34223_c0								0	0.546	2.003	0.244	0.543	0.608	0.976	0.317	11.091	3.148	0	0
Cluster_1	comp10282_c0								0.42	0.275	0	0	0	0	0	0.957	4.88	2.524	0	0
Cluster_1	comp33337_c0								0	0	0.501	0	0	0.608	0.976	2.216	4.88	0.944	0	0
Cluster_1	comp25000_c0			snap-masked-SCF_092456-processed-gene-0.20-mRNA-1	1.15e-55				2.518	4.131	3.029	0.492	0	0.613	1.308	3.509	5.813	3.487	0	0
Cluster_1	comp11175_c0	jgi|Helro1|78428	1.19e-10	maker-SCF_092742-snap-gene-0.37-mRNA-1	1.49e-27	gi|18202734|sp|Q9BQR3.1|PRS27_HUMAN	RecName: Full=Serine protease 27; AltName: Full=Marapsin; AltName: Full=Pancreasin; Flags: Precursor	7.53e-10	0.562	0	0	0	0	0	0	1.893	6.004	1.249	0	0
Cluster_1	comp3548_c0								0	0.826	0	0	0	0	0	6.062	8.496	6.657	0	0
Cluster_1	comp7771_c0								0	0.832	2.032	0	0	0	0	3.539	2.255	1.278	0	0
Cluster_1	comp26546_c0								12.692	6.657	18.797	1.982	2.768	8.054	9.207	13.832	13.978	16.298	13.259	25.258
Cluster_1	comp28223_c0			snap-masked-SCF_090947-processed-gene-0.3-mRNA-1	2.94e-14				1.269	1.664	0	0.248	0.277	0	1.973	2.252	4.509	2.237	0	0
Cluster_1	comp11847_c0			genemark-SCF_091862-processed-gene-0.1-mRNA-1	3.63e-06				1.269	0	1.524	0	0	0.62	0.658	3.217	1.804	3.196	1.433	0.515
Cluster_1	comp5984_c0								0	0	0	0.496	0	0	0.329	1.93	0.902	5.752	0	0
Cluster_1	comp12323_c0			snap-masked-SCF_095257-processed-gene-0.8-mRNA-1	0.037				5.923	8.321	6.096	4.956	4.983	3.098	1.315	3.217	8.567	4.474	0	0
Cluster_1	comp26561_c0			genemark-SCF_091495-processed-gene-0.0-mRNA-1	6.85e-41				0.846	6.657	5.08	0	0	0.62	0.329	13.189	10.822	10.546	1.075	2.32
Cluster_1	comp22446_c1	jgi|Helro1|113955	1.75e-09	genemark-SCF_091396-processed-gene-0.8-mRNA-1	1.18e-14				2.133	3.637	2.058	0.498	1.127	0.626	0.663	4.54	4.547	5.802	1.455	0.786
Cluster_1	comp13442_c0								18.775	7.268	16.349	0.498	0	0.626	10.901	24.32	20.462	17.693	0	0
Cluster_1	comp9220_c0								4.731	2.252	0	3.513	0	1.894	0.331	15.018	2.751	17.456	0	0
Cluster_1	comp31008_c0					gi|84029451|sp|P0AFL8.2|PPX_ECO57	RecName: Full=Exopolyphosphatase; Short=ExopolyPase	0.000144	0	0	0	0	0	0	0	0	1.393	8.549	0	0
Cluster_1	comp12838_c0			snap-masked-SCF_090274-processed-gene-0.2-mRNA-1	7.98e-06				0.874	4.569	2.09	2.285	1.434	0	0	2.651	0.929	5.589	0	0
Cluster_1	comp3328_c0	jgi|Helro1|175028	0.004	maker-SCF_092083-snap-gene-0.117-mRNA-1	2.89e-47				2.185	4.569	2.612	0	0	0.643	0	3.977	12.071	2.63	0	0
Cluster_1	comp23497_c2	jgi|Helro1|87690	1.03e-07	genemark-SCF_201664-processed-gene-0.1-mRNA-1	2.56e-06				0	1.713	3.134	0	0	0	2.684	6.874	0.464	3.025	0	0
Cluster_1	comp16241_c1	jgi|Helro1|171341	9e-15	maker-SCF_000268-snap-gene-0.67-mRNA-1	1.59e-20				7.866	8.566	4.702	1.778	0.287	3.861	3.691	6.297	7.429	9.535	0	0
Cluster_1	comp18046_c0								8.367	7.469	15.245	4.347	6.37	5.196	7.063	12.688	4.691	9.282	0	0
Cluster_1	comp27169_c0								1.761	4.022	5.782	0	0	0	1.345	6.344	3.284	0.663	0	0
Cluster_1	comp18315_c0								5.767	6.949	5.835	1.546	1.17	0.657	1.687	3.359	4.727	3.001	2.615	0
Cluster_1	comp29258_c0			snap-masked-SCF_000192-processed-gene-0.4-mRNA-1	5.62e-07	gi|166214674|sp|A1WWE0.1|DNAA_HALHL	RecName: Full=Chromosomal replication initiator protein DnaA	5.02e-24	0	0	0	0	0	0	0	0	3.342	10.421	0	0
Cluster_1	comp4290_c0								1.788	0.875	5.876	1.298	1.181	0.664	1.355	2.712	0.955	2.017	0	0
Cluster_1	comp10362_c0								6.259	8.749	2.671	1.298	0	5.316	6.435	7.118	2.387	5.379	0	0
Cluster_1	comp12247_c0								0.907	0.591	1.628	0.264	0	0	0	4.803	2.422	3.747	0	0
Cluster_1	comp34763_c0								0.9	0	0	2.352	0	0	0	2.731	5.774	0.339	0	0.822
Cluster_1	comp30025_c0			snap-masked-SCF_091498-processed-gene-0.65-mRNA-1	0.011				1.361	0.887	5.968	0	0	0.678	1.029	2.407	1.937	3.071	0	0
Cluster_1	comp9370_c0			maker-SCF_091190-snap-gene-0.7-mRNA-1	0.002				9.526	7.093	9.766	0.264	0	1.356	0.686	20.632	22.279	35.825	10.691	0
Cluster_1	comp31843_c0			snap-masked-SCF_079785-processed-gene-0.1-mRNA-1	7.8e-07				0	0.591	1.085	0	0	0	0.343	6.19	2.906	0.682	0	0.829
Cluster_1	comp4902_c0								0.457	1.786	4.368	1.855	0	0.684	3.797	2.776	2.931	6.882	0	0
Cluster_1	comp4159_c0								6.852	4.464	4.368	0.53	0	2.738	0.69	4.163	10.257	13.765	0	0.279
Cluster_1	comp32243_c0								0.922	0.9	2.192	0	0	0.691	1.037	2.098	4.431	2.084	0	1.403
Cluster_1	comp26541_c0			snap-masked-SCF_000272-processed-gene-0.72-mRNA-1	3.02e-16				7.834	8.398	11.507	0	1.227	7.599	4.496	19.93	13.294	15.283	0.775	5.894
Cluster_1	comp4594_c0			maker-SCF_089610-snap-gene-0.7-mRNA-1	9.83e-40				2.318	6.553	6.425	1.979	10.768	1.534	1.041	6.558	4.08	14.946	0	1.696
Cluster_1	comp13025_c0								6.953	4.234	6.631	1.882	5.575	1.395	3.469	5.642	10.439	5.952	0	0
Cluster_1	comp25200_c4			snap-masked-SCF_091669-processed-gene-0.6-mRNA-1	0.006				18.234	17.358	20.012	1.35	5.001	3.508	6.98	35.515	14.538	28.944	0	1.14
Cluster_1	comp18847_c0								0	0	0	0	0	0	0	0	11.79	101.452	0	0
Cluster_1	comp18259_c0								24.36	19.581	24.866	1.371	2.251	12.238	14.14	31.528	74.204	66.427	53.525	10.134
Cluster_1	comp27891_c0			genemark-SCF_097692-processed-gene-0.3-mRNA-1	0.003				0	0.309	0	0	0	0	0	0.723	1.532	5.02	0	0
Cluster_1	comp5660_c0								0	0.309	1.127	0	0.637	0	0	2.168	4.595	7.171	0	2.312
Cluster_1	comp35504_c0	jgi|Helro1|186271	2.62e-19	genemark-SCF_091247-processed-gene-0.14-mRNA-1	1.95e-21	gi|54037029|sp|P64031.1|EFTU_STRR6	RecName: Full=Elongation factor Tu; Short=EF-Tu	2.6e-42	0	0	0	0	0	0	0	1.445	8.679	0	0	0
Cluster_1	comp10797_c0			snap-masked-SCF_187417-processed-gene-0.3-mRNA-1	5.37e-05	gi|119089|sp|P03239.1|E434_ADE02	RecName: Full=Early 4 ORF6 protein; Short=E4-ORF6; AltName: Full=Early 4 34 kDa protein; Short=E4-34k	0.017	4.32	3.741	3.405	0	0	2.879	7.81	5.458	4.118	9.401	0	0
Cluster_1	comp6354_c0								1.44	0.624	0.568	0.548	0	0	1.065	0.364	8.75	2.893	0	0
Cluster_1	comp25115_c3								1.92	1.871	4.54	0	2.572	0	0	1.092	1.029	1.446	0	0.292
Cluster_1	comp28458_c0					gi|363548429|sp|P21823.2|MCPD_ENTAK	RecName: Full=Methyl-accepting chemotaxis aspartate transducer	3.55e-15	0	0	0	0	0	0	0	0	3.603	9.401	0	0
Cluster_1	comp4495_c0			snap-masked-SCF_090446-processed-gene-0.7-mRNA-1	6.87e-07				0.96	6.859	6.811	0.548	0	0	2.84	7.641	2.059	2.893	0	0
Cluster_1	comp12070_c0			snap-masked-SCF_092052-processed-gene-0.1-mRNA-1	0.007				0.977	1.577	2.3	0	0	0.732	0.719	6.186	4.191	3.648	0	0.594
Cluster_1	comp34234_c0								0	1.259	0	1.379	0	0	0.358	1.464	6.23	1.822	0	0
Cluster_1	comp4872_c0								0.968	2.832	3.425	0.276	0	0	0	0.366	2.596	1.093	0	0
Cluster_1	comp27029_c0	jgi|Helro1|85683	0.003	snap-masked-SCF_089337-processed-gene-0.2-mRNA-1	0.001				3.908	2.221	9.199	0	0	0	3.233	17.728	17.29	20.147	0	1.485
Cluster_1	comp13623_c0								3.786	1.942	33.473	0.667	31.187	0	11.246	0	6.242	20.151	0	0
Cluster_1	comp31116_c0								1.465	0.952	2.3	0.83	0	0	0	3.324	2.096	2.564	0	0
Cluster_1	comp16342_c0								7.874	6.073	8.118	1.39	2.322	2.95	5.778	9.279	6.873	13.289	0	0
Cluster_1	comp25382_c1								0.492	1.918	0	0.556	0	0	2.167	3.34	3.701	4.799	0	0
Cluster_1	comp26567_c0			maker-SCF_091673-snap-gene-0.16-mRNA-1	2.73e-18				4.921	3.196	5.798	0.278	0.332	0.737	3.25	2.598	4.23	3.322	2.052	0.598
Cluster_1	comp25815_c4								4.921	1.918	5.798	2.224	5.639	2.212	0.722	4.083	3.172	11.074	0	0
Cluster_1	comp33751_c0								0	0	3.513	0	0	0	0	3.363	9.096	2.978	0	0
Cluster_1	comp13065_c0								10.489	4.873	8.864	6.183	2.345	9.032	10.213	9.386	3.787	14.981	0	0
Cluster_1	comp21893_c1			maker-SCF_089065-snap-gene-0.29-mRNA-1	4.28e-25	gi|81871752|sp|Q5QNV8.1|HEAT9_MOUSE	RecName: Full=Protein HEATR9; AltName: Full=HEAT repeat-containing protein 9	0.027	0.496	0.967	0	0	0	0.746	0.364	2.616	2.675	2.233	0	0
Cluster_1	comp5532_c0					gi|1160421940|sp|Q5A599.3|NIK1_CANAL	RecName: Full=Histidine protein kinase NIK1	1.77e-18	0	0	0	0	0	0	0	0	6.42	4.094	0	0
Cluster_1	comp16951_c0								43.566	50.412	54.959	3.092	1.013	18.065	27.732	48.986	49.766	69.376	105.67	5.774
Cluster_1	comp9_c0								0	0	0.591	0.843	0.675	0	0	1.507	9.737	0.375	0	0
Cluster_1	comp25018_c6								1.002	3.252	5.319	0	0	0	0	2.261	6.491	1.125	0.418	0
Cluster_1	comp36165_c0								0.501	0.976	7.682	0	0	0	0	0.377	0.541	0	0	0
Cluster_1	comp22768_c1	jgi|Helro1|185219	4.31e-19	maker-SCF_090750-snap-gene-0.42-mRNA-1	1.95e-33	gi|1168751|sp|P23286.2|CALM_CANAX	RecName: Full=Calmodulin; Short=CaM	1.78e-18	7.511	1.951	2.955	0	0	0.753	1.46	0.377	7.032	3.375	0	3.039
Cluster_1	comp21381_c0	jgi|Helro1|179299	2.01e-14	maker-SCF_089696-snap-gene-0.2-mRNA-1	7.21e-48	gi|13124002|sp|O15943.2|CADN_DROME	RecName: Full=Neural-cadherin; AltName: Full=Cadherin-N; Short=dN-cadherin; Flags: Precursor	1.23e-17	4.006	2.277	2.364	0	0.338	0	2.554	5.652	9.196	13.125	0	0
Cluster_1	comp32719_c0					gi|1170333|sp|P43747.1|HOLA_HAEIN	RecName: Full=DNA polymerase III subunit delta	2.85e-08	0	0	0	0	0	0	0	0	4.363	9.446	0	0
Cluster_1	comp5189_c0			snap-masked-SCF_092290-processed-gene-0.10-mRNA-1	4.1e-31				0.505	0.657	0.597	0.849	0.341	3.04	2.197	3.798	2.181	3.401	0	0
Cluster_1	comp5010_c0								3.534	2.301	4.179	0	0	2.28	1.465	0.76	0.545	2.645	0	0
Cluster_1	comp29774_c0	jgi|Helro1|106472	6.36e-10	genemark-SCF_000186-processed-gene-1.27-mRNA-1	4.41e-08	gi|81821756|sp|Q5QZS6.1|SYI_IDILO	RecName: Full=Isoleucine--tRNA ligase; AltName: Full=Isoleucyl-tRNA synthetase; Short=IleRS	4.04e-32	0	0	0	0	0	0	0	0	2.727	8.69	0	0
Cluster_1	comp12705_c0	jgi|Helro1|194538	4.54e-13	maker-SCF_092246-snap-gene-0.51-mRNA-1	1.77e-42	gi|408359965|sp|Q9WV76.2|AP4B1_MOUSE	RecName: Full=AP-4 complex subunit beta-1; AltName: Full=AP-4 adaptor complex subunit beta; AltName: Full=Adaptor-related protein complex 4 subunit beta-1; AltName: Full=Beta subunit of AP-4; AltName: Full=Beta4-adaptin	0.002	3.564	0.994	8.43	0	0	0	0.734	0	6.583	1.14	0	0
Cluster_1	comp4299_c1								7.128	3.313	3.011	0	0.344	0	1.101	8.036	2.743	7.602	0	0
Cluster_1	comp30006_c0			genemark-SCF_089529-processed-gene-0.2-mRNA-1	0.003				0	0.331	0.602	0	0	0	0	0	14.262	3.421	0	0
Cluster_1	comp7736_c0								0	1.002	6.067	0	5.211	0	0	1.156	4.972	4.987	0	0
Cluster_1	comp4064_c0			snap-masked-SCF_086310-processed-gene-0.4-mRNA-1	1.31e-22				26.156	23.351	30.84	0	9.512	2.44	6.413	7.635	10.81	22.776	2.657	16.639
Cluster_1	comp29316_c0								0	0.337	0.611	0	0	0	0	0	1.116	31.654	0	0
Cluster_1	comp26619_c0			genemark-SCF_063948-processed-gene-0.0-mRNA-1	8.21e-06				6.215	4.048	15.892	0.289	0	0.784	1.109	8.169	3.347	7.335	0	0.314
Cluster_1	comp26715_c0			maker-SCF_092340-snap-gene-1.43-mRNA-1	9.12e-29				3.625	4.723	9.78	2.022	0	5.488	3.696	10.114	3.905	2.702	0	0
Cluster_1	comp26472_c0			maker-SCF_089718-snap-gene-0.25-mRNA-1	0.001				32.408	31.006	36.337	6.965	6.021	1.585	5.185	38.426	20.78	20.237	11.264	3.159
Cluster_1	comp2232_c0			snap-masked-SCF_091419-processed-gene-0.7-mRNA-1	0.003				2.614	0.341	0.616	1.161	0	3.17	1.852	1.568	5.055	5.449	0	0
Cluster_1	comp27999_c0								0	0.341	0.616	0.29	0	0	0	2.745	9.548	7.394	0	0
Cluster_1	comp7843_c0								2.614	1.022	1.848	0.29	0	0	0	0.392	5.616	1.557	0	0
Cluster_1	comp5133_c0								0	0	0	0.879	0	0	0.748	4.348	1.131	1.568	0	0
Cluster_1	comp29909_c0								0	0	0	0	0	0	0	0	1.696	9.801	0	0
Cluster_1	comp32459_c0								0	0	0	0	0	0	1.123	5.534	3.957	2.744	0	0
Cluster_1	comp34361_c0			snap-masked-SCF_091966-processed-gene-0.21-mRNA-1	1.02e-07				0	2.426	0	0	0	0.805	0.375	5.179	5.106	0.792	0	0
Cluster_1	comp46580_c0	jgi|Helro1|73641	3.65e-41	maker-SCF_000155-snap-gene-1.64-mRNA-4	4.55e-54	gi|391359309|sp|A1L1V4.1|LOL2B_DANRE	RecName: Full=Lysyl oxidase homolog 2B; AltName: Full=Lysyl oxidase-like protein 2B; Flags: Precursor	2.93e-31	0	0	0	0	0	0	0	0.398	5.106	1.585	0	0
Cluster_1	comp31428_c0								0	0	0	0	0	0	0	0	1.702	7.923	0	0
Cluster_1	comp21221_c2								17.586	15.249	9.405	1.471	0.362	6.443	11.634	11.552	13.049	19.412	0	10.257
Cluster_1	comp28510_c0								0	0	0	0	0	0	0	0	2.869	12.357	0	0
Cluster_1	comp11520_c0								0	0	3.164	0.295	0	0	0	1.607	2.869	5.58	0	0
Cluster_1	comp32876_c0			genemark-SCF_088392-processed-gene-0.2-mRNA-1	1.82e-07				6.45	2.788	3.797	0.59	1.463	0	0	0.402	6.885	0	0	0
Cluster_1	comp37259_c0								1.075	0.349	0	0.59	0	0	0.377	2.411	6.311	1.594	0	0
Cluster_1	comp16539_c0								4.3	2.788	3.164	0.295	0	1.626	0.377	0.804	17.213	15.147	0	0
Cluster_1	comp37678_c0								0	0	1.899	0.885	0.732	0	0	1.607	5.164	0.797	0.886	0
Cluster_1	comp4545_c0								0	0.35	0	0.298	0.369	0.819	0.379	1.215	10.437	0.805	0	0
Cluster_1	comp19941_c1								3.259	1.051	5.741	0.595	0	0	0.379	2.43	3.479	3.622	0	0
Cluster_1	comp9308_c0								0	0	0	0	0	0	0	0	3.479	15.291	0	0
Cluster_1	comp47980_c0								0.547	0.707	0.643	0	0	0	0	2.861	2.924	1.216	0	0
Cluster_1	comp33518_c0	jgi|Helro1|96341	4.71e-09	genemark-SCF_092048-processed-gene-0.2-mRNA-1	1.18e-08	gi|2499927|sp|P55679.1|Y4WA_RHISN	RecName: Full=Uncharacterized zinc protease y4wA	1.31e-18	0	0	0	0	0	0	0	0	2.339	8.916	0	0
Cluster_1	comp3300_c0								9.304	16.271	19.295	1.796	18.666	0.828	4.554	18.804	8.771	11.348	0	0.329
Cluster_1	comp30735_c0								3.831	1.061	1.93	0.599	0	0.828	0	1.635	4.678	1.216	0	0
Cluster_1	comp29493_c0								0	0	0	0	0	0	0	1.226	3.508	2.432	0	0
Cluster_1	comp29096_c0								3.284	0.354	7.718	0.599	0	0	0.759	0	4.678	3.648	0	0
Cluster_1	comp23888_c0			maker-SCF_091896-snap-gene-0.101-mRNA-1	2.59e-25				3.831	2.476	0.643	0.299	1.493	0	0	1.635	8.771	4.864	0	0.329
Cluster_1	comp16545_c0								2.189	3.183	1.93	0.898	1.493	0	1.518	1.226	2.339	1.216	0	0
Cluster_1	comp26612_c0			genemark-SCF_063385-processed-gene-0.0-mRNA-1	7.63e-15				1.095	5.306	7.075	4.19	1.867	0.828	0.759	5.723	9.94	3.648	0	0.987
Cluster_1	comp5583_c0								0	0	0	0	0	0	0.381	5.353	2.36	1.225	0	0
Cluster_1	comp19725_c1								0	1.795	0.653	0	0	0	1.527	2.491	4.168	3.716	0	0.334
Cluster_1	comp26593_c0								2.23	1.436	5.226	1.212	0	0.844	1.909	1.246	1.786	4.954	0	0
Cluster_1	comp10302_c0			maker-SCF_092494-snap-gene-0.14-mRNA-1	3.56e-05				2.788	2.872	5.226	1.212	0.764	1.687	0.382	8.305	6.549	7.431	2.28	0
Cluster_1	comp31354_c0	jgi|Helro1|193870	9.32e-45	genemark-SCF_090600-processed-gene-0.6-mRNA-1	2.37e-34	gi|302393789|sp|P62972.2|UBIQP_XENLA	RecName: Full=Polyubiquitin; Contains: RecName: Full=Ubiquitin; Flags: Precursor	2.73e-48	0.558	0	0	0	0	0.844	1.527	5.813	1.191	2.477	0	0
Cluster_1	comp28708_c0								0	0	0	0	0	0	0	0	1.191	17.752	0	0
Cluster_1	comp4566_c0			snap-masked-SCF_089816-processed-gene-0.22-mRNA-1	1.42e-17				21.188	21.542	14.371	0	0	6.75	3.818	48.169	13.694	32.202	0	10.349
Cluster_1	comp34093_c0	jgi|Helro1|186399	1.83e-12	maker-SCF_087564-snap-gene-0.8-mRNA-1	1.91e-18	gi|218511807|sp|Q02094.2|RHAG_HUMAN	RecName: Full=Ammonium transporter Rh type A; AltName: Full=Erythrocyte membrane glycoprotein Rh50; AltName: Full=Erythrocyte plasma membrane 50 kDa glycoprotein; Short=Rh50A; AltName: Full=Rhesus blood group family type A glycoprotein; Short=Rh family type A glycoprotein; Short=Rh type A glycoprotein; AltName: Full=Rhesus blood group-associated ammonia channel; AltName: Full=Rhesus blood group-a…	2.13e-07	0.562	1.085	0	0	0	0	0.382	1.255	2.402	3.746	0	0
Cluster_1	comp33986_c0								1.124	1.446	3.955	0	0	0	0	0	0.6	1.249	0	0
Cluster_1	comp11341_c0								1.135	0	1.994	0	0	0	0	1.685	6.058	2.094	0	0
Cluster_1	comp16749_c1								0	0	0.665	0	0	0.857	0.383	1.264	4.241	2.094	0	0
Cluster_1	comp43282_c0								0	0	1.33	0	0	0	0	3.791	3.635	1.256	0	0
Cluster_1	comp30059_c0	jgi|Helro1|163771	7.08e-08	maker-SCF_091233-snap-gene-0.50-mRNA-1	4.47e-33	gi|146345397|sp|Q99715.2|COCA1_HUMAN	RecName: Full=Collagen alpha-1(XII) chain; Flags: Precursor	0.046	5.109	4.734	7.312	0	0.39	0.857	3.833	2.527	7.269	2.513	0	0
Cluster_1	comp36952_c0								0	0	0.665	0.307	0	0	0.767	5.476	1.212	5.026	0	0
Cluster_1	comp7949_c0								0.568	0.728	0.665	0	0	0.857	0.767	2.527	4.241	1.675	0	0.34
Cluster_1	comp14428_c0								3.973	3.642	5.318	0	1.952	0.857	3.449	4.212	2.423	3.351	0	0
Cluster_1	comp27597_c0								0	0	2.701	0	0	0	0	1.281	12.832	0	0.47	0
Cluster_1	comp5074_c0			genemark-SCF_125103-processed-gene-0.0-mRNA-1	4.5e-13				0	0.367	1.343	0	0	0	0	1.699	10.372	0.422	0	0
Cluster_1	comp24434_c2								26.8	22.073	38.853	1.311	0	1.911	11.883	47.308	16.507	35.25	3.269	7.65
Cluster_1	comp16011_c1								0.577	0.37	1.351	0	0	4.375	2.318	3.844	5.531	4.253	0	1.728
Cluster_1	comp25445_c3			genemark-SCF_091210-processed-gene-0.4-mRNA-1	3.45e-07				0	2.219	1.351	0	0	0.875	0	2.135	4.302	1.701	0.47	0.346
Cluster_1	comp29815_c0			maker-SCF_000256-snap-gene-0.62-mRNA-1	0.032				0	0	0	0	0	0	0	0	1.844	10.633	0	0
Cluster_1	comp32458_c0								0	0	0	0	0	0	0	0	1.229	9.357	0	0
Cluster_1	comp35538_c0			genemark-SCF_089463-processed-gene-0.0-mRNA-1	2.06e-06				2.332	1.866	2.728	0	0	0	0.774	2.151	0.621	1.717	0	0
Cluster_1	comp17106_c0								0	0	0	0	0	0	0	0	7.458	81.142	0	0
Cluster_1	comp16719_c0								16.321	10.82	83.213	7.217	9.254	7.069	13.151	52.922	95.086	19.32	0	5.228
Cluster_1	comp8631_c0			snap-masked-SCF_083565-processed-gene-0.2-mRNA-1	0.001				1.749	0.373	4.092	0	0	0.884	0.774	8.605	3.107	6.44	0	0
Cluster_1	comp33017_c0								2.332	0.373	0	0	0	0	1.16	1.291	5.593	1.288	0	0
Cluster_1	comp1484_c0								0	0	0	0	0	0	0	0	4.35	6.011	0	0
Cluster_1	comp17701_c0			snap-masked-SCF_092270-processed-gene-0.41-mRNA-1	1.69e-16				6.375	6.552	7.211	1.255	2.347	0	0.405	9.484	7.089	8.891	0	7.903
Cluster_1	comp19629_c1	jgi|Helro1|169542	0.000631	maker-SCF_000198-snap-gene-0.72-mRNA-1	2.18e-33	gi|81888837|sp|Q5F226.1|FAT2_MOUSE	RecName: Full=Protocadherin Fat 2; AltName: Full=FAT tumor suppressor homolog 2; Flags: Precursor	0.003	0.583	0	0.682	0	0	3.535	0	2.151	0.621	5.581	0	0
Cluster_1	comp32202_c0								0	0.376	0	1.576	0	0	0	0.433	2.506	6.482	0	0
Cluster_1	comp24553_c1								14.683	23.041	22.707	1.586	13.437	3.576	5.841	21.671	6.31	8.241	2.872	1.782
Cluster_1	comp33143_c0								0.587	0.376	0	0	0	0.894	1.164	6.498	1.879	1.296	0	0
Cluster_1	comp2791_c0	jgi|Helro1|190440	0.04	maker-SCF_092632-snap-gene-0.59-mRNA-1	0.029				1.762	3.759	5.513	1.576	0	3.576	0.388	2.166	3.132	5.618	0	0
Cluster_1	comp13519_c1			maker-SCF_091645-snap-gene-0.87-mRNA-1	3.21e-12				1.779	1.893	1.391	0	0	0	1.167	6.534	5.691	2.614	0	0
Cluster_1	comp16431_c0								61.68	22.332	82.063	5.059	13.972	13.484	14.395	82.324	33.517	66.662	61.597	34.414
Cluster_1	comp29135_c0								0	0	0	0	0	0	0	0	1.897	9.15	0	0
Cluster_1	comp31284_c0								0	0	0	0	0	0	0	0	3.794	7.843	0	0
Cluster_1	comp29308_c0					gi|20138322|sp|Q9ALA4.1|FTSZ_SODGL	RecName: Full=Cell division protein FtsZ	1.62e-29	0	0	0	0	0	0	0	0	3.162	8.714	0	0
Cluster_1	comp26379_c0			maker-SCF_088388-snap-gene-0.17-mRNA-1	0.002				3.558	4.921	3.477	0.632	4.109	0	0.389	2.178	3.794	2.179	0	0
Cluster_1	comp14425_c0								3.558	0.379	1.391	3.794	0	1.798	0	6.098	3.794	3.05	0	0
Cluster_1	comp42466_c0			snap-masked-SCF_090456-processed-gene-0.1-mRNA-1	3.61e-29				0	2.286	1.402	0.633	0	0	0.778	5.7	1.915	2.191	0	0
Cluster_1	comp13922_c0								7.171	6.476	17.519	0	2.91	1.813	6.224	8.331	9.573	17.532	0	0
Cluster_1	comp5281_c0			maker-SCF_090915-snap-gene-0.65-mRNA-1	7.3e-26				1.793	1.905	0.701	0.633	0.416	2.719	0	1.315	5.744	2.191	0	0
Cluster_1	comp40971_c0					gi|128244|sp|P00466.2|NIFD_KLEPN	RecName: Full=Nitrogenase molybdenum-iron protein alpha chain; AltName: Full=Dinitrogenase; AltName: Full=Nitrogenase component I	2.82e-35	0	0	0	0	0	0	0	0	1.915	9.204	0	0
Cluster_1	comp28686_c0								2.416	0.383	13.439	1.906	0	0.912	0	2.66	0	3.977	0	0
Cluster_1	comp33603_c0			snap-masked-SCF_092663-processed-gene-0.9-mRNA-1	0.000896				0	4.595	0.707	0	0	4.56	0.781	4.433	1.287	2.651	0	0
Cluster_1	comp18565_c0			maker-SCF_091139-snap-gene-0.14-mRNA-1	4.9e-28				3.02	4.595	2.122	2.859	6.299	0	0.781	3.989	3.218	2.651	0	0
Cluster_1	comp37468_c0					gi|119371325|sp|Q0VP16.1|LEPA_ALCBS	RecName: Full=Elongation factor 4; Short=EF-4; AltName: Full=Ribosomal back-translocase LepA	1.5e-28	0	0	0	0	0	0	0	0	6.437	3.977	0	0
Cluster_1	comp14794_c0								4.229	1.914	6.366	0.318	0	0	1.952	6.649	7.724	3.535	0.973	0
Cluster_1	comp14851_c0			snap-masked-SCF_089859-processed-gene-0.1-mRNA-1	5.49e-09				7.853	4.595	3.536	0.318	0	0	1.171	5.762	2.575	10.162	0	0
Cluster_1	comp33008_c0	jgi|Helro1|81148	0.022	snap-masked-SCF_091745-processed-gene-0.30-mRNA-1	0.001	gi|83288025|sp|P0ADW7.1|YHCC_ECO57	RecName: Full=Uncharacterized protein YhcC	1.98e-21	0	0	0	0	0	0	0	0	7.08	5.302	0	0
Cluster_1	comp14966_c0			maker-SCF_090521-snap-gene-0.22-mRNA-1	3.43e-16				7.326	13.104	7.143	0	0	7.37	3.13	9.817	5.844	13.8	0	0
Cluster_1	comp11790_c0			genemark-SCF_098049-processed-gene-0.1-mRNA-1	6.58e-14				0	0	1.429	0.32	0	0	0	5.355	1.299	1.336	0	0
Cluster_1	comp19788_c0	jgi|Helro1|185743	1.53e-12	maker-SCF_091022-snap-gene-0.31-mRNA-1	1.24e-19	gi|82178663|sp|Q5BL21.1|CNIH2_DANRE	RecName: Full=Protein cornichon homolog 2; Short=CNIH-2; AltName: Full=Cornichon family AMPA receptor auxiliary protein 2	9.61e-11	0	1.555	1.439	2.259	0	0	0	1.352	2.62	2.704	0	0.366
Cluster_1	comp16842_c0								1.232	0.389	1.439	1.936	0.429	0	0.393	3.604	6.55	0.451	0	0
Cluster_1	comp13712_c0	jgi|Helro1|117118	5.02e-06	maker-SCF_092256-snap-gene-1.66-mRNA-2	1.89e-12	gi|13959414|sp|P97526.1|NF1_RAT	RecName: Full=Neurofibromin; AltName: Full=Neurofibromatosis-related protein NF-1	6.73e-07	1.865	2.744	0.753	0.647	0	0	0	4.153	9.329	3.176	0	0
Cluster_1	comp26474_c0								70.884	57.237	44.277	29.459	0	65.125	73.879	42.82	46.884	59.886	0.498	2.958
Cluster_1	comp32878_c0								0	0	0	0	0	0	0	0	1.981	7.713	0	0
Cluster_1	comp11437_c0								0	0.784	0	0	0	0	0	3.189	9.245	0	0	0
Cluster_1	comp34421_c0					gi|119368708|sp|Q1ISC5.1|EFG_KORVE	RecName: Full=Elongation factor G; Short=EF-G	0.000349	0	0	0	0	0	0	0	0	2.641	6.352	0	0
Cluster_1	comp7018_c0			snap-masked-SCF_092461-processed-gene-0.15-mRNA-1	1.88e-05				26.115	25.09	33.389	6.798	3.465	16.746	10.272	40.998	42.261	32.665	16.422	5.545
Cluster_1	comp24679_c0			genemark-SCF_091505-processed-gene-0.1-mRNA-1	5.51e-31				1.244	0.784	0	0	0	0	1.185	4.1	10.565	4.99	2.488	0.37
Cluster_1	comp25059_c0								5.017	2.373	6.581	0.649	1.751	3.746	2.38	12.451	4.003	4.119	0	0
Cluster_1	comp36014_c0								0.627	1.186	5.85	0	0	0	0	2.767	0	0	0	0
Cluster_1	comp43096_c0			snap-masked-SCF_091736-processed-gene-0.33-mRNA-1	3.98e-39				0	0	0	0	0	0	0	5.073	3.335	1.373	0	0
Cluster_1	comp38424_c0								0	0	0	0.325	0	0	0	0.922	5.337	2.288	0	0
Cluster_1	comp22313_c0			maker-SCF_091963-snap-gene-0.106-mRNA-1	5.28e-39				0.635	2.788	3.697	1.626	0.885	0	0	1.395	1.343	1.843	0	0
Cluster_1	comp26853_c0			genemark-SCF_091025-processed-gene-0.5-mRNA-1	3.4e-06				8.249	10.755	8.874	10.082	2.213	5.681	5.178	6.51	13.426	7.372	0	0
Cluster_1	comp45823_c0								1.904	1.195	0	0.325	0	0	0	1.86	5.37	0.921	0	0
Cluster_1	comp28819_c0								1.269	1.593	0.739	0	0	0	0	5.115	0.671	1.843	0	0
Cluster_1	comp33062_c0								0.635	0.398	1.479	0.325	0	0	0.398	6.51	10.07	4.147	0	0
Cluster_1	comp29628_c0			snap-masked-SCF_089638-processed-gene-0.16-mRNA-1	3.22e-24				1.904	0	2.218	0	0	0	0.398	4.65	0.671	3.686	0	0
Cluster_1	comp29476_c0								0.64	0.402	0.746	0.656	0	0.956	0.399	1.407	3.378	4.17	0	0
Cluster_1	comp21154_c2			snap-masked-SCF_113684-processed-gene-0.1-mRNA-1	2.87e-10				5.764	1.607	2.239	0	0	0.956	0	6.097	4.054	9.73	0	0.758
Cluster_1	comp21166_c1			maker-SCF_091888-snap-gene-0.83-mRNA-1	3.92e-07				21.775	18.073	44.033	17.049	21.439	1.911	8.781	43.614	33.104	38.458	6.639	21.222
Cluster_1	comp31473_c0								0	0	0	0	0	0	0	0	3.378	11.584	0	0
Cluster_1	comp33063_c0	jgi|Helro1|180596	0.017	snap-masked-SCF_092496-processed-gene-0.24-mRNA-1	2.53e-05				4.483	0.803	3.732	0	0	0	0.798	1.407	4.729	0.463	0	0
Cluster_1	comp21004_c2								148.859	65.582	298.026	37.688	14.441	97.305	91.755	147.672	173.049	87.046	8.721	16.8
Cluster_1	comp3084_c0								1.294	0.81	2.258	0.661	0.451	0.963	1.202	2.367	4.769	2.808	0	0
Cluster_1	comp16044_c0			genemark-SCF_092558-processed-gene-0.19-mRNA-1	4.91e-15				1.942	2.834	1.505	0	0	0	0	5.206	0.681	3.276	0	1.909
Cluster_1	comp31880_c0								0	0.81	0	0.331	0	0	0	4.733	10.901	0.936	0	0
Cluster_1	comp38015_c0								0.647	0.81	0.753	0	0	0	0	2.367	6.132	0.468	0	0
Cluster_1	comp30363_c0								0	0.81	0.753	0	0	0	0	1.893	3.406	1.872	0	0
Cluster_1	comp7_c0					gi|114081|sp|P08594.2|AQL1_THEAQ	RecName: Full=Aqualysin-1; AltName: Full=Aqualysin-I; Flags: Precursor	0.002	0	0	0	0	0	0	0	0	3.406	7.488	0	0
Cluster_1	comp30660_c0								0	0	0	0	0	0	0	0	4.817	8.499	0	0
Cluster_1	comp33931_c0					gi|1170987|sp|P44902.1|MOBB_HAEIN	RecName: Full=Molybdopterin-guanine dinucleotide biosynthesis adapter protein; Short=MGD biosynthesis adapter protein; AltName: Full=Molybdenum cofactor biosynthesis adapter protein; Short=Moco biosynthesis adapter protein	5.04e-06	0	0	0	0	0	0	0	0	2.753	9.443	0	0
Cluster_1	comp29573_c0								0	0	0.758	0	0	0	1.21	0.955	3.441	4.249	0	0
Cluster_1	comp37773_c0								0	0	0	0	0	0	0	0	4.129	8.971	0	0
Cluster_1	comp1757_c0								0.654	0.816	2.275	0.999	0	1.943	2.419	2.388	2.753	3.305	0	0
Cluster_1	comp9910_c0								3.272	1.631	3.792	0	2.729	0	0	1.433	0.688	2.833	0.518	0
Cluster_1	comp30307_c0	jgi|Helro1|172623	0.008	snap-masked-SCF_000265-processed-gene-1.86-mRNA-1	1.28e-18	gi|464866|sp|P34257.1|TC3A_CAEEL	RecName: Full=Transposable element Tc3 transposase	0.000276	1.963	1.224	0.758	0.999	1.365	1.943	0.403	2.866	3.441	1.889	0	0
Cluster_1	comp27940_c0			maker-SCF_091790-snap-gene-0.22-mRNA-1	1.01e-11				6.543	2.039	5.309	0.333	3.639	0.972	0.403	4.776	2.753	12.276	0	0
Cluster_1	comp21539_c0								4.64	5.751	12.26	0.333	0	0	0.811	5.777	4.161	5.715	0	4.261
Cluster_1	comp35918_c0					gi|136268|sp|P16706.2|TRPB_ACICA	RecName: Full=Tryptophan synthase beta chain	1.9e-32	0	0	0	0	0	0	0	0	3.468	8.096	0	0
Cluster_1	comp3041_c0								5.302	3.697	5.364	0.333	6.428	0.976	1.621	11.554	8.322	10.001	0	0
Cluster_1	comp11212_c0								0.663	3.697	2.299	0	0.459	0	0	1.444	2.774	0.952	0	0
Cluster_1	comp26798_c0								10.692	2.895	7.732	0.336	0	0.982	1.217	4.853	4.205	6.696	0	0.391
Cluster_1	comp6782_c0								3.341	0.827	1.546	0.671	0	0	0.406	2.912	4.205	9.088	0	0
Cluster_1	comp34721_c0					gi|115305922|sp|Q82VD1.1|GCH4_NITEU	RecName: Full=GTP cyclohydrolase FolE2	8.81e-26	0	0	0	0	0	0	0	0	4.906	5.74	0	0
Cluster_1	comp37488_c0					gi|24638042|sp|Q9HYZ7.1|MINC_PSEAE	RecName: Full=Probable septum site-determining protein MinC	0.001	0	0	0	0	0	0	0	0	2.803	8.61	0	0
Cluster_1	comp25140_c1			snap-masked-SCF_092912-processed-gene-4.89-mRNA-1	0.022	gi|2498555|sp|Q50341.1|MGP3_MYCPN	RecName: Full=Mgp-operon protein 3; Short=Mgp3; AltName: Full=ORF-3 protein; Flags: Precursor	0.05	1.336	0.414	4.639	0.336	16.239	0	3.651	5.823	30.838	4.783	0	0
Cluster_1	comp44708_c0								5.391	0.418	2.339	0.675	0	0.991	0	0.489	4.254	0	0	0
Cluster_1	comp26258_c0								14.152	7.522	23.392	12.486	6.103	1.981	5.267	33.732	64.513	32.275	1.059	25.29
Cluster_1	comp16495_c1			snap-masked-SCF_212894-processed-gene-0.1-mRNA-1	3.76e-08				19.544	12.118	9.357	2.025	0.939	0.991	3.647	12.71	7.798	16.86	0	0
Cluster_1	comp26626_c0								12.131	15.461	14.815	10.124	0	3.963	5.672	21.021	13.47	13.488	0	0
Cluster_1	comp5278_c0								0.674	0	2.339	0.675	0	0	0	2.444	2.836	2.89	0	0
Cluster_1	comp28530_c0	jgi|Helro1|95985	0.000195	snap-masked-SCF_103414-processed-gene-0.2-mRNA-1	1.32e-06	gi|123545206|sp|Q2YCK3.1|GCSPB_NITMU	RecName: Full=Probable glycine dehydrogenase (decarboxylating) subunit 2; AltName: Full=Glycine cleavage system P-protein subunit 2; AltName: Full=Glycine decarboxylase subunit 2; AltName: Full=Glycine dehydrogenase (aminomethyl-transferring) subunit 2	5.51e-31	0	0	0	0	0	0	0	0	2.127	12.043	0	0
Cluster_1	comp11753_c0								2.022	0.836	0.78	0.337	0	0	0	11.244	6.38	3.854	0.529	0
Cluster_1	comp31928_c0	jgi|Helro1|183268	0.007						0	0	0	0	0	0	0	4.4	7.798	0.482	0	0
Cluster_1	comp26481_c0			snap-masked-SCF_212894-processed-gene-0.1-mRNA-1	1.18e-13				80.871	61.01	71.735	12.823	16.9	32.692	31.198	67.952	45.372	84.783	1.588	5.927
Cluster_1	comp16879_c0	jgi|Helro1|178929	0.004	maker-SCF_089964-snap-gene-0.15-mRNA-1	1.04e-10				2.044	2.108	3.12	0	0	0	0.405	5.932	1.429	4.869	0	0
Cluster_1	comp35407_c0								0.681	1.265	0	0.34	0	0	0	3.461	2.859	3.895	0	0
Cluster_1	comp1791_c0								4.769	4.637	5.46	1.7	1.423	0	4.457	4.449	13.578	5.356	0	0
Cluster_1	comp31710_c0			maker-SCF_089566-snap-gene-0.15-mRNA-1	0.017				1.363	1.265	3.9	1.02	0	0	0	0	0.715	3.408	0	0
Cluster_1	comp22952_c1								2.044	2.108	1.56	0	0	0	2.026	2.472	1.429	3.408	0	0.399
Cluster_1	comp35594_c0			maker-SCF_092131-snap-gene-0.26-mRNA-1	0.043				0.681	1.686	0.78	0.34	0	0	0	3.461	1.429	2.434	0	0
Cluster_1	comp29357_c0			snap-masked-SCF_088843-processed-gene-0.2-mRNA-1	5e-13				0	5.058	0.78	0	0	4	0.405	1.483	4.288	3.408	0	0
Cluster_1	comp27863_c0								1.363	1.686	0	0.34	0	1	0.81	3.461	2.859	2.434	0	0
Cluster_1	comp37676_c0			snap-masked-SCF_089789-processed-gene-0.2-mRNA-1	0.005				0	0	0	0	0	0	0	0.494	1.429	7.303	0	0
Cluster_1	comp9112_c0								1.375	0	2.359	0	0	1.009	4.027	1.994	7.188	0.493	0	0
Cluster_1	comp10393_c0			snap-masked-SCF_000265-processed-gene-1.86-mRNA-1	3.46e-13				2.063	2.122	2.359	0.341	0.479	0	0.403	0.499	2.875	1.971	0	0
Cluster_1	comp38861_c0								0	0	0	0	0	0	0	0	4.313	6.407	0	0
Cluster_1	comp35138_c0								0.688	1.697	2.359	0	0	0	1.208	0.997	6.469	1.479	0	0
Cluster_1	comp31678_c0								0	0.428	0	0	0	0	0	2.014	1.447	2.979	0	0
Cluster_1	comp26581_c1			maker-SCF_090268-snap-gene-0.15-mRNA-1	1.9e-09				1.394	10.694	14.301	0	5.316	1.019	0.403	10.572	7.958	7.944	9.798	3.263
Cluster_1	comp8892_c0			snap-masked-SCF_090609-processed-gene-0.29-mRNA-1	3.84e-14				7.038	3.021	11.985	0	0.977	1.023	0.403	9.656	2.196	4.52	0	0
Cluster_1	comp29099_c0								13.372	14.241	21.573	3.784	3.419	4.091	5.236	43.198	35.871	21.594	6.036	10.703
Cluster_1	comp45535_c0								0	0	0	0	0	0	0	3.558	5.856	0	0	0
Cluster_1	comp3760_c0			snap-masked-SCF_206445-processed-gene-0.2-mRNA-1	0.001				0	0.863	3.196	0	0	2.045	0.403	4.574	2.196	4.52	0	0
Cluster_1	comp30918_c0			snap-masked-SCF_091082-processed-gene-0.54-mRNA-1	0.024				0	0	0	0	0	0	0	0	2.219	9.645	0	0
Cluster_1	comp34664_c0					gi|75527174|sp|Q8KWM1.1|SDRI_STASA	RecName: Full=Serine-aspartate repeat-containing protein I; Flags: Precursor	5.31e-07	0	0	0	0	0	0	0	0	7.397	2.031	0	0
Cluster_1	comp40777_c0			maker-SCF_000011-snap-gene-2.60-mRNA-1	1.16e-14	gi|464866|sp|P34257.1|TC3A_CAEEL	RecName: Full=Transposable element Tc3 transposase	2.11e-05	0	0	0	0	0	0	0	0.512	2.959	3.554	0	0
Cluster_1	comp14062_c0								2.128	0.869	0.805	1.391	0.986	0	0	3.075	1.479	2.031	0	0
Cluster_1	comp12955_c0								1.433	0	1.625	0	1.495	1.041	2.015	0.516	5.975	5.617	0	0
Cluster_1	comp18259_c3								73.078	33.246	72.303	15.683	11.956	40.618	45.54	47.466	52.285	80.174	0.556	5.86
Cluster_1	comp7368_c0	jgi|Helro1|92462	6.79e-13	maker-SCF_067012-snap-gene-0.1-mRNA-1	2.89e-12				6.459	1.754	1.625	3.139	7.971	3.151	0.403	7.289	22.486	30.156	12.793	1.256
Cluster_1	comp32818_c0								0	0	0	0	0	0	0	0	1.494	8.681	0	0
Cluster_1	comp29485_c0	jgi|Helro1|92884	4.92e-06			gi|3121979|sp|O07597.1|DAAA_BACSU	RecName: Full=D-alanine aminotransferase; AltName: Full=D-amino acid aminotransferase; AltName: Full=D-amino acid transaminase; Short=DAAT; AltName: Full=D-aspartate aminotransferase	1.89e-11	0	0	0	0	0	0	0	0	3.735	8.681	0	0
Cluster_1	comp24727_c1								2.149	2.187	4.062	0	0.996	0	1.612	3.096	0	0.511	0	0
Cluster_1	comp49598_c0					gi|182628292|sp|P32176.5|FDOG_ECOLI	RecName: Full=Formate dehydrogenase-O major subunit; AltName: Full=Aerobic formate dehydrogenase major subunit; AltName: Full=FDH-Z subunit alpha; AltName: Full=Formate dehydrogenase-O subunit alpha; Flags: Precursor	5.66e-13	0	0	0	0	0	0	0	0	2.259	10.81	0	0
Cluster_1	comp16645_c0			snap-masked-SCF_091335-processed-gene-0.53-mRNA-1	9.78e-25				0.719	1.766	5.73	3.143	0	0	0.805	5.206	6.024	2.574	0	0
Cluster_1	comp9784_c0								0	0	0	0	3.018	0	0	4.686	1.506	5.148	0	0
Cluster_1	comp27612_c0								2.156	3.974	1.637	0	0	0	0	6.248	0	3.089	0	2.964
Cluster_1	comp11683_c0			maker-SCF_091131-snap-gene-0.26-mRNA-1	8.5e-23				0	3.974	0	0.698	0	1.05	0.805	3.124	4.518	5.662	0	0
Cluster_1	comp26242_c1			maker-SCF_091222-snap-gene-0.26-mRNA-1	3.46e-30				1.438	0.442	0.819	0.349	0	3.151	0.403	23.429	212.338	63.832	15.117	0
Cluster_1	comp32738_c0					gi|75520420|sp|Q70LM6.1|LGRB_BREPA	RecName: Full=Linear gramicidin synthase subunit B; Includes: RecName: Full=ATP-dependent D-leucine adenylase; Short=D-LeuA; AltName: Full=D-leucine activase; Includes: RecName: Full=Leucine racemase [ATP-hydrolyzing]; Includes: RecName: Full=ATP-dependent alanine adenylase; Short=AlaA; AltName: Full=Alanine activase; Includes: RecName: Full=ATP-dependent D-valine adenylase; Short=D-ValA; AltName…	3.33e-11	0	0	0	0	0	0	0	0	6.777	4.118	0	0
Cluster_1	comp4450_c0								1.438	3.091	2.456	0	0	2.101	1.208	3.124	1.506	1.03	0	3.811
Cluster_1	comp29538_c0	jgi|Helro1|96179	0.006			gi|20139711|sp|Q9CMB4.1|RECG_PASMU	RecName: Full=ATP-dependent DNA helicase RecG	3.82e-15	0	0	0	0	0	0	0	0	5.271	14.928	0	0
Cluster_2	comp25310_c1	jgi|Helro1|185261	5.89e-154	maker-SCF_090585-snap-gene-0.24-mRNA-1	0	gi|281312196|sp|Q7JQD3.1|GELS1_LUMTE	RecName: Full=Gelsolin-like protein 1; AltName: Full=Actin-modulator; Short=EWAM; Short=EWAM-P1	4.38e-136	2396.3	2249.11	2470.85	6668.63	1223.41	9100.17	6811.01	3038.28	4083.26	3221.22	14670.3	13741.7
Cluster_2	comp23445_c4	jgi|Helro1|72038	0	maker-SCF_092833-snap-gene-0.36-mRNA-1	0	gi|23831146|sp|P42262.3|GRIA2_HUMAN	RecName: Full=Glutamate receptor 2; Short=GluR-2; AltName: Full=AMPA-selective glutamate receptor 2; AltName: Full=GluR-B; AltName: Full=GluR-K2; AltName: Full=Glutamate receptor ionotropic, AMPA 2; Short=GluA2; Flags: Precursor	0	11.353	11.088	12.555	19.43	34.789	16.469	11.112	16.681	17.692	12.297	36.758	394.169
Cluster_2	comp25378_c0	jgi|Helro1|164963	2.56e-11	maker-SCF_092423-snap-gene-0.36-mRNA-1	0	gi|342187124|sp|Q99PJ2.3|TRIM8_MOUSE	RecName: Full=Probable E3 ubiquitin-protein ligase TRIM8; AltName: Full=Glioblastoma-expressed RING finger protein; AltName: Full=RING finger protein 27; AltName: Full=RING-type E3 ubiquitin transferase TRIM8; AltName: Full=Tripartite motif-containing protein 8	2.69e-09	2.312	1.458	1.223	3.375	37.207	3.322	0.71	2.285	2.865	3.362	23.109	57.756
Cluster_2	comp25771_c3	jgi|Helro1|164612	3.25e-37	genemark-SCF_092464-processed-gene-0.2-mRNA-1	0	gi|32363202|sp|Q969V6.1|MKL1_HUMAN	RecName: Full=MKL/myocardin-like protein 1; AltName: Full=Megakaryoblastic leukemia 1 protein; AltName: Full=Megakaryocytic acute leukemia protein; AltName: Full=Myocardin-related transcription factor A; Short=MRTF-A	1.41e-12	16.239	25.696	27.671	39.515	24.573	39.427	39.438	19.48	15.522	15.833	66.968	469.807
Cluster_2	comp8890_c0	jgi|Helro1|192286	9.2e-85	maker-SCF_092680-snap-gene-3.119-mRNA-1	0	gi|20454792|sp|Q10651.2|A4_CAEEL	RecName: Full=Amyloid-beta-like protein; Flags: Precursor	8.92e-55	125.061	128.12	113.013	393.701	366.785	233.64	195.08	113.647	79.176	59.202	307.066	390.846
Cluster_2	comp23902_c0	jgi|Helro1|84274	6.79e-39	maker-SCF_084624-snap-gene-0.12-mRNA-2	0	gi|59799334|sp|P97742.4|CPT1A_MOUSE	RecName: Full=Carnitine O-palmitoyltransferase 1, liver isoform; Short=CPT1-L; AltName: Full=Carnitine O-palmitoyltransferase I, liver isoform; Short=CPT I; Short=CPTI-L; AltName: Full=Carnitine palmitoyltransferase 1A	7.63e-169	51.826	33.732	63.46	78.183	172.562	105.723	78.229	56.032	49.555	44.333	206.919	323.785
Cluster_2	comp19413_c0	jgi|Helro1|102882	0	maker-SCF_092116-snap-gene-2.49-mRNA-1	0	gi|341940181|sp|Q9QXG4.2|ACSA_MOUSE	RecName: Full=Acetyl-coenzyme A synthetase, cytoplasmic; AltName: Full=Acetate--CoA ligase; AltName: Full=Acetyl-CoA synthetase; Short=ACS; Short=AceCS; AltName: Full=Acyl-CoA synthetase short-chain family member 2; AltName: Full=Acyl-activating enzyme	0	259.364	261.348	376.695	30.514	36.554	101.556	337.956	402.534	233.406	215.731	389.758	1502.24
Cluster_2	comp25440_c0			maker-SCF_000017-snap-gene-3.25-mRNA-2	0	gi|380876938|sp|G3MWR8.1|MICA3_BOVIN	RecName: Full=[F-actin]-monooxygenase MICAL3; AltName: Full=Molecule interacting with CasL protein 3; Short=MICAL-3	1.6e-09	11.786	21.498	15.017	20.583	78.427	12.997	17.877	15.7	13.476	16.213	48.759	93.129
Cluster_2	comp26041_c0	jgi|Helro1|185141	2.22e-116	maker-SCF_092550-snap-gene-0.104-mRNA-1	0	gi|71153722|sp|Q8AVP1.1|RPF1_XENLA	RecName: Full=Ribosome production factor 1; AltName: Full=Brix domain-containing protein 5; AltName: Full=Ribosome biogenesis protein RPF1	2.84e-85	12.371	11.766	17.812	35.38	57.197	33.243	24.788	14.245	12.844	11.173	90.532	215.929
Cluster_2	comp16382_c0	jgi|Helro1|188466	0	snap-masked-SCF_092221-processed-gene-0.47-mRNA-1	0	gi|229463039|sp|Q9W596.4|FUTSC_DROME	RecName: Full=Microtubule-associated protein futsch; AltName: Full=MAP1B homolog; Contains: RecName: Full=Futsch heavy chain; Contains: RecName: Full=Futsch light chain LC(f)	1.26e-69	79.409	79.882	53.421	104.003	210.892	113.544	66.791	59.506	55.044	50.306	144.22	367.438
Cluster_2	comp25489_c1	jgi|Helro1|167756	5.57e-14	maker-SCF_000302-snap-gene-0.46-mRNA-1	4.2e-114				198.391	196.856	439.534	162.945	387.82	151.354	193.295	381.287	230.888	190.325	775.547	1572.93
Cluster_2	comp18252_c0	jgi|Helro1|98421	0	maker-SCF_210521-snap-gene-0.36-mRNA-1	0	gi|20532400|sp|P38919.4|IF4A3_HUMAN	RecName: Full=Eukaryotic initiation factor 4A-III; Short=eIF-4A-III; Short=eIF4A-III; AltName: Full=ATP-dependent RNA helicase DDX48; AltName: Full=ATP-dependent RNA helicase eIF4A-3; AltName: Full=DEAD box protein 48; AltName: Full=Eukaryotic initiation factor 4A-like NUK-34; AltName: Full=Eukaryotic translation initiation factor 4A isoform 3; AltName: Full=Nuclear matrix protein 265; Short=NMP …	0	15.221	14.121	14.335	10.973	72.145	10.3	13.147	11.928	11.539	5.668	57.635	108.47
Cluster_2	comp22043_c1	jgi|Helro1|191127	4.23e-151	maker-SCF_091361-snap-gene-0.53-mRNA-1	0	gi|613503744|sp|B2RWS6.2|EP300_MOUSE	RecName: Full=Histone acetyltransferase p300; Short=p300 HAT; AltName: Full=E1A-associated protein p300; AltName: Full=Histone butyryltransferase p300; AltName: Full=Histone crotonyltransferase p300; AltName: Full=Protein propionyltransferase p300	2.71e-109	5.997	6.543	8.921	8.07	6.698	9.231	6.45	10.671	11.762	4.967	27.64	37.271
Cluster_2	comp26030_c0			genemark-SCF_084113-processed-gene-0.0-mRNA-1	3.58e-96				21.347	23.77	25.866	29.189	114.857	26.536	27.868	17.373	28.858	17.306	122.876	115.612
Cluster_2	comp26379_c1	jgi|Helro1|171842	1.12e-41	genemark-SCF_088388-processed-gene-0.4-mRNA-1	0	gi|547740|sp|P35570.1|IRS1_RAT	RecName: Full=Insulin receptor substrate 1; Short=IRS-1; AltName: Full=pp185	8.54e-25	23.471	35.685	30.425	20.286	19.095	15.637	24.429	23.421	22.238	33.113	302.761	286.679
Cluster_2	comp20323_c0	jgi|Helro1|79745	0	maker-SCF_092343-snap-gene-0.56-mRNA-1	0	gi|3183182|sp|P70080.1|TPH1_CHICK	RecName: Full=Tryptophan 5-hydroxylase 1; AltName: Full=Tryptophan 5-monooxygenase 1	1.13e-152	7.702	4.988	4.293	7.962	6.596	3.136	2.744	31.003	27.971	38.379	900.927	956.871
Cluster_2	comp26168_c0	jgi|Helro1|69384	0	genemark-SCF_092359-processed-gene-0.8-mRNA-1	6.5e-175	gi|170652956|sp|A4IG32.1|MICU1_DANRE	RecName: Full=Calcium uptake protein 1, mitochondrial; AltName: Full=Calcium-binding atopy-related autoantigen 1 homolog; Flags: Precursor	5.76e-151	23.649	23.58	34.551	57.635	50.457	40.774	44.191	23.674	17.085	15.826	128.272	201.625
Cluster_2	comp18562_c0	jgi|Helro1|157894	4.34e-45	maker-SCF_000257-snap-gene-0.102-mRNA-1	0	gi|12585470|sp|Q9I8H3.1|VATF_XENLA	RecName: Full=V-type proton ATPase subunit F; Short=V-ATPase subunit F; AltName: Full=V-ATPase 14 kDa subunit; AltName: Full=Vacuolar proton pump subunit F	1.24e-39	15.428	12.675	16.873	14.174	28.518	14.455	12.868	13.339	10.576	8.553	47.802	69.891
Cluster_2	comp20034_c0	jgi|Helro1|168768	2.61e-91	genemark-SCF_101561-processed-gene-0.1-mRNA-1	7.91e-135	gi|122102804|sp|Q7JYV2.1|SNG_DROME	RecName: Full=Synaptogyrin	3.05e-30	132.714	126.15	121.273	196.714	320.006	123.971	123.932	135.707	115.854	79.639	420.408	648.536
Cluster_2	comp20572_c0	jgi|Helro1|191792	0	maker-SCF_092136-snap-gene-1.123-mRNA-1	0	gi|82243533|sp|Q8JI28.1|TLL1_XENLA	RecName: Full=Tolloid-like protein 1; AltName: Full=Metalloprotease xolloid-like; AltName: Full=Xenopus tolloid-like protein 1; AltName: Full=Xlr; Flags: Precursor	0	8.988	11.385	11.195	16.45	8.646	11.047	13.148	17.585	21.704	17.29	25.524	222.116
Cluster_2	comp18157_c0	jgi|Helro1|193037	0	maker-SCF_000017-snap-gene-1.36-mRNA-1	0	gi|26006699|sp|Q9UKU7.1|ACAD8_HUMAN	RecName: Full=Isobutyryl-CoA dehydrogenase, mitochondrial; AltName: Full=Activator-recruited cofactor 42 kDa component; Short=ARC42; AltName: Full=Acyl-CoA dehydrogenase family member 8; Short=ACAD-8; Flags: Precursor	6.51e-160	17.432	14.855	17.724	23.544	34.536	17.256	17.297	11.91	11.636	8.878	45.376	61.181
Cluster_2	comp23274_c2	jgi|Helro1|108787	2.41e-98	maker-SCF_000019-snap-gene-2.27-mRNA-2	9.52e-152	gi|48428688|sp|Q9NRA2.2|S17A5_HUMAN	RecName: Full=Sialin; AltName: Full=H(+)/nitrate cotransporter; AltName: Full=H(+)/sialic acid cotransporter; Short=AST; AltName: Full=Membrane glycoprotein HP59; AltName: Full=Solute carrier family 17 member 5; AltName: Full=Vesicular H(+)/Aspartate-glutamate cotransporter	5.19e-39	19.79	21.235	21.038	23.484	66.746	19.745	13.39	25.77	32.253	16.778	203.886	484.995
Cluster_2	comp20962_c0	jgi|Helro1|192511	0	maker-SCF_092579-snap-gene-0.88-mRNA-1	0	gi|19924185|sp|P28573.2|SC6A7_RAT	RecName: Full=Sodium-dependent proline transporter; AltName: Full=Solute carrier family 6 member 7	5.6e-174	6.408	12.835	5.134	19.085	38.328	15.555	13.811	7.291	8.789	5.656	32.524	49.45
Cluster_2	comp24047_c0			snap-masked-SCF_092554-processed-gene-0.30-mRNA-1	2.47e-25				4.75	2.364	1.338	12.093	52.586	16.855	10.597	1.429	1.781	1.905	1.925	70.69
Cluster_2	comp25338_c0	jgi|Helro1|166903	2.65e-40	genemark-SCF_091879-processed-gene-0.0-mRNA-1	7.19e-159	gi|384872704|sp|Q8WZ42.4|TITIN_HUMAN	RecName: Full=Titin; AltName: Full=Connectin; AltName: Full=Rhabdomyosarcoma antigen MU-RMS-40.14	3.53e-20	2.316	7.9	4.846	8.073	7.601	7.323	14.508	9.05	5.118	6.681	80.462	87.412
Cluster_2	comp24761_c0	jgi|Helro1|111285	4.95e-48	maker-SCF_000054-snap-gene-0.27-mRNA-1	0	gi|313104266|sp|Q96K76.3|UBP47_HUMAN	RecName: Full=Ubiquitin carboxyl-terminal hydrolase 47; AltName: Full=Deubiquitinating enzyme 47; AltName: Full=Ubiquitin thioesterase 47; AltName: Full=Ubiquitin-specific-processing protease 47	1.07e-43	8.85	9.525	10.839	15.444	17.078	12.679	11.729	10.739	10.512	10.864	16.713	75.685
Cluster_2	comp26107_c0	jgi|Helro1|68824	1.83e-98	genemark-SCF_092842-processed-gene-0.26-mRNA-1	5.09e-115	gi|6094094|sp|O57592.3|RL7A_TAKRU	RecName: Full=60S ribosomal protein L7a; AltName: Full=Surfeit locus protein 3	3.65e-76	155.519	149.635	211.25	356.492	221.773	303.82	337.472	121.634	113.794	81.954	428.162	367.946
Cluster_2	comp10770_c0	jgi|Helro1|63876	4.53e-74	genemark-SCF_092508-processed-gene-2.5-mRNA-1	0	gi|341940336|sp|O35926.2|CD5R2_MOUSE	RecName: Full=Cyclin-dependent kinase 5 activator 2; Short=CDK5 activator 2; AltName: Full=Cyclin-dependent kinase 5 regulatory subunit 2; AltName: Full=p39; AltName: Full=p39I; Flags: Precursor	7.57e-54	19.057	16.404	19.307	21.823	61.339	24.56	18.071	21.222	16.132	10.118	64.864	87.364
Cluster_2	comp10016_c0	jgi|Helro1|77249	0.033	genemark-SCF_091890-processed-gene-0.10-mRNA-1	0				13.125	15.039	12.18	15.628	49.921	14.259	14.599	14.082	19.771	18.41	65.86	54.042
Cluster_2	comp20265_c0	jgi|Helro1|86817	4.92e-23	maker-SCF_091205-snap-gene-0.54-mRNA-1	4.65e-49	gi|82184530|sp|Q6GPZ5.1|SPSAB_XENLA	RecName: Full=Serine palmitoyltransferase small subunit A-B; AltName: Full=Small subunit of serine palmitoyltransferase A-B; Short=ssSPTa-B	2.7e-12	20.51	17.269	25.065	46.127	60.151	54.049	50.304	20.271	20.935	12.311	126.068	108.527
Cluster_2	comp24527_c1	jgi|Helro1|66482	1.24e-99	maker-SCF_091035-snap-gene-0.75-mRNA-1	6.8e-111	gi|27151689|sp|Q9JIS8.2|S12A4_MOUSE	RecName: Full=Solute carrier family 12 member 4; AltName: Full=Electroneutral potassium-chloride cotransporter 1; AltName: Full=Erythroid K-Cl cotransporter 1; Short=mKCC1	1.77e-71	29.376	24.808	30.767	19.806	41.735	25.367	19.998	29.581	43	35.885	25.419	549.679
Cluster_2	comp22659_c0	jgi|Helro1|186214	4.25e-56	maker-SCF_090931-snap-gene-0.31-mRNA-1	7.71e-120	gi|51702213|sp|P63030.1|MPC1_MOUSE	RecName: Full=Mitochondrial pyruvate carrier 1; AltName: Full=Brain protein 44-like protein	6.24e-34	12.749	9.673	14.73	22.11	43.004	25.497	16.553	18.355	26.535	12.98	40.147	53.232
Cluster_2	comp25833_c1	jgi|Helro1|67143	0.025	snap-masked-SCF_000301-processed-gene-3.31-mRNA-1	5.16e-17				37.969	34.053	46.338	59.966	60.064	60.086	63.119	42.065	50.516	22.635	82.67	814.271
Cluster_2	comp19775_c1	jgi|Helro1|108202	0	maker-SCF_091361-snap-gene-0.51-mRNA-1	4.61e-176	gi|82082159|sp|Q5ZKJ0.1|CLP1L_CHICK	RecName: Full=Cleft lip and palate transmembrane protein 1-like protein; Short=CLPTM1-like protein	0	4.693	4.607	4.915	10.157	13.285	8.748	6.832	6.888	8.926	5.016	24.941	33.41
Cluster_2	comp22504_c0	jgi|Helro1|177176	1.58e-25	maker-SCF_092598-snap-gene-0.69-mRNA-1	1.24e-174	gi|1706673|sp|P52799.1|EFNB2_HUMAN	RecName: Full=Ephrin-B2; AltName: Full=EPH-related receptor tyrosine kinase ligand 5; Short=LERK-5; AltName: Full=HTK ligand; Short=HTK-L; Flags: Precursor	2.37e-20	4.088	2.918	3.512	2.45	5.499	4.339	2.345	5.961	4.923	4.216	12.343	25.69
Cluster_2	comp10496_c0	jgi|Helro1|189915	0	maker-SCF_181318-snap-gene-0.18-mRNA-1	1.17e-179	gi|114152164|sp|P84903.1|STIM1_RAT	RecName: Full=Stromal interaction molecule 1; Flags: Precursor	1.2e-113	25.814	24.6	22.433	35.199	44.695	35.412	25.239	18.828	22.785	11.941	57.734	201.161
Cluster_2	comp24542_c1	jgi|Helro1|97629	1.49e-174	maker-SCF_181643-snap-gene-0.17-mRNA-2	0	gi|48428686|sp|Q9MZD1.1|S17A5_SHEEP	RecName: Full=Sialin; AltName: Full=Membrane glycoprotein SP55; AltName: Full=Sodium/sialic acid cotransporter; AltName: Full=Solute carrier family 17 member 5	1.84e-38	3.03	2.49	1.959	5.512	10.431	3.593	2.899	2.467	2.119	1.133	11.081	20.536
Cluster_2	comp21308_c0	jgi|Helro1|156600	1.3e-130	maker-SCF_197817-snap-gene-0.17-mRNA-1	2.52e-118	gi|121993808|sp|Q29HY3.1|CDC42_DROPS	RecName: Full=Cdc42 homolog; Flags: Precursor	8.59e-122	18.511	19.391	22.468	57.589	186.991	38.089	25.709	20.535	24.073	12.284	89.667	134.687
Cluster_2	comp23278_c0	jgi|Helro1|156430	5.39e-76	maker-SCF_000155-snap-gene-0.27-mRNA-2	1.92e-96	gi|24638220|sp|Q9CXL1.1|TM50A_MOUSE	RecName: Full=Transmembrane protein 50A; AltName: Full=Small membrane protein 1	3.48e-56	23.15	19.794	30.293	35.413	31.478	32.4	41.184	20.808	23.146	19.068	78.506	86.162
Cluster_2	comp25493_c1			maker-SCF_091191-snap-gene-1.47-mRNA-1	0				9.603	12.909	17.918	7.483	10.801	12.047	14.265	17.971	17.925	13.822	7.757	188.997
Cluster_2	comp25159_c0	jgi|Helro1|113765	2.4e-100	maker-SCF_092729-snap-gene-0.37-mRNA-1	0	gi|46395889|sp|Q8K0V4.1|CNOT3_MOUSE	RecName: Full=CCR4-NOT transcription complex subunit 3; AltName: Full=CCR4-associated factor 3	2.14e-58	5.954	3.619	6.615	4.448	60.321	3.638	8.558	3.673	4.327	5.283	0	269.067
Cluster_2	comp21241_c0	jgi|Helro1|189438	4.13e-52	snap-masked-SCF_202538-processed-gene-0.16-mRNA-1	0	gi|12643829|sp|Q9P0U1.1|TOM7_HUMAN	RecName: Full=Mitochondrial import receptor subunit TOM7 homolog; AltName: Full=Translocase of outer membrane 7 kDa subunit homolog	9.88e-09	10.707	12.529	26.762	29.189	21.351	16.569	22.291	9.297	9.104	22.462	183.005	225.51
Cluster_2	comp22347_c0	jgi|Helro1|161839	1.36e-26	maker-SCF_000013-snap-gene-2.79-mRNA-1	1.35e-57	gi|2498465|sp|Q62785.1|HAP28_RAT	RecName: Full=28 kDa heat- and acid-stable phosphoprotein; AltName: Full=PDGF-associated protein; Short=PAP; AltName: Full=PDGFA-associated protein 1; Short=PAP1	1.12e-15	6.434	8.685	9.372	23.52	29.177	12.436	13.821	7.603	5.231	4.841	21.592	45.372
Cluster_2	comp12967_c0	jgi|Helro1|171137	9.87e-63	maker-SCF_092912-snap-gene-1.32-mRNA-1	0	gi|327478576|sp|Q0D2K2.3|KLH30_HUMAN	RecName: Full=Kelch-like protein 30	1.91e-51	6.733	8.651	7.866	18.52	25.933	13.147	10.163	6.405	4.144	3.839	3.299	20.181
Cluster_2	comp24571_c0	jgi|Helro1|160789	2.65e-157	genemark-SCF_090416-processed-gene-0.9-mRNA-1	0	gi|75019479|sp|Q95Q62.1|IP3KH_CAEEL	RecName: Full=Inositol-trisphosphate 3-kinase homolog; AltName: Full=Inositol 1,4,5-trisphosphate 3-kinase homolog; Short=IP3 3-kinase; Short=IP3K; Short=InsP 3-kinase; AltName: Full=let-23 fertility effector 2	1.87e-92	1.785	1.516	1.602	3.996	0.47	3.08	3.156	4.03	3.933	2.003	15.106	40.628
Cluster_2	comp22819_c2	jgi|Helro1|180665	9.43e-22	maker-SCF_075205-snap-gene-0.4-mRNA-1	4.17e-90	gi|74747094|sp|Q5VUE5.1|CA053_HUMAN	RecName: Full=Uncharacterized protein C1orf53	3.22e-16	10.297	8.009	9.361	20.059	9.009	45	21.476	6.427	23.583	4.382	3.209	182.865
Cluster_2	comp21853_c0	jgi|Helro1|87875	1.28e-131	genemark-SCF_091896-processed-gene-0.37-mRNA-1	5.7e-150	gi|131800|sp|P25228.1|RAB3_DROME	RecName: Full=Ras-related protein Rab-3	2.56e-103	87.187	76.622	84.872	102.325	145.05	103.763	105.912	96.884	88.202	57.376	248.951	507.992
Cluster_2	comp21703_c1	jgi|Helro1|169022	3.99e-58	maker-SCF_090246-snap-gene-0.74-mRNA-1	0	gi|1316032190|sp|Q6DFW0.2|CI072_MOUSE	RecName: Full=Guanine nucleotide exchange C9orf72 homolog	5.19e-21	5.752	5.455	8.419	4.319	3.003	5.96	6.459	6.16	5.272	3.611	5.399	102.361
Cluster_2	comp26138_c0	jgi|Helro1|175608	1.13e-16	genemark-SCF_091545-processed-gene-0.9-mRNA-1	0	gi|90110721|sp|Q9H8W5.2|TRI45_HUMAN	RecName: Full=Tripartite motif-containing protein 45; AltName: Full=RING finger protein 99	1.01e-10	8.26	6.043	5.638	9.01	12.027	12.076	5.584	2.677	6.325	3.754	23.849	38.525
Cluster_2	comp26229_c0	jgi|Helro1|191977	6.03e-18	maker-SCF_091847-snap-gene-1.41-mRNA-1	2.16e-64	gi|81884706|sp|Q6DFV6.1|FN3C1_MOUSE	RecName: Full=Fibronectin type III domain containing protein 3C1	0.0003	14.979	8.386	20.903	11.633	7.933	16.756	13.665	15.425	40.855	21.996	68.61	313.747
Cluster_2	comp9254_c0	jgi|Helro1|188774	4.86e-98	maker-SCF_000013-snap-gene-0.57-mRNA-1	0	gi|125987733|sp|Q3TMW1.2|C102A_MOUSE	RecName: Full=Coiled-coil domain-containing protein 102A	4.75e-72	37.157	41.668	31.888	76.907	88.082	64.308	40.679	40.794	32.108	23.084	147.661	108.303
Cluster_2	comp21861_c0	jgi|Helro1|173689	2.38e-37	genemark-SCF_091523-processed-gene-0.32-mRNA-1	1.44e-46	gi|124225|sp|P19211.3|IF5A2_YEAST	RecName: Full=Eukaryotic translation initiation factor 5A-2; Short=eIF-5A-2; AltName: Full=Anaerobically induced protein 1; AltName: Full=Hypusine-containing protein HP1; AltName: Full=eIF-4D	3.44e-15	37.384	36.768	37.668	141.272	105.298	102.988	75.018	43.314	46.296	26.112	139.988	180.607
Cluster_2	comp14031_c0	jgi|Helro1|113524	1.45e-73	maker-SCF_000245-snap-gene-0.53-mRNA-2	2.51e-148	gi|81909727|sp|Q5I4F9.1|AQP4_NOTAL	RecName: Full=Aquaporin-4; Short=AQP-4	2.97e-67	27.136	40.928	25.271	89.24	41.42	132.049	109.121	30.332	42.418	45.504	224.722	214.225
Cluster_2	comp16632_c0	jgi|Helro1|157213	1.17e-17	maker-SCF_092543-snap-gene-2.75-mRNA-1	2.13e-76	gi|32699478|sp|Q9DBY8.1|NVL_MOUSE	RecName: Full=Nuclear valosin-containing protein-like; Short=NVLp; Short=Nuclear VCP-like protein	1.86e-11	0.471	0.795	0.764	0.62	0.1	0.726	0.617	2.171	0.328	0.961	5.013	15.848
Cluster_2	comp17962_c0			snap-masked-SCF_000238-processed-gene-0.23-mRNA-1	1.14e-26				133.228	145.089	97.566	653.824	2204.04	318.038	169.764	124.202	121.721	76.578	981.024	2158.24
Cluster_2	comp21860_c3			maker-SCF_000302-snap-gene-0.51-mRNA-1	2.77e-81	gi|84029396|sp|Q86SQ0.2|PHLB2_HUMAN	RecName: Full=Pleckstrin homology-like domain family B member 2; AltName: Full=Protein LL5-beta	5.73e-05	14.202	17.361	14.577	24.82	84.394	21.887	15.104	19.107	11.694	8.337	59.08	65.555
Cluster_2	comp23757_c0	jgi|Helro1|189097	3.65e-42	maker-SCF_090780-snap-gene-0.12-mRNA-1	4.69e-132	gi|224487856|sp|P86178.1|CSL2_ONCKE	RecName: Full=L-rhamnose-binding lectin CSL2	0.004	12.709	8.614	4.561	25.662	24.417	13.693	10.33	3.104	6.146	7.174	27.224	50.943
Cluster_2	comp16043_c0	jgi|Helro1|108992	2.2e-09	maker-SCF_089518-snap-gene-0.30-mRNA-1	1.99e-156	gi|52783465|sp|Q91Z38.1|TTC1_MOUSE	RecName: Full=Tetratricopeptide repeat protein 1; Short=TPR repeat protein 1	1.85e-69	6.005	5.241	5.09	15.679	21.401	11.851	9.252	3.618	4.804	3.136	16.828	22.938
Cluster_2	comp25631_c0	jgi|Helro1|163021	1.06e-24	maker-SCF_087982-snap-gene-0.3-mRNA-1	3.48e-100				12.122	14.811	14.047	7.163	5.828	5.813	9.797	11.868	20.645	17.598	82.942	119.082
Cluster_2	comp22836_c0	jgi|Helro1|90252	3.3e-53	maker-SCF_092343-snap-gene-0.57-mRNA-1	6.08e-159	gi|266617|sp|Q01241.1|NF70_DORPE	RecName: Full=70 kDa neurofilament protein; Short=NF70	6.32e-28	4.252	6.212	4.57	11.793	30.19	6.836	6.162	3.201	9.752	2.67	33.747	37.302
Cluster_2	comp10457_c0	jgi|Helro1|87779	2.8e-28	maker-SCF_092508-snap-gene-0.58-mRNA-1	7.41e-84	gi|132402|sp|P22935.2|RABP2_MOUSE	RecName: Full=Cellular retinoic acid-binding protein 2; AltName: Full=Cellular retinoic acid-binding protein II; Short=CRABP-II	3.5e-15	8.369	6.974	17.09	7.347	3.922	9.754	21.85	11.095	10.002	5.795	32.632	58.87
Cluster_2	comp24180_c0	jgi|Helro1|96656	9.95e-111	maker-SCF_091890-snap-gene-0.56-mRNA-1	0	gi|68565361|sp|Q5S1U6.1|IFRD1_PIG	RecName: Full=Interferon-related developmental regulator 1	1.82e-79	2.133	2.334	6.484	4.485	2.243	2.836	5.912	2.107	2.888	2.914	2.638	64.832
Cluster_2	comp18740_c0	jgi|Helro1|166215	3.09e-42	genemark-SCF_090864-processed-gene-0.5-mRNA-1	1.09e-146	gi|190360697|sp|A2ACG1.1|TLDC2_MOUSE	RecName: Full=TLD domain-containing protein 2; AltName: Full=TBC/LysM-associated domain-containing protein 2	1.62e-37	1.094	1.324	0	0	0.016	0.092	0	1.128	0.139	3.988	7.584	10.798
Cluster_2	comp20172_c0	jgi|Helro1|185682	0	genemark-SCF_091803-processed-gene-0.2-mRNA-1	0	gi|341941223|sp|P29341.2|PABP1_MOUSE	RecName: Full=Polyadenylate-binding protein 1; Short=PABP-1; Short=Poly(A)-binding protein 1	0	153.975	186.608	207.895	430.504	468.691	289.964	330.626	152.703	134.367	93.048	368.411	766.551
Cluster_2	comp24226_c0	jgi|Helro1|75258	1.53e-57	maker-SCF_089619-snap-gene-0.7-mRNA-1	1.56e-137	gi|597439567|sp|F8S0Z7.2|V5NTD_CROAD	RecName: Full=Snake venom 5'-nucleotidase; Short=5'-NT; AltName: Full=Ecto-5'-nucleotidase; Flags: Precursor	3.18e-43	0.209	0.647	1.035	1.486	10.62	1.387	1.937	1.224	1.924	1.046	1.42	32.28
Cluster_2	comp22678_c0	jgi|Helro1|175668	2.09e-64	genemark-SCF_000215-processed-gene-2.19-mRNA-1	6.33e-119	gi|25453425|sp|P08630.2|BTKL_DROME	RecName: Full=Tyrosine-protein kinase Btk29A; AltName: Full=Dsrc28C; AltName: Full=Dsrc29a	1.12e-52	3.817	6.909	8.605	9.54	4.059	7.228	11.62	4.716	3.143	4.131	27.221	37.332
Cluster_2	comp24616_c2	jgi|Helro1|92300	4.14e-114	maker-SCF_090845-snap-gene-0.48-mRNA-1	0	gi|341941984|sp|Q9R1W3.2|RN103_MOUSE	RecName: Full=E3 ubiquitin-protein ligase RNF103; AltName: Full=KF-1; Short=mKF-1; AltName: Full=RING finger protein 103; AltName: Full=RING-type E3 ubiquitin transferase RNF103; AltName: Full=Zinc finger protein 103; Short=Zfp-103	6.09e-69	38.558	46.2	46.604	132.868	123.393	100.701	64.115	32.105	34.932	25.565	114.759	201.588
Cluster_2	comp21621_c1			maker-SCF_000032-snap-gene-0.68-mRNA-1	0				2.342	1.014	2.007	0.319	0.335	0.645	0.504	2.079	6.594	3.001	5.754	27.012
Cluster_2	comp23845_c2	jgi|Helro1|159975	1.14e-24	maker-SCF_112624-snap-gene-0.2-mRNA-1	0	gi|82177345|sp|Q8UUZ1.1|MB212_DANRE	RecName: Full=Protein mab-21-like 2	9.26e-11	8.337	9.937	8.229	22.084	17.273	14.632	16.504	3.667	5.183	4.215	59.206	41.574
Cluster_2	comp21993_c1	jgi|Helro1|156069	4.31e-52	maker-SCF_073746-snap-gene-0.2-mRNA-1	1.07e-83	gi|1169742|sp|P42577.2|FRIS_LYMST	RecName: Full=Soma ferritin	3.05e-45	59.297	53.653	58.494	146.885	97.87	109.003	108.546	52.25	49.908	38.16	280.093	219.381
Cluster_2	comp13884_c0	jgi|Helro1|93529	0	maker-SCF_000301-snap-gene-3.73-mRNA-1	0	gi|74794221|sp|Q6QM28.1|SYN_HELPO	RecName: Full=Synapsin; Short=helSyn	1.14e-148	22.223	22.471	25.348	36.278	36.5	31.915	33.878	24.893	18.303	13.977	97.334	204.527
Cluster_2	comp17904_c0	jgi|Helro1|180692	2.2e-61	genemark-SCF_091721-processed-gene-0.9-mRNA-1	0	gi|81896168|sp|Q8BHW2.1|OSCP1_MOUSE	RecName: Full=Protein OSCP1	3.42e-72	5.106	10.334	6.316	28.347	24.195	14.789	9.845	6.15	7.165	3.972	35.024	46.627
Cluster_2	comp21270_c1	jgi|Helro1|122600	4.83e-40	genemark-SCF_092680-processed-gene-3.25-mRNA-1	0	gi|75054780|sp|Q5R5X9.1|SMYD4_PONAB	RecName: Full=SET and MYND domain-containing protein 4	2.93e-21	34.812	25.552	21.779	29.715	98.146	34.344	22.568	24.857	22.495	32.965	91.491	197.747
Cluster_2	comp20422_c0	jgi|Helro1|151316	8.47e-109	genemark-SCF_000016-processed-gene-0.8-mRNA-1	0	gi|1133968587|sp|H2KYS8.1|CPNA1_CAEEL	RecName: Full=Copine family protein 1; AltName: Full=Atypical copine family protein 1	1.28e-53	7.06	5.726	8.986	8.726	25.837	10.52	5.641	6.554	5.254	3.516	18.123	75.641
Cluster_2	comp23661_c0	jgi|Helro1|69628	3.65e-50	snap-masked-SCF_091647-processed-gene-0.15-mRNA-1	0	gi|2494934|sp|Q25414.1|5HTR_LYMST	RecName: Full=5-hydroxytryptamine receptor; Short=5-HT receptor; AltName: Full=Serotonin receptor	1.07e-30	2.051	0.872	0.755	3.637	2.009	0.911	2.408	1.521	1.169	5.719	27.412	54.883
Cluster_2	comp23397_c0			maker-SCF_079979-snap-gene-0.6-mRNA-1	5.87e-26				4.847	4.948	4.659	16.775	31.313	10.058	11.851	3.607	4.537	3.701	7.884	28.44
Cluster_2	comp23955_c0	jgi|Helro1|167513	8.42e-80	snap-masked-SCF_092435-processed-gene-0.25-mRNA-1	0	gi|52782790|sp|Q9CWX9.2|DDX47_MOUSE	RecName: Full=Probable ATP-dependent RNA helicase DDX47; AltName: Full=DEAD box protein 47	8.55e-18	10.089	9.045	13.128	8.396	23.274	10.37	8.8	12.507	10.011	5.388	35.786	75.652
Cluster_2	comp24069_c0	jgi|Helro1|109714	4.53e-135	maker-SCF_092502-snap-gene-0.91-mRNA-1	6.99e-160	gi|294956593|sp|Q3ULA2.2|FBW1A_MOUSE	RecName: Full=F-box/WD repeat-containing protein 1A; AltName: Full=Beta-TrCP protein E3RS-IkappaB; AltName: Full=Beta-transducin repeat-containing protein; Short=Beta-TrCP; AltName: Full=E3RSIkappaB; Short=mE3RS-IkappaB; AltName: Full=F-box and WD repeats protein beta-TrCP; AltName: Full=HOS; AltName: Full=Ubiquitin ligase FWD1; AltName: Full=pIkappaB-E3 receptor subunit	1.32e-13	23.225	14.765	13.302	25.084	50.327	15.574	14.562	11.305	9.425	9.543	24.368	111.8
Cluster_2	comp17653_c0	jgi|Helro1|185096	2.66e-143	maker-SCF_089710-snap-gene-0.27-mRNA-1	4.38e-148	gi|1100152779|sp|H9BW96.1|RAB7_EPICO	RecName: Full=Ras-related protein rab7	5.37e-120	20.583	25.052	19.662	64.848	40.369	49.012	38.166	21.995	27.89	22.738	70.256	94.67
Cluster_2	comp10371_c0	jgi|Helro1|194138	1.4e-178	genemark-SCF_000257-processed-gene-0.42-mRNA-1	0	gi|51316115|sp|Q9UJU6.1|DBNL_HUMAN	RecName: Full=Drebrin-like protein; AltName: Full=Cervical SH3P7; AltName: Full=Cervical mucin-associated protein; AltName: Full=Drebrin-F; AltName: Full=HPK1-interacting protein of 55 kDa; Short=HIP-55; AltName: Full=SH3 domain-containing protein 7	1.37e-10	6.535	8.781	5.659	34.874	9.505	21.632	17.63	6.237	6.187	4.766	12.41	208.513
Cluster_2	comp26377_c1			maker-SCF_084496-snap-gene-0.2-mRNA-2	7.65e-88				33.912	39.149	77.879	97.015	90.321	93.237	86.371	41.731	38.275	63.154	210.354	225.87
Cluster_2	comp13350_c0	jgi|Helro1|86102	2.02e-157	genemark-SCF_092407-processed-gene-2.12-mRNA-1	2.87e-166	gi|110815906|sp|Q811Q9.2|PCY1B_MOUSE	RecName: Full=Choline-phosphate cytidylyltransferase B; AltName: Full=CCT-beta; AltName: Full=CTP:phosphocholine cytidylyltransferase B; Short=CCT B; Short=CT B; AltName: Full=Phosphorylcholine transferase B	7.83e-108	12.289	7.707	9.019	30.928	31.845	29.177	26.39	11.633	13.806	10.228	78.664	66.11
Cluster_2	comp19859_c0	jgi|Helro1|169089	6.14e-42	genemark-SCF_092796-processed-gene-0.14-mRNA-1	1.17e-179	gi|209572677|sp|Q96ER3.2|SAAL1_HUMAN	RecName: Full=Protein SAAL1; AltName: Full=Synoviocyte proliferation-associated in collagen-induced arthritis protein 1; Short=SPACIA1	5.64e-34	18.015	20.977	20.021	58.571	36.046	43.204	34.693	30.949	26.843	17.308	36.431	185.979
Cluster_2	comp23438_c0	jgi|Helro1|89456	1.36e-146	genemark-SCF_091953-processed-gene-1.22-mRNA-1	0	gi|122143227|sp|Q0P5A2.1|COQ5_BOVIN	RecName: Full=2-methoxy-6-polyprenyl-1,4-benzoquinol methylase, mitochondrial; AltName: Full=Ubiquinone biosynthesis methyltransferase COQ5; Flags: Precursor	5.84e-110	5.479	12.491	12.723	15.387	14.368	10.085	18.388	13.949	9.643	10.706	27.594	88.803
Cluster_2	comp19661_c0	jgi|Helro1|178636	4.68e-97	maker-SCF_092641-snap-gene-2.76-mRNA-1	0	gi|81875160|sp|Q8BTN6.1|LENG9_MOUSE	RecName: Full=Leukocyte receptor cluster member 9	2.15e-29	10.678	11.026	18.279	10.19	74.861	12.778	11.583	10.074	13.94	5.263	96.7	421.997
Cluster_2	comp16273_c0			snap-masked-SCF_186717-processed-gene-0.11-mRNA-1	2.77e-13				21.767	25.552	15.73	153.095	103.602	78.375	53.766	17.625	20.002	15.825	277.92	199.983
Cluster_2	comp23890_c0	jgi|Helro1|189100	4.08e-60	maker-SCF_210530-snap-gene-0.10-mRNA-1	0				10.499	11.858	9.035	25.58	23.42	15.672	11.352	7.546	11.272	7.654	43.332	51.481
Cluster_2	comp13708_c0	jgi|Helro1|114622	1.76e-127	snap-masked-SCF_092116-processed-gene-0.14-mRNA-1	0	gi|82183796|sp|Q6GL89.1|IF2A_XENTR	RecName: Full=Eukaryotic translation initiation factor 2 subunit 1; AltName: Full=Eukaryotic translation initiation factor 2 subunit alpha; Short=eIF-2-alpha; Short=eIF-2A; Short=eIF-2alpha	7.34e-128	18.479	18.959	31.995	30.522	27.473	21.929	31.159	17.396	15.582	10.348	62.962	81.332
Cluster_2	comp13758_c0	jgi|Helro1|112394	2.63e-116	maker-SCF_091708-snap-gene-0.71-mRNA-1	3.23e-150	gi|1352437|sp|P48597.1|IF4E_XENLA	RecName: Full=Eukaryotic translation initiation factor 4E; Short=eIF-4E; Short=eIF4E; AltName: Full=eIF-4F 25 kDa subunit; AltName: Full=mRNA cap-binding protein	1.35e-82	15.72	14.547	20.693	32.865	36.142	28.45	29.536	17.237	11.321	9.577	62.621	43.578
Cluster_2	comp19957_c0	jgi|Helro1|90686	4.05e-48	maker-SCF_091418-snap-gene-0.85-mRNA-1	2.4e-103	gi|110832780|sp|Q2KIJ2.1|MET18_BOVIN	RecName: Full=Histidine protein methyltransferase 1 homolog; AltName: Full=Methyltransferase-like protein 18	6.76e-36	4.418	3.646	6.364	12.88	8.808	5.544	6.654	5.641	6.455	2.326	19.772	80.479
Cluster_2	comp18205_c0	jgi|Helro1|143196	6.56e-09	maker-SCF_000011-snap-gene-2.61-mRNA-1	4.22e-88	gi|817033843|sp|E9Q7T7.1|CHADL_MOUSE	RecName: Full=Chondroadherin-like protein; Flags: Precursor	0.003	61.366	77.627	44.549	6.045	6.215	24.169	45.224	28.278	30.111	51.455	153.325	240.104
Cluster_2	comp22297_c0	jgi|Helro1|62390	2.3e-26	snap-masked-SCF_092717-processed-gene-1.21-mRNA-1	5.65e-117	gi|2497440|sp|Q90876.1|IRF1_CHICK	RecName: Full=Interferon regulatory factor 1; Short=IRF-1	2.35e-21	6.636	10.274	2.98	11.746	8.983	12.882	4.396	2.424	2.841	3.515	10.374	36.458
Cluster_2	comp18040_c0	jgi|Helro1|87388	1.57e-27	maker-SCF_091068-snap-gene-0.89-mRNA-1	1.76e-92	gi|6174942|sp|Q94920.3|VDAC_DROME	RecName: Full=Voltage-dependent anion-selective channel; AltName: Full=DmVDAC; AltName: Full=Porin	2.35e-24	16.045	18.241	19.039	56.766	34.133	59.011	39.875	16.08	15.785	13.838	133.626	154.016
Cluster_2	comp24705_c4			maker-SCF_090882-snap-gene-0.41-mRNA-1	3.17e-14				31.955	26.706	26.836	26.341	37.143	34.05	32.438	28.906	25.456	27.224	84.316	144.793
Cluster_2	comp16421_c0								5.851	3.299	9.387	3.49	5.729	5.011	4.764	6.92	5.517	4.557	15.435	78.119
Cluster_2	comp23844_c0	jgi|Helro1|168976	9.93e-17	maker-SCF_000150-snap-gene-1.72-mRNA-1	0				4.101	2.537	2.686	4.194	14.302	1.7	2.923	1.849	3.313	3.899	8.923	76.464
Cluster_2	comp15615_c0	jgi|Helro1|67865	3.26e-38	maker-SCF_089954-snap-gene-0.46-mRNA-1	1.26e-86	gi|62900776|sp|Q5FVL6.1|TSN13_RAT	RecName: Full=Tetraspanin-13; Short=Tspan-13; AltName: Full=Transmembrane 4 superfamily member 13	1.59e-10	12.1	9.734	16.067	32.175	34.431	30.617	25.382	16.905	12.168	8.97	45.664	48.295
Cluster_2	comp13940_c0	jgi|Helro1|62468	3.97e-90	genemark-SCF_092653-processed-gene-0.48-mRNA-1	1.39e-158	gi|25453427|sp|Q60720.2|CY561_MOUSE	RecName: Full=Cytochrome b561; AltName: Full=Cytochrome b-561	1.24e-58	49.65	31.267	60.05	137.249	192.759	130.137	101.392	64.737	50.728	30.647	360.238	279.967
Cluster_2	comp20958_c0			snap-masked-SCF_091523-processed-gene-0.77-mRNA-1	4.14e-176	gi|550544303|sp|Q0V8M0.3|KRI1_BOVIN	RecName: Full=Protein KRI1 homolog	5.85e-29	11.488	6.572	19.495	4.866	6.575	1.864	1.681	6.018	9.067	4.024	8.381	35.933
Cluster_2	comp16373_c0	jgi|Helro1|79114	4.01e-153	maker-SCF_086327-snap-gene-0.9-mRNA-1	0	gi|23822302|sp|Q9CYF5.1|RCC1L_MOUSE	RecName: Full=RCC1-like G exchanging factor-like protein; Short=RCC1 like; AltName: Full=Williams-Beuren syndrome chromosomal region 16 protein homolog	1.81e-109	3.971	8.573	7.094	10.961	33.269	13.39	15.182	5.579	6.68	4.277	18.53	43.996
Cluster_2	comp18960_c1								7.47	8.5	8.898	60.895	92.617	40.307	34.562	7.3	6.048	4.001	99.087	90.278
Cluster_2	comp19153_c1	jgi|Helro1|70377	4.39e-55	snap-masked-SCF_090380-processed-gene-0.3-mRNA-1	5.52e-108	gi|3915117|sp|P97615.1|THIOM_RAT	RecName: Full=Thioredoxin, mitochondrial; Short=MTRX; Short=Mt-Trx; AltName: Full=Thioredoxin-2; Flags: Precursor	4.67e-39	10.992	11.247	13.647	32.61	31.761	26.719	23.722	10.814	11.563	7.072	37.895	57.693
Cluster_2	comp18149_c0	jgi|Helro1|119785	3.44e-172	genemark-SCF_088164-processed-gene-0.1-mRNA-1	2.07e-87	gi|75016125|sp|Q8INB9.3|AKT1_DROME	RecName: Full=RAC serine/threonine-protein kinase; Short=DAkt; Short=DRAC-PK; Short=Dakt1; AltName: Full=Akt; AltName: Full=Protein kinase B; Short=PKB	6.24e-144	44.36	47.584	34.474	56.448	86.115	43.508	29.973	45.975	41.325	27.694	64.915	495.751
Cluster_2	comp24753_c1								4.615	6.236	5.216	0.679	11.45	4.012	2.339	5.065	5.516	4.388	10.454	52.934
Cluster_2	comp21878_c2			genemark-SCF_000293-processed-gene-0.7-mRNA-1	0	gi|78103210|sp|Q6GNG3.1|TMX3_XENLA	RecName: Full=Protein disulfide-isomerase TMX3; AltName: Full=Thioredoxin domain-containing protein 10; AltName: Full=Thioredoxin-related transmembrane protein 3; Flags: Precursor	8.29e-33	12.259	13.533	14.757	43.958	17.279	29.858	28.466	10.792	11.783	8.426	90.848	60.706
Cluster_2	comp22669_c0			maker-SCF_091763-snap-gene-0.4-mRNA-1	2.77e-47				1.8	1.86	0.853	1.315	3.19	0.916	0.656	0.833	1.847	1.863	0.3	85.576
Cluster_2	comp26147_c1	jgi|Helro1|187231	6.9e-156	genemark-SCF_000262-processed-gene-1.3-mRNA-1	5.78e-170	gi|68053169|sp|Q6P5F9.1|XPO1_MOUSE	RecName: Full=Exportin-1; Short=Exp1; AltName: Full=Chromosome region maintenance 1 protein homolog	8.31e-123	10.707	11.739	8.089	16.657	20.381	11.365	13.059	7.282	8.714	10.579	26.901	58.899
Cluster_2	comp23902_c1			snap-masked-SCF_091349-processed-gene-0.2-mRNA-1	5.02e-52	gi|59799334|sp|P97742.4|CPT1A_MOUSE	RecName: Full=Carnitine O-palmitoyltransferase 1, liver isoform; Short=CPT1-L; AltName: Full=Carnitine O-palmitoyltransferase I, liver isoform; Short=CPT I; Short=CPTI-L; AltName: Full=Carnitine palmitoyltransferase 1A	6.94e-09	5.551	5.427	6.574	10.028	23.123	6.73	3.673	8.561	8.984	2.622	10.523	104.907
Cluster_2	comp20936_c0	jgi|Helro1|193366	1.29e-24	maker-SCF_092113-snap-gene-0.72-mRNA-1	0	gi|88942575|sp|Q32KS0.1|TBCE_BOVIN	RecName: Full=Tubulin-specific chaperone E; AltName: Full=Tubulin-folding cofactor E	2.1e-14	4.848	6.925	6.656	4.128	5.165	3.906	4.432	3.914	5.509	5.034	14.861	65.065
Cluster_2	comp19494_c0			maker-SCF_092748-snap-gene-2.53-mRNA-1	1.07e-51				2.297	3.133	8.917	2.485	2.039	1.201	2.547	3.352	2.32	4.581	17.48	24.434
Cluster_2	comp17669_c0	jgi|Helro1|186308	0	maker-SCF_091168-snap-gene-1.60-mRNA-1	0	gi|341941216|sp|O54734.2|OST48_MOUSE	RecName: Full=Dolichyl-diphosphooligosaccharide--protein glycosyltransferase 48 kDa subunit; Short=DDOST 48 kDa subunit; Short=Oligosaccharyl transferase 48 kDa subunit; Flags: Precursor	9.35e-164	36.845	30.829	46.127	113.374	176.299	101.231	103.089	24.139	14.372	26.687	168.768	376.394
Cluster_2	comp22973_c0			maker-SCF_091335-snap-gene-0.85-mRNA-1	1.57e-11				1.185	1.181	1.516	3.469	3.66	2.002	2.884	0.878	0.538	0.768	6.509	8.713
Cluster_2	comp23542_c1	jgi|Helro1|157540	1.61e-34	maker-SCF_091505-snap-gene-0.62-mRNA-1	1.04e-61	gi|62900072|sp|Q5R559.1|DCTN5_PONAB	RecName: Full=Dynactin subunit 5; AltName: Full=Dynactin subunit p25	9.56e-47	9.812	9.877	18.162	25.95	42.049	19.091	24.61	7.286	9.534	8.464	38.433	40.694
Cluster_2	comp22643_c2	jgi|Helro1|182522	1.97e-15	maker-SCF_089448-snap-gene-0.20-mRNA-1	1e-91	gi|68053316|sp|Q96SJ8.1|TSN18_HUMAN	RecName: Full=Tetraspanin-18; Short=Tspan-18	0.007	3.561	2.953	6.143	0.027	0	1.719	1.617	7.523	5.3	4.557	0	98.452
Cluster_2	comp24326_c0			genemark-SCF_090749-processed-gene-0.19-mRNA-1	0				2.505	2.053	3.068	3.757	0.151	1.761	1.77	4.166	3.339	2.427	1.456	53.601
Cluster_2	comp17614_c0	jgi|Helro1|83430	3.99e-64	genemark-SCF_090745-processed-gene-0.10-mRNA-1	1.21e-61	gi|313118242|sp|B3FL73.1|FXL21_SHEEP	RecName: Full=F-box/LRR-repeat protein 21; AltName: Full=F-box and leucine-rich repeat protein 21	2.39e-12	2.87	5.125	5.383	39.08	14.493	20.258	11.654	2.844	5.346	2.367	34.641	24.166
Cluster_2	comp19268_c0	jgi|Helro1|88726	3.17e-170	maker-SCF_000010-snap-gene-3.92-mRNA-1	0	gi|125210|sp|P22694.2|KAPCB_HUMAN	RecName: Full=cAMP-dependent protein kinase catalytic subunit beta; Short=PKA C-beta	3.08e-155	13.417	13.628	12.319	35.585	20.054	41.125	18.869	13.411	18.708	10.039	40.638	78.218
Cluster_2	comp16504_c0	jgi|Helro1|190631	0	genemark-SCF_086861-processed-gene-0.3-mRNA-1	1.71e-124	gi|122145075|sp|Q3SZA0.1|CSN4_BOVIN	RecName: Full=COP9 signalosome complex subunit 4; Short=SGN4; Short=Signalosome subunit 4	0	23.359	24.467	24.534	107.811	130.19	93.272	70.129	19.316	17.95	14.364	85.307	153.335
Cluster_2	comp23232_c1			maker-SCF_091421-snap-gene-0.60-mRNA-1	1.51e-46				13.47	12.621	15.597	22.343	25.898	14.264	29.095	10.988	8.195	6.936	24.651	60.245
Cluster_2	comp10212_c0	jgi|Helro1|116724	2.45e-100	maker-SCF_091712-snap-gene-0.84-mRNA-1	7.67e-153	gi|74761895|sp|Q9UBV8.1|PEF1_HUMAN	RecName: Full=Peflin; AltName: Full=PEF protein with a long N-terminal hydrophobic domain; AltName: Full=Penta-EF hand domain-containing protein 1	7.62e-61	6.81	6.477	5.942	19.697	6.976	21.307	13.543	5.245	4.541	4.469	25.387	24.319
Cluster_2	comp14990_c0			maker-SCF_090848-snap-gene-0.52-mRNA-1	4.14e-14				65.661	90.31	77.339	181.59	149.776	163.681	261.856	51.733	49.909	64.223	82.831	484.677
Cluster_2	comp13356_c0	jgi|Helro1|173544	8.73e-102	snap-masked-SCF_091847-processed-gene-1.0-mRNA-1	3.75e-141	gi|78100196|sp|Q9D8S4.2|ORN_MOUSE	RecName: Full=Oligoribonuclease, mitochondrial; AltName: Full=RNA exonuclease 2 homolog; AltName: Full=Small fragment nuclease; Flags: Precursor	1.28e-85	10.416	7.518	13.785	6.315	17.07	14.021	14.728	5.662	7.847	4.404	173.884	153.773
Cluster_2	comp23960_c0	jgi|Helro1|77414	3.15e-41	maker-SCF_000295-snap-gene-0.36-mRNA-1	0	gi|296439274|sp|Q96FC7.3|PHIPL_HUMAN	RecName: Full=Phytanoyl-CoA hydroxylase-interacting protein-like	6.46e-29	4.164	4.06	1.574	12.924	24.566	8.926	6.018	1.28	1.588	3.102	15.546	25.635
Cluster_2	comp14892_c0	jgi|Helro1|184928	3.08e-94	maker-SCF_092263-snap-gene-1.62-mRNA-2	1.66e-152	gi|29611880|sp|P59481.1|LMA2L_MOUSE	RecName: Full=VIP36-like protein; AltName: Full=Lectin mannose-binding 2-like; Short=LMAN2-like protein; Flags: Precursor	1.78e-65	10.69	10.809	11.87	51.739	21.351	27.697	26.849	10.333	9.185	7.401	35.093	47.336
Cluster_2	comp26280_c3			genemark-SCF_180923-processed-gene-0.6-mRNA-1	1.82e-18	gi|38257757|sp|Q9D8T4.1|TV23B_MOUSE	RecName: Full=Golgi apparatus membrane protein TVP23 homolog B	5e-11	4.402	6.128	7.382	7.342	39.121	8.569	7.531	6.498	6.339	5.115	30.739	36.118
Cluster_2	comp9880_c0	jgi|Helro1|103856	1.76e-176	maker-SCF_000023-snap-gene-3.58-mRNA-1	0	gi|17380252|sp|P70195.1|PSB7_MOUSE	RecName: Full=Proteasome subunit beta type-7; AltName: Full=Macropain chain Z; AltName: Full=Multicatalytic endopeptidase complex chain Z; AltName: Full=Proteasome subunit Z; Flags: Precursor	2.48e-131	9.288	11.553	12.129	17.818	13.041	17.922	14.529	9.621	7.26	7.519	35.102	65.194
Cluster_2	comp20671_c0			maker-SCF_090922-snap-gene-0.25-mRNA-1	0				0.469	1.655	0.991	2.991	0	2.347	0.91	3.196	2.921	1.617	17.235	38.388
Cluster_2	comp20571_c0	jgi|Helro1|182792	3.92e-59	snap-masked-SCF_082776-processed-gene-0.1-mRNA-1	6.18e-86				4.435	1.75	3.428	0.115	0	0.845	1.898	3.089	0.303	1.31	0.624	19.109
Cluster_2	comp24692_c0	jgi|Helro1|155930	4.61e-137	genemark-SCF_091907-processed-gene-1.6-mRNA-1	0	gi|110278940|sp|Q3MI00.3|DNJB1_BOVIN	RecName: Full=DnaJ homolog subfamily B member 1	1.26e-98	48.296	43.3	47.524	46.759	48.926	47.041	36.991	34.179	44.232	26.872	96.457	341.461
Cluster_2	comp8605_c0								1032.58	675.527	1239.15	2782.27	1442.69	1381.62	1543.09	879.15	540.155	270.164	3617.77	3214.39
Cluster_2	comp21192_c0	jgi|Helro1|191852	1.02e-05	maker-SCF_098929-snap-gene-0.16-mRNA-1	1.37e-116				0.586	1.02	0.259	0.245	0.629	1.149	1.186	2.664	2.358	2.019	5.655	8.117
Cluster_2	comp9884_c0	jgi|Helro1|134995	3.08e-101	maker-SCF_090672-snap-gene-0.22-mRNA-1	0	gi|122140935|sp|Q3ZCH9.1|HDHD2_BOVIN	RecName: Full=Haloacid dehalogenase-like hydrolase domain-containing protein 2	8.61e-108	4.773	5.883	7.156	12.556	4.392	11.606	8.248	4.447	5.471	4.148	5.124	197.939
Cluster_2	comp17666_c0			genemark-SCF_000011-processed-gene-2.7-mRNA-1	4.2e-71	gi|205831184|sp|A6NEN9.1|CX065_HUMAN	RecName: Full=Uncharacterized protein CXorf65	2.95e-06	12.858	9.721	6.372	6.386	20.602	8.293	5.929	4.986	7.28	2.366	26.255	24.49
Cluster_2	comp15482_c0	jgi|Helro1|178286	1.24e-46	maker-SCF_092912-snap-gene-2.49-mRNA-1	8.65e-93	gi|400572|sp|Q02374.1|NDUB2_BOVIN	RecName: Full=NADH dehydrogenase [ubiquinone] 1 beta subcomplex subunit 2, mitochondrial; AltName: Full=Complex I-AGGG; Short=CI-AGGG; AltName: Full=NADH-ubiquinone oxidoreductase AGGG subunit; Flags: Precursor	5.73e-10	13.767	16.97	21.685	26.495	44.321	31.504	22.578	13.073	12.271	9.962	55.382	107.18
Cluster_2	comp10469_c0	jgi|Helro1|107800	4.76e-180	genemark-SCF_092842-processed-gene-0.11-mRNA-1	0	gi|259016376|sp|Q12792.3|TWF1_HUMAN	RecName: Full=Twinfilin-1; AltName: Full=Protein A6; AltName: Full=Protein tyrosine kinase 9	1.57e-124	5.221	4.581	8.201	12.956	12.094	13.249	10.528	4.777	7.319	4.004	13.577	67.211
Cluster_2	comp19866_c0	jgi|Helro1|114796	1.88e-178	maker-SCF_091599-snap-gene-0.56-mRNA-2	0	gi|50401103|sp|Q91VA6.1|PDIP2_MOUSE	RecName: Full=Polymerase delta-interacting protein 2	9.09e-139	2.247	3.4	1.339	4.386	9.689	5.256	4.363	1.082	3.527	2.338	7.067	27.355
Cluster_2	comp15529_c0	jgi|Helro1|185333	2.22e-100	maker-SCF_092757-snap-gene-1.79-mRNA-2	1.3e-155	gi|118088|sp|P24367.1|PPIB_CHICK	RecName: Full=Peptidyl-prolyl cis-trans isomerase B; Short=PPIase B; AltName: Full=Cyclophilin B; AltName: Full=Rotamase B; AltName: Full=S-cyclophilin; Short=SCYLP; Flags: Precursor	4.4e-83	64.896	78.114	95.022	306.862	166.042	194.919	185.221	65.57	47.688	43.259	332.316	326.139
Cluster_2	comp22847_c0								4.329	4.545	2.306	4.622	23.298	4.287	5.502	4.309	2.274	1.149	15.652	19.788
Cluster_2	comp24433_c0	jgi|Helro1|175608	2.59e-09	maker-SCF_091545-snap-gene-0.36-mRNA-1	2.09e-109	gi|33112286|sp|Q9V4M2.2|WECH_DROME	RecName: Full=Protein wech; AltName: Full=Protein dappled	0.004	5.227	6.878	4.197	3.818	62.837	8.915	13.675	2.016	6.922	3.372	24.836	58.907
Cluster_2	comp22847_c1	jgi|Helro1|134296	6.05e-74	snap-masked-SCF_000045-processed-gene-0.44-mRNA-1	0	gi|61211702|sp|O54904.2|B3GT1_MOUSE	RecName: Full=Beta-1,3-galactosyltransferase 1; Short=Beta-1,3-GalTase 1; Short=Beta3Gal-T1; Short=Beta3GalT1; AltName: Full=UDP-Gal:betaGlcNAc beta 1,3-galactosyltransferase-I; AltName: Full=UDP-galactose:beta-N-acetyl-glucosamine-beta-1,3-galactosyltransferase 1	1.87e-26	6.611	3.245	3.192	3.225	2.61	5.539	4.25	3.691	5.75	3.584	11.76	73.909
Cluster_2	comp25274_c0	jgi|Helro1|194205	7.14e-12	genemark-SCF_092785-processed-gene-0.3-mRNA-1	0				2.781	5.51	2.399	7.757	4.499	5.458	4.978	2.675	4.087	2.296	7.831	32.518
Cluster_2	comp16351_c0	jgi|Helro1|87523	3.64e-21	maker-SCF_091460-snap-gene-0.42-mRNA-1	1.53e-47				20.656	16.243	25.354	69.295	55.829	52.401	47.036	16.243	22.21	13.95	55.913	74.634
Cluster_2	comp23251_c0	jgi|Helro1|80236	4.79e-25	maker-SCF_091719-snap-gene-0.65-mRNA-1	6.15e-50	gi|143811436|sp|Q96S96.3|PEBP4_HUMAN	RecName: Full=Phosphatidylethanolamine-binding protein 4; Short=PEBP-4; Short=hPEBP4; AltName: Full=Protein cousin-of-RKIP 1; Flags: Precursor	1.2e-23	55.394	48.535	77.449	81.455	237.595	65.143	63.953	101.772	41.736	47.777	218.722	223.448
Cluster_2	comp25264_c1	jgi|Helro1|192396	2.73e-138	maker-SCF_087494-snap-gene-0.11-mRNA-1	2.1e-159	gi|81917203|sp|Q9DC29.1|ABCB6_MOUSE	RecName: Full=ATP-binding cassette sub-family B member 6, mitochondrial	7.05e-114	5.392	6.93	5.827	5.666	1.394	7.868	3.817	5.502	2.28	7.596	2.47	393.901
Cluster_2	comp15771_c0	jgi|Helro1|185663	0	genemark-SCF_091708-processed-gene-0.18-mRNA-1	0	gi|51701716|sp|O00487.1|PSDE_HUMAN	RecName: Full=26S proteasome non-ATPase regulatory subunit 14; AltName: Full=26S proteasome regulatory subunit RPN11; AltName: Full=26S proteasome-associated PAD1 homolog 1	0	3.877	3.463	8.308	25.07	3.833	15.45	11.517	4.827	4.716	2.289	23.219	19.715
Cluster_2	comp13125_c0	jgi|Helro1|185555	2.57e-16	genemark-SCF_088798-processed-gene-0.4-mRNA-1	6.48e-104	gi|18202843|sp|Q9D1J3.3|SARNP_MOUSE	RecName: Full=SAP domain-containing ribonucleoprotein; AltName: Full=Nuclear protein Hcc-1	0.002	1.303	1.208	2.311	14.984	3.208	6.863	6.357	2.708	1.095	1.415	1.419	309.166
Cluster_2	comp24632_c1			snap-masked-SCF_092107-processed-gene-0.33-mRNA-1	4.79e-24				20.587	25.696	32.342	12.831	20.375	19.924	25.58	26.713	51.119	33.145	108.129	256.108
Cluster_2	comp14505_c0	jgi|Helro1|162169	4.59e-85	genemark-SCF_092835-processed-gene-0.8-mRNA-1	1.21e-117	gi|74700824|sp|Q4P6E9.1|COFI_USTMA	RecName: Full=Cofilin; AltName: Full=Actin-depolymerizing factor 1	3.31e-38	81.287	85.147	168.551	223.73	115.448	144.96	211.779	68.829	67.394	52.699	239.998	264.334
Cluster_2	comp21606_c2	jgi|Helro1|161126	2.94e-65	genemark-SCF_092804-processed-gene-0.30-mRNA-1	5.25e-95	gi|206558107|sp|A2BG43.1|GLTP_DANRE	RecName: Full=Glycolipid transfer protein; Short=GLTP	1.51e-16	16.499	18.704	19.778	84.02	152.861	65.596	42.097	15.579	15.092	14.715	14.927	146.074
Cluster_2	comp23883_c0			maker-SCF_089388-snap-gene-0.21-mRNA-1	1.36e-05				2.281	2.794	2.076	1.3	1.538	2.801	1.341	1.425	1.645	1.603	10.321	13.141
Cluster_2	comp15885_c0	jgi|Helro1|194695	3.81e-11	maker-SCF_092651-snap-gene-0.36-mRNA-1	1.11e-92	gi|82082038|sp|Q5ZKA4.1|EIF3J_CHICK	RecName: Full=Eukaryotic translation initiation factor 3 subunit J; Short=eIF3j; AltName: Full=Eukaryotic translation initiation factor 3 subunit 1; AltName: Full=eIF-3-alpha; AltName: Full=eIF3 p35	1.95e-09	14.741	11.408	12.892	16.16	204.661	15.57	18.357	17.671	24.085	19.316	178.694	371.757
Cluster_2	comp9409_c0	jgi|Helro1|185187	8.91e-101	genemark-SCF_092140-processed-gene-0.5-mRNA-1	5.87e-129	gi|122131855|sp|Q06AB3.1|UCHL3_PIG	RecName: Full=Ubiquitin carboxyl-terminal hydrolase isozyme L3; Short=UCH-L3; AltName: Full=Ubiquitin thioesterase L3	4.4e-74	464.647	409.026	394.52	2812.5	587.435	2288.61	1514.46	448.968	423.855	283.822	2194.46	2314.81
Cluster_2	comp24417_c0	jgi|Helro1|186120	6.91e-70	maker-SCF_091721-snap-gene-0.71-mRNA-1	1.15e-103	gi|118311|sp|P14173.1|DDC_RAT	RecName: Full=Aromatic-L-amino-acid decarboxylase; Short=AADC; AltName: Full=DOPA decarboxylase; Short=DDC	3.12e-62	19.035	9.991	12.02	6.485	5.506	12.417	17.42	8.316	16.534	12.78	1967.1	2898
Cluster_2	comp20208_c0	jgi|Helro1|161341	1.02e-124	maker-SCF_000186-snap-gene-1.92-mRNA-1	2.32e-133	gi|82233892|sp|Q5ZLG1.1|RAB18_CHICK	RecName: Full=Ras-related protein Rab-18; Flags: Precursor	1.94e-105	36.676	35.084	51.986	93.28	167.876	90.696	90.648	37.941	32.227	18.645	164.396	192.106
Cluster_2	comp18146_c0	jgi|Helro1|179826	0.015	maker-SCF_092136-snap-gene-0.59-mRNA-1	1.82e-27	gi|118574374|sp|Q7PYH1.2|RM33_ANOGA	RecName: Full=39S ribosomal protein L33, mitochondrial; Short=L33mt; Short=MRP-L33; Flags: Precursor	0.000603	3.426	3.309	6.449	4.874	5.884	6.416	3.731	4.166	4.376	3.103	17.163	39.086
Cluster_2	comp3752_c0	jgi|Helro1|157163	4.74e-114	snap-masked-SCF_091120-processed-gene-0.36-mRNA-1	1.75e-148	gi|55583896|sp|Q6P268.1|PDCL3_DANRE	RecName: Full=Phosducin-like protein 3; AltName: Full=Viral IAP-associated factor 1 homolog	7.86e-85	14.153	11.28	24.65	36.94	23.841	29.843	35.951	11.498	10.319	10.141	62.744	34.259
Cluster_2	comp20149_c0	jgi|Helro1|110719	3.61e-112	maker-SCF_092400-snap-gene-0.21-mRNA-1	3.51e-119	gi|17368701|sp|Q9BY50.3|SC11C_HUMAN	RecName: Full=Signal peptidase complex catalytic subunit SEC11C; AltName: Full=Microsomal signal peptidase 21 kDa subunit; Short=SPase 21 kDa subunit; AltName: Full=SEC11 homolog C; AltName: Full=SEC11-like protein 3; AltName: Full=SPC21	6.09e-96	3.345	6.06	4.759	15.643	27.585	9.107	15.674	3.783	3.539	2.499	6.343	21.918
Cluster_2	comp15267_c0	jgi|Helro1|177200	1.46e-09	maker-SCF_091744-snap-gene-0.14-mRNA-1	1.72e-53	gi|75330796|sp|Q8RYJ9.1|CML23_ORYSJ	RecName: Full=Putative calcium-binding protein CML23; AltName: Full=Calmodulin-like protein 23	0.000238	9.082	10.305	19.042	32.295	15.762	22.479	16.517	21.727	19.228	31.84	42.527	89.928
Cluster_2	comp24464_c0			genemark-SCF_091983-processed-gene-0.9-mRNA-1	9.75e-07				4.825	3.367	6.604	3.883	4.798	5.94	6.768	6.933	7.444	5.56	34.326	34.903
Cluster_2	comp15006_c0	jgi|Helro1|138688	2.22e-17	maker-SCF_092268-snap-gene-0.104-mRNA-1	3.9e-53	gi|51701993|sp|Q7TNS2.1|MIC10_MOUSE	RecName: Full=MICOS complex subunit Mic10; AltName: Full=Mitochondrial inner membrane organizing system protein 1	6.27e-28	10.526	9.313	11.216	21.919	40.363	21.37	15.602	9.726	9.331	7.654	19.752	78.257
Cluster_2	comp23639_c0			genemark-SCF_091764-processed-gene-0.4-mRNA-1	1.08e-67				8.454	5.688	11.84	13.507	7.191	13.628	9.37	1.612	4.899	1.532	8.995	33.543
Cluster_2	comp8856_c0	jgi|Helro1|84665	1.47e-115	maker-SCF_000017-snap-gene-0.29-mRNA-1	1.35e-146	gi|122140174|sp|Q3SZ45.1|SDF2_BOVIN	RecName: Full=Stromal cell-derived factor 2; Short=SDF-2; Flags: Precursor	1.76e-79	22.613	26.608	37.177	217.564	102.666	111.033	113.839	26.554	14.605	11.234	238.808	265.615
Cluster_2	comp23963_c1	jgi|Helro1|97107	0.006	maker-SCF_092228-snap-gene-0.57-mRNA-1	1.2e-103	gi|212276422|sp|P51689.2|ARSD_HUMAN	RecName: Full=Arylsulfatase D; Short=ASD; Flags: Precursor	1.09e-19	8.621	10.45	13.118	8.666	80.133	6.585	5.955	7.4	10.655	6.402	26.513	100.874
Cluster_2	comp10666_c0	jgi|Helro1|88439	5.5e-70	maker-SCF_000017-snap-gene-1.50-mRNA-1	0	gi|51701349|sp|Q9CQ60.1|6PGL_MOUSE	RecName: Full=6-phosphogluconolactonase; Short=6PGL	6.35e-62	16.602	18.024	19.524	33.711	47.494	31.204	27.916	19.779	15.968	12.241	84.852	62.229
Cluster_2	comp19953_c0			snap-masked-SCF_092502-processed-gene-0.45-mRNA-1	2.13e-38				0.914	1.648	2.314	6.409	12.816	1.369	1.036	2.62	2.548	2.299	0.385	34.714
Cluster_2	comp22481_c0			genemark-SCF_092387-processed-gene-0.20-mRNA-1	2.95e-108				3.544	2.323	2.686	0.234	0	2.918	0.482	2.408	2.72	7.467	15.989	25.558
Cluster_2	comp8913_c0	jgi|Helro1|178341	5.84e-51	maker-SCF_084986-snap-gene-0.13-mRNA-1	7.8e-112	gi|400513|sp|Q02369.2|NDUB9_BOVIN	RecName: Full=NADH dehydrogenase [ubiquinone] 1 beta subcomplex subunit 9; AltName: Full=Complex I-B22; Short=CI-B22; AltName: Full=NADH-ubiquinone oxidoreductase B22 subunit	3.46e-32	24.498	21.86	51.778	54.377	65.277	34.045	43.131	22.441	16.486	13.615	74.427	109.409
Cluster_2	comp17844_c0	jgi|Helro1|86766	1.78e-06	maker-SCF_000010-snap-gene-0.49-mRNA-1	3.92e-64	gi|110815880|sp|Q6Q0N3.2|NT5D2_RAT	RecName: Full=5'-nucleotidase domain-containing protein 2	7.97e-28	6.517	8.912	8.721	11.8	9.944	10.727	11.2	6.369	4.589	2.525	19.249	72.377
Cluster_2	comp21702_c0	jgi|Helro1|192109	1.68e-15						0.188	1.287	0	4.397	2.264	0	0.815	0	1.426	4.625	11.732	42.967
Cluster_2	comp17878_c0	jgi|Helro1|184836	0	maker-SCF_000215-snap-gene-1.31-mRNA-1	0	gi|82186036|sp|Q6NZS4.1|RTCB_DANRE	RecName: Full=tRNA-splicing ligase RtcB homolog	0	29.647	37.075	24.301	43.319	46.127	50.082	35.501	24.852	26.086	16.778	46.735	284.884
Cluster_2	comp18644_c0	jgi|Helro1|107319	1.81e-32	maker-SCF_090848-snap-gene-0.58-mRNA-1	6.05e-71	gi|298351701|sp|A2AJ76.1|HMCN2_MOUSE	RecName: Full=Hemicentin-2; Flags: Precursor	5.58e-28	0.046	0.525	0.171	6.718	2.304	4.121	5.635	0.071	0.331	0.416	5.966	2.637
Cluster_2	comp15733_c0	jgi|Helro1|156380	4.83e-52	maker-SCF_092757-snap-gene-0.44-mRNA-1	4.45e-64	gi|215275262|sp|Q5DC69.2|CH10_SCHJA	RecName: Full=10 kDa heat shock protein, mitochondrial; Short=Hsp10; AltName: Full=10 kDa chaperonin; AltName: Full=Chaperonin 10; Short=CPN10	4.03e-41	11.097	8.705	17.174	17.765	28.722	18.089	16.584	7.381	6.351	7.748	27.284	55.476
Cluster_2	comp17878_c1	jgi|Helro1|176375	0.028						1.333	2.001	2.263	4.695	3.415	3.184	2.887	1.184	1.222	1.33	7.733	18.828
Cluster_2	comp16317_c0	jgi|Helro1|184972	1.88e-165	genemark-SCF_103546-processed-gene-0.3-mRNA-1	2.89e-176	gi|73920219|sp|P24156.2|L2CC_DROME	RecName: Full=Protein l(2)37Cc	1.35e-137	16.711	26.266	20.937	66.302	50.229	54.342	40.917	15.125	11.22	11.133	77.191	61.977
Cluster_2	comp22369_c0	jgi|Helro1|190105	5.14e-82	maker-SCF_090670-snap-gene-0.30-mRNA-1	4.18e-128	gi|7387709|sp|O87393.1|GLNA3_RHIME	RecName: Full=Glutamine synthetase; Short=GS; AltName: Full=Glutamate--ammonia ligase; AltName: Full=Glutamine synthetase III; Short=GSIII	6.6e-48	0.496	1.108	0.292	3.701	1.239	0.049	0	3.768	3.093	21.119	456.042	638.974
Cluster_2	comp16096_c0	jgi|Helro1|185346	1.99e-28	maker-SCF_091032-snap-gene-0.56-mRNA-1	1.78e-51	gi|45593159|sp|P60602.1|ROMO1_HUMAN	RecName: Full=Reactive oxygen species modulator 1; Short=ROS modulator 1; AltName: Full=Epididymis tissue protein Li 175; AltName: Full=Glyrichin; AltName: Full=Mitochondrial targeting GxxxG motif protein; Short=MTGM; AltName: Full=Protein MGR2 homolog	5.82e-22	2.532	2.407	3.643	10.811	20.717	6.84	7.091	3.038	2.262	2.184	18.259	41.091
Cluster_2	comp19404_c0	jgi|Helro1|161224	3.81e-26	maker-SCF_092694-snap-gene-1.49-mRNA-1	4.61e-121				26.284	21.703	30.779	160.491	48.45	117.667	105.961	21.563	19.525	20.322	192.823	58.853
Cluster_2	comp26180_c1			maker-SCF_088047-snap-gene-0.5-mRNA-1	8.01e-06				5.26	2.067	2.579	7.667	7.924	13.934	8.468	2.069	3.225	3.854	8.768	32.388
Cluster_2	comp19317_c0			maker-SCF_092340-snap-gene-1.46-mRNA-1	8.6e-38				165.265	110.408	123.234	653.534	349.19	493.746	341.659	127.651	275.971	123.554	591.408	1028.38
Cluster_2	comp20089_c0			maker-SCF_092384-snap-gene-0.17-mRNA-1	2.11e-132				0.687	2.262	1.796	0.82	0.066	0.206	2.688	2.861	1.922	4.978	4.188	32.982
Cluster_2	comp25055_c0	jgi|Helro1|156976	3.78e-99	maker-SCF_092256-snap-gene-0.54-mRNA-1	1.46e-138	gi|12230779|sp|Q9VU68.1|WDR1_DROME	RecName: Full=Actin-interacting protein 1; Short=AIP1; AltName: Full=Protein flare	5.43e-50	4.901	3.768	5.633	2.629	3.113	4.152	6.295	5.384	5.598	5.647	42.227	252.735
Cluster_2	comp23281_c1								0.894	0.578	1.369	0.709	0.798	0.467	1.04	0.909	1.484	0.349	7.901	10.014
Cluster_2	comp20679_c0	jgi|Helro1|89746	2.15e-65	genemark-SCF_091864-processed-gene-0.28-mRNA-1	4.74e-107	gi|1703349|sp|P54363.1|APT_DROPS	RecName: Full=Adenine phosphoribosyltransferase; Short=APRT	5.71e-50	1.295	2.546	2.251	7.61	27.771	6.167	3.525	3.066	1.171	1.347	26.975	57.31
Cluster_2	comp23047_c1	jgi|Helro1|162439	8e-101	maker-SCF_000148-snap-gene-3.110-mRNA-1	1.01e-162	gi|131528|sp|P26599.1|PTBP1_HUMAN	RecName: Full=Polypyrimidine tract-binding protein 1; Short=PTB; AltName: Full=57 kDa RNA-binding protein PPTB-1; AltName: Full=Heterogeneous nuclear ribonucleoprotein I; Short=hnRNP I	7.49e-71	3.368	1.61	2.28	6.173	6.664	5.056	8.005	6.615	4.82	4.118	26.381	31.258
Cluster_2	comp14938_c0	jgi|Helro1|181010	1.47e-24	snap-masked-SCF_000162-processed-gene-2.41-mRNA-1	5.63e-42	gi|6016408|sp|O76095.1|JTB_HUMAN	RecName: Full=Protein JTB; AltName: Full=Jumping translocation breakpoint protein; AltName: Full=Prostate androgen-regulated protein; Short=PAR protein; Flags: Precursor	9.16e-10	15.341	9.234	17.758	37.6	14.446	35.123	29.708	10.96	9.16	4.669	43.299	108.458
Cluster_2	comp13314_c0	jgi|Helro1|95757	5.56e-82	genemark-SCF_202538-processed-gene-0.4-mRNA-1	1.35e-97	gi|20177868|sp|Q9D0W5.1|PPIL1_MOUSE	RecName: Full=Peptidyl-prolyl cis-trans isomerase-like 1; Short=PPIase; AltName: Full=Rotamase PPIL1	3.23e-72	4.703	2.31	3.623	8.935	5.658	6.256	8.466	2.11	1.873	2.37	21.96	16.747
Cluster_2	comp19775_c0	jgi|Helro1|108199	1.06e-80	maker-SCF_091361-snap-gene-0.60-mRNA-1	1.93e-82	gi|75057904|sp|Q5EA55.1|GOGA7_BOVIN	RecName: Full=Golgin subfamily A member 7	1.65e-53	9.457	9.242	18.115	14.29	14.643	19.726	21.937	11.156	9.782	7.903	59.092	72.504
Cluster_2	comp24684_c0	jgi|Helro1|186255	1.05e-60	maker-SCF_091628-snap-gene-1.102-mRNA-2	1.39e-77	gi|119751|sp|P07953.3|F261_RAT	RecName: Full=6-phosphofructo-2-kinase/fructose-2,6-bisphosphatase 1; Short=6PF-2-K/Fru-2,6-P2ase 1; Short=PFK/FBPase 1; AltName: Full=6PF-2-K/Fru-2,6-P2ase liver isozyme; Includes: RecName: Full=6-phosphofructo-2-kinase; Includes: RecName: Full=Fructose-2,6-bisphosphatase	2.02e-49	14.669	16.182	14.226	32.203	26.558	20.465	24.191	11.899	9.813	10.452	48.736	167.79
Cluster_2	comp18006_c0	jgi|Helro1|86839	4.66e-08	maker-SCF_090530-snap-gene-0.30-mRNA-1	2.36e-29				82.101	74.07	149.618	166.68	137.888	115.362	118.906	88.695	61.984	50.486	265.236	251.282
Cluster_2	comp24405_c0			genemark-SCF_091711-processed-gene-0.9-mRNA-1	4.43e-28				20.248	11.96	20.934	35.721	36.659	31.53	25.535	23.605	19.01	18.931	64.996	73.96
Cluster_2	comp14326_c0			maker-SCF_091658-snap-gene-0.47-mRNA-1	9.01e-14				44.368	40.821	65.711	110.607	70.136	94.363	90.65	32.625	31.836	36.231	220.807	244.389
Cluster_2	comp16535_c0	jgi|Helro1|105479	1.33e-96	maker-SCF_096817-snap-gene-0.13-mRNA-1	0	gi|14548084|sp|Q9EQK7.2|ICMT_MOUSE	RecName: Full=Protein-S-isoprenylcysteine O-methyltransferase; AltName: Full=Isoprenylcysteine carboxylmethyltransferase; AltName: Full=Prenylated protein carboxyl methyltransferase; Short=PPMT; AltName: Full=Prenylcysteine carboxyl methyltransferase; Short=pcCMT	8.43e-73	5.695	8.762	6.107	39.301	27.663	22.767	22.612	2.62	4.248	3.392	24.593	35.576
Cluster_2	comp18007_c0	jgi|Helro1|157926	1.87e-85	maker-SCF_091953-snap-gene-1.84-mRNA-1	2.5e-113	gi|83305118|sp|P19234.2|NDUV2_RAT	RecName: Full=NADH dehydrogenase [ubiquinone] flavoprotein 2, mitochondrial; AltName: Full=NADH-ubiquinone oxidoreductase 24 kDa subunit; Flags: Precursor	6.34e-71	23.413	21.848	24.277	41.405	35.4	36.057	36.645	15.577	18.835	17.066	69.477	136.623
Cluster_2	comp17804_c0	jgi|Helro1|69964	2.79e-114	maker-SCF_197609-snap-gene-0.24-mRNA-1	1.77e-162	gi|1352660|sp|P49020.1|TMED2_CRIGR	RecName: Full=Transmembrane emp24 domain-containing protein 2; AltName: Full=COPI-coated vesicle membrane protein p24; AltName: Full=p24 family protein beta-1; Short=p24beta1; Flags: Precursor	1.39e-101	7.075	8.156	11.726	29.287	47.307	23.012	19.307	7.239	8.185	10.86	41.288	83.422
Cluster_2	comp26307_c4	jgi|Helro1|193581	0.02	maker-SCF_136239-snap-gene-0.2-mRNA-1	1.88e-95				20.208	18.886	27.874	13.563	100.311	21.121	22.867	15.651	15.694	14.242	48.589	74.725
Cluster_2	comp13630_c0								0	0.034	0	0.202	0	0	0	0.327	0	0	6.763	6.444
Cluster_2	comp17101_c0	jgi|Helro1|85626	8.77e-57	maker-SCF_090072-snap-gene-0.30-mRNA-1	3.26e-130	gi|73917686|sp|Q6RG77.1|NFYB_HORSE	RecName: Full=Nuclear transcription factor Y subunit beta; AltName: Full=CAAT box DNA-binding protein subunit B; AltName: Full=Nuclear transcription factor Y subunit B; Short=NF-YB	7.57e-54	17.771	13.604	24.935	21.398	24.948	14.065	23.793	16.79	6.972	6.823	35.502	76.727
Cluster_2	comp11949_c0	jgi|Helro1|88643	6.77e-79	maker-SCF_000016-snap-gene-1.98-mRNA-1	1.86e-125	gi|81880350|sp|Q9CPW9.1|MAP12_MOUSE	RecName: Full=Methionine aminopeptidase 1D, mitochondrial; Short=MAP 1D; Short=MetAP 1D; AltName: Full=Methionyl aminopeptidase type 1D, mitochondrial; AltName: Full=Peptidase M 1D; Flags: Precursor	5.98e-69	0.436	0.355	0.362	1.306	0.391	1.338	0.86	0.557	1.045	0.194	6.272	6.66
Cluster_2	comp15426_c0	jgi|Helro1|89732	2.75e-31	snap-masked-SCF_000023-processed-gene-3.47-mRNA-1	3.55e-140	gi|82180232|sp|Q5XG58.1|ELP4_XENLA	RecName: Full=Elongator complex protein 4	3.33e-29	5.18	2.457	6.284	4.797	11.045	6.409	3.098	2.123	1.86	1.603	4.67	34.146
Cluster_2	comp7306_c0	jgi|Helro1|181083	1e-38	maker-SCF_091891-snap-gene-0.3-mRNA-1	8.25e-47	gi|20534680|sp|Q9Y3E0.1|GOT1B_HUMAN	RecName: Full=Vesicle transport protein GOT1B; AltName: Full=Germ cell tumor 2; AltName: Full=Golgi transport 1 homolog B; AltName: Full=Putative NF-kappa-B-activating protein 470; AltName: Full=hGOT1a	1.83e-24	8.649	6.19	11.286	42.674	30.807	17.446	14.222	7.977	4.047	3.328	23.498	59.677
Cluster_2	comp24227_c0	jgi|Helro1|111705	5.38e-94	genemark-SCF_091052-processed-gene-0.1-mRNA-1	1.79e-108	gi|47116574|sp|Q99LD4.1|CSN1_MOUSE	RecName: Full=COP9 signalosome complex subunit 1; Short=SGN1; Short=Signalosome subunit 1; AltName: Full=G protein pathway suppressor 1; Short=GPS-1; AltName: Full=JAB1-containing signalosome subunit 1	7.24e-76	4.992	5.725	4.549	8.364	3.449	6.816	11.615	8.126	3.59	10.519	5.965	58.656
Cluster_2	comp20015_c0								5.763	3.128	15.03	4.754	1.676	4.113	17.447	5.081	4.569	5.145	11.461	71.15
Cluster_2	comp23055_c2			genemark-SCF_086418-processed-gene-0.0-mRNA-1	4.15e-18				4.003	5.051	9.141	3.885	7.35	1.895	3.251	5.449	4.131	3.169	13.004	34.039
Cluster_2	comp20803_c2			snap-masked-SCF_090848-processed-gene-0.35-mRNA-1	0.003				0.843	0.585	0.68	1.919	6	1.833	1.026	0.351	1.108	0.438	8.282	10.323
Cluster_2	comp10517_c0	jgi|Helro1|85573	1.71e-94	maker-SCF_089392-snap-gene-0.24-mRNA-1	1.15e-100	gi|3024249|sp|Q94360.1|NDUS7_CAEEL	RecName: Full=Probable NADH dehydrogenase [ubiquinone] iron-sulfur protein 7, mitochondrial; AltName: Full=Complex I-20kD; Short=CI-20kD; AltName: Full=NADH-ubiquinone oxidoreductase 20 kDa subunit; Flags: Precursor	5.2e-83	154.369	152.65	151.116	175.804	164.134	154.601	168.668	145.413	133.053	58.443	464.468	448.681
Cluster_2	comp20643_c0			genemark-SCF_092680-processed-gene-3.38-mRNA-1	3.86e-07				5.547	5.136	5.522	14.517	9.063	11.735	8.073	8.318	16.624	4.481	6.752	57.351
Cluster_2	comp22671_c0	jgi|Helro1|131581	1.35e-25	snap-masked-SCF_091956-processed-gene-0.23-mRNA-1	1.18e-66	gi|47116946|sp|Q9V3D5.1|DYRK2_DROME	RecName: Full=Dual specificity tyrosine-phosphorylation-regulated kinase 2; AltName: Full=Protein smell impaired at 35A; AltName: Full=dDyrk2	6.43e-23	0.173	0.63	1.238	1.075	0.207	0.179	0.206	0.049	1.474	2.06	0.155	38.645
Cluster_2	comp21610_c1								0.057	0.184	0.312	0.155	0.302	0.536	0.901	0.177	0.167	0.803	16.272	16.488
Cluster_2	comp9004_c0	jgi|Helro1|158094	1.32e-88			gi|78099820|sp|Q9D3D9.1|ATPD_MOUSE	RecName: Full=ATP synthase subunit delta, mitochondrial; AltName: Full=ATP synthase F1 subunit delta; AltName: Full=F-ATPase delta subunit; Flags: Precursor	3.15e-44	54.437	63.706	56.396	68.334	336.453	66.976	85.7	43.922	31.619	32.623	340.238	727.717
Cluster_2	comp20197_c1	jgi|Helro1|159094	5.53e-111	maker-SCF_097857-snap-gene-0.17-mRNA-1	1.1e-163	gi|82184223|sp|Q6GNI4.1|EIF3K_XENLA	RecName: Full=Eukaryotic translation initiation factor 3 subunit K; Short=eIF3k; AltName: Full=Eukaryotic translation initiation factor 3 subunit 12; AltName: Full=eIF-3 p25	5.33e-73	32.788	37.681	53.34	113.752	114.352	94.014	69.19	37.609	40.861	37.139	127.208	272.86
Cluster_2	comp18033_c0	jgi|Helro1|181891	2.72e-21	genemark-SCF_092246-processed-gene-0.4-mRNA-1	4.01e-52	gi|47606193|sp|Q8WXF0.1|SRS12_HUMAN	RecName: Full=Serine/arginine-rich splicing factor 12; AltName: Full=35 kDa SR repressor protein; Short=SRrp35; AltName: Full=Splicing factor, arginine/serine-rich 13B; AltName: Full=Splicing factor, arginine/serine-rich 19	4.46e-24	5.216	3.595	5.381	3.047	1.534	2.469	4.091	5.323	4.658	2.862	0.644	208.483
Cluster_2	comp17577_c0			genemark-SCF_090938-processed-gene-0.12-mRNA-1	6.53e-60				6.895	5.356	5.678	7.802	22.953	7.985	7.53	3.528	3.425	3.448	26.658	38.851
Cluster_2	comp5255_c0	jgi|Helro1|70657	1.75e-51	maker-SCF_091135-snap-gene-0.19-mRNA-1	1.72e-119	gi|122134262|sp|Q1LZ78.1|NTPCR_BOVIN	RecName: Full=Cancer-related nucleoside-triphosphatase homolog; Short=NTPase; AltName: Full=Nucleoside triphosphate phosphohydrolase	7.06e-51	5.402	4.321	5.46	18.693	25.131	12.619	10.43	3.12	2.546	2.207	3.696	18.362
Cluster_2	comp12448_c0	jgi|Helro1|75296	4.36e-58	maker-SCF_091645-snap-gene-0.88-mRNA-1	1.61e-70	gi|172046161|sp|Q6PBD1.3|SELT_XENTR	RecName: Full=Thioredoxin reductase-like selenoprotein T; Short=SelT; Flags: Precursor	1.43e-33	58.674	56.57	72.252	147.777	116.146	163.872	186.043	53.125	46.181	36.987	289.047	218.733
Cluster_2	comp16374_c0			maker-SCF_090107-snap-gene-0.14-mRNA-1	1.7e-17				7.643	6.225	16.527	14.066	15.018	13.757	11.286	7.152	7.556	6.488	27.87	49.727
Cluster_2	comp19570_c1	jgi|Helro1|182938	2.08e-83	maker-SCF_092845-snap-gene-0.20-mRNA-1	2.09e-123	gi|108935895|sp|P82911.2|RT11_BOVIN	RecName: Full=28S ribosomal protein S11, mitochondrial; Short=MRP-S11; Short=S11mt; Flags: Precursor	1.18e-29	15.197	9.074	14.006	11.023	42.101	13.61	9.285	15.847	21.932	11.243	50.446	48.019
Cluster_2	comp17358_c0	jgi|Helro1|189182	2.26e-45	maker-SCF_092224-snap-gene-1.43-mRNA-1	2.25e-63	gi|61211747|sp|Q5RFH0.1|ATP5L_PONAB	RecName: Full=ATP synthase subunit g, mitochondrial; Short=ATPase subunit g	3.42e-25	24.307	19.268	25.549	32.849	49.152	33.678	20.059	13.282	14.365	11.466	57.79	181.951
Cluster_2	comp25098_c0								69.618	13.447	2.159	2.668	166.032	9.927	1.926	33.712	11.775	4.498	87.132	117.62
Cluster_2	comp13746_c0	jgi|Helro1|163464	4.59e-72			gi|51317295|sp|P84089.1|ERH_MOUSE	RecName: Full=Enhancer of rudimentary homolog; Short=Mer	4.49e-55	9.893	5.887	13.337	27.26	27.427	32.728	21.68	8.628	8.486	5.675	60.271	88.982
Cluster_2	comp26147_c0	jgi|Helro1|84056	9.21e-15	maker-SCF_000262-snap-gene-1.62-mRNA-1	3.6e-16	gi|76363463|sp|Q5BJP3.1|UFM1_RAT	RecName: Full=Ubiquitin-fold modifier 1; Flags: Precursor	4.87e-14	1.595	2.317	2.098	3.603	12.731	2.26	2.263	2.92	1.511	1.653	16.185	17.702
Cluster_2	comp17448_c0			maker-SCF_087796-snap-gene-0.13-mRNA-1	1.28e-20				0.868	1.395	0.942	2.073	1.473	0.467	0.637	0.159	0.624	1.779	4.09	47.148
Cluster_2	comp21129_c0			snap-masked-SCF_090530-processed-gene-0.18-mRNA-1	1.97e-85	gi|221222821|sp|B3DI94.1|TM186_DANRE	RecName: Full=Transmembrane protein 186	4.69e-18	7.785	4.666	8.957	14.854	26.543	16.285	10.287	7.782	4.39	4.232	23.951	56.111
Cluster_2	comp17417_c0			genemark-SCF_090745-processed-gene-0.10-mRNA-1	1.96e-66				3.784	5.077	6.733	7.873	24.716	6.313	6.706	5.96	4.23	3.407	27.974	27.967
Cluster_2	comp26396_c0	jgi|Helro1|89692	3.83e-43	maker-SCF_000023-snap-gene-3.58-mRNA-1	5.58e-55	gi|121957493|sp|Q2KIB5.1|VA0E2_BOVIN	RecName: Full=V-type proton ATPase subunit e 2; Short=V-ATPase subunit e 2; AltName: Full=Vacuolar proton pump subunit e 2	2.53e-23	70.123	54.937	117.493	144.452	139.501	146.999	137.229	78.235	70.171	46.348	294.002	225.043
Cluster_2	comp17802_c0								3.53	3.965	2.749	12.261	4.387	13.09	11.821	3.687	4.686	5.373	1.888	167.887
Cluster_2	comp19768_c1	jgi|Helro1|156168	1.27e-32	maker-SCF_090794-snap-gene-0.39-mRNA-1	9.19e-39	gi|10720079|sp|Q9Y333.1|LSM2_HUMAN	RecName: Full=U6 snRNA-associated Sm-like protein LSm2; AltName: Full=Protein G7b; AltName: Full=Small nuclear ribonuclear protein D homolog; AltName: Full=snRNP core Sm-like protein Sm-x5	8.31e-28	0.936	1.76	2.696	3.574	2.766	3.734	3.358	1.194	0.988	0.618	7.606	9.315
Cluster_2	comp17831_c2			maker-SCF_090707-snap-gene-0.73-mRNA-1	8.74e-23				4.141	3.289	5.435	14.541	18.892	11.25	8.763	3.131	2.105	1.838	22.902	44.987
Cluster_2	comp17229_c0	jgi|Helro1|169114	2.2e-77	maker-SCF_092455-snap-gene-0.95-mRNA-1	3.73e-162	gi|74747707|sp|Q5VYS4.1|MEDAG_HUMAN	RecName: Full=Mesenteric estrogen-dependent adipogenesis protein; AltName: Full=Activated in W/Wv mouse stomach 3 homolog; Short=hAWMS3; AltName: Full=Mesenteric estrogen-dependent adipose 4; Short=MEDA-4	0.005	1.884	2.672	0.542	0	4.7	3.494	1.775	1.548	1.866	2.329	4.806	25.719
Cluster_2	comp22213_c0			snap-masked-SCF_091229-processed-gene-0.23-mRNA-1	1.59e-44				1.258	1.032	1.123	0	0	0	0.519	4.686	2.927	3.826	6.652	18.503
Cluster_2	comp22974_c0	jgi|Helro1|147851	3.42e-07	genemark-SCF_091900-processed-gene-1.13-mRNA-1	1.78e-17				1.161	2.811	1.204	3.426	8.456	1.384	1.906	1.724	1.99	0.487	5.169	23.166
Cluster_2	comp10567_c0	jgi|Helro1|180872	2.11e-17	genemark-SCF_000016-processed-gene-1.11-mRNA-1	1.04e-51				55.688	55.646	82.021	66.467	84.192	50.23	55.193	59.381	51.415	35.258	220.543	338.933
Cluster_2	comp19846_c0	jgi|Helro1|71625	6.3e-45	maker-SCF_088279-snap-gene-0.19-mRNA-1	1.22e-55	gi|3023402|sp|Q56585.1|BOLA_VIBAL	RecName: Full=DNA-binding transcriptional regulator BolA	4.86e-31	4.11	4.452	9.881	18.596	8.92	12.564	10.714	3.968	4.464	3.171	22.567	26.587
Cluster_2	comp24412_c0			maker-SCF_092136-snap-gene-1.109-mRNA-1	3.83e-126	gi|68566209|sp|Q8K2W3.1|TXD11_MOUSE	RecName: Full=Thioredoxin domain-containing protein 11	2.38e-07	2.973	3.649	4.939	6.373	16.012	3.892	3.838	4.992	2.499	2.268	30.954	72.075
Cluster_2	comp4132_c0	jgi|Helro1|108067	6.19e-68	maker-SCF_091810-snap-gene-0.74-mRNA-1	8.92e-112	gi|14286117|sp|Q24251.2|ATP5H_DROME	RecName: Full=ATP synthase subunit d, mitochondrial; Short=ATPase subunit d	5.41e-24	426.746	414.395	483.483	410.097	666.077	349.411	360.344	301.172	320.513	203.33	1133.17	1455.94
Cluster_2	comp23051_c0	jgi|Helro1|84286	3.95e-60	maker-SCF_089606-snap-gene-0.21-mRNA-1	5.71e-152	gi|61248556|sp|Q99J36.1|THUM1_MOUSE	RecName: Full=THUMP domain-containing protein 1	3.56e-35	2.866	3.571	1.261	6.293	3.837	8.375	7.853	7.221	2.872	4.504	11.056	49.985
Cluster_2	comp15333_c0			genemark-SCF_091711-processed-gene-0.2-mRNA-1	6.15e-44				25.794	15.242	70.961	29.263	78.681	19.92	25.873	26.871	18.461	11.3	174.574	505.337
Cluster_2	comp25805_c0	jgi|Helro1|176714	3.54e-20	genemark-SCF_000276-processed-gene-0.2-mRNA-1	3.09e-150				0.95	0.154	1.233	6.044	8.845	6.415	3.705	1.909	0.918	0.56	2.122	19.913
Cluster_2	comp4652_c0								0.951	2.851	9.97	0	0.053	0.259	0.702	5.152	0.242	2.04	4.318	24.986
Cluster_2	comp13607_c0			maker-SCF_088605-snap-gene-0.10-mRNA-1	0.011				0.295	1.265	0.686	0.484	4.386	2.101	1.6	1.27	0.678	2.059	6.913	9.942
Cluster_2	comp25650_c0	jgi|Helro1|107172	2.23e-81	genemark-SCF_092439-processed-gene-0.22-mRNA-1	9.5e-64	gi|62287893|sp|Q803A7.1|SPCS_DANRE	RecName: Full=O-phosphoseryl-tRNA(Sec) selenium transferase; AltName: Full=Selenocysteine synthase; Short=Sec synthase; AltName: Full=Selenocysteinyl-tRNA(Sec) synthase; AltName: Full=Sep-tRNA:Sec-tRNA synthase; Short=SepSecS; AltName: Full=Soluble liver antigen/liver pancreas antigen-like; AltName: Full=UGA suppressor tRNA-associated protein homolog	8.34e-80	2.538	4.592	3.655	5.024	5.88	4.946	2.993	3.304	5.565	3.882	5.824	46.806
Cluster_2	comp25378_c1			maker-SCF_092423-snap-gene-0.36-mRNA-1	3.73e-14				5.253	4.886	1.824	4.4	62.539	8.056	2.13	6.124	6.081	2.547	11.549	48.776
Cluster_2	comp19350_c0	jgi|Helro1|173395	2.35e-28	maker-SCF_092875-snap-gene-0.20-mRNA-1	1.57e-60	gi|118577827|sp|Q3ZCC5.1|RBM18_BOVIN	RecName: Full=Probable RNA-binding protein 18; AltName: Full=RNA-binding motif protein 18	3.8e-25	3.267	3.984	2.691	10.313	2.909	11.871	9.509	4.824	3.13	4.07	16.038	24.825
Cluster_2	comp17311_c0	jgi|Helro1|176522	2.8e-29	snap-masked-SCF_090639-processed-gene-0.37-mRNA-1	2.92e-120				5.666	4.471	6.92	9.993	19.741	13.779	13.386	10.185	20.493	7.795	58.257	87.367
Cluster_2	comp20087_c0			maker-SCF_091888-snap-gene-0.75-mRNA-1	9.68e-149	gi|172046087|sp|Q2TBK2.2|RM09_BOVIN	RecName: Full=39S ribosomal protein L9, mitochondrial; Short=L9mt; Short=MRP-L9; Flags: Precursor	2.49e-26	14.285	9.766	8.521	36.367	40.628	20.411	12.397	14.389	9.731	5.09	30.021	102.982
Cluster_2	comp24849_c0	jgi|Helro1|166819	0.016	snap-masked-SCF_092827-processed-gene-0.35-mRNA-1	3.7e-87	gi|269849663|sp|Q96DM1.3|PGBD4_HUMAN	RecName: Full=PiggyBac transposable element-derived protein 4	0.02	3.767	7.297	9.255	8.036	9.357	11.23	5.384	11.589	15.707	8.688	21.097	56.655
Cluster_2	comp20111_c0	jgi|Helro1|73194	1.83e-62	genemark-SCF_089738-processed-gene-0.1-mRNA-1	1.45e-88	gi|115502287|sp|Q0MQA3.3|NDUA6_PONPY	RecName: Full=NADH dehydrogenase [ubiquinone] 1 alpha subcomplex subunit 6; AltName: Full=Complex I-B14; Short=CI-B14; AltName: Full=NADH-ubiquinone oxidoreductase B14 subunit	5.19e-35	26.94	20.429	42.682	31.79	70.112	40.256	37.593	27.058	19.71	18.773	84.269	164.963
Cluster_2	comp13169_c0	jgi|Helro1|70549	5.51e-76	maker-SCF_092184-snap-gene-0.89-mRNA-1	1.36e-139	gi|116241325|sp|Q96C86.2|DCPS_HUMAN	RecName: Full=m7GpppX diphosphatase; AltName: Full=DCS-1; AltName: Full=Decapping scavenger enzyme; AltName: Full=Hint-related 7meGMP-directed hydrolase; AltName: Full=Histidine triad nucleotide-binding protein 5; AltName: Full=Histidine triad protein member 5; Short=HINT-5; AltName: Full=Scavenger mRNA-decapping enzyme DcpS	1.27e-62	12.04	10.073	27.333	23.946	26.5	17.698	21.566	12.792	13.153	14.482	71.448	168.643
Cluster_2	comp21138_c0								2.973	3.901	3.111	3.428	6.276	2.799	4.388	2.774	2.095	1.941	21.972	162.948
Cluster_2	comp1742_c0								0.324	0.318	0.633	0.768	0	0.6	0.101	0.695	0.24	0.116	4.147	7.884
Cluster_2	comp9386_c0								3.016	5.857	4.819	15.888	20.699	9.656	16.511	4.706	2.653	4.657	28.66	29.961
Cluster_2	comp20627_c0	jgi|Helro1|185718	3.17e-74	maker-SCF_091034-snap-gene-0.60-mRNA-1	1.74e-89	gi|34925050|sp|O95478.1|NSA2_HUMAN	RecName: Full=Ribosome biogenesis protein NSA2 homolog; AltName: Full=Hairy cell leukemia protein 1; AltName: Full=TGF-beta-inducible nuclear protein 1	9.81e-58	7.8	5.124	9.655	8.585	14.782	11.107	14.688	7.919	3.848	8.954	15.553	62.079
Cluster_2	comp15887_c0	jgi|Helro1|77706	1.89e-43	genemark-SCF_000016-processed-gene-1.12-mRNA-1	5.08e-47	gi|54039123|sp|P67985.2|RL22_PIG	RecName: Full=60S ribosomal protein L22; AltName: Full=Heparin-binding protein HBp15	2.11e-36	7.57	5.327	12.632	21.483	33.938	19.541	20.387	8.696	7.713	5.409	10.022	38.209
Cluster_2	comp17896_c1	jgi|Helro1|171764	2.05e-27	maker-SCF_092886-snap-gene-0.20-mRNA-1	9.76e-71	gi|442580969|sp|D3ZE85.1|FRS1L_RAT	RecName: Full=DOMON domain-containing protein FRRS1L; AltName: Full=Ferric-chelate reductase 1-like protein; Flags: Precursor	1.66e-07	8.761	6.542	12.671	0.992	1.402	8.917	15.409	12.693	4.444	6.021	39.861	55.229
Cluster_2	comp17116_c0			genemark-SCF_090372-processed-gene-0.6-mRNA-1	4.42e-27				13.863	12.022	16.039	43.592	13.941	35.373	24.393	11.471	15.988	7.44	51.071	48.401
Cluster_2	comp19930_c0	jgi|Helro1|62930	1.08e-60	genemark-SCF_091229-processed-gene-0.5-mRNA-1	5.04e-96	gi|52000651|sp|O69060.1|HTXA_PSEST	RecName: Full=Probable alpha-ketoglutarate-dependent hypophosphite dioxygenase	0.036	3.711	3.54	6.735	9.744	9.385	13.953	8.666	6.116	14.55	5.019	3.963	92.952
Cluster_2	comp13536_c0	jgi|Helro1|144914	8.38e-08	maker-SCF_091643-snap-gene-0.7-mRNA-1	5.31e-07	gi|1270743847|sp|C0HL13.1|LRP2_PIG	RecName: Full=Low-density lipoprotein receptor-related protein 2; Short=LRP-2; AltName: Full=Glycoprotein 330; Short=gp330; AltName: Full=Megalin; Flags: Precursor	6.78e-05	0.085	0.167	0.19	0	0	0	0.106	0.464	0.67	1.457	5.133	11.529
Cluster_2	comp19163_c1								4.114	8.572	6.708	21.777	54.096	12.523	10.425	10.23	6.088	4.474	57.343	137.501
Cluster_2	comp17874_c0								13.677	7.016	13.186	0.166	0.96	5.55	9.087	8.841	10.863	9.29	19.339	49.652
Cluster_2	comp21196_c0								18.218	18.668	25.256	32.703	58.614	32.349	25.974	19.235	13.832	13.796	114.91	250.501
Cluster_2	comp10849_c0								1.405	0.574	1.377	3.915	19.151	3.908	2.324	1.576	1.213	0.88	104.545	235.974
Cluster_2	comp15317_c0	jgi|Helro1|161570	2.23e-39	genemark-SCF_091358-processed-gene-0.6-mRNA-1	2.65e-66	gi|115502333|sp|Q0MQJ3.1|NDUBB_PONPY	RecName: Full=NADH dehydrogenase [ubiquinone] 1 beta subcomplex subunit 11, mitochondrial; AltName: Full=Complex I-ESSS; Short=CI-ESSS; AltName: Full=NADH-ubiquinone oxidoreductase ESSS subunit; Flags: Precursor	6.17e-13	52.825	36.309	74.31	80.769	178.557	68.718	85.084	40.226	32.023	21.929	189.738	317.976
Cluster_2	comp17735_c0	jgi|Helro1|127888	1.17e-38	maker-SCF_092802-snap-gene-0.40-mRNA-1	5.55e-55	gi|73919435|sp|Q5RF96.1|SPCS1_PONAB	RecName: Full=Signal peptidase complex subunit 1; AltName: Full=Microsomal signal peptidase 12 kDa subunit; Short=SPase 12 kDa subunit	7.18e-27	151.802	161.014	140.757	731.972	2897.88	417.06	248.644	192.482	130.566	65.715	3282.24	3929.32
Cluster_2	comp23481_c1	jgi|Helro1|81550	1.5e-64	maker-SCF_092387-snap-gene-0.51-mRNA-1	6.92e-74	gi|1722742|sp|Q05940.2|VMAT2_HUMAN	RecName: Full=Synaptic vesicular amine transporter; AltName: Full=Monoamine transporter; AltName: Full=Solute carrier family 18 member 2; AltName: Full=Vesicular amine transporter 2; Short=VAT2	2.04e-67	0.458	0.058	0	0.086	0.463	0	0	1.782	0	5	97.213	106.812
Cluster_2	comp10987_c0	jgi|Helro1|114981	4.08e-27	maker-SCF_092136-snap-gene-1.105-mRNA-1	6.94e-41	gi|19862081|sp|P99028.2|QCR6_MOUSE	RecName: Full=Cytochrome b-c1 complex subunit 6, mitochondrial; AltName: Full=Complex III subunit 6; AltName: Full=Complex III subunit VIII; AltName: Full=Cytochrome c1 non-heme 11 kDa protein; AltName: Full=Mitochondrial hinge protein; AltName: Full=Ubiquinol-cytochrome c reductase complex 11 kDa protein; Flags: Precursor	7.19e-14	13.372	11.172	13.166	16.353	71.629	12.737	11.048	6.696	8.648	4.142	29.731	66.781
Cluster_2	comp20528_c1								31.438	24.637	72.937	121.123	95.994	68.559	99.251	35.542	25.764	20.081	64.631	121.526
Cluster_2	comp18846_c0	jgi|Helro1|184942	6.61e-24	genemark-SCF_000023-processed-gene-3.24-mRNA-1	1.53e-26	gi|75029335|sp|Q9XXK1.1|ATPA_CAEEL	RecName: Full=ATP synthase subunit alpha, mitochondrial; AltName: Full=ATP synthase subunit atp-1; Flags: Precursor	3.07e-12	15.277	14.221	13.765	17.219	70.061	13.688	16.441	10.427	7.179	7.881	56.392	54.262
Cluster_2	comp26021_c1			maker-SCF_088988-snap-gene-0.11-mRNA-1	5.42e-86				2.007	1.671	4.911	0.22	0.351	0.29	4.749	4.27	2.791	1.568	16.25	22.866
Cluster_2	comp19326_c0	jgi|Helro1|163156	1.71e-50	maker-SCF_092456-snap-gene-0.30-mRNA-1	1.51e-50	gi|11135384|sp|Q9VZS3.1|ETIF1_DROME	RecName: Full=Eukaryotic translation initiation factor eIF1; AltName: Full=Protein translation factor SUI1 homolog	9.23e-40	5.434	4.219	5.271	13.252	16.452	9.669	7.91	4.24	4.455	1.782	19.749	19.106
Cluster_2	comp26485_c0	jgi|Helro1|186106	1.13e-75	genemark-SCF_091736-processed-gene-0.6-mRNA-1	4.29e-64	gi|46576678|sp|P83871.1|PHF5A_RAT	RecName: Full=PHD finger-like domain-containing protein 5A; Short=PHD finger-like domain protein 5A; AltName: Full=Splicing factor 3B-associated 14 kDa protein; Short=SF3b14b	1.31e-72	3.512	2.117	3.526	9.196	10.054	6.958	6.823	3.533	1.186	2.053	11.659	22.246
Cluster_2	comp17003_c0	jgi|Helro1|179596	3.04e-21	genemark-SCF_091956-processed-gene-0.11-mRNA-1	2.95e-85	gi|122140755|sp|Q3ZBB6.1|AP4S1_BOVIN	RecName: Full=AP-4 complex subunit sigma-1; AltName: Full=AP-4 adaptor complex subunit sigma-1; AltName: Full=Adaptor-related protein complex 4 subunit sigma-1; AltName: Full=Sigma-1 subunit of AP-4; AltName: Full=Sigma-4-adaptin; Short=Sigma4-adaptin	1.11e-30	9.632	7.949	11.76	21.373	3.974	19.468	16.948	8.463	5.673	8.323	39.467	39.006
Cluster_2	comp3723_c0	jgi|Helro1|158058	4.93e-40	genemark-SCF_000012-processed-gene-1.15-mRNA-1	3.24e-56	gi|75077219|sp|Q4R8Z2.3|RL13A_MACFA	RecName: Full=60S ribosomal protein L13a	1.05e-24	23.858	18.813	32.255	74.509	31.553	75.576	60.06	17.026	14.482	18.046	82.084	56.975
Cluster_2	comp26450_c1	jgi|Helro1|185407	9.03e-58	snap-masked-SCF_092470-processed-gene-1.35-mRNA-1	3.49e-73	gi|62901306|sp|Q6FW27.1|YKT6_CANGA	RecName: Full=Synaptobrevin homolog YKT6; Flags: Precursor	1.39e-36	10.29	9.708	6.973	50.095	30.251	28.809	20.196	10.632	7.229	6.778	45.03	46.931
Cluster_2	comp20603_c0								1.612	0.061	0.21	0.473	8.912	0.594	0.06	0	0.276	0.306	1.716	30.839
Cluster_2	comp19519_c0								0.66	3.53	5.289	2.619	10.804	0.2	0.539	3.31	2.899	6.494	0	32.664
Cluster_2	comp20868_c0	jgi|Helro1|80106	3.76e-46	genemark-SCF_089472-processed-gene-0.3-mRNA-1	2.83e-57	gi|464807|sp|P34642.1|SRP09_CAEEL	RecName: Full=Signal recognition particle 9 kDa protein; Short=SRP9	9.89e-29	7.333	4.854	7.493	12.368	21.077	9.155	10.01	4.52	2.809	5.627	37.359	44.388
Cluster_2	comp13952_c1	jgi|Helro1|180594	5.99e-13	maker-SCF_090918-snap-gene-0.31-mRNA-1	3.35e-16	gi|47117296|sp|Q9CQ54.1|NDUC2_MOUSE	RecName: Full=NADH dehydrogenase [ubiquinone] 1 subunit C2; AltName: Full=Complex I-B14.5b; Short=CI-B14.5b; AltName: Full=NADH-ubiquinone oxidoreductase subunit B14.5b	0.002	7.186	6.653	7.868	9.175	9.228	8.545	7.009	4.71	3.407	4.401	19.119	43.241
Cluster_2	comp12875_c0	jgi|Helro1|159569	2.25e-28	genemark-SCF_091886-processed-gene-0.11-mRNA-1	1.35e-47	gi|27805422|sp|Q62896.1|BET1_RAT	RecName: Full=BET1 homolog; Short=rBET1; AltName: Full=Golgi vesicular membrane-trafficking protein p18	2.24e-10	6.438	7.386	4.096	14.381	18.843	6.883	8.824	4.566	3.407	4.401	15.232	25.329
Cluster_2	comp17434_c0								9.85	6.023	6.691	0.516	0.859	5.206	5.311	9.403	3.447	10.458	12.623	52.821
Cluster_2	comp4180_c0								0.903	0.92	0.538	0.306	0	0.807	1.151	0.153	0.952	0	3.688	11.55
Cluster_2	comp10986_c0	jgi|Helro1|103921	3.09e-29	maker-SCF_000232-snap-gene-2.55-mRNA-1	3.44e-28	gi|363579831|sp|A1L2P2.1|SI12A_XENLA	RecName: Full=Small integral membrane protein 12-A	3.29e-19	3.953	3.627	3.897	7.386	7.224	6.72	8.554	3.7	1.172	2.485	23.623	63.282
Cluster_2	comp4703_c0	jgi|Helro1|181748	6.37e-60	maker-SCF_090742-snap-gene-0.23-mRNA-2	6.29e-86	gi|400650|sp|P23935.3|NDUA5_BOVIN	RecName: Full=NADH dehydrogenase [ubiquinone] 1 alpha subcomplex subunit 5; AltName: Full=Complex I subunit B13; AltName: Full=Complex I-13kD-B; Short=CI-13kD-B; AltName: Full=NADH-ubiquinone oxidoreductase 13 kDa-B subunit	4.55e-44	49.49	47.053	74.869	105.084	63.27	100.747	113.666	39.68	41.539	49.667	143.375	269.186
Cluster_2	comp16831_c0	jgi|Helro1|173420	9.69e-28	genemark-SCF_092413-processed-gene-0.5-mRNA-1	1.93e-74	gi|1352800272|sp|Q9V429.3|THIO2_DROME	RecName: Full=Thioredoxin-2; Short=DmTrx-2	4.32e-27	0.299	0.717	0.673	0.876	0.532	3.702	4.304	1.628	1.18	0.501	4.511	11.705
Cluster_2	comp26416_c0	jgi|Helro1|170101	6.13e-40	genemark-SCF_091682-processed-gene-0.2-mRNA-1	1.36e-66	gi|115502313|sp|Q0MQD0.3|NDUB3_PONPY	RecName: Full=NADH dehydrogenase [ubiquinone] 1 beta subcomplex subunit 3; AltName: Full=Complex I-B12; Short=CI-B12; AltName: Full=NADH-ubiquinone oxidoreductase B12 subunit	6.89e-17	23.19	19.828	24.115	49.887	36.918	37.017	43.524	19.871	18.189	8.153	140.512	112.13
Cluster_2	comp18789_c1	jgi|Helro1|163065	1.6e-21	maker-SCF_091498-snap-gene-0.98-mRNA-1	1.31e-86				109.518	93.028	115.329	96.983	91.416	83.488	103.705	97.15	77.99	59.067	329.754	601.456
Cluster_2	comp13101_c0			genemark-SCF_092387-processed-gene-0.20-mRNA-1	5.05e-29				4.653	4.601	5.806	1.303	1.759	1.634	2.733	3.69	5.352	10.132	17.223	142.239
Cluster_2	comp23850_c1			genemark-SCF_089890-processed-gene-0.3-mRNA-1	3.39e-08				1.969	1.665	2.515	0.855	2.443	6.95	1.871	4.13	2.24	1.685	1.828	187.801
Cluster_2	comp12908_c0			snap-masked-SCF_087615-processed-gene-0.9-mRNA-1	4.95e-16				4.57	4.088	5.869	3.173	16.355	1.437	2.307	9.155	1.129	4.71	10.786	39.721
Cluster_2	comp3799_c0	jgi|Helro1|126488	2.92e-27	maker-SCF_000147-snap-gene-0.41-mRNA-1	4.28e-33	gi|20139984|sp|O77302.1|RS10_LUMRU	RecName: Full=40S ribosomal protein S10	1.73e-22	17.714	15.992	22.212	43.192	27.539	34.312	34.741	15.794	16.92	15.592	34.161	178.099
Cluster_2	comp4590_c0			genemark-SCF_091173-processed-gene-0.8-mRNA-1	4.67e-15				106.447	42.806	107.464	339.317	80.922	361.525	168.231	100.83	213.076	76.102	983.536	1320.54
Cluster_2	comp8931_c0	jgi|Helro1|186065	4.75e-77	genemark-SCF_092047-processed-gene-0.7-mRNA-1	4.75e-59	gi|1173191|sp|P46405.2|RS12_PIG	RecName: Full=40S ribosomal protein S12	7.19e-62	34.757	34.358	75.475	92.689	52.951	116.169	50.062	33.684	35.717	25.112	85.01	192.927
Cluster_2	comp22034_c1	jgi|Helro1|171496	2.06e-07	maker-SCF_092084-snap-gene-0.65-mRNA-1	4.85e-15	gi|17375610|sp|Q99KV1.1|DJB11_MOUSE	RecName: Full=DnaJ homolog subfamily B member 11; AltName: Full=APOBEC1-binding protein 2; Short=ABBP-2; AltName: Full=ER-associated DNAJ; AltName: Full=ER-associated Hsp40 co-chaperone; AltName: Full=Endoplasmic reticulum DNA J domain-containing protein 3; Short=ER-resident protein ERdj3; Short=ERdj3; Short=ERj3p; Flags: Precursor	0.000268	6.052	10.451	11.416	50.897	16.748	19.566	13.808	10.685	6.508	3.825	23.363	54.88
Cluster_2	comp16541_c1	jgi|Helro1|171335	0.009	maker-SCF_000010-snap-gene-3.85-mRNA-1	4.37e-21				2.984	3.917	5.549	6.753	26.684	4.314	4.484	2.245	1.897	2.151	34.514	98.243
Cluster_2	comp16151_c0			maker-SCF_089752-snap-gene-0.18-mRNA-1	1.46e-26				4.997	8.057	6.522	13.377	14.285	14.472	10.904	6.44	16.218	4.856	38.746	53.105
Cluster_2	comp4005_c0	jgi|Helro1|184825	2.54e-53	maker-SCF_090979-snap-gene-0.27-mRNA-1	1.36e-55	gi|341941732|sp|O88685.2|PRS6A_MOUSE	RecName: Full=26S proteasome regulatory subunit 6A; AltName: Full=26S proteasome AAA-ATPase subunit RPT5; AltName: Full=Proteasome 26S subunit ATPase 3; AltName: Full=Tat-binding protein 1; Short=TBP-1	1.17e-49	3.585	5.633	5.168	14.347	31.92	9.609	13.127	4.067	4.081	5.248	4.653	82.651
Cluster_2	comp13763_c0	jgi|Helro1|163628	1.11e-57	maker-SCF_091191-snap-gene-1.35-mRNA-1	1.7e-81	gi|54036319|sp|Q6QAP7.3|RS17_PIG	RecName: Full=40S ribosomal protein S17	2.54e-51	23.392	17.803	38.806	62.949	68.466	57.853	47.531	22.185	21.744	19.956	127.664	225.622
Cluster_2	comp16724_c0			genemark-SCF_089950-processed-gene-0.5-mRNA-1	6.2e-104	gi|81882816|sp|Q5FVL4.1|CC153_RAT	RecName: Full=Coiled-coil domain-containing protein 153	1.8e-15	0.322	0.624	1.458	6.049	4.341	1.487	1.281	1.422	0.539	0.465	2.911	15.174
Cluster_2	comp13373_c0								0.11	0	0	0.055	1.174	0	0	0.171	0	0.079	17.317	15.49
Cluster_2	comp17548_c0								27.346	35.771	27.619	122.663	212.167	81.819	50.266	24.971	27.266	17.325	314.794	510.77
Cluster_2	comp17954_c0	jgi|Helro1|107575	7.6e-44	maker-SCF_091191-snap-gene-1.37-mRNA-1	3.19e-68	gi|226698184|sp|B7PY76.1|WDR12_IXOSC	RecName: Full=Ribosome biogenesis protein WDR12 homolog	9.19e-41	0.335	0.513	0.886	2.561	2.38	1.191	2.299	1.567	0.11	1.691	2.666	11.675
Cluster_2	comp16836_c0								1.12	0.589	0.127	2.182	1.967	0	0.149	1.311	0.111	6.306	113.968	172.804
Cluster_2	comp24026_c0	jgi|Helro1|91842	5.03e-09	maker-SCF_000293-snap-gene-1.54-mRNA-1	5.37e-39	gi|42558858|sp|Q7MF12.1|BETA_VIBVY	RecName: Full=Oxygen-dependent choline dehydrogenase; Short=CDH; Short=CHD; AltName: Full=Betaine aldehyde dehydrogenase; Short=BADH	0.009	1.986	2.014	0.883	6.027	5.264	4.744	3.247	1.664	1.463	0.892	8.547	18.135
Cluster_2	comp18016_c0			maker-SCF_000256-snap-gene-0.65-mRNA-1	1.27e-34				2.845	2.746	4.722	3.682	6.332	4.98	5.292	4.422	2.683	2.384	15.621	31.695
Cluster_2	comp7729_c0	jgi|Helro1|191850	9.69e-23	maker-SCF_091620-snap-gene-0.48-mRNA-1	5.19e-44	gi|124013|sp|P01096.2|ATIF1_BOVIN	RecName: Full=ATPase inhibitor, mitochondrial; AltName: Full=Inhibitor of F(1)F(o)-ATPase; Short=IF(1); Short=IF1; Flags: Precursor	3.32e-07	641.275	717.364	686.339	708.867	908.609	418.21	660.057	474.175	349.892	309.726	1138.03	1848.18
Cluster_2	comp24476_c1	jgi|Helro1|108537	1.19e-21	maker-SCF_092395-snap-gene-0.43-mRNA-1	5.65e-16	gi|803341889|sp|O08759.2|UBE3A_MOUSE	RecName: Full=Ubiquitin-protein ligase E3A; AltName: Full=HECT-type ubiquitin transferase E3A; AltName: Full=Oncogenic protein-associated protein E6-AP	1.73e-14	3.313	1.276	1.558	0.172	0.786	1.098	1.452	0.624	0.791	1.485	0.094	73.162
Cluster_2	comp20145_c2	jgi|Helro1|106256	3.51e-43	maker-SCF_091138-snap-gene-0.92-mRNA-1	7.16e-84	gi|37999671|sp|Q8BMD6.2|TM260_MOUSE	RecName: Full=Transmembrane protein 260	1.23e-07	15.257	12.737	21.129	17.031	42.546	13.723	25.804	21.297	16.461	10.193	113.313	213.371
Cluster_2	comp26424_c0	jgi|Helro1|84522	4.16e-40	genemark-SCF_089967-processed-gene-0.15-mRNA-1	1.2e-61	gi|182637463|sp|A8E4L1.1|COX19_BOVIN	RecName: Full=Cytochrome c oxidase assembly protein COX19	6.13e-23	21.623	15.502	29.072	29.976	45.524	21.252	27.229	13.531	15.566	12.787	80.203	194.471
Cluster_2	comp6893_c0								0	0.078	0.135	0	1.993	0	0	0	0	0	1.074	1.551
Cluster_2	comp20731_c2								2.963	3.32	3.114	9.018	14.275	5.234	4.643	6.038	4.788	3.304	9.334	26.038
Cluster_2	comp14820_c0								10.135	13.633	27.106	39.286	98.445	29.959	43.553	15.677	16.664	20.148	22.998	130.853
Cluster_2	comp14122_c0	jgi|Helro1|169501	1.03e-33	maker-SCF_092407-snap-gene-0.38-mRNA-1	1.3e-73	gi|6831691|sp|O75347.3|TBCA_HUMAN	RecName: Full=Tubulin-specific chaperone A; AltName: Full=TCP1-chaperonin cofactor A; AltName: Full=Tubulin-folding cofactor A; Short=CFA	6.29e-27	28.433	29.695	44.174	60.285	55.987	55.672	49.217	19.992	26.355	21.909	115.031	93.219
Cluster_2	comp10764_c0			genemark-SCF_089782-processed-gene-0.8-mRNA-1	6.37e-105				0.488	0.161	0	0	0	0	0.083	0	0	0	3.717	8.112
Cluster_2	comp10611_c0			snap-masked-SCF_096514-processed-gene-0.4-mRNA-1	1.1e-21				0	0	0.141	0	0	0	0	0.096	0.245	0.09	1.527	4.324
Cluster_2	comp25956_c1			maker-SCF_092269-snap-gene-0.11-mRNA-1	1.88e-08				0.124	1.138	1.695	0.252	0.077	2.649	0	1.254	0	0.627	0.102	56.508
Cluster_2	comp22967_c0	jgi|Helro1|62861	6.8e-82	maker-SCF_000145-snap-gene-0.70-mRNA-1	3.05e-105	gi|166228724|sp|A5PMX1.1|ZNT7_DANRE	RecName: Full=Zinc transporter 7; Short=ZnT-7; AltName: Full=Solute carrier family 30 member 7	1.22e-66	3.149	8.493	7.763	17.034	51.224	13.131	9.242	8.538	4.509	3.234	5.394	62.256
Cluster_2	comp7009_c0			maker-SCF_096512-snap-gene-0.7-mRNA-1	0.003				0	0.081	0.141	0	0.23	0	0.084	0.193	0.612	0.09	2.646	4.251
Cluster_2	comp11876_c0			maker-SCF_090849-snap-gene-0.23-mRNA-1	1.19e-77	gi|187661958|sp|A6NNL5.2|CO061_HUMAN	RecName: Full=Uncharacterized protein C15orf61; Flags: Precursor	2.27e-31	0.125	0.32	0.285	0.191	0.227	1.203	0.085	0	0	0.722	5.03	5.836
Cluster_2	comp10652_c0			maker-SCF_208859-snap-gene-0.16-mRNA-1	9.48e-56				0	0	0.287	0.064	0	0	0	0.293	0.124	0	5.67	7.713
Cluster_2	comp25011_c4								2.46	1.093	1.288	7.859	9.874	2.421	4.041	4.434	2.306	27.389	2154.83	2976.09
Cluster_2	comp14179_c0	jgi|Helro1|159767	1.24e-05	maker-SCF_091458-snap-gene-0.42-mRNA-1	1.16e-20				68.876	63.512	77.283	191.003	230.557	174.904	146.837	44.024	65.483	38.263	231.037	554.106
Cluster_2	comp25533_c0								33.621	29.249	48.719	3.017	2.167	13.721	32.453	39.431	35.417	44.086	8.044	156.453
Cluster_2	comp9585_c0	jgi|Helro1|194728	2.72e-10	maker-SCF_079550-snap-gene-0.8-mRNA-1	1.34e-17				86.844	70.384	79.717	147.138	268.311	78.101	53.25	43.689	41.289	33.847	195.432	301.007
Cluster_2	comp6493_c0	jgi|Helro1|84240	4.09e-29	genemark-SCF_209419-processed-gene-0.0-mRNA-1	3.61e-67	gi|122137083|sp|Q2TBR6.1|PFD4_BOVIN	RecName: Full=Prefoldin subunit 4	3.35e-18	7.003	9.742	10.759	33.466	12.59	19.034	25.41	5.766	7.865	6.14	48.814	44.708
Cluster_2	comp7472_c0	jgi|Helro1|193054	1.78e-33	maker-SCF_000017-snap-gene-4.77-mRNA-1	2.67e-36				4.842	1.229	1.534	8.535	1.386	5.025	6.407	0.523	1.998	1.07	0.332	42.782
Cluster_2	comp22404_c2	jgi|Helro1|71833	2.43e-24	maker-SCF_092435-snap-gene-0.45-mRNA-1	1.99e-22	gi|1717822|sp|P50586.1|TUB_MOUSE	RecName: Full=Tubby protein	1.51e-18	9.645	7.335	10.614	30.231	13.984	17.406	17.113	11.215	6.338	5.925	6.708	393.583
Cluster_2	comp17847_c1								9.843	10.752	12.134	20.406	22.284	12.727	15.93	5.093	2.741	2.988	20.777	22.214
Cluster_2	comp23868_c1								9.667	7.351	10.915	11.285	43.939	14.018	7.667	8.918	12.594	8.365	31.42	66.317
Cluster_2	comp7659_c0	jgi|Helro1|90227	1.11e-32	genemark-SCF_089589-processed-gene-0.9-mRNA-1	3.46e-70	gi|122145078|sp|Q3SZM6.1|COXM1_BOVIN	RecName: Full=COX assembly mitochondrial protein homolog; Short=Cmc1p	3.97e-22	15.5	16.871	25.322	29.328	81.331	21.34	22.285	13.151	14.847	8.459	128.992	182.905
Cluster_2	comp26448_c0	jgi|Helro1|71412	2.85e-46	maker-SCF_091829-snap-gene-0.73-mRNA-1	3.7e-44	gi|82182010|sp|Q6AZJ9.1|RS21_XENLA	RecName: Full=40S ribosomal protein S21	3.09e-37	10.064	11.115	19.28	10.825	42.614	9.798	10.441	9.27	10.286	8.459	31.511	52.604
Cluster_2	comp23207_c2								26.6	39.859	41.263	82.812	140.265	59.804	87.229	46.148	31.792	34.498	329.635	726.805
Cluster_2	comp20553_c0			snap-masked-SCF_090776-processed-gene-0.9-mRNA-1	1.17e-13				14.74	11.929	27.741	20.295	58.901	36.811	27.73	17.42	10.307	11.216	41.418	84.738
Cluster_2	comp4435_c0			maker-SCF_091361-snap-gene-0.52-mRNA-1	7.51e-62	gi|466062|sp|P34748.1|RT23_CAEEL	RecName: Full=Probable 28S ribosomal protein S23, mitochondrial	7.87e-08	5.663	3.542	7.71	11.062	22.169	6.913	7.563	4.184	3.178	6.455	26.908	28.305
Cluster_2	comp24021_c0								18.297	18.378	37.117	32.181	138.117	27.432	31.623	16.906	13.248	13.968	137.958	143.497
Cluster_2	comp4138_c0	jgi|Helro1|83384	5.02e-24	snap-masked-SCF_091515-processed-gene-0.46-mRNA-1	1.02e-56	gi|226693522|sp|P04038.2|COX6C_BOVIN	RecName: Full=Cytochrome c oxidase subunit 6C; AltName: Full=Cytochrome c oxidase polypeptide VIc; AltName: Full=Cytochrome c oxidase subunit STA	1.13e-15	111.613	109.649	157.314	206.87	253.406	167.053	140.539	75.241	74.736	61.69	234.419	370.744
Cluster_2	comp14994_c0	jgi|Helro1|67827	9.99e-57	genemark-SCF_092235-processed-gene-0.27-mRNA-1	9.8e-69	gi|75029794|sp|Q4PM12.1|RL36_IXOSC	RecName: Full=60S ribosomal protein L36	5.19e-41	16.065	8.234	15.319	27.881	20.213	19.692	21.262	11.389	7.299	11.115	49.663	146.651
Cluster_2	comp18927_c0	jgi|Helro1|153989	4.9e-21	maker-SCF_091636-snap-gene-0.49-mRNA-1	3.69e-38	gi|75062051|sp|Q5RFB3.1|PEPD_PONAB	RecName: Full=Xaa-Pro dipeptidase; Short=X-Pro dipeptidase; AltName: Full=Imidodipeptidase; AltName: Full=Peptidase D; AltName: Full=Proline dipeptidase; Short=Prolidase	4.05e-11	5.138	9.17	5.942	11.208	23.883	14.271	10.245	10.236	3.914	5.736	18.412	57.512
Cluster_2	comp3854_c0	jgi|Helro1|169296	1.81e-18	genemark-SCF_090851-processed-gene-0.14-mRNA-1	1.93e-25	gi|62286534|sp|Q66KY3.2|CUTA_XENLA	RecName: Full=Protein CutA homolog; Flags: Precursor	5.82e-10	33.061	27.187	77.935	136.057	62.186	96.04	128.794	35.605	33.789	18.775	173.934	96.851
Cluster_2	comp3382_c0								7.597	9.017	11.421	1.853	0.643	1.979	5.157	15.37	8.475	6.321	9.005	42.717
Cluster_2	comp13051_c0			maker-SCF_090812-snap-gene-0.38-mRNA-1	0.000281				3.879	2.761	3.052	10.987	10.954	7.759	7.66	4.223	4.329	1.133	9.066	35.673
Cluster_2	comp26436_c0	jgi|Helro1|156862	2.67e-47	maker-SCF_186296-snap-gene-0.15-mRNA-1	5.98e-49	gi|52000880|sp|Q9V998.1|UBL5_DROME	RecName: Full=Ubiquitin-like protein 5	4.55e-43	23.496	19.316	47.458	48.398	50.221	35.171	50.506	17.28	45.411	9.554	97.957	1024.31
Cluster_2	comp13391_c0								1.585	1.253	0.918	0.254	0.668	2.589	1.387	1.355	2.054	1.504	5.349	16.118
Cluster_2	comp3815_c0			maker-SCF_090792-snap-gene-0.21-mRNA-1	2.58e-40				23.64	19.946	22.156	63.059	42.675	59.905	37.026	14.825	22.929	10.883	84.414	63.703
Cluster_2	comp3720_c0								12.144	6.613	12.205	15.395	12.929	15.727	9.256	16.458	13.241	9.7	52.142	54.589
Cluster_2	comp24233_c0			maker-SCF_089059-snap-gene-0.22-mRNA-1	0.003				209.133	151.388	413.598	333.2	710.091	274.815	362.083	171.945	150.073	112.839	803.311	5630.98
Cluster_2	comp7546_c0	jgi|Helro1|182145	5.08e-23	maker-SCF_090586-snap-gene-0.10-mRNA-1	1.32e-41				80.806	73.771	97.522	297.893	316.236	239.392	227.34	61.837	60.821	75.654	476.404	615.206
Cluster_2	comp14291_c0	jgi|Helro1|173168	1.32e-10			gi|3334271|sp|O15239.1|NDUA1_HUMAN	RecName: Full=NADH dehydrogenase [ubiquinone] 1 alpha subcomplex subunit 1; AltName: Full=Complex I-MWFE; Short=CI-MWFE; AltName: Full=NADH-ubiquinone oxidoreductase MWFE subunit	2.58e-06	43.029	43.635	80.175	132.566	138.942	87.955	99.755	47.123	31.198	33.908	115.415	235.188
Cluster_2	comp21329_c0	jgi|Helro1|74006	1.77e-22	maker-SCF_091726-snap-gene-0.60-mRNA-1	1.4e-57	gi|82082972|sp|Q5ZMH6.1|METL9_CHICK	RecName: Full=Methyltransferase-like protein 9; Flags: Precursor	1.09e-14	1.055	2.187	3.234	4.24	1.36	3.944	1.913	0.966	0.77	1.821	8.259	28.451
Cluster_2	comp10470_c0			maker-SCF_088902-snap-gene-0.4-mRNA-1	5.52e-20				0.501	0.331	0	0.904	0.3	0	0	0	0	0	2.615	6.879
Cluster_2	comp18621_c0			maker-SCF_087361-snap-gene-0.7-mRNA-1	4.74e-08				0.695	0.229	0	0.474	0.623	0.383	1.17	0	3.144	0	4.177	42.846
Cluster_2	comp22374_c0								1.132	0.231	1.435	0.286	2.238	0.319	0.212	0.943	0.714	1.163	2.737	20.705
Cluster_2	comp16306_c0								20.01	12.008	22.516	14.161	64.557	12.958	14.924	14.637	15.439	11.355	67.383	75.683
Cluster_2	comp16722_c0	jgi|Helro1|179806	2.93e-10	maker-SCF_091476-snap-gene-0.2-mRNA-1	0.023	gi|82178099|sp|Q567C3.1|CA074_DANRE	RecName: Full=UPF0739 protein C1orf74 homolog	6.71e-06	0.351	0.811	0.205	2.397	6.496	6.011	3.81	0	0.351	0.9	0.145	5.08
Cluster_2	comp14446_c0	jgi|Helro1|157245	8.86e-44	maker-SCF_089099-snap-gene-0.22-mRNA-1	1.5e-54	gi|119367382|sp|Q17QV3.1|SUMO3_BOVIN	RecName: Full=Small ubiquitin-related modifier 3; Short=SUMO-3; Flags: Precursor	4.38e-33	25.16	23.145	54.063	111.958	78.286	72.426	67.956	32.697	24.374	17.69	77.818	180.382
Cluster_2	comp18485_c0			snap-masked-SCF_091067-processed-gene-0.6-mRNA-1	8.18e-32				0.179	1.722	1.816	2.947	0.107	0.398	1.081	2.035	1.621	0.527	6.23	18.995
Cluster_2	comp17529_c0			genemark-SCF_090546-processed-gene-0.6-mRNA-1	1.07e-17				239.85	207.267	262.71	1335.83	774.715	648.099	408.588	314.046	133.252	108.175	2531.79	1704.76
Cluster_2	comp15630_c0	jgi|Helro1|74919	1.08e-53	maker-SCF_092728-snap-gene-2.53-mRNA-1	4.5e-76	gi|74734684|sp|Q9NX20.1|RM16_HUMAN	RecName: Full=39S ribosomal protein L16, mitochondrial; Short=L16mt; Short=MRP-L16; AltName: Full=Mitochondrial large ribosomal subunit protein uL16m; Flags: Precursor	6.76e-28	23.401	29.754	46.275	59.236	121.598	57.905	52.953	20.576	29.559	16.054	208.427	323.241
Cluster_2	comp24185_c0								7.978	12.86	9.921	37.055	72.439	25.286	12.749	6.572	11.836	4.856	71.185	112.803
Cluster_2	comp25281_c2	jgi|Helro1|122641	9.95e-22	genemark-SCF_092769-processed-gene-0.3-mRNA-1	3.01e-74	gi|75017612|sp|Q8SWR3.1|SPR_DROME	RecName: Full=Sex peptide receptor	9.61e-06	1.984	3.461	3.619	3.228	0.831	5.293	2.198	5.689	8.388	11.451	8.784	37.801
Cluster_2	comp17163_c0	jgi|Helro1|161662	1.16e-06	maker-SCF_091072-snap-gene-0.21-mRNA-1	9.52e-17	gi|118572242|sp|Q3MHX1.1|COMD7_BOVIN	RecName: Full=COMM domain-containing protein 7	0.018	24.112	17.67	37.456	59.846	102.892	60.235	49.278	20.189	13.931	14.107	113.681	91.162
Cluster_2	comp23575_c1								5.379	17.024	8.566	21.031	0.457	10.58	11.19	10.284	22.887	19.803	62.105	71.059
Cluster_2	comp4072_c0	jgi|Helro1|71473	5.2e-36	genemark-SCF_210091-processed-gene-0.3-mRNA-1	8.24e-08	gi|46810395|sp|Q8BGS2.1|BOLA2_MOUSE	RecName: Full=BolA-like protein 2	2.96e-21	7.213	5.962	3.491	7.822	70.625	11.545	2.787	9.457	5.911	3.26	56.784	53.614
Cluster_2	comp3788_c0								71.332	126.977	70.571	122.217	691.064	68.861	88.493	60.639	42.759	46.664	194.315	678.987
Cluster_2	comp19389_c0								2.175	4.057	2.095	4.42	0	4.026	1.985	2.918	1.001	0.875	21.01	36.341
Cluster_2	comp19022_c0			maker-SCF_092779-snap-gene-0.27-mRNA-1	0.000184				1.392	0.79	1.14	0	0	2.606	1.541	0	0	0.161	3.545	5.693
Cluster_2	comp24792_c0	jgi|Helro1|127285	0.000377	maker-SCF_091340-snap-gene-0.57-mRNA-1	3.19e-24				2.758	3.506	1.982	8.104	1.834	6.136	6.095	1.741	4.734	3.18	9.012	34.462
Cluster_2	comp7286_c0	jgi|Helro1|64571	3.06e-39	snap-masked-SCF_113458-processed-gene-0.3-mRNA-1	2.02e-39	gi|109940066|sp|P35604.2|COPZ1_BOVIN	RecName: Full=Coatomer subunit zeta-1; AltName: Full=Zeta-1-coat protein; Short=Zeta-1 COP	4.88e-26	8.497	10.282	9.691	26.026	36.519	22.795	16.605	8.928	7.881	6.662	29.461	28.729
Cluster_2	comp14564_c0								13.216	9.328	19.833	18.28	20.063	13.012	26.436	19.561	16.645	10.401	34.233	84.03
Cluster_2	comp16266_c0			maker-SCF_000013-snap-gene-2.84-mRNA-1	1.51e-53	gi|259491935|sp|C1CZV9.1|RL34_DEIDV	RecName: Full=50S ribosomal protein L34	0.013	3.879	3.376	6.831	19.873	13.304	7.427	6.262	3.678	4.781	3.621	17.08	40.905
Cluster_2	comp18271_c0	jgi|Helro1|191622	2.48e-18	maker-SCF_196469-snap-gene-0.39-mRNA-1	3.1e-33				11.945	14.144	10.507	4.676	46.839	9.401	7.732	8.737	6.751	11.011	34.166	57.664
Cluster_2	comp4474_c0								1.074	1.712	3.308	3.171	4.342	2.981	1.864	1.337	0.438	0.797	6.809	12.954
Cluster_2	comp23897_c1								3.482	5.632	3.864	26.352	38.664	13.12	21.504	3.044	6	5.489	13.253	144.179
Cluster_2	comp17648_c1								38.757	32.271	62.469	103.191	83.281	73.239	75.581	39.476	16.775	19.825	117.728	177.318
Cluster_2	comp18783_c0								0	2.239	1.717	0.452	0.489	1.01	1.103	1.892	0.563	12.414	17.874	28.687
Cluster_2	comp10514_c0	jgi|Helro1|91059	2.01e-32	genemark-SCF_090688-processed-gene-0.11-mRNA-1	1.38e-35	gi|119367346|sp|Q4LAY1.1|RS29_SCALT	RecName: Full=40S ribosomal protein S29	1.24e-29	11.675	12.874	34.953	34.635	117.21	23.586	16.597	20.208	14.178	10.632	155.573	748.391
Cluster_2	comp21120_c0			genemark-SCF_092404-processed-gene-0.13-mRNA-1	4.49e-05				3.555	7.405	3.433	19.297	52.842	12.149	9.33	4.689	7.739	2.644	54.998	48.743
Cluster_2	comp26457_c0								9.268	8.102	10.976	14.061	52.127	7.674	3.782	11.236	15.018	8.563	23.051	102.786
Cluster_2	comp10700_c1								1.582	1.65	2.142	10.449	13.838	3.705	7.924	1.931	2.542	1.847	0.378	14.684
Cluster_2	comp5600_c0	jgi|Helro1|162245	4.4e-05	maker-SCF_000019-snap-gene-0.23-mRNA-1	7.57e-17	gi|341941986|sp|Q9JI90.2|RNF14_MOUSE	RecName: Full=E3 ubiquitin-protein ligase RNF14; AltName: Full=Androgen receptor-associated protein 54; AltName: Full=Protein Triad2; AltName: Full=RING finger protein 14	4.34e-06	5.914	5.888	8.084	22.483	4.869	14.148	17.07	2.474	5.12	2.197	11.799	45.519
Cluster_2	comp15625_c0	jgi|Helro1|71753	4.54e-11	snap-masked-SCF_000294-processed-gene-0.1-mRNA-1	5.54e-68	gi|73920250|sp|P61759.2|PFD3_MOUSE	RecName: Full=Prefoldin subunit 3; AltName: Full=von Hippel-Lindau-binding protein 1; Short=VBP-1; Short=VHL-binding protein 1	7.29e-25	4.777	3.019	8.084	3.769	7.709	1.869	4.54	3.004	3.258	4.225	15.225	22.298
Cluster_2	comp9157_c0	jgi|Helro1|185689	6.32e-13	maker-SCF_196368-snap-gene-0.10-mRNA-1	7.65e-41	gi|74727288|sp|Q53S58.1|TM177_HUMAN	RecName: Full=Transmembrane protein 177	0.007	1.4	6.187	4.977	7.754	22.487	6.623	7.491	2.897	2.632	3.295	1.368	28.844
Cluster_2	comp19862_c1	jgi|Helro1|82224	2.56e-06	genemark-SCF_089381-processed-gene-0.2-mRNA-1	1.41e-07				9.921	9.396	8.965	26.456	49.94	18.518	24.511	6.415	6.546	6.502	10.702	28.834
Cluster_2	comp19327_c0			maker-SCF_000148-snap-gene-2.54-mRNA-1	0.001				2.362	1.409	1.961	4.341	12.098	4.209	2.85	1.283	0.97	1.406	12.288	51.9
Cluster_2	comp19806_c1	jgi|Helro1|185604	3.23e-40	maker-SCF_000012-snap-gene-2.69-mRNA-1	1.01e-37	gi|82179856|sp|Q5U379.1|SNF5_DANRE	RecName: Full=SWI/SNF-related matrix-associated actin-dependent regulator of chromatin subfamily B member 1-A	4.52e-32	2.615	1.419	7.055	11.618	6.373	7.07	8.237	1.844	1.954	2.123	18.74	27.925
Cluster_2	comp17266_c1			genemark-SCF_000244-processed-gene-0.24-mRNA-1	2.52e-17				3.804	11.925	6.208	8.475	5.374	18.383	13.218	1.475	8.917	1.592	35.288	56.956
Cluster_2	comp17973_c1			maker-SCF_091399-snap-gene-0.24-mRNA-2	0.001				1.58	3.248	1.704	7.809	8.843	6.273	2.703	0.928	0.492	0.713	0	8.603
Cluster_2	comp20414_c1			maker-SCF_087728-snap-gene-0.2-mRNA-1	1.36e-27				1.205	0.798	2.287	1.248	3.732	0.862	2.138	2.056	5.94	3.231	9.295	44.145
Cluster_2	comp20062_c0								49.293	56.816	61.747	93.481	171.748	72.516	101.054	36.901	27.368	35.483	80.558	922.516
Cluster_2	comp23702_c2			maker-SCF_091645-snap-gene-0.69-mRNA-1	0.000128				10.672	9.997	7.119	24.466	40.167	18.504	15.504	7.349	4.868	3.344	25.981	38.563
Cluster_2	comp13491_c0	jgi|Helro1|90681	2.56e-12	maker-SCF_080199-snap-gene-0.2-mRNA-1	3.3e-48	gi|122143228|sp|Q0P5A6.1|PSMD5_BOVIN	RecName: Full=26S proteasome non-ATPase regulatory subunit 5	2.78e-08	2.947	3.42	3.791	17.732	23.737	12.684	11.925	2.858	2.023	1.466	5.572	49.935
Cluster_2	comp8489_c1	jgi|Helro1|166516	3.59e-23	maker-SCF_209468-snap-gene-0.10-mRNA-1	2.69e-43	gi|81883383|sp|Q5RK30.1|SBDS_RAT	RecName: Full=Ribosome maturation protein SBDS; AltName: Full=Shwachman-Bodian-Diamond syndrome protein homolog	1.65e-12	6.469	10.235	10.359	52.792	20.646	33.624	16.51	7.909	10.265	6.315	72.339	279.617
Cluster_2	comp23698_c1								4.976	10.565	6.807	14.385	25.102	9.307	8.255	3.086	2.31	5.386	3.345	34.535
Cluster_2	comp19198_c1	jgi|Helro1|168490	8e-29						0.51	1.525	1.52	5.643	6.874	2.799	3.732	0.593	0.264	1.147	1.719	36.405
Cluster_2	comp26441_c0	jgi|Helro1|71783	5.39e-27	maker-SCF_090493-snap-gene-0.24-mRNA-1	2.78e-41	gi|29427910|sp|Q90YS9.1|RL39_ICTPU	RecName: Full=60S ribosomal protein L39	3.5e-23	17.814	13.034	19.714	33.431	68.015	33.215	21.249	19.648	10.718	15.486	43.977	105.318
Cluster_2	comp15586_c0	jgi|Helro1|63155	0.000134	snap-masked-SCF_090773-processed-gene-0.21-mRNA-1	0.000285				0	0.173	0	0	0	1.596	0.374	2.133	2.261	3.16	0	13.075
Cluster_2	comp24453_c1								10.781	15.048	13.527	14.008	32.763	6.824	12.246	11.049	6.022	14.216	24.686	118.99
Cluster_2	comp22243_c0	jgi|Helro1|72007	1.72e-25	genemark-SCF_092392-processed-gene-0.0-mRNA-1	7.27e-35	gi|22001967|sp|Q90YP3.1|RS28_ICTPU	RecName: Full=40S ribosomal protein S28	2.38e-27	69.126	62.989	62.761	96.469	205.249	86.815	54.765	58.282	59.088	56.478	190.57	292.66
Cluster_2	comp25237_c2			maker-SCF_092400-snap-gene-0.31-mRNA-1	2.05e-62				3.536	4.88	3.584	0.16	0	0.34	1.556	0	1.418	1.631	4.143	14.255
Cluster_2	comp16320_c0								11.19	7.805	11.734	17.476	10.83	32.496	41.925	30.377	10.511	17.802	34.101	108.27
Cluster_2	comp13589_c0	jgi|Helro1|71969	1.23e-36	maker-SCF_091694-snap-gene-0.18-mRNA-1	1.14e-43	gi|10720081|sp|Q9Y4Y9.3|LSM5_HUMAN	RecName: Full=U6 snRNA-associated Sm-like protein LSm5	1.83e-37	6.757	5.427	8.438	13.773	21.82	12.124	14.297	3.495	4.706	4.848	16.683	16.949
Cluster_2	comp10909_c0	jgi|Helro1|182172	0.000239	maker-SCF_088560-snap-gene-0.12-mRNA-1	3.64e-22				0.282	0.374	0	0.332	0	0	0.461	0	0	0	10.963	13.626
Cluster_2	comp13342_c0								7.651	5.461	8.145	1.003	33.052	1.8	1.161	7.259	15.999	11.669	33.352	92.027
Cluster_2	comp10536_c0								44.792	37.906	79.916	120.272	214.864	86.451	92.812	34.049	23.575	15.178	286.511	597.248
Cluster_2	comp13492_c1								2.914	3.289	4.184	0.688	4.247	3.365	2.388	1.352	3.356	6.988	7.895	78.498
Cluster_2	comp26417_c0	jgi|Helro1|185258	2.22e-30	maker-SCF_091897-snap-gene-0.39-mRNA-1	1.11e-30	gi|22001919|sp|Q9JJI8.3|RL38_MOUSE	RecName: Full=60S ribosomal protein L38	2.96e-26	23.06	24.233	52.655	39.327	74.741	46.276	42.062	24.712	32.384	26.271	68.312	163.578
Cluster_2	comp9327_c0								0.599	0.199	1.433	1.417	11.695	0	0	0.693	0.314	0	0	22.403
Cluster_2	comp20566_c0	jgi|Helro1|168519	1.43e-20	snap-masked-SCF_092757-processed-gene-1.69-mRNA-1	2.67e-27	gi|108860960|sp|Q29RU1.1|RT12_BOVIN	RecName: Full=28S ribosomal protein S12, mitochondrial; Short=MRP-S12; Short=S12mt; Flags: Precursor	2.15e-16	14.767	14.728	7.799	44.559	36.512	16.252	20.227	7.464	7.45	7.69	58.55	53.108
Cluster_2	comp18072_c0	jgi|Helro1|77232	8.6e-05	maker-SCF_103622-snap-gene-0.3-mRNA-1	2.48e-24	gi|34098514|sp|Q8BZL8.1|LMO3_MOUSE	RecName: Full=LIM domain only protein 3; Short=LMO-3; AltName: Full=Neuronal-specific transcription factor DAT1	0.015	1.601	1.592	4.304	0	0	0	0.698	2.039	0.811	1.211	0	12.524
Cluster_2	comp24692_c1								9.341	9.403	15.51	47.303	34.802	41.244	27.245	8.605	13.297	5.657	57.566	175.506
Cluster_2	comp15502_c0								1.527	2.231	1.098	1.448	36.301	1.601	3.016	1.179	1.607	1.606	31.066	46.76
Cluster_2	comp3587_c0								0	0	0	0	0	0	0	0	0	0	2.33	6.732
Cluster_2	comp26778_c0								0	0	0	0.365	0.377	0	0.253	0	0	0.923	1.563	4.582
Cluster_2	comp10154_c1								7.119	18.498	18.205	13.599	13.702	24.058	22.658	8.384	6.195	8.595	15.241	72.952
Cluster_2	comp18178_c1								8.47	9.797	14.685	36.148	25.915	30.331	43.369	9.949	21.817	9.191	31.209	59.594
Cluster_2	comp13577_c0								4.103	1.677	0.759	3.377	8.384	0.839	0.779	2.932	1.331	2.137	9.936	20.202
Cluster_2	comp2052_c0								0.318	0	1.148	0.568	0	0	0	0.246	0	0.239	3.786	15.993
Cluster_2	comp16011_c0								0.32	0.85	1.923	0	8.525	1.712	0	1.24	1.014	0.241	6.809	14.771
Cluster_2	comp17999_c1								0	0.652	1.638	1.222	6.157	0	1.036	0	0	0	4.23	5.295
Cluster_2	comp13911_c1								5.556	2.607	7.055	8.956	10.979	8.807	9.391	3.038	4.155	3.693	32.84	107.443
Cluster_2	comp23437_c0	jgi|Helro1|92274	6.68e-21	maker-SCF_107656-snap-gene-0.6-mRNA-1	5.05e-40	gi|380877072|sp|E9QJ05.1|PT117_DANRE	RecName: Full=Protein PET117 homolog, mitochondrial; Flags: Precursor	1.24e-13	5.506	7.876	10.666	12.469	11.069	8.893	13.227	10.957	7.679	4.465	10.921	83.707
Cluster_2	comp17803_c0	jgi|Helro1|68492	1.1e-37	maker-SCF_090525-snap-gene-0.20-mRNA-1	6.65e-31	gi|82185514|sp|Q6NU60.1|LMD1B_XENLA	RecName: Full=N-alpha-acetyltransferase 38-B, NatC auxiliary subunit; AltName: Full=LSM domain-containing protein 1-B	1.8e-26	6.412	6.826	2.385	8.287	22.532	11.488	8.774	7.435	3.517	3.748	95.641	165.287
Cluster_2	comp23346_c0	jgi|Helro1|65374	1.9e-52	maker-SCF_000124-snap-gene-0.36-mRNA-1	4.59e-50	gi|122066700|sp|Q9WV55.2|VAPA_MOUSE	RecName: Full=Vesicle-associated membrane protein-associated protein A; Short=VAMP-A; Short=VAMP-associated protein A; Short=VAP-A; AltName: Full=33 kDa VAMP-associated protein; Short=VAP-33	2.12e-40	5.647	1.541	1.605	1.781	1.241	2.245	0	8.518	0.703	3.26	20.255	35.592
Cluster_2	comp6923_c0								0	0	0	0	0	0	0	0	0	0	2.841	6.437
Cluster_2	comp26776_c0			maker-SCF_091896-snap-gene-0.89-mRNA-1	6e-59				0	0.669	1.613	0	0	0	0.274	0.781	1.786	4.311	3.149	28.147
Cluster_2	comp25128_c1								0.501	0	1.219	0.733	11.145	0	0	0.377	0.901	3.871	8.048	32.965
Cluster_2	comp20611_c0								38.684	25.51	20.348	44.827	81.038	57.082	30.644	27.777	31.595	20.168	140.118	253.729
Cluster_2	comp15583_c0								0.696	1.154	0.837	6.836	30.265	6.249	0.849	1.078	1.115	0.524	28.43	37.681
Cluster_2	comp17969_c0	jgi|Helro1|186114	6.64e-08	genemark-SCF_091207-processed-gene-0.20-mRNA-1	7.57e-13				15.077	18.377	16.832	36.293	84.727	61.151	35.649	18.714	14.601	13.994	34.881	83.317
Cluster_2	comp13531_c0								2.104	0.698	0.842	1.46	2.876	0.971	0	0.814	0.749	0.264	1.491	16.96
Cluster_2	comp13495_c0			maker-SCF_090554-snap-gene-0.30-mRNA-1	1.79e-10				0.41	1.347	0.987	0.96	0.455	3.579	0.58	0	4.366	0.81	1.743	30.834
Cluster_2	comp26601_c0			maker-SCF_092404-snap-gene-0.79-mRNA-1	1.27e-42				0.358	2.85	4.307	0	0	0.998	1.161	2.767	1.146	0	0.61	12.377
Cluster_2	comp22416_c0								2.862	2.375	5.169	1.7	11.597	4.492	1.161	5.811	4.202	5.13	8.841	32.571
Cluster_2	comp16959_c0			maker-SCF_092147-snap-gene-0.39-mRNA-3	4.28e-12				6.26	11.376	3.31	21.852	47.697	26.599	6.49	9.167	9.115	9.552	39.24	113.044
Cluster_2	comp10321_c0	jgi|Helro1|164028	3.09e-24	maker-SCF_092473-snap-gene-0.37-mRNA-1	1.19e-28	gi|115524|sp|P13868.2|CALM1_SOLTU	RecName: Full=Calmodulin-1; Short=CaM-1	4.81e-23	20.534	31.31	36.19	76.578	54.714	47.798	48.709	17.699	12.463	8.246	9.301	96.651
Cluster_2	comp7314_c0								0	0	0	0.655	0.236	0	0.889	0.284	0	0.278	1.253	5.603
Cluster_2	comp22668_c0								0.743	0.738	1.342	2.861	2.379	1.572	4.177	3.428	1.186	0.28	3.154	24.156
Cluster_2	comp24499_c3								10.774	21.158	29.979	63.164	61.855	56.591	39.082	12.569	14.63	12.055	126.164	126.198
Cluster_2	comp25538_c1								0	3.198	4.922	27.51	16.415	17.292	15.215	1.143	3.559	3.364	11.986	27.317
Cluster_2	comp1941_c0			genemark-SCF_092343-processed-gene-0.19-mRNA-1	0.048				0	0.248	0.45	0	0	0	0	0	1.196	0	3.177	34.384
Cluster_2	comp13952_c0	jgi|Helro1|180594	1.13e-06	maker-SCF_090918-snap-gene-0.31-mRNA-1	9.76e-16				24.711	29.553	36.146	31.178	58.151	44.931	25.89	23.081	19.207	24.604	56.664	228.92
Cluster_2	comp9694_c0			maker-SCF_091711-snap-gene-0.97-mRNA-1	6.08e-14				68.596	76.132	161.581	81.309	636.647	79.902	50.555	64.96	52.036	57.599	708.923	1571.57
Cluster_2	comp17682_c0								2.486	3.895	6.22	8.919	36.428	7.824	5.701	1.859	5.898	6.452	31.268	32.964
Cluster_2	comp21190_c2			maker-SCF_092761-snap-gene-0.27-mRNA-1	3.29e-14				7.692	5.861	12.062	8.638	36.013	7.158	3.999	3.839	4.127	2.917	18.987	38.121
Cluster_2	comp16743_c0								7.297	8.891	2.112	8.083	34.672	17.665	0.923	6.387	12.471	0.583	64.507	52.941
Cluster_2	comp15677_c0								0	0.51	0	0.227	4.222	2.202	3.384	1.181	2.476	1.167	4.583	11.06
Cluster_2	comp28757_c0	jgi|Helro1|189070	3.57e-06	genemark-SCF_089355-processed-gene-0.0-mRNA-1	1.7e-45				1.164	0	0	0.685	0	0	0.309	0	0	0	1.65	4.266
Cluster_2	comp36463_c0								0	0	0	0	0	0	0	0	0	0	1.014	2.67
Cluster_2	comp9765_c0			snap-masked-SCF_090016-processed-gene-0.11-mRNA-1	3.21e-08				1.599	3.165	3.381	2.114	1.559	3.472	3.153	0.305	0.425	0.304	8.857	13.46
Cluster_2	comp2928_c0			maker-SCF_091043-snap-gene-0.63-mRNA-1	1.94e-47				0	0	0	0	0	0	0	0	0	0	1.394	13.52
Cluster_2	comp20921_c1								2.867	0.539	1.974	5.519	5.066	2.386	3.534	0.935	0.437	0	29.625	49.825
Cluster_2	comp26735_c0			maker-SCF_205790-snap-gene-0.14-mRNA-1	6.12e-10				0.853	0.559	0.511	3.983	3.35	0	0	2.27	1.364	0.965	0	6.757
Cluster_2	comp3713_c0			genemark-SCF_090637-processed-gene-0.4-mRNA-1	3.3e-13				9.6	19.734	17.807	62.692	76.752	43.91	73.916	12.925	13.172	17.044	113.347	93.816
Cluster_2	comp20397_c0			maker-SCF_112383-snap-gene-0.7-mRNA-1	8.46e-17				2.602	0.851	2.592	2.02	2.845	3.823	1.331	0	0	0.979	12.425	45.929
Cluster_2	comp10421_c0								0	0.857	2.09	0	0	1.287	0	0.663	0	1.315	2.947	14.899
Cluster_2	comp27031_c0								0	0.292	0	0.26	0	0	0	0	0	0.336	25.185	33.464
Cluster_2	comp12120_c0								6.706	1.167	0.534	1.298	3.543	0	0	7.118	7.639	2.353	58.64	115.626
Cluster_2	comp29354_c0								1.35	0	0	1.307	0	0	0	0	0	0	1.138	8.769
Cluster_2	comp26570_c0			snap-masked-SCF_092274-processed-gene-1.45-mRNA-1	2.78e-05				0.454	0.887	0	1.582	0	0.678	0	1.032	2.906	1.365	3.437	46.966
Cluster_2	comp8089_c0	jgi|Helro1|96242	0.001	maker-SCF_085862-snap-gene-0.32-mRNA-1	0.001	gi|75529952|sp|Q937N9.1|PRPC_CUPNE	RecName: Full=2-methylcitrate synthase; Short=2-MCS; Short=MCS; AltName: Full=(2S,3S)-2-methylcitrate synthase; AltName: Full=Citrate synthase	1.97e-41	0	0	0	0	2.734	0	0	0	0	0	3.076	6.131
Cluster_2	comp13341_c0			genemark-SCF_091711-processed-gene-0.14-mRNA-1	1.71e-05				0	0.325	2.184	1.674	0	8.404	2.416	0.377	0.753	0.375	3.341	16.564
Cluster_2	comp40239_c0								0	0	0	0	0	0	0	0	0	0	1.95	2.262
Cluster_2	comp27345_c0								0	0	0	0.54	0	2.105	2.792	0	0.501	0	0	5.417
Cluster_2	comp26564_c0								0.952	0	0	0.818	12.427	0	0.352	0	0	0	5.583	5.78
Cluster_2	comp16109_c0	jgi|Helro1|64261	3.32e-12	genemark-SCF_090710-processed-gene-0.2-mRNA-1	8.7e-14	gi|62511064|sp|Q8HXB8.3|RL29_MACFA	RecName: Full=60S ribosomal protein L29	3.4e-08	17.204	7.805	20.782	12.986	47.144	17.913	7.77	21.436	15.928	16.34	96.973	261.046
Cluster_2	comp19276_c0								8.715	2.203	11.989	6.342	0.325	3.632	21.122	2.562	19.209	7.286	24.244	55.618
Cluster_2	comp24021_c3								1.465	1.269	0.575	1.107	44.281	0.732	3.593	2.216	1.048	0.366	18.731	81.404
Cluster_2	comp20592_c1								1.954	4.76	8.624	14.663	30.177	19.762	10.418	4.063	4.715	2.198	46.421	99.824
Cluster_2	comp17855_c1	jgi|Helro1|74374	1.94e-20	genemark-SCF_000303-processed-gene-1.4-mRNA-1	3.27e-20	gi|46577662|sp|P83876.1|TXN4A_HUMAN	RecName: Full=Thioredoxin-like protein 4A; AltName: Full=DIM1 protein homolog; AltName: Full=Spliceosomal U5 snRNP-specific 15 kDa protein; AltName: Full=Thioredoxin-like U5 snRNP protein U5-15kD	7.14e-17	8.858	9.908	12.757	16.127	60.375	17.699	16.252	10.392	24.849	7.383	93.978	84.983
Cluster_2	comp20860_c0								2.482	1.29	1.171	12.597	16.082	19.384	9.453	4.857	3.745	2.233	12.024	61.245
Cluster_2	comp38750_c0	jgi|Helro1|192438	2.31e-20	maker-SCF_090058-snap-gene-0.17-mRNA-1	2.51e-40	gi|117949389|sp|Q6YHK3.2|CD109_HUMAN	RecName: Full=CD109 antigen; AltName: Full=150 kDa TGF-beta-1-binding protein; AltName: Full=C3 and PZP-like alpha-2-macroglobulin domain-containing protein 7; AltName: Full=Platelet-specific Gov antigen; AltName: Full=p180; AltName: Full=r150; AltName: CD_antigen=CD109; Flags: Precursor	1.63e-06	0	0	0	0	0	0	0	0	0	0	2.088	6.077
Cluster_2	comp26045_c9								11.202	18.553	11.441	41.887	95.564	39.107	36.318	10.331	16.456	8.362	11.465	105.312
Cluster_2	comp22938_c1			maker-SCF_092912-snap-gene-0.32-mRNA-1	5.21e-27				4.143	6.072	4.89	9.245	26.328	6.272	0.739	12.059	9.483	2.316	18.547	58.395
Cluster_2	comp26480_c0	jgi|Helro1|165645	5.34e-09	maker-SCF_092140-snap-gene-0.40-mRNA-1	6.17e-18	gi|51316865|sp|Q8ISN9.1|RS25_BRABE	RecName: Full=40S ribosomal protein S25	1.53e-07	6.795	1.022	9.238	4.644	6.729	6.341	5.555	1.961	0.562	1.168	10.83	28.433
Cluster_2	comp6498_c0								1.075	0.697	0	0.295	0	0	0	3.215	0	0	2.657	10.024
Cluster_2	comp22579_c0			maker-SCF_198839-snap-gene-0.5-mRNA-1	1.55e-33				2.223	2.477	0	1.921	0	7.36	0	3.972	0.649	2.531	10.79	84.501
Cluster_2	comp14394_c0			genemark-SCF_089487-processed-gene-0.0-mRNA-1	0.031	gi|55976435|sp|Q6P637.1|CSN8_XENTR	RecName: Full=COP9 signalosome complex subunit 8; Short=Signalosome subunit 8	2.27e-06	9.674	8.016	16.454	11.507	40.607	26.835	11.317	7.635	4.016	7.573	10.627	139.69
Cluster_2	comp22660_c1	jgi|Helro1|174858	3.21e-31	maker-SCF_087962-snap-gene-0.23-mRNA-1	7.16e-47	gi|353526253|sp|P57113.2|MAAI_RAT	RecName: Full=Maleylacetoacetate isomerase; Short=MAAI; AltName: Full=GSTZ1-1; AltName: Full=Glutathione S-transferase zeta 1	4.63e-32	11.414	4.919	7.673	4.477	5.909	4.118	2.653	9.323	2.899	6.845	56.7	67.623
Cluster_2	comp26150_c0								25.668	23.761	72.566	19.002	70.43	30.191	36.648	44.175	28.374	18.165	103.931	248.461
Cluster_2	comp9970_c0			maker-SCF_090769-snap-gene-0.21-mRNA-1	8.15e-05				1.124	0.724	0.675	0	0	0	0	0	0	1.661	1.41	11.855
Cluster_2	comp25845_c4								10.503	15.686	20.747	25.313	97.115	30.07	22.46	15.646	18.286	8.982	146.35	223.083
Cluster_2	comp20165_c1								0	0.723	0	2.136	7.337	0.852	1.911	0	0.6	0	0.919	24.276
Cluster_2	comp19569_c2	jgi|Helro1|164759	1.3e-06	snap-masked-SCF_186901-processed-gene-0.4-mRNA-1	7.4e-34				27.814	41.15	15.954	30.386	140.527	65.129	11.881	21.482	38.77	27.643	169.12	173.127
Cluster_2	comp13106_c0	jgi|Helro1|63279	5.24e-05	genemark-SCF_000162-processed-gene-2.13-mRNA-1	2.99e-26				3.43	2.569	2.014	3.411	15.384	5.195	1.541	2.123	0.61	0.844	14.008	19.196
Cluster_2	comp15689_c0	jgi|Helro1|83205	1.65e-05	maker-SCF_090682-snap-gene-0.72-mRNA-1	3.48e-10	gi|49065656|sp|P62078.1|TIM8B_RAT	RecName: Full=Mitochondrial import inner membrane translocase subunit Tim8 B; AltName: Full=Deafness dystonia protein 2 homolog	0.000131	28.857	27.003	56.73	21.216	27.868	37.621	28.588	21.781	28.271	18.713	76.116	152.039
Cluster_2	comp8933_c1	jgi|Helro1|83905	3.16e-20	maker-SCF_000276-snap-gene-1.74-mRNA-1	1.17e-21	gi|12585447|sp|P57747.1|VATD_SUBDO	RecName: Full=V-type proton ATPase subunit D; Short=V-ATPase subunit D; AltName: Full=Vacuolar proton pump subunit D	8.21e-16	2.914	1.119	0	0.941	14.485	8.837	0.774	2.151	3.107	0.429	7.572	68.664
Cluster_2	comp4328_c0								0	0	0	0	6.108	0	0	0	0	0	3.786	7.677
Cluster_2	comp28840_c0	jgi|Helro1|181046	1.5e-06	genemark-SCF_091689-processed-gene-0.6-mRNA-1	2.01e-41				0	0	0.689	0.315	0	0	0	0	0	0	2.872	3.514
Cluster_2	comp4240_c0								3.524	6.014	15.85	2.206	0	0	5.82	0.433	1.879	1.729	15.318	62.547
Cluster_2	comp27336_c0								0	0	0	0.316	0	0	0	0	5.059	0	2.406	17.03
Cluster_2	comp4531_c0								1.793	1.143	3.504	0.633	18.709	0.906	0	0	0	0.438	2.908	39.746
Cluster_2	comp9818_c0			snap-masked-SCF_091585-processed-gene-0.35-mRNA-1	5.06e-11				0	0.383	0	0	0.42	0	0	0.887	1.287	0.884	0	174.62
Cluster_2	comp19793_c0			snap-masked-SCF_202813-processed-gene-0.2-mRNA-1	0.002				18.097	15.76	6.543	5.186	16.476	2.797	0.793	12.833	11.3	13.215	46.498	121.292
Cluster_2	comp10189_c0			maker-SCF_088933-snap-gene-0.10-mRNA-1	6.82e-06				1.865	0.784	2.178	2.59	7.796	0.93	1.58	2.733	2.641	0.454	3.981	36.23
Cluster_2	comp21485_c0	jgi|Helro1|105257	4.49e-19	genemark-SCF_091462-processed-gene-0.7-mRNA-1	5.23e-25	gi|123885755|sp|Q0P442.1|RNKB_DANRE	RecName: Full=Ribonuclease kappa-B; Short=RNase K-B; Short=RNase kappa-B	5.74e-10	25.382	22.307	45.847	79.678	77.005	74.8	71.298	25.577	18.125	26.262	113.923	83.84
Cluster_2	comp29873_c0								0	0	0	1.653	0	0	1.202	0	1.363	0	1.539	5.727
Cluster_2	comp22529_c0			maker-SCF_090000-snap-gene-0.5-mRNA-1	1.6e-15				0	0.822	2.299	5.336	5.509	2.928	1.621	0.481	0	0.476	2.092	45.322
Cluster_2	comp19691_c1								7.291	7.394	3.065	19.675	79.885	7.808	5.675	2.407	4.161	2.381	41.844	106.527
Cluster_2	comp13604_c0								0	0	0	0	0	0	0	0	0.715	2.434	11.766	49.898
Cluster_2	comp15600_c2								13.752	3.819	0	18.058	61.34	10.088	3.222	5.485	3.594	4.436	43.748	106.5
Cluster_2	comp22562_c2								2.128	2.608	0.805	3.477	33.042	9.318	1.209	1.025	1.479	3.554	8.3	40.259
Cluster_2	comp7215_c0								0	0	0	0	1.48	0	0	2.05	1.479	0	1.107	10.791
Cluster_3	comp25250_c0	jgi|Helro1|172826	4.75e-87	maker-SCF_000019-snap-gene-3.32-mRNA-1	0	gi|296452911|sp|Q9H2Y9.2|SO5A1_HUMAN	RecName: Full=Solute carrier organic anion transporter family member 5A1; AltName: Full=Organic anion transporter polypeptide-related protein 4; Short=OATP-RP4; Short=OATPRP4; AltName: Full=Solute carrier family 21 member 15	9.87e-99	7.589	9.405	4.662	3.404	8.25	3.715	4.59	4.845	3.546	4.177	0.125	0
Cluster_3	comp24071_c0	jgi|Helro1|90895	2.46e-122	maker-SCF_091984-snap-gene-0.41-mRNA-1	0	gi|341940369|sp|Q9JJZ8.2|CNGA3_MOUSE	RecName: Full=Cyclic nucleotide-gated cation channel alpha-3; AltName: Full=Cone photoreceptor cGMP-gated channel subunit alpha; AltName: Full=Cyclic nucleotide-gated channel alpha-3; Short=CNG channel alpha-3; Short=CNG-3; Short=CNG3	1.52e-95	45.88	64.073	13.904	1.48	0.86	9.949	12.355	0.595	0.144	0.45	0.231	0.052
Cluster_3	comp25667_c1	jgi|Helro1|111253	0	maker-SCF_000054-snap-gene-0.26-mRNA-1	0	gi|74749370|sp|Q6UVM3.1|KCNT2_HUMAN	RecName: Full=Potassium channel subfamily T member 2; AltName: Full=Sequence like an intermediate conductance potassium channel subunit; AltName: Full=Sodium and chloride-activated ATP-sensitive potassium channel Slo2.1	0	50.765	71.647	25.916	31.669	59.981	23.585	33.578	34.673	20.707	26.275	4.348	3.343
Cluster_3	comp22837_c0	jgi|Helro1|130656	0	genemark-SCF_091251-processed-gene-0.9-mRNA-1	0	gi|182705284|sp|Q86WA9.2|S2611_HUMAN	RecName: Full=Sodium-independent sulfate anion transporter; AltName: Full=Solute carrier family 26 member 11	2.79e-128	18.477	9.513	22.922	1.59	0.977	3.634	8.649	10.381	4.758	4.925	1.094	18.086
Cluster_3	comp22168_c0	jgi|Helro1|192964	1.24e-05	maker-SCF_089248-snap-gene-0.10-mRNA-1	0	gi|38258649|sp|Q9H4F8.1|SMOC1_HUMAN	RecName: Full=SPARC-related modular calcium-binding protein 1; AltName: Full=Secreted modular calcium-binding protein 1; Short=SMOC-1; Flags: Precursor	2.05e-33	21.714	20.404	10.552	3.136	0.235	9.855	8.576	2.861	5.489	3.27	0.452	0
Cluster_3	comp20972_c0	jgi|Helro1|188375	3.07e-43	maker-SCF_088112-snap-gene-0.8-mRNA-1	0				61.192	68.804	33.395	19.814	7.688	21.713	28.406	13.816	8.346	15.137	5.494	2.843
Cluster_3	comp22824_c0	jgi|Helro1|94350	8.08e-91	maker-SCF_124130-snap-gene-0.9-mRNA-1	0	gi|74761344|sp|Q9BZA7.1|PC11X_HUMAN	RecName: Full=Protocadherin-11 X-linked; Short=Protocadherin-11; AltName: Full=Protocadherin on the X chromosome; Short=PCDH-X; AltName: Full=Protocadherin-S; Flags: Precursor	1.4e-65	5.71	6.57	2.62	1.909	1.558	2.946	3.661	4.99	1.75	3.491	0	0.014
Cluster_3	comp23486_c0			genemark-SCF_000232-processed-gene-0.4-mRNA-1	0				25.946	25.985	10.086	10.925	19.204	2.315	6.633	7.838	4.602	9.156	0.216	0.645
Cluster_3	comp26002_c0	jgi|Helro1|190821	5.38e-69	maker-SCF_090220-snap-gene-0.29-mRNA-1	0	gi|939319698|sp|F1NY98.3|DSCAM_CHICK	RecName: Full=Down syndrome cell adhesion molecule homolog; Flags: Precursor	2.58e-77	11.492	20.738	5.653	12.967	11.854	8.926	9.344	2.76	1.709	4.869	0	0.097
Cluster_3	comp22142_c0	jgi|Helro1|139909	5e-112	genemark-SCF_092020-processed-gene-0.22-mRNA-1	0	gi|158512261|sp|A0JPA0.1|CNNM4_XENTR	RecName: Full=Metal transporter CNNM4; AltName: Full=Ancient conserved domain-containing protein 4; AltName: Full=Cyclin-M4	8.17e-125	11.068	8.772	7.757	3.272	3.71	3.941	5.48	5.608	4.167	8.177	0.204	0.209
Cluster_3	comp22695_c1	jgi|Helro1|188358	1.97e-79	maker-SCF_194794-snap-gene-0.18-mRNA-1	0	gi|61252349|sp|O75325.2|LRRN2_HUMAN	RecName: Full=Leucine-rich repeat neuronal protein 2; AltName: Full=Glioma amplified on chromosome 1 protein; AltName: Full=Leucine-rich repeat neuronal protein 5; Flags: Precursor	2.51e-23	8.116	8.393	4.411	0.097	0.677	4.483	4.574	4.457	3.572	6.316	2.028	4.153
Cluster_3	comp23403_c1	jgi|Helro1|162754	7.65e-145	maker-SCF_000019-snap-gene-1.30-mRNA-1	0	gi|81915123|sp|Q8VC51.1|WAP53_MOUSE	RecName: Full=Telomerase Cajal body protein 1; AltName: Full=WD repeat-containing protein 79; AltName: Full=WD repeat-containing protein WRAP53; AltName: Full=WD40 repeat-containing protein antisense to TP53 gene	4.42e-103	4.827	7.979	1.506	2.864	1.099	2.133	2.753	0.371	0.599	0.782	1.329	0.174
Cluster_3	comp21579_c0	jgi|Helro1|86512	1.2e-14	maker-SCF_092496-snap-gene-0.32-mRNA-1	0	gi|311033514|sp|Q7L0X0.2|TRIL_HUMAN	RecName: Full=TLR4 interactor with leucine rich repeats; AltName: Full=Leucine-rich repeat-containing protein KIAA0644; Flags: Precursor	1.45e-15	51.202	64.364	50.348	1.413	11.904	28.797	30.851	25.336	4.915	6.616	9.285	12.672
Cluster_3	comp13598_c0	jgi|Helro1|110155	2.52e-17	genemark-SCF_090375-processed-gene-0.10-mRNA-1	7.42e-78	gi|290457636|sp|Q17RW2.2|COOA1_HUMAN	RecName: Full=Collagen alpha-1(XXIV) chain; Flags: Precursor	3.39e-11	26.572	31.571	12.418	0.337	0.142	6.917	5.365	1.101	0.26	0.333	0	0.073
Cluster_3	comp15210_c0	jgi|Helro1|171077	5.85e-172	maker-SCF_106996-snap-gene-0.4-mRNA-1	0	gi|82184001|sp|Q6GM59.1|MOT12_XENLA	RecName: Full=Monocarboxylate transporter 12; Short=MCT 12; AltName: Full=Solute carrier family 16 member 12	7.4e-23	19.263	10.258	14.331	0.646	0.148	2.662	5.472	8.787	2.359	4.449	0.622	0
Cluster_3	comp25530_c1	jgi|Helro1|191215	2.7e-40	maker-SCF_091929-snap-gene-1.53-mRNA-1	0	gi|288558806|sp|P56945.2|BCAR1_HUMAN	RecName: Full=Breast cancer anti-estrogen resistance protein 1; AltName: Full=CRK-associated substrate; AltName: Full=Cas scaffolding protein family member 1; AltName: Full=p130cas	4.8e-14	124.343	133.758	130.505	3.174	11.446	121.662	53.705	7.422	4.327	6.147	2.089	5.53
Cluster_3	comp22419_c0	jgi|Helro1|173396	1.81e-65	snap-masked-SCF_000272-processed-gene-0.44-mRNA-1	0	gi|56749105|sp|Q9VZW5.1|FMAR_DROME	RecName: Full=FMRFamide receptor; Short=DFR; Short=DrmFMRFa-R	6.34e-21	4.356	4.514	2.126	0.049	0	2.108	2.775	1.428	2.268	2.141	0	0.311
Cluster_3	comp24186_c3	jgi|Helro1|191144	9.13e-67	genemark-SCF_083176-processed-gene-0.0-mRNA-1	7.78e-133				45.991	69.206	17.232	0.822	0.343	27.152	19.151	1.742	0.526	0.898	1.21	0
Cluster_3	comp21317_c0	jgi|Helro1|89836	1.21e-56	genemark-SCF_000232-processed-gene-2.20-mRNA-1	0	gi|3913827|sp|Q63245.1|FOXD3_RAT	RecName: Full=Forkhead box protein D3; AltName: Full=HNF3/FH transcription factor genesis; AltName: Full=Hepatocyte nuclear factor 3 forkhead homolog 2; Short=HFH-2	5.19e-54	7.336	8.576	2.142	0.088	0.021	1.511	2.212	0.995	0.662	1.451	0	0
Cluster_3	comp19716_c0	jgi|Helro1|184045	7.28e-58	maker-SCF_093386-snap-gene-0.3-mRNA-1	0	gi|519882077|sp|P0DM44.1|LGR6_DANRE	RecName: Full=Leucine-rich repeat-containing G-protein coupled receptor 6; Flags: Precursor	1.03e-21	15.737	12.744	19.277	1.008	2.469	3.441	9.768	11.044	7.535	6.788	5.917	8.037
Cluster_3	comp17397_c0	jgi|Helro1|96849	0	genemark-SCF_091879-processed-gene-0.25-mRNA-1	0	gi|59799777|sp|Q03043.3|KGP24_DROME	RecName: Full=cGMP-dependent protein kinase, isozyme 2 forms cD4/T1/T3A/T3B; Short=cGK; AltName: Full=Foraging protein	0	6.814	8.682	4.477	0.162	0.632	7.025	5.323	3.049	2.693	1.978	0	0.489
Cluster_3	comp20393_c0	jgi|Helro1|185489	8.1e-175	maker-SCF_089340-snap-gene-0.8-mRNA-1	2.89e-94	gi|26391648|sp|Q9ASR4.1|BCAL2_ARATH	RecName: Full=Branched-chain-amino-acid aminotransferase-like protein 2	2.98e-09	61.284	28.57	68.572	1.605	0.835	6.394	22.468	36.772	16.596	11.888	0.47	0.296
Cluster_3	comp24045_c0	jgi|Helro1|162846	1.84e-69	maker-SCF_092550-snap-gene-0.93-mRNA-1	0	gi|78099781|sp|P70227.3|ITPR3_MOUSE	RecName: Full=Inositol 1,4,5-trisphosphate receptor type 3; AltName: Full=IP3 receptor isoform 3; Short=IP3R 3; Short=InsP3R3; AltName: Full=Type 3 inositol 1,4,5-trisphosphate receptor; Short=Type 3 InsP3 receptor	1.44e-06	647.069	763.265	154.054	32.491	23.232	123.8	122.496	6.81	4.652	9.236	5.68	0.373
Cluster_3	comp24455_c0	jgi|Helro1|170690	6.27e-19	snap-masked-SCF_091759-processed-gene-0.27-mRNA-1	0				8.858	8.929	3.257	0.567	0.618	0.504	2.881	4.737	0.908	2.3	4.106	0.129
Cluster_3	comp16173_c1	jgi|Helro1|64113	0	maker-SCF_090927-snap-gene-0.12-mRNA-1	0	gi|25090938|sp|Q27128.1|PAPSS_URECA	RecName: Full=Bifunctional 3'-phosphoadenosine 5'-phosphosulfate synthase; Short=PAPS synthase; Short=PAPSS; AltName: Full=Sulfurylase kinase; Short=SK; Includes: RecName: Full=Sulfate adenylyltransferase; AltName: Full=ATP-sulfurylase; AltName: Full=Sulfate adenylate transferase; Short=SAT; Includes: RecName: Full=Adenylyl-sulfate kinase; AltName: Full=3'-phosphoadenosine-5'-phosphosulfate synth…	0	40.421	23.372	33.365	0.619	1.222	3.498	9.065	27.159	5.656	7.337	0.015	0.305
Cluster_3	comp19422_c0	jgi|Helro1|194990	7.2e-55	maker-SCF_205941-snap-gene-0.17-mRNA-1	0	gi|116242621|sp|Q13449.2|LSAMP_HUMAN	RecName: Full=Limbic system-associated membrane protein; Short=LSAMP; AltName: Full=IgLON family member 3; Flags: Precursor	7.85e-26	12.461	19.965	7.111	10.998	2.711	14.23	14.69	6.022	3.486	3.987	0.03	0.292
Cluster_3	comp23575_c0	jgi|Helro1|188365	1.04e-61	snap-masked-SCF_086026-processed-gene-0.3-mRNA-1	2.33e-91	gi|52782720|sp|Q6RHR9.1|MAGI1_MOUSE	RecName: Full=Membrane-associated guanylate kinase, WW and PDZ domain-containing protein 1; AltName: Full=BAI1-associated protein 1; Short=BAP-1; AltName: Full=Membrane-associated guanylate kinase inverted 1; Short=MAGI-1	4.03e-30	2.896	3.331	1.644	1.859	1.334	1.248	1.435	3.075	1.518	1.151	0	0
Cluster_3	comp25971_c1	jgi|Helro1|71572	4.4e-171	genemark-SCF_000030-processed-gene-0.13-mRNA-1	0	gi|1345975|sp|P48626.1|FAD3E_TOBAC	RecName: Full=Omega-3 fatty acid desaturase, endoplasmic reticulum	1.92e-58	73.385	75.187	48.894	30.77	16.171	45.9	53.657	45.389	46.133	56.567	5.036	7.564
Cluster_3	comp21442_c0	jgi|Helro1|68693	0	maker-SCF_091847-snap-gene-1.32-mRNA-1	0	gi|162416069|sp|A4IIW0.1|MB212_XENTR	RecName: Full=Protein mab-21-like 2	0	10.048	5.841	9.617	0	0	1.08	2.519	1.632	0.351	0.474	0	0
Cluster_3	comp22571_c0	jgi|Helro1|76315	1.64e-115	maker-SCF_091191-snap-gene-1.39-mRNA-1	9.63e-114	gi|18203320|sp|Q9NS85.1|CAH10_HUMAN	RecName: Full=Carbonic anhydrase-related protein 10; AltName: Full=Carbonic anhydrase-related protein X; Short=CA-RP X; Short=CARP X; AltName: Full=Cerebral protein 15	1.99e-73	5.218	4.571	5.801	0.071	0.026	1.356	2.53	2.952	1.152	1.461	0.304	0.047
Cluster_3	comp24500_c0	jgi|Helro1|150642	3.35e-59	genemark-SCF_091958-processed-gene-0.6-mRNA-1	0	gi|52783137|sp|Q80X72.1|LRC15_MOUSE	RecName: Full=Leucine-rich repeat-containing protein 15; Flags: Precursor	6.6e-27	12.792	6.757	8.199	0.675	0.336	2.759	5.532	5.273	1.086	7.023	2.015	2.069
Cluster_3	comp18539_c0	jgi|Helro1|128595	2.2e-29	genemark-SCF_092620-processed-gene-0.7-mRNA-1	0	gi|123914787|sp|Q0V9X5.1|BHE22_XENTR	RecName: Full=Class E basic helix-loop-helix protein 22; Short=bHLHe22; AltName: Full=Class B basic helix-loop-helix protein 5; Short=bHLHb5	2.46e-35	2.661	2.884	3.414	0	0	0.41	2.934	0.732	0.35	1.035	0.031	0
Cluster_3	comp25253_c3	jgi|Helro1|183761	3.48e-20	genemark-SCF_092156-processed-gene-0.46-mRNA-1	8.14e-68				10.101	6.349	6.626	0.889	0.93	2.231	2.94	5.598	6.623	3.084	1.012	0.663
Cluster_3	comp15172_c0	jgi|Helro1|191502	1.01e-19	genemark-SCF_091984-processed-gene-1.4-mRNA-1	8.17e-162	gi|74752071|sp|Q96P44.1|COLA1_HUMAN	RecName: Full=Collagen alpha-1(XXI) chain; Flags: Precursor	5.01e-06	14.219	8.373	30.779	0	2.41	1.665	5.268	6.766	2.485	4.188	0.388	0.51
Cluster_3	comp23080_c1	jgi|Helro1|170926	2.12e-100	maker-SCF_091329-snap-gene-0.34-mRNA-1	0				4.055	2.471	1.359	0.737	1.181	0.637	1.518	1.323	0.6	1.294	0	0
Cluster_3	comp10963_c0	jgi|Helro1|160540	6.47e-26	maker-SCF_090188-snap-gene-0.30-mRNA-1	1.44e-122	gi|118572723|sp|O14512.2|SOCS7_HUMAN	RecName: Full=Suppressor of cytokine signaling 7; Short=SOCS-7; AltName: Full=Nck, Ash and phospholipase C gamma-binding protein; AltName: Full=Nck-associated protein 4; Short=NAP-4	1.03e-13	25.242	27.865	11.912	1.267	0.535	8.979	7.607	13.276	11.28	7.57	0.453	0.458
Cluster_3	comp16682_c0	jgi|Helro1|174767	3e-54	maker-SCF_091122-snap-gene-0.50-mRNA-1	2.58e-98	gi|54036539|sp|O08747.1|UNC5C_MOUSE	RecName: Full=Netrin receptor UNC5C; AltName: Full=Protein unc-5 homolog 3; AltName: Full=Protein unc-5 homolog C; AltName: Full=Rostral cerebellar malformation protein; Flags: Precursor	4.53e-88	3.76	6.286	1.557	3.397	1.317	1.824	2.748	0.476	0.959	1.805	0	0
Cluster_3	comp23077_c0								29.606	22.54	11.255	26.737	4.841	16.764	14.921	8.177	12.024	18.772	0.384	2.11
Cluster_3	comp21506_c0			maker-SCF_091596-snap-gene-0.101-mRNA-1	0	gi|50401179|sp|Q9NUX5.1|POTE1_HUMAN	RecName: Full=Protection of telomeres protein 1; Short=hPot1; AltName: Full=POT1-like telomere end-binding protein	1.39e-17	6.432	3.653	0.771	0.901	0.093	6.007	3.48	1.483	2.008	8.028	0	0.014
Cluster_3	comp17341_c0	jgi|Helro1|72088	1e-40	maker-SCF_000143-snap-gene-0.31-mRNA-2	0	gi|25090185|sp|Q24292.3|DS_DROME	RecName: Full=Protein dachsous; AltName: Full=Adherin; Flags: Precursor	6.83e-30	10.181	5.17	5.288	1.781	4.721	3.407	3.317	5.893	6.267	12.447	0.238	0.23
Cluster_3	comp18815_c0	jgi|Helro1|174963	4.83e-98	maker-SCF_092680-snap-gene-2.54-mRNA-2	1.83e-165	gi|694016594|sp|Q22328.3|LEV9_CAEEL	RecName: Full=Protein lev-9; Flags: Precursor	2.8e-46	9.144	4.055	6.002	0.418	0.111	0.3	1.161	3.092	3.365	1.07	2.695	0.088
Cluster_3	comp25963_c0	jgi|Helro1|190335	2.99e-72	maker-SCF_091225-snap-gene-0.30-mRNA-1	0				12.481	10.598	8.264	1.246	1.146	3.154	5.319	5.134	3.654	7.38	0.248	1.607
Cluster_3	comp26267_c4			genemark-SCF_091748-processed-gene-0.23-mRNA-1	0				15.358	8.837	11.752	0.696	0.823	1.698	5.649	5.284	1.946	11.152	9.838	0.986
Cluster_3	comp18943_c0	jgi|Helro1|191164	4.84e-146	maker-SCF_090344-snap-gene-0.15-mRNA-1	4.82e-175	gi|1375381454|sp|P34925.3|RYK_HUMAN	RecName: Full=Tyrosine-protein kinase RYK; Flags: Precursor	4.17e-59	2.843	3.122	2.216	0.279	0	1.358	1.216	0.394	0.286	1.166	0	0
[truncated: 1,747 more rows]
