# Supplementary material for: Transcriptional profiling of identified neurons in leech
Source: BMC Genomics. 2021 Mar 25;22:215. doi: 10.1186/s12864-021-07526-0 (PMC7992859; doi:10.1186/s12864-021-07526-0)
Supplement: Supplementary file 5 — Additional file 5. [file 12864_2021_7526_MOESM5_ESM.xlsx]

## Sheet: Sheet1
Supplementary File 4: List of Potential in situ Hybridization Candidates
Cluster	Transcript ID	Helobdella BLAST Hit	E-value	Hirudo BLAST Hit	E-value	SWISSProt BLAST Hit	SP Long	SP E-value	T1 TPM	T2 TPM	T3 TPM	P1 TPM	P2 TPM	N1 TPM	N2 TPM	G1 TPM	G2 TPM	G3 TPM	R1 TPM	R2 TPM
Cluster_2	comp23346_c0	jgi|Helro1|65374	1.9e-52	maker-SCF_000124-snap-gene-0.36-mRNA-1	4.59e-50	gi|122066700|sp|Q9WV55.2|VAPA_MOUSE	RecName: Full=Vesicle-associated membrane protein-associated protein A; Short=VAMP-A; Short=VAMP-associated protein A; Short=VAP-A; AltName: Full=33 kDa VAMP-associated protein; Short=VAP-33	2.12e-40	5.647	1.541	1.605	1.781	1.241	2.245	0	8.518	0.703	3.26	20.255	35.592
Cluster_2	comp23661_c0	jgi|Helro1|69628	3.65e-50	snap-masked-SCF_091647-processed-gene-0.15-mRNA-1	0	gi|2494934|sp|Q25414.1|5HTR_LYMST	RecName: Full=5-hydroxytryptamine receptor; Short=5-HT receptor; AltName: Full=Serotonin receptor	1.07e-30	2.051	0.872	0.755	3.637	2.009	0.911	2.408	1.521	1.169	5.719	27.412	54.883
Cluster_2	comp23047_c1	jgi|Helro1|162439	8e-101	maker-SCF_000148-snap-gene-3.110-mRNA-1	1.01e-162	gi|131528|sp|P26599.1|PTBP1_HUMAN	RecName: Full=Polypyrimidine tract-binding protein 1; Short=PTB; AltName: Full=57 kDa RNA-binding protein PPTB-1; AltName: Full=Heterogeneous nuclear ribonucleoprotein I; Short=hnRNP I	7.49e-71	3.368	1.61	2.28	6.173	6.664	5.056	8.005	6.615	4.82	4.118	26.381	31.258
Cluster_2	comp23960_c0	jgi|Helro1|77414	3.15e-41	maker-SCF_000295-snap-gene-0.36-mRNA-1	0	gi|296439274|sp|Q96FC7.3|PHIPL_HUMAN	RecName: Full=Phytanoyl-CoA hydroxylase-interacting protein-like	6.46e-29	4.164	4.06	1.574	12.924	24.566	8.926	6.018	1.28	1.588	3.102	15.546	25.635
Cluster_2	comp20149_c0	jgi|Helro1|110719	3.61e-112	maker-SCF_092400-snap-gene-0.21-mRNA-1	3.51e-119	gi|17368701|sp|Q9BY50.3|SC11C_HUMAN	RecName: Full=Signal peptidase complex catalytic subunit SEC11C; AltName: Full=Microsomal signal peptidase 21 kDa subunit; Short=SPase 21 kDa subunit; AltName: Full=SEC11 homolog C; AltName: Full=SEC11-like protein 3; AltName: Full=SPC21	6.09e-96	3.345	6.06	4.759	15.643	27.585	9.107	15.674	3.783	3.539	2.499	6.343	21.918
Cluster_2	comp16043_c0	jgi|Helro1|108992	2.2e-09	maker-SCF_089518-snap-gene-0.30-mRNA-1	1.99e-156	gi|52783465|sp|Q91Z38.1|TTC1_MOUSE	RecName: Full=Tetratricopeptide repeat protein 1; Short=TPR repeat protein 1	1.85e-69	6.005	5.241	5.09	15.679	21.401	11.851	9.252	3.618	4.804	3.136	16.828	22.938
Cluster_2	comp15771_c0	jgi|Helro1|185663	0	genemark-SCF_091708-processed-gene-0.18-mRNA-1	0	gi|51701716|sp|O00487.1|PSDE_HUMAN	RecName: Full=26S proteasome non-ATPase regulatory subunit 14; AltName: Full=26S proteasome regulatory subunit RPN11; AltName: Full=26S proteasome-associated PAD1 homolog 1	0	3.877	3.463	8.308	25.07	3.833	15.45	11.517	4.827	4.716	2.289	23.219	19.715
Cluster_2	comp22678_c0	jgi|Helro1|175668	2.09e-64	genemark-SCF_000215-processed-gene-2.19-mRNA-1	6.33e-119	gi|25453425|sp|P08630.2|BTKL_DROME	RecName: Full=Tyrosine-protein kinase Btk29A; AltName: Full=Dsrc28C; AltName: Full=Dsrc29a	1.12e-52	3.817	6.909	8.605	9.54	4.059	7.228	11.62	4.716	3.143	4.131	27.221	37.332
Cluster_2	comp12967_c0	jgi|Helro1|171137	9.87e-63	maker-SCF_092912-snap-gene-1.32-mRNA-1	0	gi|327478576|sp|Q0D2K2.3|KLH30_HUMAN	RecName: Full=Kelch-like protein 30	1.91e-51	6.733	8.651	7.866	18.52	25.933	13.147	10.163	6.405	4.144	3.839	3.299	20.181
Cluster_2	comp19775_c1	jgi|Helro1|108202	0	maker-SCF_091361-snap-gene-0.51-mRNA-1	4.61e-176	gi|82082159|sp|Q5ZKJ0.1|CLP1L_CHICK	RecName: Full=Cleft lip and palate transmembrane protein 1-like protein; Short=CLPTM1-like protein	0	4.693	4.607	4.915	10.157	13.285	8.748	6.832	6.888	8.926	5.016	24.941	33.41
Cluster_2	comp26138_c0	jgi|Helro1|175608	1.13e-16	genemark-SCF_091545-processed-gene-0.9-mRNA-1	0	gi|90110721|sp|Q9H8W5.2|TRI45_HUMAN	RecName: Full=Tripartite motif-containing protein 45; AltName: Full=RING finger protein 99	1.01e-10	8.26	6.043	5.638	9.01	12.027	12.076	5.584	2.677	6.325	3.754	23.849	38.525
Cluster_2	comp10986_c0	jgi|Helro1|103921	3.09e-29	maker-SCF_000232-snap-gene-2.55-mRNA-1	3.44e-28	gi|363579831|sp|A1L2P2.1|SI12A_XENLA	RecName: Full=Small integral membrane protein 12-A	3.29e-19	3.953	3.627	3.897	7.386	7.224	6.72	8.554	3.7	1.172	2.485	23.623	63.282
Cluster_2	comp13491_c0	jgi|Helro1|90681	2.56e-12	maker-SCF_080199-snap-gene-0.2-mRNA-1	3.3e-48	gi|122143228|sp|Q0P5A6.1|PSMD5_BOVIN	RecName: Full=26S proteasome non-ATPase regulatory subunit 5	2.78e-08	2.947	3.42	3.791	17.732	23.737	12.684	11.925	2.858	2.023	1.466	5.572	49.935
Cluster_2	comp25378_c0	jgi|Helro1|164963	2.56e-11	maker-SCF_092423-snap-gene-0.36-mRNA-1	0	gi|342187124|sp|Q99PJ2.3|TRIM8_MOUSE	RecName: Full=Probable E3 ubiquitin-protein ligase TRIM8; AltName: Full=Glioblastoma-expressed RING finger protein; AltName: Full=RING finger protein 27; AltName: Full=RING-type E3 ubiquitin transferase TRIM8; AltName: Full=Tripartite motif-containing protein 8	2.69e-09	2.312	1.458	1.223	3.375	37.207	3.322	0.71	2.285	2.865	3.362	23.109	57.756
Cluster_2	comp20679_c0	jgi|Helro1|89746	2.15e-65	genemark-SCF_091864-processed-gene-0.28-mRNA-1	4.74e-107	gi|1703349|sp|P54363.1|APT_DROPS	RecName: Full=Adenine phosphoribosyltransferase; Short=APRT	5.71e-50	1.295	2.546	2.251	7.61	27.771	6.167	3.525	3.066	1.171	1.347	26.975	57.31
Cluster_2	comp22043_c1	jgi|Helro1|191127	4.23e-151	maker-SCF_091361-snap-gene-0.53-mRNA-1	0	gi|613503744|sp|B2RWS6.2|EP300_MOUSE	RecName: Full=Histone acetyltransferase p300; Short=p300 HAT; AltName: Full=E1A-associated protein p300; AltName: Full=Histone butyryltransferase p300; AltName: Full=Histone crotonyltransferase p300; AltName: Full=Protein propionyltransferase p300	2.71e-109	5.997	6.543	8.921	8.07	6.698	9.231	6.45	10.671	11.762	4.967	27.64	37.271
Cluster_2	comp10212_c0	jgi|Helro1|116724	2.45e-100	maker-SCF_091712-snap-gene-0.84-mRNA-1	7.67e-153	gi|74761895|sp|Q9UBV8.1|PEF1_HUMAN	RecName: Full=Peflin; AltName: Full=PEF protein with a long N-terminal hydrophobic domain; AltName: Full=Penta-EF hand domain-containing protein 1	7.62e-61	6.81	6.477	5.942	19.697	6.976	21.307	13.543	5.245	4.541	4.469	25.387	24.319
Cluster_2	comp5600_c0	jgi|Helro1|162245	4.4e-05	maker-SCF_000019-snap-gene-0.23-mRNA-1	7.57e-17	gi|341941986|sp|Q9JI90.2|RNF14_MOUSE	RecName: Full=E3 ubiquitin-protein ligase RNF14; AltName: Full=Androgen receptor-associated protein 54; AltName: Full=Protein Triad2; AltName: Full=RING finger protein 14	4.34e-06	5.914	5.888	8.084	22.483	4.869	14.148	17.07	2.474	5.12	2.197	11.799	45.519
Cluster_2	comp22836_c0	jgi|Helro1|90252	3.3e-53	maker-SCF_092343-snap-gene-0.57-mRNA-1	6.08e-159	gi|266617|sp|Q01241.1|NF70_DORPE	RecName: Full=70 kDa neurofilament protein; Short=NF70	6.32e-28	4.252	6.212	4.57	11.793	30.19	6.836	6.162	3.201	9.752	2.67	33.747	37.302
Cluster_2	comp20868_c0	jgi|Helro1|80106	3.76e-46	genemark-SCF_089472-processed-gene-0.3-mRNA-1	2.83e-57	gi|464807|sp|P34642.1|SRP09_CAEEL	RecName: Full=Signal recognition particle 9 kDa protein; Short=SRP9	9.89e-29	7.333	4.854	7.493	12.368	21.077	9.155	10.01	4.52	2.809	5.627	37.359	44.388
Cluster_2	comp24849_c0	jgi|Helro1|166819	0.016	snap-masked-SCF_092827-processed-gene-0.35-mRNA-1	3.7e-87	gi|269849663|sp|Q96DM1.3|PGBD4_HUMAN	RecName: Full=PiggyBac transposable element-derived protein 4	0.02	3.767	7.297	9.255	8.036	9.357	11.23	5.384	11.589	15.707	8.688	21.097	56.655
Cluster_2	comp17614_c0	jgi|Helro1|83430	3.99e-64	genemark-SCF_090745-processed-gene-0.10-mRNA-1	1.21e-61	gi|313118242|sp|B3FL73.1|FXL21_SHEEP	RecName: Full=F-box/LRR-repeat protein 21; AltName: Full=F-box and leucine-rich repeat protein 21	2.39e-12	2.87	5.125	5.383	39.08	14.493	20.258	11.654	2.844	5.346	2.367	34.641	24.166
Cluster_2	comp16373_c0	jgi|Helro1|79114	4.01e-153	maker-SCF_086327-snap-gene-0.9-mRNA-1	0	gi|23822302|sp|Q9CYF5.1|RCC1L_MOUSE	RecName: Full=RCC1-like G exchanging factor-like protein; Short=RCC1 like; AltName: Full=Williams-Beuren syndrome chromosomal region 16 protein homolog	1.81e-109	3.971	8.573	7.094	10.961	33.269	13.39	15.182	5.579	6.68	4.277	18.53	43.996
Cluster_2	comp17896_c1	jgi|Helro1|171764	2.05e-27	maker-SCF_092886-snap-gene-0.20-mRNA-1	9.76e-71	gi|442580969|sp|D3ZE85.1|FRS1L_RAT	RecName: Full=DOMON domain-containing protein FRRS1L; AltName: Full=Ferric-chelate reductase 1-like protein; Flags: Precursor	1.66e-07	8.761	6.542	12.671	0.992	1.402	8.917	15.409	12.693	4.444	6.021	39.861	55.229
Cluster_2	comp18927_c0	jgi|Helro1|153989	4.9e-21	maker-SCF_091636-snap-gene-0.49-mRNA-1	3.69e-38	gi|75062051|sp|Q5RFB3.1|PEPD_PONAB	RecName: Full=Xaa-Pro dipeptidase; Short=X-Pro dipeptidase; AltName: Full=Imidodipeptidase; AltName: Full=Peptidase D; AltName: Full=Proline dipeptidase; Short=Prolidase	4.05e-11	5.138	9.17	5.942	11.208	23.883	14.271	10.245	10.236	3.914	5.736	18.412	57.512
Cluster_2	comp20422_c0	jgi|Helro1|151316	8.47e-109	genemark-SCF_000016-processed-gene-0.8-mRNA-1	0	gi|1133968587|sp|H2KYS8.1|CPNA1_CAEEL	RecName: Full=Copine family protein 1; AltName: Full=Atypical copine family protein 1	1.28e-53	7.06	5.726	8.986	8.726	25.837	10.52	5.641	6.554	5.254	3.516	18.123	75.641
Cluster_2	comp22660_c1	jgi|Helro1|174858	3.21e-31	maker-SCF_087962-snap-gene-0.23-mRNA-1	7.16e-47	gi|353526253|sp|P57113.2|MAAI_RAT	RecName: Full=Maleylacetoacetate isomerase; Short=MAAI; AltName: Full=GSTZ1-1; AltName: Full=Glutathione S-transferase zeta 1	4.63e-32	11.414	4.919	7.673	4.477	5.909	4.118	2.653	9.323	2.899	6.845	56.7	67.623
Cluster_2	comp22347_c0	jgi|Helro1|161839	1.36e-26	maker-SCF_000013-snap-gene-2.79-mRNA-1	1.35e-57	gi|2498465|sp|Q62785.1|HAP28_RAT	RecName: Full=28 kDa heat- and acid-stable phosphoprotein; AltName: Full=PDGF-associated protein; Short=PAP; AltName: Full=PDGFA-associated protein 1; Short=PAP1	1.12e-15	6.434	8.685	9.372	23.52	29.177	12.436	13.821	7.603	5.231	4.841	21.592	45.372
Cluster_2	comp17003_c0	jgi|Helro1|179596	3.04e-21	genemark-SCF_091956-processed-gene-0.11-mRNA-1	2.95e-85	gi|122140755|sp|Q3ZBB6.1|AP4S1_BOVIN	RecName: Full=AP-4 complex subunit sigma-1; AltName: Full=AP-4 adaptor complex subunit sigma-1; AltName: Full=Adaptor-related protein complex 4 subunit sigma-1; AltName: Full=Sigma-1 subunit of AP-4; AltName: Full=Sigma-4-adaptin; Short=Sigma4-adaptin	1.11e-30	9.632	7.949	11.76	21.373	3.974	19.468	16.948	8.463	5.673	8.323	39.467	39.006
Cluster_2	comp10457_c0	jgi|Helro1|87779	2.8e-28	maker-SCF_092508-snap-gene-0.58-mRNA-1	7.41e-84	gi|132402|sp|P22935.2|RABP2_MOUSE	RecName: Full=Cellular retinoic acid-binding protein 2; AltName: Full=Cellular retinoic acid-binding protein II; Short=CRABP-II	3.5e-15	8.369	6.974	17.09	7.347	3.922	9.754	21.85	11.095	10.002	5.795	32.632	58.87
Cluster_2	comp22967_c0	jgi|Helro1|62861	6.8e-82	maker-SCF_000145-snap-gene-0.70-mRNA-1	3.05e-105	gi|166228724|sp|A5PMX1.1|ZNT7_DANRE	RecName: Full=Zinc transporter 7; Short=ZnT-7; AltName: Full=Solute carrier family 30 member 7	1.22e-66	3.149	8.493	7.763	17.034	51.224	13.131	9.242	8.538	4.509	3.234	5.394	62.256
Cluster_2	comp23757_c0	jgi|Helro1|189097	3.65e-42	maker-SCF_090780-snap-gene-0.12-mRNA-1	4.69e-132	gi|224487856|sp|P86178.1|CSL2_ONCKE	RecName: Full=L-rhamnose-binding lectin CSL2	0.004	12.709	8.614	4.561	25.662	24.417	13.693	10.33	3.104	6.146	7.174	27.224	50.943
Cluster_2	comp17904_c0	jgi|Helro1|180692	2.2e-61	genemark-SCF_091721-processed-gene-0.9-mRNA-1	0	gi|81896168|sp|Q8BHW2.1|OSCP1_MOUSE	RecName: Full=Protein OSCP1	3.42e-72	5.106	10.334	6.316	28.347	24.195	14.789	9.845	6.15	7.165	3.972	35.024	46.627
Cluster_2	comp24433_c0	jgi|Helro1|175608	2.59e-09	maker-SCF_091545-snap-gene-0.36-mRNA-1	2.09e-109	gi|33112286|sp|Q9V4M2.2|WECH_DROME	RecName: Full=Protein wech; AltName: Full=Protein dappled	0.004	5.227	6.878	4.197	3.818	62.837	8.915	13.675	2.016	6.922	3.372	24.836	58.907
Cluster_2	comp16535_c0	jgi|Helro1|105479	1.33e-96	maker-SCF_096817-snap-gene-0.13-mRNA-1	0	gi|14548084|sp|Q9EQK7.2|ICMT_MOUSE	RecName: Full=Protein-S-isoprenylcysteine O-methyltransferase; AltName: Full=Isoprenylcysteine carboxylmethyltransferase; AltName: Full=Prenylated protein carboxyl methyltransferase; Short=PPMT; AltName: Full=Prenylcysteine carboxyl methyltransferase; Short=pcCMT	8.43e-73	5.695	8.762	6.107	39.301	27.663	22.767	22.612	2.62	4.248	3.392	24.593	35.576
Cluster_2	comp26147_c1	jgi|Helro1|187231	6.9e-156	genemark-SCF_000262-processed-gene-1.3-mRNA-1	5.78e-170	gi|68053169|sp|Q6P5F9.1|XPO1_MOUSE	RecName: Full=Exportin-1; Short=Exp1; AltName: Full=Chromosome region maintenance 1 protein homolog	8.31e-123	10.707	11.739	8.089	16.657	20.381	11.365	13.059	7.282	8.714	10.579	26.901	58.899
Cluster_2	comp23845_c2	jgi|Helro1|159975	1.14e-24	maker-SCF_112624-snap-gene-0.2-mRNA-1	0	gi|82177345|sp|Q8UUZ1.1|MB212_DANRE	RecName: Full=Protein mab-21-like 2	9.26e-11	8.337	9.937	8.229	22.084	17.273	14.632	16.504	3.667	5.183	4.215	59.206	41.574
Cluster_2	comp23481_c1	jgi|Helro1|81550	1.5e-64	maker-SCF_092387-snap-gene-0.51-mRNA-1	6.92e-74	gi|1722742|sp|Q05940.2|VMAT2_HUMAN	RecName: Full=Synaptic vesicular amine transporter; AltName: Full=Monoamine transporter; AltName: Full=Solute carrier family 18 member 2; AltName: Full=Vesicular amine transporter 2; Short=VAT2	2.04e-67	0.458	0.058	0	0.086	0.463	0	0	1.782	0	5	97.213	106.812
Cluster_2	comp7286_c0	jgi|Helro1|64571	3.06e-39	snap-masked-SCF_113458-processed-gene-0.3-mRNA-1	2.02e-39	gi|109940066|sp|P35604.2|COPZ1_BOVIN	RecName: Full=Coatomer subunit zeta-1; AltName: Full=Zeta-1-coat protein; Short=Zeta-1 COP	4.88e-26	8.497	10.282	9.691	26.026	36.519	22.795	16.605	8.928	7.881	6.662	29.461	28.729
Cluster_2	comp20962_c0	jgi|Helro1|192511	0	maker-SCF_092579-snap-gene-0.88-mRNA-1	0	gi|19924185|sp|P28573.2|SC6A7_RAT	RecName: Full=Sodium-dependent proline transporter; AltName: Full=Solute carrier family 6 member 7	5.6e-174	6.408	12.835	5.134	19.085	38.328	15.555	13.811	7.291	8.789	5.656	32.524	49.45
Cluster_2	comp9880_c0	jgi|Helro1|103856	1.76e-176	maker-SCF_000023-snap-gene-3.58-mRNA-1	0	gi|17380252|sp|P70195.1|PSB7_MOUSE	RecName: Full=Proteasome subunit beta type-7; AltName: Full=Macropain chain Z; AltName: Full=Multicatalytic endopeptidase complex chain Z; AltName: Full=Proteasome subunit Z; Flags: Precursor	2.48e-131	9.288	11.553	12.129	17.818	13.041	17.922	14.529	9.621	7.26	7.519	35.102	65.194
Cluster_2	comp23955_c0	jgi|Helro1|167513	8.42e-80	snap-masked-SCF_092435-processed-gene-0.25-mRNA-1	0	gi|52782790|sp|Q9CWX9.2|DDX47_MOUSE	RecName: Full=Probable ATP-dependent RNA helicase DDX47; AltName: Full=DEAD box protein 47	8.55e-18	10.089	9.045	13.128	8.396	23.274	10.37	8.8	12.507	10.011	5.388	35.786	75.652
Cluster_2	comp22034_c1	jgi|Helro1|171496	2.06e-07	maker-SCF_092084-snap-gene-0.65-mRNA-1	4.85e-15	gi|17375610|sp|Q99KV1.1|DJB11_MOUSE	RecName: Full=DnaJ homolog subfamily B member 11; AltName: Full=APOBEC1-binding protein 2; Short=ABBP-2; AltName: Full=ER-associated DNAJ; AltName: Full=ER-associated Hsp40 co-chaperone; AltName: Full=Endoplasmic reticulum DNA J domain-containing protein 3; Short=ER-resident protein ERdj3; Short=ERdj3; Short=ERj3p; Flags: Precursor	0.000268	6.052	10.451	11.416	50.897	16.748	19.566	13.808	10.685	6.508	3.825	23.363	54.88
Cluster_2	comp7306_c0	jgi|Helro1|181083	1e-38	maker-SCF_091891-snap-gene-0.3-mRNA-1	8.25e-47	gi|20534680|sp|Q9Y3E0.1|GOT1B_HUMAN	RecName: Full=Vesicle transport protein GOT1B; AltName: Full=Germ cell tumor 2; AltName: Full=Golgi transport 1 homolog B; AltName: Full=Putative NF-kappa-B-activating protein 470; AltName: Full=hGOT1a	1.83e-24	8.649	6.19	11.286	42.674	30.807	17.446	14.222	7.977	4.047	3.328	23.498	59.677
Cluster_2	comp6493_c0	jgi|Helro1|84240	4.09e-29	genemark-SCF_209419-processed-gene-0.0-mRNA-1	3.61e-67	gi|122137083|sp|Q2TBR6.1|PFD4_BOVIN	RecName: Full=Prefoldin subunit 4	3.35e-18	7.003	9.742	10.759	33.466	12.59	19.034	25.41	5.766	7.865	6.14	48.814	44.708
Cluster_2	comp4072_c0	jgi|Helro1|71473	5.2e-36	genemark-SCF_210091-processed-gene-0.3-mRNA-1	8.24e-08	gi|46810395|sp|Q8BGS2.1|BOLA2_MOUSE	RecName: Full=BolA-like protein 2	2.96e-21	7.213	5.962	3.491	7.822	70.625	11.545	2.787	9.457	5.911	3.26	56.784	53.614
Cluster_2	comp25338_c0	jgi|Helro1|166903	2.65e-40	genemark-SCF_091879-processed-gene-0.0-mRNA-1	7.19e-159	gi|384872704|sp|Q8WZ42.4|TITIN_HUMAN	RecName: Full=Titin; AltName: Full=Connectin; AltName: Full=Rhabdomyosarcoma antigen MU-RMS-40.14	3.53e-20	2.316	7.9	4.846	8.073	7.601	7.323	14.508	9.05	5.118	6.681	80.462	87.412
Cluster_2	comp23542_c1	jgi|Helro1|157540	1.61e-34	maker-SCF_091505-snap-gene-0.62-mRNA-1	1.04e-61	gi|62900072|sp|Q5R559.1|DCTN5_PONAB	RecName: Full=Dynactin subunit 5; AltName: Full=Dynactin subunit p25	9.56e-47	9.812	9.877	18.162	25.95	42.049	19.091	24.61	7.286	9.534	8.464	38.433	40.694
Cluster_2	comp18562_c0	jgi|Helro1|157894	4.34e-45	maker-SCF_000257-snap-gene-0.102-mRNA-1	0	gi|12585470|sp|Q9I8H3.1|VATF_XENLA	RecName: Full=V-type proton ATPase subunit F; Short=V-ATPase subunit F; AltName: Full=V-ATPase 14 kDa subunit; AltName: Full=Vacuolar proton pump subunit F	1.24e-39	15.428	12.675	16.873	14.174	28.518	14.455	12.868	13.339	10.576	8.553	47.802	69.891
Cluster_2	comp19775_c0	jgi|Helro1|108199	1.06e-80	maker-SCF_091361-snap-gene-0.60-mRNA-1	1.93e-82	gi|75057904|sp|Q5EA55.1|GOGA7_BOVIN	RecName: Full=Golgin subfamily A member 7	1.65e-53	9.457	9.242	18.115	14.29	14.643	19.726	21.937	11.156	9.782	7.903	59.092	72.504
Cluster_2	comp14892_c0	jgi|Helro1|184928	3.08e-94	maker-SCF_092263-snap-gene-1.62-mRNA-2	1.66e-152	gi|29611880|sp|P59481.1|LMA2L_MOUSE	RecName: Full=VIP36-like protein; AltName: Full=Lectin mannose-binding 2-like; Short=LMAN2-like protein; Flags: Precursor	1.78e-65	10.69	10.809	11.87	51.739	21.351	27.697	26.849	10.333	9.185	7.401	35.093	47.336
Cluster_2	comp26450_c1	jgi|Helro1|185407	9.03e-58	snap-masked-SCF_092470-processed-gene-1.35-mRNA-1	3.49e-73	gi|62901306|sp|Q6FW27.1|YKT6_CANGA	RecName: Full=Synaptobrevin homolog YKT6; Flags: Precursor	1.39e-36	10.29	9.708	6.973	50.095	30.251	28.809	20.196	10.632	7.229	6.778	45.03	46.931
Cluster_2	comp17101_c0	jgi|Helro1|85626	8.77e-57	maker-SCF_090072-snap-gene-0.30-mRNA-1	3.26e-130	gi|73917686|sp|Q6RG77.1|NFYB_HORSE	RecName: Full=Nuclear transcription factor Y subunit beta; AltName: Full=CAAT box DNA-binding protein subunit B; AltName: Full=Nuclear transcription factor Y subunit B; Short=NF-YB	7.57e-54	17.771	13.604	24.935	21.398	24.948	14.065	23.793	16.79	6.972	6.823	35.502	76.727
Cluster_2	comp23963_c1	jgi|Helro1|97107	0.006	maker-SCF_092228-snap-gene-0.57-mRNA-1	1.2e-103	gi|212276422|sp|P51689.2|ARSD_HUMAN	RecName: Full=Arylsulfatase D; Short=ASD; Flags: Precursor	1.09e-19	8.621	10.45	13.118	8.666	80.133	6.585	5.955	7.4	10.655	6.402	26.513	100.874
Cluster_2	comp15615_c0	jgi|Helro1|67865	3.26e-38	maker-SCF_089954-snap-gene-0.46-mRNA-1	1.26e-86	gi|62900776|sp|Q5FVL6.1|TSN13_RAT	RecName: Full=Tetraspanin-13; Short=Tspan-13; AltName: Full=Transmembrane 4 superfamily member 13	1.59e-10	12.1	9.734	16.067	32.175	34.431	30.617	25.382	16.905	12.168	8.97	45.664	48.295
Cluster_2	comp17804_c0	jgi|Helro1|69964	2.79e-114	maker-SCF_197609-snap-gene-0.24-mRNA-1	1.77e-162	gi|1352660|sp|P49020.1|TMED2_CRIGR	RecName: Full=Transmembrane emp24 domain-containing protein 2; AltName: Full=COPI-coated vesicle membrane protein p24; AltName: Full=p24 family protein beta-1; Short=p24beta1; Flags: Precursor	1.39e-101	7.075	8.156	11.726	29.287	47.307	23.012	19.307	7.239	8.185	10.86	41.288	83.422
Cluster_2	comp3752_c0	jgi|Helro1|157163	4.74e-114	snap-masked-SCF_091120-processed-gene-0.36-mRNA-1	1.75e-148	gi|55583896|sp|Q6P268.1|PDCL3_DANRE	RecName: Full=Phosducin-like protein 3; AltName: Full=Viral IAP-associated factor 1 homolog	7.86e-85	14.153	11.28	24.65	36.94	23.841	29.843	35.951	11.498	10.319	10.141	62.744	34.259
Cluster_2	comp13746_c0	jgi|Helro1|163464	4.59e-72			gi|51317295|sp|P84089.1|ERH_MOUSE	RecName: Full=Enhancer of rudimentary homolog; Short=Mer	4.49e-55	9.893	5.887	13.337	27.26	27.427	32.728	21.68	8.628	8.486	5.675	60.271	88.982
Cluster_2	comp19268_c0	jgi|Helro1|88726	3.17e-170	maker-SCF_000010-snap-gene-3.92-mRNA-1	0	gi|125210|sp|P22694.2|KAPCB_HUMAN	RecName: Full=cAMP-dependent protein kinase catalytic subunit beta; Short=PKA C-beta	3.08e-155	13.417	13.628	12.319	35.585	20.054	41.125	18.869	13.411	18.708	10.039	40.638	78.218
Cluster_2	comp24069_c0	jgi|Helro1|109714	4.53e-135	maker-SCF_092502-snap-gene-0.91-mRNA-1	6.99e-160	gi|294956593|sp|Q3ULA2.2|FBW1A_MOUSE	RecName: Full=F-box/WD repeat-containing protein 1A; AltName: Full=Beta-TrCP protein E3RS-IkappaB; AltName: Full=Beta-transducin repeat-containing protein; Short=Beta-TrCP; AltName: Full=E3RSIkappaB; Short=mE3RS-IkappaB; AltName: Full=F-box and WD repeats protein beta-TrCP; AltName: Full=HOS; AltName: Full=Ubiquitin ligase FWD1; AltName: Full=pIkappaB-E3 receptor subunit	1.32e-13	23.225	14.765	13.302	25.084	50.327	15.574	14.562	11.305	9.425	9.543	24.368	111.8
Cluster_2	comp13350_c0	jgi|Helro1|86102	2.02e-157	genemark-SCF_092407-processed-gene-2.12-mRNA-1	2.87e-166	gi|110815906|sp|Q811Q9.2|PCY1B_MOUSE	RecName: Full=Choline-phosphate cytidylyltransferase B; AltName: Full=CCT-beta; AltName: Full=CTP:phosphocholine cytidylyltransferase B; Short=CCT B; Short=CT B; AltName: Full=Phosphorylcholine transferase B	7.83e-108	12.289	7.707	9.019	30.928	31.845	29.177	26.39	11.633	13.806	10.228	78.664	66.11
Cluster_2	comp15267_c0	jgi|Helro1|177200	1.46e-09	maker-SCF_091744-snap-gene-0.14-mRNA-1	1.72e-53	gi|75330796|sp|Q8RYJ9.1|CML23_ORYSJ	RecName: Full=Putative calcium-binding protein CML23; AltName: Full=Calmodulin-like protein 23	0.000238	9.082	10.305	19.042	32.295	15.762	22.479	16.517	21.727	19.228	31.84	42.527	89.928
Cluster_2	comp14938_c0	jgi|Helro1|181010	1.47e-24	snap-masked-SCF_000162-processed-gene-2.41-mRNA-1	5.63e-42	gi|6016408|sp|O76095.1|JTB_HUMAN	RecName: Full=Protein JTB; AltName: Full=Jumping translocation breakpoint protein; AltName: Full=Prostate androgen-regulated protein; Short=PAR protein; Flags: Precursor	9.16e-10	15.341	9.234	17.758	37.6	14.446	35.123	29.708	10.96	9.16	4.669	43.299	108.458
Cluster_2	comp25055_c0	jgi|Helro1|156976	3.78e-99	maker-SCF_092256-snap-gene-0.54-mRNA-1	1.46e-138	gi|12230779|sp|Q9VU68.1|WDR1_DROME	RecName: Full=Actin-interacting protein 1; Short=AIP1; AltName: Full=Protein flare	5.43e-50	4.901	3.768	5.633	2.629	3.113	4.152	6.295	5.384	5.598	5.647	42.227	252.735
Cluster_2	comp17803_c0	jgi|Helro1|68492	1.1e-37	maker-SCF_090525-snap-gene-0.20-mRNA-1	6.65e-31	gi|82185514|sp|Q6NU60.1|LMD1B_XENLA	RecName: Full=N-alpha-acetyltransferase 38-B, NatC auxiliary subunit; AltName: Full=LSM domain-containing protein 1-B	1.8e-26	6.412	6.826	2.385	8.287	22.532	11.488	8.774	7.435	3.517	3.748	95.641	165.287
Cluster_2	comp10371_c0	jgi|Helro1|194138	1.4e-178	genemark-SCF_000257-processed-gene-0.42-mRNA-1	0	gi|51316115|sp|Q9UJU6.1|DBNL_HUMAN	RecName: Full=Drebrin-like protein; AltName: Full=Cervical SH3P7; AltName: Full=Cervical mucin-associated protein; AltName: Full=Drebrin-F; AltName: Full=HPK1-interacting protein of 55 kDa; Short=HIP-55; AltName: Full=SH3 domain-containing protein 7	1.37e-10	6.535	8.781	5.659	34.874	9.505	21.632	17.63	6.237	6.187	4.766	12.41	208.513
Cluster_2	comp22819_c2	jgi|Helro1|180665	9.43e-22	maker-SCF_075205-snap-gene-0.4-mRNA-1	4.17e-90	gi|74747094|sp|Q5VUE5.1|CA053_HUMAN	RecName: Full=Uncharacterized protein C1orf53	3.22e-16	10.297	8.009	9.361	20.059	9.009	45	21.476	6.427	23.583	4.382	3.209	182.865
Cluster_2	comp18252_c0	jgi|Helro1|98421	0	maker-SCF_210521-snap-gene-0.36-mRNA-1	0	gi|20532400|sp|P38919.4|IF4A3_HUMAN	RecName: Full=Eukaryotic initiation factor 4A-III; Short=eIF-4A-III; Short=eIF4A-III; AltName: Full=ATP-dependent RNA helicase DDX48; AltName: Full=ATP-dependent RNA helicase eIF4A-3; AltName: Full=DEAD box protein 48; AltName: Full=Eukaryotic initiation factor 4A-like NUK-34; AltName: Full=Eukaryotic translation initiation factor 4A isoform 3; AltName: Full=Nuclear matrix protein 265; Short=NMP …	0	15.221	14.121	14.335	10.973	72.145	10.3	13.147	11.928	11.539	5.668	57.635	108.47
Cluster_2	comp17855_c1	jgi|Helro1|74374	1.94e-20	genemark-SCF_000303-processed-gene-1.4-mRNA-1	3.27e-20	gi|46577662|sp|P83876.1|TXN4A_HUMAN	RecName: Full=Thioredoxin-like protein 4A; AltName: Full=DIM1 protein homolog; AltName: Full=Spliceosomal U5 snRNP-specific 15 kDa protein; AltName: Full=Thioredoxin-like U5 snRNP protein U5-15kD	7.14e-17	8.858	9.908	12.757	16.127	60.375	17.699	16.252	10.392	24.849	7.383	93.978	84.983
Cluster_2	comp25159_c0	jgi|Helro1|113765	2.4e-100	maker-SCF_092729-snap-gene-0.37-mRNA-1	0	gi|46395889|sp|Q8K0V4.1|CNOT3_MOUSE	RecName: Full=CCR4-NOT transcription complex subunit 3; AltName: Full=CCR4-associated factor 3	2.14e-58	5.954	3.619	6.615	4.448	60.321	3.638	8.558	3.673	4.327	5.283	0	269.067
Cluster_2	comp10770_c0	jgi|Helro1|63876	4.53e-74	genemark-SCF_092508-processed-gene-2.5-mRNA-1	0	gi|341940336|sp|O35926.2|CD5R2_MOUSE	RecName: Full=Cyclin-dependent kinase 5 activator 2; Short=CDK5 activator 2; AltName: Full=Cyclin-dependent kinase 5 regulatory subunit 2; AltName: Full=p39; AltName: Full=p39I; Flags: Precursor	7.57e-54	19.057	16.404	19.307	21.823	61.339	24.56	18.071	21.222	16.132	10.118	64.864	87.364
Cluster_2	comp20572_c0	jgi|Helro1|191792	0	maker-SCF_092136-snap-gene-1.123-mRNA-1	0	gi|82243533|sp|Q8JI28.1|TLL1_XENLA	RecName: Full=Tolloid-like protein 1; AltName: Full=Metalloprotease xolloid-like; AltName: Full=Xenopus tolloid-like protein 1; AltName: Full=Xlr; Flags: Precursor	0	8.988	11.385	11.195	16.45	8.646	11.047	13.148	17.585	21.704	17.29	25.524	222.116
Cluster_2	comp10666_c0	jgi|Helro1|88439	5.5e-70	maker-SCF_000017-snap-gene-1.50-mRNA-1	0	gi|51701349|sp|Q9CQ60.1|6PGL_MOUSE	RecName: Full=6-phosphogluconolactonase; Short=6PGL	6.35e-62	16.602	18.024	19.524	33.711	47.494	31.204	27.916	19.779	15.968	12.241	84.852	62.229
Cluster_2	comp24684_c0	jgi|Helro1|186255	1.05e-60	maker-SCF_091628-snap-gene-1.102-mRNA-2	1.39e-77	gi|119751|sp|P07953.3|F261_RAT	RecName: Full=6-phosphofructo-2-kinase/fructose-2,6-bisphosphatase 1; Short=6PF-2-K/Fru-2,6-P2ase 1; Short=PFK/FBPase 1; AltName: Full=6PF-2-K/Fru-2,6-P2ase liver isozyme; Includes: RecName: Full=6-phosphofructo-2-kinase; Includes: RecName: Full=Fructose-2,6-bisphosphatase	2.02e-49	14.669	16.182	14.226	32.203	26.558	20.465	24.191	11.899	9.813	10.452	48.736	167.79
Cluster_2	comp13169_c0	jgi|Helro1|70549	5.51e-76	maker-SCF_092184-snap-gene-0.89-mRNA-1	1.36e-139	gi|116241325|sp|Q96C86.2|DCPS_HUMAN	RecName: Full=m7GpppX diphosphatase; AltName: Full=DCS-1; AltName: Full=Decapping scavenger enzyme; AltName: Full=Hint-related 7meGMP-directed hydrolase; AltName: Full=Histidine triad nucleotide-binding protein 5; AltName: Full=Histidine triad protein member 5; Short=HINT-5; AltName: Full=Scavenger mRNA-decapping enzyme DcpS	1.27e-62	12.04	10.073	27.333	23.946	26.5	17.698	21.566	12.792	13.153	14.482	71.448	168.643
Cluster_2	comp23278_c0	jgi|Helro1|156430	5.39e-76	maker-SCF_000155-snap-gene-0.27-mRNA-2	1.92e-96	gi|24638220|sp|Q9CXL1.1|TM50A_MOUSE	RecName: Full=Transmembrane protein 50A; AltName: Full=Small membrane protein 1	3.48e-56	23.15	19.794	30.293	35.413	31.478	32.4	41.184	20.808	23.146	19.068	78.506	86.162
Cluster_2	comp16317_c0	jgi|Helro1|184972	1.88e-165	genemark-SCF_103546-processed-gene-0.3-mRNA-1	2.89e-176	gi|73920219|sp|P24156.2|L2CC_DROME	RecName: Full=Protein l(2)37Cc	1.35e-137	16.711	26.266	20.937	66.302	50.229	54.342	40.917	15.125	11.22	11.133	77.191	61.977
Cluster_2	comp10321_c0	jgi|Helro1|164028	3.09e-24	maker-SCF_092473-snap-gene-0.37-mRNA-1	1.19e-28	gi|115524|sp|P13868.2|CALM1_SOLTU	RecName: Full=Calmodulin-1; Short=CaM-1	4.81e-23	20.534	31.31	36.19	76.578	54.714	47.798	48.709	17.699	12.463	8.246	9.301	96.651
Cluster_2	comp17653_c0	jgi|Helro1|185096	2.66e-143	maker-SCF_089710-snap-gene-0.27-mRNA-1	4.38e-148	gi|1100152779|sp|H9BW96.1|RAB7_EPICO	RecName: Full=Ras-related protein rab7	5.37e-120	20.583	25.052	19.662	64.848	40.369	49.012	38.166	21.995	27.89	22.738	70.256	94.67
Cluster_2	comp20145_c2	jgi|Helro1|106256	3.51e-43	maker-SCF_091138-snap-gene-0.92-mRNA-1	7.16e-84	gi|37999671|sp|Q8BMD6.2|TM260_MOUSE	RecName: Full=Transmembrane protein 260	1.23e-07	15.257	12.737	21.129	17.031	42.546	13.723	25.804	21.297	16.461	10.193	113.313	213.371
Cluster_2	comp10496_c0	jgi|Helro1|189915	0	maker-SCF_181318-snap-gene-0.18-mRNA-1	1.17e-179	gi|114152164|sp|P84903.1|STIM1_RAT	RecName: Full=Stromal interaction molecule 1; Flags: Precursor	1.2e-113	25.814	24.6	22.433	35.199	44.695	35.412	25.239	18.828	22.785	11.941	57.734	201.161
Cluster_2	comp19859_c0	jgi|Helro1|169089	6.14e-42	genemark-SCF_092796-processed-gene-0.14-mRNA-1	1.17e-179	gi|209572677|sp|Q96ER3.2|SAAL1_HUMAN	RecName: Full=Protein SAAL1; AltName: Full=Synoviocyte proliferation-associated in collagen-induced arthritis protein 1; Short=SPACIA1	5.64e-34	18.015	20.977	20.021	58.571	36.046	43.204	34.693	30.949	26.843	17.308	36.431	185.979
Cluster_2	comp22404_c2	jgi|Helro1|71833	2.43e-24	maker-SCF_092435-snap-gene-0.45-mRNA-1	1.99e-22	gi|1717822|sp|P50586.1|TUB_MOUSE	RecName: Full=Tubby protein	1.51e-18	9.645	7.335	10.614	30.231	13.984	17.406	17.113	11.215	6.338	5.925	6.708	393.583
Cluster_2	comp26229_c0	jgi|Helro1|191977	6.03e-18	maker-SCF_091847-snap-gene-1.41-mRNA-1	2.16e-64	gi|81884706|sp|Q6DFV6.1|FN3C1_MOUSE	RecName: Full=Fibronectin type III domain containing protein 3C1	0.0003	14.979	8.386	20.903	11.633	7.933	16.756	13.665	15.425	40.855	21.996	68.61	313.747
Cluster_2	comp20265_c0	jgi|Helro1|86817	4.92e-23	maker-SCF_091205-snap-gene-0.54-mRNA-1	4.65e-49	gi|82184530|sp|Q6GPZ5.1|SPSAB_XENLA	RecName: Full=Serine palmitoyltransferase small subunit A-B; AltName: Full=Small subunit of serine palmitoyltransferase A-B; Short=ssSPTa-B	2.7e-12	20.51	17.269	25.065	46.127	60.151	54.049	50.304	20.271	20.935	12.311	126.068	108.527
Cluster_2	comp13884_c0	jgi|Helro1|93529	0	maker-SCF_000301-snap-gene-3.73-mRNA-1	0	gi|74794221|sp|Q6QM28.1|SYN_HELPO	RecName: Full=Synapsin; Short=helSyn	1.14e-148	22.223	22.471	25.348	36.278	36.5	31.915	33.878	24.893	18.303	13.977	97.334	204.527
Cluster_2	comp18040_c0	jgi|Helro1|87388	1.57e-27	maker-SCF_091068-snap-gene-0.89-mRNA-1	1.76e-92	gi|6174942|sp|Q94920.3|VDAC_DROME	RecName: Full=Voltage-dependent anion-selective channel; AltName: Full=DmVDAC; AltName: Full=Porin	2.35e-24	16.045	18.241	19.039	56.766	34.133	59.011	39.875	16.08	15.785	13.838	133.626	154.016
Cluster_2	comp23445_c4	jgi|Helro1|72038	0	maker-SCF_092833-snap-gene-0.36-mRNA-1	0	gi|23831146|sp|P42262.3|GRIA2_HUMAN	RecName: Full=Glutamate receptor 2; Short=GluR-2; AltName: Full=AMPA-selective glutamate receptor 2; AltName: Full=GluR-B; AltName: Full=GluR-K2; AltName: Full=Glutamate receptor ionotropic, AMPA 2; Short=GluA2; Flags: Precursor	0	11.353	11.088	12.555	19.43	34.789	16.469	11.112	16.681	17.692	12.297	36.758	394.169
Cluster_2	comp14122_c0	jgi|Helro1|169501	1.03e-33	maker-SCF_092407-snap-gene-0.38-mRNA-1	1.3e-73	gi|6831691|sp|O75347.3|TBCA_HUMAN	RecName: Full=Tubulin-specific chaperone A; AltName: Full=TCP1-chaperonin cofactor A; AltName: Full=Tubulin-folding cofactor A; Short=CFA	6.29e-27	28.433	29.695	44.174	60.285	55.987	55.672	49.217	19.992	26.355	21.909	115.031	93.219
Cluster_2	comp17163_c0	jgi|Helro1|161662	1.16e-06	maker-SCF_091072-snap-gene-0.21-mRNA-1	9.52e-17	gi|118572242|sp|Q3MHX1.1|COMD7_BOVIN	RecName: Full=COMM domain-containing protein 7	0.018	24.112	17.67	37.456	59.846	102.892	60.235	49.278	20.189	13.931	14.107	113.681	91.162
Cluster_2	comp21606_c2	jgi|Helro1|161126	2.94e-65	genemark-SCF_092804-processed-gene-0.30-mRNA-1	5.25e-95	gi|206558107|sp|A2BG43.1|GLTP_DANRE	RecName: Full=Glycolipid transfer protein; Short=GLTP	1.51e-16	16.499	18.704	19.778	84.02	152.861	65.596	42.097	15.579	15.092	14.715	14.927	146.074
Cluster_2	comp21270_c1	jgi|Helro1|122600	4.83e-40	genemark-SCF_092680-processed-gene-3.25-mRNA-1	0	gi|75054780|sp|Q5R5X9.1|SMYD4_PONAB	RecName: Full=SET and MYND domain-containing protein 4	2.93e-21	34.812	25.552	21.779	29.715	98.146	34.344	22.568	24.857	22.495	32.965	91.491	197.747
Cluster_2	comp21308_c0	jgi|Helro1|156600	1.3e-130	maker-SCF_197817-snap-gene-0.17-mRNA-1	2.52e-118	gi|121993808|sp|Q29HY3.1|CDC42_DROPS	RecName: Full=Cdc42 homolog; Flags: Precursor	8.59e-122	18.511	19.391	22.468	57.589	186.991	38.089	25.709	20.535	24.073	12.284	89.667	134.687
Cluster_2	comp21485_c0	jgi|Helro1|105257	4.49e-19	genemark-SCF_091462-processed-gene-0.7-mRNA-1	5.23e-25	gi|123885755|sp|Q0P442.1|RNKB_DANRE	RecName: Full=Ribonuclease kappa-B; Short=RNase K-B; Short=RNase kappa-B	5.74e-10	25.382	22.307	45.847	79.678	77.005	74.8	71.298	25.577	18.125	26.262	113.923	83.84
Cluster_2	comp17878_c0	jgi|Helro1|184836	0	maker-SCF_000215-snap-gene-1.31-mRNA-1	0	gi|82186036|sp|Q6NZS4.1|RTCB_DANRE	RecName: Full=tRNA-splicing ligase RtcB homolog	0	29.647	37.075	24.301	43.319	46.127	50.082	35.501	24.852	26.086	16.778	46.735	284.884
Cluster_2	comp19661_c0	jgi|Helro1|178636	4.68e-97	maker-SCF_092641-snap-gene-2.76-mRNA-1	0	gi|81875160|sp|Q8BTN6.1|LENG9_MOUSE	RecName: Full=Leukocyte receptor cluster member 9	2.15e-29	10.678	11.026	18.279	10.19	74.861	12.778	11.583	10.074	13.94	5.263	96.7	421.997
Cluster_2	comp9254_c0	jgi|Helro1|188774	4.86e-98	maker-SCF_000013-snap-gene-0.57-mRNA-1	0	gi|125987733|sp|Q3TMW1.2|C102A_MOUSE	RecName: Full=Coiled-coil domain-containing protein 102A	4.75e-72	37.157	41.668	31.888	76.907	88.082	64.308	40.679	40.794	32.108	23.084	147.661	108.303
Cluster_2	comp16504_c0	jgi|Helro1|190631	0	genemark-SCF_086861-processed-gene-0.3-mRNA-1	1.71e-124	gi|122145075|sp|Q3SZA0.1|CSN4_BOVIN	RecName: Full=COP9 signalosome complex subunit 4; Short=SGN4; Short=Signalosome subunit 4	0	23.359	24.467	24.534	107.811	130.19	93.272	70.129	19.316	17.95	14.364	85.307	153.335
Cluster_2	comp14446_c0	jgi|Helro1|157245	8.86e-44	maker-SCF_089099-snap-gene-0.22-mRNA-1	1.5e-54	gi|119367382|sp|Q17QV3.1|SUMO3_BOVIN	RecName: Full=Small ubiquitin-related modifier 3; Short=SUMO-3; Flags: Precursor	4.38e-33	25.16	23.145	54.063	111.958	78.286	72.426	67.956	32.697	24.374	17.69	77.818	180.382
Cluster_2	comp18205_c0	jgi|Helro1|143196	6.56e-09	maker-SCF_000011-snap-gene-2.61-mRNA-1	4.22e-88	gi|817033843|sp|E9Q7T7.1|CHADL_MOUSE	RecName: Full=Chondroadherin-like protein; Flags: Precursor	0.003	61.366	77.627	44.549	6.045	6.215	24.169	45.224	28.278	30.111	51.455	153.325	240.104
Cluster_2	comp25771_c3	jgi|Helro1|164612	3.25e-37	genemark-SCF_092464-processed-gene-0.2-mRNA-1	0	gi|32363202|sp|Q969V6.1|MKL1_HUMAN	RecName: Full=MKL/myocardin-like protein 1; AltName: Full=Megakaryoblastic leukemia 1 protein; AltName: Full=Megakaryocytic acute leukemia protein; AltName: Full=Myocardin-related transcription factor A; Short=MRTF-A	1.41e-12	16.239	25.696	27.671	39.515	24.573	39.427	39.438	19.48	15.522	15.833	66.968	469.807
Cluster_2	comp26379_c1	jgi|Helro1|171842	1.12e-41	genemark-SCF_088388-processed-gene-0.4-mRNA-1	0	gi|547740|sp|P35570.1|IRS1_RAT	RecName: Full=Insulin receptor substrate 1; Short=IRS-1; AltName: Full=pp185	8.54e-25	23.471	35.685	30.425	20.286	19.095	15.637	24.429	23.421	22.238	33.113	302.761	286.679
Cluster_2	comp24692_c0	jgi|Helro1|155930	4.61e-137	genemark-SCF_091907-processed-gene-1.6-mRNA-1	0	gi|110278940|sp|Q3MI00.3|DNJB1_BOVIN	RecName: Full=DnaJ homolog subfamily B member 1	1.26e-98	48.296	43.3	47.524	46.759	48.926	47.041	36.991	34.179	44.232	26.872	96.457	341.461
Cluster_2	comp24527_c1	jgi|Helro1|66482	1.24e-99	maker-SCF_091035-snap-gene-0.75-mRNA-1	6.8e-111	gi|27151689|sp|Q9JIS8.2|S12A4_MOUSE	RecName: Full=Solute carrier family 12 member 4; AltName: Full=Electroneutral potassium-chloride cotransporter 1; AltName: Full=Erythroid K-Cl cotransporter 1; Short=mKCC1	1.77e-71	29.376	24.808	30.767	19.806	41.735	25.367	19.998	29.581	43	35.885	25.419	549.679
Cluster_2	comp3854_c0	jgi|Helro1|169296	1.81e-18	genemark-SCF_090851-processed-gene-0.14-mRNA-1	1.93e-25	gi|62286534|sp|Q66KY3.2|CUTA_XENLA	RecName: Full=Protein CutA homolog; Flags: Precursor	5.82e-10	33.061	27.187	77.935	136.057	62.186	96.04	128.794	35.605	33.789	18.775	173.934	96.851
Cluster_2	comp23274_c2	jgi|Helro1|108787	2.41e-98	maker-SCF_000019-snap-gene-2.27-mRNA-2	9.52e-152	gi|48428688|sp|Q9NRA2.2|S17A5_HUMAN	RecName: Full=Sialin; AltName: Full=H(+)/nitrate cotransporter; AltName: Full=H(+)/sialic acid cotransporter; Short=AST; AltName: Full=Membrane glycoprotein HP59; AltName: Full=Solute carrier family 17 member 5; AltName: Full=Vesicular H(+)/Aspartate-glutamate cotransporter	5.19e-39	19.79	21.235	21.038	23.484	66.746	19.745	13.39	25.77	32.253	16.778	203.886	484.995
Cluster_2	comp24616_c2	jgi|Helro1|92300	4.14e-114	maker-SCF_090845-snap-gene-0.48-mRNA-1	0	gi|341941984|sp|Q9R1W3.2|RN103_MOUSE	RecName: Full=E3 ubiquitin-protein ligase RNF103; AltName: Full=KF-1; Short=mKF-1; AltName: Full=RING finger protein 103; AltName: Full=RING-type E3 ubiquitin transferase RNF103; AltName: Full=Zinc finger protein 103; Short=Zfp-103	6.09e-69	38.558	46.2	46.604	132.868	123.393	100.701	64.115	32.105	34.932	25.565	114.759	201.588
Cluster_2	comp20208_c0	jgi|Helro1|161341	1.02e-124	maker-SCF_000186-snap-gene-1.92-mRNA-1	2.32e-133	gi|82233892|sp|Q5ZLG1.1|RAB18_CHICK	RecName: Full=Ras-related protein Rab-18; Flags: Precursor	1.94e-105	36.676	35.084	51.986	93.28	167.876	90.696	90.648	37.941	32.227	18.645	164.396	192.106
Cluster_2	comp18149_c0	jgi|Helro1|119785	3.44e-172	genemark-SCF_088164-processed-gene-0.1-mRNA-1	2.07e-87	gi|75016125|sp|Q8INB9.3|AKT1_DROME	RecName: Full=RAC serine/threonine-protein kinase; Short=DAkt; Short=DRAC-PK; Short=Dakt1; AltName: Full=Akt; AltName: Full=Protein kinase B; Short=PKB	6.24e-144	44.36	47.584	34.474	56.448	86.115	43.508	29.973	45.975	41.325	27.694	64.915	495.751
Cluster_2	comp14031_c0	jgi|Helro1|113524	1.45e-73	maker-SCF_000245-snap-gene-0.53-mRNA-2	2.51e-148	gi|81909727|sp|Q5I4F9.1|AQP4_NOTAL	RecName: Full=Aquaporin-4; Short=AQP-4	2.97e-67	27.136	40.928	25.271	89.24	41.42	132.049	109.121	30.332	42.418	45.504	224.722	214.225
Cluster_2	comp22369_c0	jgi|Helro1|190105	5.14e-82	maker-SCF_090670-snap-gene-0.30-mRNA-1	4.18e-128	gi|7387709|sp|O87393.1|GLNA3_RHIME	RecName: Full=Glutamine synthetase; Short=GS; AltName: Full=Glutamate--ammonia ligase; AltName: Full=Glutamine synthetase III; Short=GSIII	6.6e-48	0.496	1.108	0.292	3.701	1.239	0.049	0	3.768	3.093	21.119	456.042	638.974
Cluster_2	comp8856_c0	jgi|Helro1|84665	1.47e-115	maker-SCF_000017-snap-gene-0.29-mRNA-1	1.35e-146	gi|122140174|sp|Q3SZ45.1|SDF2_BOVIN	RecName: Full=Stromal cell-derived factor 2; Short=SDF-2; Flags: Precursor	1.76e-79	22.613	26.608	37.177	217.564	102.666	111.033	113.839	26.554	14.605	11.234	238.808	265.615
Cluster_2	comp17669_c0	jgi|Helro1|186308	0	maker-SCF_091168-snap-gene-1.60-mRNA-1	0	gi|341941216|sp|O54734.2|OST48_MOUSE	RecName: Full=Dolichyl-diphosphooligosaccharide--protein glycosyltransferase 48 kDa subunit; Short=DDOST 48 kDa subunit; Short=Oligosaccharyl transferase 48 kDa subunit; Flags: Precursor	9.35e-164	36.845	30.829	46.127	113.374	176.299	101.231	103.089	24.139	14.372	26.687	168.768	376.394
Cluster_2	comp23251_c0	jgi|Helro1|80236	4.79e-25	maker-SCF_091719-snap-gene-0.65-mRNA-1	6.15e-50	gi|143811436|sp|Q96S96.3|PEBP4_HUMAN	RecName: Full=Phosphatidylethanolamine-binding protein 4; Short=PEBP-4; Short=hPEBP4; AltName: Full=Protein cousin-of-RKIP 1; Flags: Precursor	1.2e-23	55.394	48.535	77.449	81.455	237.595	65.143	63.953	101.772	41.736	47.777	218.722	223.448
Cluster_2	comp23902_c0	jgi|Helro1|84274	6.79e-39	maker-SCF_084624-snap-gene-0.12-mRNA-2	0	gi|59799334|sp|P97742.4|CPT1A_MOUSE	RecName: Full=Carnitine O-palmitoyltransferase 1, liver isoform; Short=CPT1-L; AltName: Full=Carnitine O-palmitoyltransferase I, liver isoform; Short=CPT I; Short=CPTI-L; AltName: Full=Carnitine palmitoyltransferase 1A	7.63e-169	51.826	33.732	63.46	78.183	172.562	105.723	78.229	56.032	49.555	44.333	206.919	323.785
Cluster_2	comp21993_c1	jgi|Helro1|156069	4.31e-52	maker-SCF_073746-snap-gene-0.2-mRNA-1	1.07e-83	gi|1169742|sp|P42577.2|FRIS_LYMST	RecName: Full=Soma ferritin	3.05e-45	59.297	53.653	58.494	146.885	97.87	109.003	108.546	52.25	49.908	38.16	280.093	219.381
Cluster_2	comp16382_c0	jgi|Helro1|188466	0	snap-masked-SCF_092221-processed-gene-0.47-mRNA-1	0	gi|229463039|sp|Q9W596.4|FUTSC_DROME	RecName: Full=Microtubule-associated protein futsch; AltName: Full=MAP1B homolog; Contains: RecName: Full=Futsch heavy chain; Contains: RecName: Full=Futsch light chain LC(f)	1.26e-69	79.409	79.882	53.421	104.003	210.892	113.544	66.791	59.506	55.044	50.306	144.22	367.438
Cluster_2	comp12448_c0	jgi|Helro1|75296	4.36e-58	maker-SCF_091645-snap-gene-0.88-mRNA-1	1.61e-70	gi|172046161|sp|Q6PBD1.3|SELT_XENTR	RecName: Full=Thioredoxin reductase-like selenoprotein T; Short=SelT; Flags: Precursor	1.43e-33	58.674	56.57	72.252	147.777	116.146	163.872	186.043	53.125	46.181	36.987	289.047	218.733
Cluster_2	comp26436_c0	jgi|Helro1|156862	2.67e-47	maker-SCF_186296-snap-gene-0.15-mRNA-1	5.98e-49	gi|52000880|sp|Q9V998.1|UBL5_DROME	RecName: Full=Ubiquitin-like protein 5	4.55e-43	23.496	19.316	47.458	48.398	50.221	35.171	50.506	17.28	45.411	9.554	97.957	1024.31
Cluster_2	comp26396_c0	jgi|Helro1|89692	3.83e-43	maker-SCF_000023-snap-gene-3.58-mRNA-1	5.58e-55	gi|121957493|sp|Q2KIB5.1|VA0E2_BOVIN	RecName: Full=V-type proton ATPase subunit e 2; Short=V-ATPase subunit e 2; AltName: Full=Vacuolar proton pump subunit e 2	2.53e-23	70.123	54.937	117.493	144.452	139.501	146.999	137.229	78.235	70.171	46.348	294.002	225.043
Cluster_2	comp21853_c0	jgi|Helro1|87875	1.28e-131	genemark-SCF_091896-processed-gene-0.37-mRNA-1	5.7e-150	gi|131800|sp|P25228.1|RAB3_DROME	RecName: Full=Ras-related protein Rab-3	2.56e-103	87.187	76.622	84.872	102.325	145.05	103.763	105.912	96.884	88.202	57.376	248.951	507.992
Cluster_2	comp14505_c0	jgi|Helro1|162169	4.59e-85	genemark-SCF_092835-processed-gene-0.8-mRNA-1	1.21e-117	gi|74700824|sp|Q4P6E9.1|COFI_USTMA	RecName: Full=Cofilin; AltName: Full=Actin-depolymerizing factor 1	3.31e-38	81.287	85.147	168.551	223.73	115.448	144.96	211.779	68.829	67.394	52.699	239.998	264.334
Cluster_2	comp15529_c0	jgi|Helro1|185333	2.22e-100	maker-SCF_092757-snap-gene-1.79-mRNA-2	1.3e-155	gi|118088|sp|P24367.1|PPIB_CHICK	RecName: Full=Peptidyl-prolyl cis-trans isomerase B; Short=PPIase B; AltName: Full=Cyclophilin B; AltName: Full=Rotamase B; AltName: Full=S-cyclophilin; Short=SCYLP; Flags: Precursor	4.4e-83	64.896	78.114	95.022	306.862	166.042	194.919	185.221	65.57	47.688	43.259	332.316	326.139
Cluster_2	comp20323_c0	jgi|Helro1|79745	0	maker-SCF_092343-snap-gene-0.56-mRNA-1	0	gi|3183182|sp|P70080.1|TPH1_CHICK	RecName: Full=Tryptophan 5-hydroxylase 1; AltName: Full=Tryptophan 5-monooxygenase 1	1.13e-152	7.702	4.988	4.293	7.962	6.596	3.136	2.744	31.003	27.971	38.379	900.927	956.871
Cluster_2	comp8890_c0	jgi|Helro1|192286	9.2e-85	maker-SCF_092680-snap-gene-3.119-mRNA-1	0	gi|20454792|sp|Q10651.2|A4_CAEEL	RecName: Full=Amyloid-beta-like protein; Flags: Precursor	8.92e-55	125.061	128.12	113.013	393.701	366.785	233.64	195.08	113.647	79.176	59.202	307.066	390.846
Cluster_2	comp20034_c0	jgi|Helro1|168768	2.61e-91	genemark-SCF_101561-processed-gene-0.1-mRNA-1	7.91e-135	gi|122102804|sp|Q7JYV2.1|SNG_DROME	RecName: Full=Synaptogyrin	3.05e-30	132.714	126.15	121.273	196.714	320.006	123.971	123.932	135.707	115.854	79.639	420.408	648.536
Cluster_2	comp20172_c0	jgi|Helro1|185682	0	genemark-SCF_091803-processed-gene-0.2-mRNA-1	0	gi|341941223|sp|P29341.2|PABP1_MOUSE	RecName: Full=Polyadenylate-binding protein 1; Short=PABP-1; Short=Poly(A)-binding protein 1	0	153.975	186.608	207.895	430.504	468.691	289.964	330.626	152.703	134.367	93.048	368.411	766.551
Cluster_2	comp19413_c0	jgi|Helro1|102882	0	maker-SCF_092116-snap-gene-2.49-mRNA-1	0	gi|341940181|sp|Q9QXG4.2|ACSA_MOUSE	RecName: Full=Acetyl-coenzyme A synthetase, cytoplasmic; AltName: Full=Acetate--CoA ligase; AltName: Full=Acetyl-CoA synthetase; Short=ACS; Short=AceCS; AltName: Full=Acyl-CoA synthetase short-chain family member 2; AltName: Full=Acyl-activating enzyme	0	259.364	261.348	376.695	30.514	36.554	101.556	337.956	402.534	233.406	215.731	389.758	1502.24
Cluster_2	comp24417_c0	jgi|Helro1|186120	6.91e-70	maker-SCF_091721-snap-gene-0.71-mRNA-1	1.15e-103	gi|118311|sp|P14173.1|DDC_RAT	RecName: Full=Aromatic-L-amino-acid decarboxylase; Short=AADC; AltName: Full=DOPA decarboxylase; Short=DDC	3.12e-62	19.035	9.991	12.02	6.485	5.506	12.417	17.42	8.316	16.534	12.78	1967.1	2898
Cluster_2	comp17735_c0	jgi|Helro1|127888	1.17e-38	maker-SCF_092802-snap-gene-0.40-mRNA-1	5.55e-55	gi|73919435|sp|Q5RF96.1|SPCS1_PONAB	RecName: Full=Signal peptidase complex subunit 1; AltName: Full=Microsomal signal peptidase 12 kDa subunit; Short=SPase 12 kDa subunit	7.18e-27	151.802	161.014	140.757	731.972	2897.88	417.06	248.644	192.482	130.566	65.715	3282.24	3929.32
Cluster_2	comp9409_c0	jgi|Helro1|185187	8.91e-101	genemark-SCF_092140-processed-gene-0.5-mRNA-1	5.87e-129	gi|122131855|sp|Q06AB3.1|UCHL3_PIG	RecName: Full=Ubiquitin carboxyl-terminal hydrolase isozyme L3; Short=UCH-L3; AltName: Full=Ubiquitin thioesterase L3	4.4e-74	464.647	409.026	394.52	2812.5	587.435	2288.61	1514.46	448.968	423.855	283.822	2194.46	2314.81
Cluster_2	comp25310_c1	jgi|Helro1|185261	5.89e-154	maker-SCF_090585-snap-gene-0.24-mRNA-1	0	gi|281312196|sp|Q7JQD3.1|GELS1_LUMTE	RecName: Full=Gelsolin-like protein 1; AltName: Full=Actin-modulator; Short=EWAM; Short=EWAM-P1	4.38e-136	2396.3	2249.11	2470.85	6668.63	1223.41	9100.17	6811.01	3038.28	4083.26	3221.22	14670.3	13741.7
Cluster_3	comp24071_c1	jgi|Helro1|159291	1.58e-27	maker-SCF_091984-snap-gene-0.41-mRNA-1	4.27e-167	gi|37999826|sp|Q9Y5F6.1|PCDGM_HUMAN	RecName: Full=Protocadherin gamma-C5; Short=PCDH-gamma-C5; Flags: Precursor	1.78e-14	26.286	33.178	7.506	0.359	0.24	5.272	5.566	0.279	0	0.108	0.211	0
Cluster_3	comp13598_c0	jgi|Helro1|110155	2.52e-17	genemark-SCF_090375-processed-gene-0.10-mRNA-1	7.42e-78	gi|290457636|sp|Q17RW2.2|COOA1_HUMAN	RecName: Full=Collagen alpha-1(XXIV) chain; Flags: Precursor	3.39e-11	26.572	31.571	12.418	0.337	0.142	6.917	5.365	1.101	0.26	0.333	0	0.073
Cluster_3	comp22168_c0	jgi|Helro1|192964	1.24e-05	maker-SCF_089248-snap-gene-0.10-mRNA-1	0	gi|38258649|sp|Q9H4F8.1|SMOC1_HUMAN	RecName: Full=SPARC-related modular calcium-binding protein 1; AltName: Full=Secreted modular calcium-binding protein 1; Short=SMOC-1; Flags: Precursor	2.05e-33	21.714	20.404	10.552	3.136	0.235	9.855	8.576	2.861	5.489	3.27	0.452	0
Cluster_3	comp19745_c0	jgi|Helro1|65821	0	maker-SCF_000013-snap-gene-2.76-mRNA-1	0	gi|6831528|sp|O94760.3|DDAH1_HUMAN	RecName: Full=N(G),N(G)-dimethylarginine dimethylaminohydrolase 1; Short=DDAH-1; Short=Dimethylarginine dimethylaminohydrolase 1; AltName: Full=DDAHI; AltName: Full=Dimethylargininase-1	1.78e-52	23.938	38.239	8.357	4.049	0	14.478	14.679	0.921	0.809	0.603	2.876	0.363
Cluster_3	comp10963_c0	jgi|Helro1|160540	6.47e-26	maker-SCF_090188-snap-gene-0.30-mRNA-1	1.44e-122	gi|118572723|sp|O14512.2|SOCS7_HUMAN	RecName: Full=Suppressor of cytokine signaling 7; Short=SOCS-7; AltName: Full=Nck, Ash and phospholipase C gamma-binding protein; AltName: Full=Nck-associated protein 4; Short=NAP-4	1.03e-13	25.242	27.865	11.912	1.267	0.535	8.979	7.607	13.276	11.28	7.57	0.453	0.458
Cluster_3	comp23507_c0	jgi|Helro1|193953	4.04e-81	snap-masked-SCF_083549-processed-gene-0.2-mRNA-1	1.74e-42	gi|47117859|sp|P55088.2|AQP4_MOUSE	RecName: Full=Aquaporin-4; Short=AQP-4; AltName: Full=Mercurial-insensitive water channel; Short=MIWC; AltName: Full=WCH4	8.7e-26	20.481	26.456	8.261	3.061	1.038	5.533	8.523	2.849	11.277	4.089	34.451	0.1
Cluster_3	comp20540_c0	jgi|Helro1|131046	2.38e-122	maker-SCF_089422-snap-gene-0.37-mRNA-1	0	gi|6647527|sp|O93430.1|GLRA1_DANRE	RecName: Full=Glycine receptor subunit alphaZ1; Flags: Precursor	5.29e-105	42.512	55.799	12.076	1.333	0.085	25.446	6.983	0.671	0	1.667	0	0
Cluster_3	comp24071_c0	jgi|Helro1|90895	2.46e-122	maker-SCF_091984-snap-gene-0.41-mRNA-1	0	gi|341940369|sp|Q9JJZ8.2|CNGA3_MOUSE	RecName: Full=Cyclic nucleotide-gated cation channel alpha-3; AltName: Full=Cone photoreceptor cGMP-gated channel subunit alpha; AltName: Full=Cyclic nucleotide-gated channel alpha-3; Short=CNG channel alpha-3; Short=CNG-3; Short=CNG3	1.52e-95	45.88	64.073	13.904	1.48	0.86	9.949	12.355	0.595	0.144	0.45	0.231	0.052
Cluster_3	comp16173_c1	jgi|Helro1|64113	0	maker-SCF_090927-snap-gene-0.12-mRNA-1	0	gi|25090938|sp|Q27128.1|PAPSS_URECA	RecName: Full=Bifunctional 3'-phosphoadenosine 5'-phosphosulfate synthase; Short=PAPS synthase; Short=PAPSS; AltName: Full=Sulfurylase kinase; Short=SK; Includes: RecName: Full=Sulfate adenylyltransferase; AltName: Full=ATP-sulfurylase; AltName: Full=Sulfate adenylate transferase; Short=SAT; Includes: RecName: Full=Adenylyl-sulfate kinase; AltName: Full=3'-phosphoadenosine-5'-phosphosulfate synth…	0	40.421	23.372	33.365	0.619	1.222	3.498	9.065	27.159	5.656	7.337	0.015	0.305
Cluster_3	comp25286_c0	jgi|Helro1|97497	1.75e-167	snap-masked-SCF_091291-processed-gene-0.35-mRNA-1	0	gi|81889667|sp|Q5U300.1|UBA1_RAT	RecName: Full=Ubiquitin-like modifier-activating enzyme 1; AltName: Full=Ubiquitin-activating enzyme E1	2.22e-133	26.841	34.997	20.11	10.527	12.134	15.156	19.235	19.423	11.925	23.888	0.347	2.456
Cluster_3	comp20393_c0	jgi|Helro1|185489	8.1e-175	maker-SCF_089340-snap-gene-0.8-mRNA-1	2.89e-94	gi|26391648|sp|Q9ASR4.1|BCAL2_ARATH	RecName: Full=Branched-chain-amino-acid aminotransferase-like protein 2	2.98e-09	61.284	28.57	68.572	1.605	0.835	6.394	22.468	36.772	16.596	11.888	0.47	0.296
Cluster_3	comp21579_c0	jgi|Helro1|86512	1.2e-14	maker-SCF_092496-snap-gene-0.32-mRNA-1	0	gi|311033514|sp|Q7L0X0.2|TRIL_HUMAN	RecName: Full=TLR4 interactor with leucine rich repeats; AltName: Full=Leucine-rich repeat-containing protein KIAA0644; Flags: Precursor	1.45e-15	51.202	64.364	50.348	1.413	11.904	28.797	30.851	25.336	4.915	6.616	9.285	12.672
Cluster_3	comp16321_c0	jgi|Helro1|154942	2.24e-16	maker-SCF_000245-snap-gene-0.53-mRNA-2	2.68e-15	gi|32469579|sp|Q23808.1|AQP_CICVR	RecName: Full=Aquaporin AQPcic	1.52e-16	113.96	122.835	38.936	0.71	6.056	51.232	39.099	3.186	0	0.381	0	0
Cluster_3	comp25667_c1	jgi|Helro1|111253	0	maker-SCF_000054-snap-gene-0.26-mRNA-1	0	gi|74749370|sp|Q6UVM3.1|KCNT2_HUMAN	RecName: Full=Potassium channel subfamily T member 2; AltName: Full=Sequence like an intermediate conductance potassium channel subunit; AltName: Full=Sodium and chloride-activated ATP-sensitive potassium channel Slo2.1	0	50.765	71.647	25.916	31.669	59.981	23.585	33.578	34.673	20.707	26.275	4.348	3.343
Cluster_3	comp25971_c1	jgi|Helro1|71572	4.4e-171	genemark-SCF_000030-processed-gene-0.13-mRNA-1	0	gi|1345975|sp|P48626.1|FAD3E_TOBAC	RecName: Full=Omega-3 fatty acid desaturase, endoplasmic reticulum	1.92e-58	73.385	75.187	48.894	30.77	16.171	45.9	53.657	45.389	46.133	56.567	5.036	7.564
Cluster_3	comp25530_c1	jgi|Helro1|191215	2.7e-40	maker-SCF_091929-snap-gene-1.53-mRNA-1	0	gi|288558806|sp|P56945.2|BCAR1_HUMAN	RecName: Full=Breast cancer anti-estrogen resistance protein 1; AltName: Full=CRK-associated substrate; AltName: Full=Cas scaffolding protein family member 1; AltName: Full=p130cas	4.8e-14	124.343	133.758	130.505	3.174	11.446	121.662	53.705	7.422	4.327	6.147	2.089	5.53
Cluster_3	comp24045_c0	jgi|Helro1|162846	1.84e-69	maker-SCF_092550-snap-gene-0.93-mRNA-1	0	gi|78099781|sp|P70227.3|ITPR3_MOUSE	RecName: Full=Inositol 1,4,5-trisphosphate receptor type 3; AltName: Full=IP3 receptor isoform 3; Short=IP3R 3; Short=InsP3R3; AltName: Full=Type 3 inositol 1,4,5-trisphosphate receptor; Short=Type 3 InsP3 receptor	1.44e-06	647.069	763.265	154.054	32.491	23.232	123.8	122.496	6.81	4.652	9.236	5.68	0.373
Cluster_4	comp25036_c1	jgi|Helro1|64112	4.92e-83	genemark-SCF_201938-processed-gene-0.6-mRNA-1	4.2e-141	gi|1063797045|sp|Q9PT84.2|KCNH6_CHICK	RecName: Full=Potassium voltage-gated channel subfamily H member 6; AltName: Full=Ether-a-go-go-related gene potassium channel; Short=ERG; Short=Eag-related protein; Short=Ether-a-go-go-related protein; AltName: Full=Voltage-gated potassium channel subunit Kv11.2	3.26e-52	9.389	8.35	2.935	21.238	47.133	1.58	1.403	1.9	0.856	0.903	0	0
Cluster_4	comp20462_c0	jgi|Helro1|98055	8.9e-126	maker-SCF_092680-snap-gene-0.51-mRNA-1	0	gi|29840777|sp|O88703.1|HCN2_MOUSE	RecName: Full=Potassium/sodium hyperpolarization-activated cyclic nucleotide-gated channel 2; AltName: Full=Brain cyclic nucleotide-gated channel 2; Short=BCNG-2; AltName: Full=Hyperpolarization-activated cation channel 1; Short=HAC-1	1.1e-101	3.664	3.987	0.83	21.735	57.147	10.621	3.664	0.713	1.541	1.603	0.697	0.396
Cluster_4	comp23019_c0	jgi|Helro1|187984	1.38e-33	maker-SCF_092774-snap-gene-0.40-mRNA-1	1.64e-36	gi|17365948|sp|P58365.1|CAD23_RAT	RecName: Full=Cadherin-23; AltName: Full=Otocadherin; Flags: Precursor	4.15e-18	3.69	3.909	2.887	23.934	45.217	3.227	3.851	4.777	9.762	6.092	0.284	0.747
Cluster_4	comp25938_c0	jgi|Helro1|109869	1.05e-08	snap-masked-SCF_091322-processed-gene-0.38-mRNA-1	2.5e-50	gi|10720332|sp|Q9QZL6.1|UBP21_MOUSE	RecName: Full=Ubiquitin carboxyl-terminal hydrolase 21; AltName: Full=Deubiquitinating enzyme 21; AltName: Full=Ubiquitin thioesterase 21; AltName: Full=Ubiquitin-specific-processing protease 21	2.09e-07	3.125	4.126	4.804	3.92	52.414	2.529	4.107	2.914	2.609	3.278	0.319	26.479
Cluster_4	comp20619_c1	jgi|Helro1|189878	6.47e-83	maker-SCF_092802-snap-gene-0.42-mRNA-1	0	gi|75020239|sp|Q95Y52.1|LGC46_CAEEL	RecName: Full=Probable ligand-gated ion channel 46; Flags: Precursor	0.03	9.887	6.304	3.81	23.988	54.005	13.154	4.926	1.812	2.708	1.376	1.923	0.263
Cluster_4	comp26016_c0	jgi|Helro1|182201	1.87e-10	maker-SCF_092502-snap-gene-0.91-mRNA-1	0	gi|124106289|sp|Q63374.3|NRX2A_RAT	RecName: Full=Neurexin-2; AltName: Full=Neurexin II-alpha; AltName: Full=Neurexin-2-alpha; Flags: Precursor	1.37e-11	5.742	4.568	2.609	5.923	57.757	2.445	3.401	3.197	4.516	2.938	11.72	22.742
Cluster_4	comp17800_c0	jgi|Helro1|181583	7.01e-10	genemark-SCF_091864-processed-gene-0.9-mRNA-1	6.18e-68	gi|302595949|sp|P0CH04.1|UBI1P_PETCR	RecName: Full=Polyubiquitin; Contains: RecName: Full=Ubiquitin; Flags: Precursor	0.017	4.974	7.892	6.95	14.082	24.347	14.132	9.518	4.36	3.561	2.837	27.729	11.48
Cluster_4	comp24291_c0	jgi|Helro1|171298	1.9e-59	maker-SCF_091820-snap-gene-0.100-mRNA-1	2.51e-149	gi|47606041|sp|Q8K0S0.1|PHYIP_MOUSE	RecName: Full=Phytanoyl-CoA hydroxylase-interacting protein; AltName: Full=Phytanoyl-CoA hydroxylase-associated protein 1; Short=PAHX-AP1; Short=PAHXAP1	7.74e-35	1.436	2.915	3.868	12.72	33.129	18.63	10.204	0.703	1.269	1.108	42.013	4.453
Cluster_4	comp18956_c1	jgi|Helro1|188617	5.77e-54	maker-SCF_103548-snap-gene-0.7-mRNA-1	1.52e-177	gi|10720134|sp|Q90610.1|NEO1_CHICK	RecName: Full=Neogenin	3.16e-07	6.393	7.378	3.498	24.548	62.939	12.661	12.782	3.26	1.841	3.423	1.622	1.282
Cluster_4	comp25315_c0	jgi|Helro1|81553	0	maker-SCF_092298-snap-gene-0.44-mRNA-1	0	gi|78099811|sp|P34284.3|YKK7_CAEEL	RecName: Full=Uncharacterized F-box/LRR-repeat protein C02F5.7	7.14e-06	0.082	2.423	3.508	37.418	73.337	5.475	0.817	10.923	3.036	4.767	0	0.182
Cluster_4	comp16557_c0	jgi|Helro1|65191	4.57e-70	genemark-SCF_000188-processed-gene-0.2-mRNA-1	2.12e-91	gi|122142989|sp|Q3SYS6.1|CHP1_BOVIN	RecName: Full=Calcineurin B homologous protein 1; AltName: Full=Calcineurin B-like protein; AltName: Full=Calcium-binding protein CHP; AltName: Full=Calcium-binding protein p22; AltName: Full=EF-hand calcium-binding domain-containing protein p22	7.67e-29	7.457	6.636	6.815	22.099	24.953	15.938	17.446	5.748	5.407	3.369	13.86	19.213
Cluster_4	comp25858_c2	jgi|Helro1|69490	9.4e-114	maker-SCF_092116-snap-gene-2.47-mRNA-1	0	gi|14286125|sp|P15330.2|DORS_DROME	RecName: Full=Embryonic polarity protein dorsal	2.72e-80	3.41	5.967	6.473	20.885	43.049	10.972	9.123	5.215	10.132	3.452	9.015	27.101
Cluster_4	comp23529_c1	jgi|Helro1|110857	1.2e-14	maker-SCF_091492-snap-gene-0.40-mRNA-1	1.39e-20	gi|75151897|sp|Q8H183.1|BUP1_ARATH	RecName: Full=Beta-ureidopropionase; AltName: Full=N-carbamoyl-beta-alanine amidohydrolase; AltName: Full=Protein PYRIMIDINE 3	4.73e-08	6.512	11.22	7.671	19.251	52.477	15.468	20.702	4.959	2.048	9.118	12.582	2.243
Cluster_4	comp17917_c1	jgi|Helro1|158769	4.78e-104	maker-SCF_000131-snap-gene-0.111-mRNA-1	9.56e-171	gi|6174978|sp|O18373.1|SPS1_DROME	RecName: Full=Selenide, water dikinase; AltName: Full=Protein patufet; AltName: Full=Selenium donor protein; AltName: Full=Selenophosphate synthase; AltName: Full=dSelD	2.85e-82	8.053	5.393	6.915	8.035	54.937	12.212	11.457	5.065	4.807	2.937	23.048	22.295
Cluster_4	comp13674_c0	jgi|Helro1|98567	9.75e-19	maker-SCF_092224-snap-gene-1.52-mRNA-1	1.23e-41	gi|224487700|sp|B0BNA5.1|COTL1_RAT	RecName: Full=Coactosin-like protein	2.55e-12	7.575	7.984	10.12	36.229	32.413	18.569	15.777	9.769	8.438	5.524	7.788	14.791
Cluster_4	comp24769_c0	jgi|Helro1|77349	5.5e-166	snap-masked-SCF_091424-processed-gene-0.9-mRNA-1	3.29e-163	gi|1168458|sp|P46197.1|ANPRB_BOVIN	RecName: Full=Atrial natriuretic peptide receptor 2; AltName: Full=Atrial natriuretic peptide receptor type B; Short=ANP-B; Short=ANPR-B; Short=NPR-B; AltName: Full=Guanylate cyclase B; Short=GC-B; Flags: Precursor	1.57e-106	4.558	3.038	1.101	62.978	57.439	22.411	16.364	5.013	1.529	1.026	0	0
Cluster_4	comp24140_c1	jgi|Helro1|189324	1.99e-100	genemark-SCF_090775-processed-gene-0.11-mRNA-1	5.93e-156	gi|34395901|sp|Q8ZWC4.1|Y1861_PYRAE	RecName: Full=Putative ankyrin repeat protein PAE1861	0.000692	12.4	7.219	8.032	13.122	45.408	16.248	12.488	4.865	6.559	6.369	32.955	19.979
Cluster_4	comp26347_c0	jgi|Helro1|90738	2.16e-19	snap-masked-SCF_092153-processed-gene-0.39-mRNA-1	3.66e-23	gi|21431739|sp|Q09388.3|ACM2_CAEEL	RecName: Full=Muscarinic acetylcholine receptor gar-2; AltName: Full=G-protein-linked acetylcholine receptor 2	9.74e-11	14.092	13.058	4.13	47.904	82.011	6.992	6.575	4.415	7.597	8.473	0.566	0.016
Cluster_4	comp15496_c0	jgi|Helro1|101461	9.36e-50	maker-SCF_000276-snap-gene-1.87-mRNA-1	6.08e-155	gi|259586057|sp|B7ZC77.1|CTNA2_DANRE	RecName: Full=Catenin alpha-2; AltName: Full=Alpha N-catenin	2.89e-71	2.063	2.846	3.135	59.948	81.701	21.196	18.932	2.763	3.845	0.552	0	0.108
Cluster_4	comp22122_c0	jgi|Helro1|159973	4.83e-12	genemark-SCF_000010-processed-gene-2.1-mRNA-1	1.48e-123	gi|122133618|sp|Q17QR4.1|CC137_BOVIN	RecName: Full=Coiled-coil domain-containing protein 137	0.014	6.028	2.915	9.728	48.905	66.64	12.814	7.036	10.634	9.462	4.288	13.2	7.183
Cluster_4	comp24332_c0	jgi|Helro1|186384	0	maker-SCF_092263-snap-gene-1.52-mRNA-1	0	gi|51338828|sp|Q9P2J3.2|KLHL9_HUMAN	RecName: Full=Kelch-like protein 9	9.34e-106	10.499	12.393	9.565	24.489	60.349	16.315	14.202	10.558	11.048	13.674	6.657	12.784
Cluster_4	comp17840_c1	jgi|Helro1|153096	0.006	maker-SCF_091764-snap-gene-0.27-mRNA-1	7.06e-25	gi|116241360|sp|Q9NW38.2|FANCL_HUMAN	RecName: Full=E3 ubiquitin-protein ligase FANCL; AltName: Full=Fanconi anemia group L protein; AltName: Full=Fanconi anemia-associated polypeptide of 43 kDa; Short=FAAP43; AltName: Full=RING-type E3 ubiquitin transferase FANCL	1.43e-05	4.996	7.874	9.437	16.932	57.928	11.374	12.031	7.775	5.201	4.541	51.15	16.535
Cluster_4	comp25838_c1	jgi|Helro1|194312	2.25e-74	maker-SCF_000116-snap-gene-0.43-mRNA-1	2.3e-155	gi|1375381454|sp|P34925.3|RYK_HUMAN	RecName: Full=Tyrosine-protein kinase RYK; Flags: Precursor	3.77e-61	9.452	11.665	8.127	44.54	49.711	23.502	14.521	6.728	17.113	9.623	0.764	14.149
Cluster_4	comp16006_c0	jgi|Helro1|155914	1.92e-50	maker-SCF_000148-snap-gene-2.43-mRNA-1	5.62e-74	gi|45477333|sp|Q9D289.1|TPC6B_MOUSE	RecName: Full=Trafficking protein particle complex subunit 6B	6.63e-38	14.092	9.179	13.395	17.581	92.483	17.062	15.553	11.582	9.551	8.019	24.727	22.593
Cluster_4	comp21576_c0	jgi|Helro1|168515	2.62e-62	snap-masked-SCF_089308-processed-gene-0.37-mRNA-1	8.32e-143	gi|122000402|sp|Q2LZ58.1|CHRB_DROPS	RecName: Full=Protein charybde	0.00051	22.701	24.219	12.734	25.623	82.713	24.195	18.049	14.273	8.164	10.683	8.162	4.54
Cluster_4	comp21492_c0	jgi|Helro1|116974	5.82e-148	genemark-SCF_090781-processed-gene-0.13-mRNA-1	0	gi|27734217|sp|Q9Y673.1|ALG5_HUMAN	RecName: Full=Dolichyl-phosphate beta-glucosyltransferase; Short=DolP-glucosyltransferase; AltName: Full=Asparagine-linked glycosylation protein 5 homolog	3.23e-124	13.822	11.421	11.278	21.619	74.554	25.407	24.849	12.344	6.576	4.289	34.894	17.696
Cluster_4	comp17854_c0	jgi|Helro1|176222	9.5e-75	genemark-SCF_089541-processed-gene-0.6-mRNA-1	2.82e-129	gi|284066823|sp|B4JT39.1|ARMET_DROGR	RecName: Full=Mesencephalic astrocyte-derived neurotrophic factor homolog; AltName: Full=MANF/CDNF-like protein; Flags: Precursor	6.02e-62	6.2	6.22	9.458	35.69	77.516	26.748	20.971	10.274	5.293	5.127	14.356	45.594
Cluster_4	comp23848_c0	jgi|Helro1|154960	1.37e-30	maker-SCF_092205-snap-gene-1.102-mRNA-1	7.35e-137	gi|82592661|sp|Q804S2.2|BMP2_TETNG	RecName: Full=Bone morphogenetic protein 2; Short=BMP-2; Flags: Precursor	1.02e-37	3.605	9.062	1.673	82.276	111.12	38.046	16.322	3.428	2.703	1.566	0.284	0.045
Cluster_4	comp25782_c0	jgi|Helro1|190982	3.26e-119	maker-SCF_080569-snap-gene-0.4-mRNA-1	0	gi|20455038|sp|Q9QXX0.1|JAG1_MOUSE	RecName: Full=Protein jagged-1; Short=Jagged1; AltName: CD_antigen=CD339; Flags: Precursor	6.69e-61	18.5	29.934	8.96	55.082	125.293	5.708	6.31	8.238	4.79	5.463	0.432	2.268
Cluster_4	comp25598_c1	jgi|Helro1|133632	3.35e-24	maker-SCF_000301-snap-gene-3.57-mRNA-1	4.69e-39	gi|13123990|sp|Q9UBV7.1|B4GT7_HUMAN	RecName: Full=Beta-1,4-galactosyltransferase 7; Short=Beta-1,4-GalTase 7; Short=Beta4Gal-T7; Short=b4Gal-T7; AltName: Full=UDP-Gal:beta-GlcNAc beta-1,4-galactosyltransferase 7; AltName: Full=UDP-galactose:beta-N-acetylglucosamine beta-1,4-galactosyltransferase 7; Includes: RecName: Full=Xylosylprotein 4-beta-galactosyltransferase; AltName: Full=Proteoglycan UDP-galactose:beta-xylose beta1,4-galac…	1.97e-17	11.104	10.446	9.323	14.928	171.363	8.402	5.504	6.456	9.339	8.458	8.539	9.206
Cluster_4	comp26257_c0	jgi|Helro1|119358	0	genemark-SCF_089814-processed-gene-0.1-mRNA-1	1.6e-137	gi|112823993|sp|Q9Y597.2|KCTD3_HUMAN	RecName: Full=BTB/POZ domain-containing protein KCTD3; AltName: Full=Renal carcinoma antigen NY-REN-45	1.9e-160	9.876	10.267	12.965	15.797	45.379	11.682	15.311	18.249	28.026	14.836	77.793	36.992
Cluster_4	comp12947_c0	jgi|Helro1|184858	8.75e-36	maker-SCF_091886-snap-gene-0.66-mRNA-1	5.34e-38	gi|130952|sp|P18322.3|PROF2_PHYPO	RecName: Full=Profilin-P	2.84e-13	12.088	12.749	15.214	51.654	58.333	29.705	31.374	9.757	7.498	10.338	47.953	36.489
Cluster_4	comp16103_c1	jgi|Helro1|86847	5.06e-38	genemark-SCF_090845-processed-gene-0.1-mRNA-1	1.97e-52	gi|251757431|sp|Q8N2K1.3|UB2J2_HUMAN	RecName: Full=Ubiquitin-conjugating enzyme E2 J2; AltName: Full=E2 ubiquitin-conjugating enzyme J2; AltName: Full=Non-canonical ubiquitin-conjugating enzyme 2; Short=NCUBE-2	1.84e-34	12.087	18.477	13.033	30.944	144.035	21.913	19.985	10.858	8.259	10.32	9.976	29.055
Cluster_4	comp20249_c0	jgi|Helro1|75146	2.6e-43	maker-SCF_091765-snap-gene-0.21-mRNA-1	0	gi|116242810|sp|Q8NB59.2|SYT14_HUMAN	RecName: Full=Synaptotagmin-14; AltName: Full=Synaptotagmin XIV; Short=SytXIV	1.09e-34	9.173	8.44	7.23	102.555	118.306	30.098	34.782	16.167	7.556	9.433	4.03	4.733
Cluster_4	comp21836_c0	jgi|Helro1|112842	1.18e-45	genemark-SCF_092083-processed-gene-0.5-mRNA-1	2.37e-83	gi|41018150|sp|Q9NR46.1|SHLB2_HUMAN	RecName: Full=Endophilin-B2; AltName: Full=SH3 domain-containing GRB2-like protein B2	8.32e-33	11.621	15.438	11.105	48.949	67.905	51.365	20.573	16.506	27.162	13.035	44.228	28.861
Cluster_4	comp3848_c0	jgi|Helro1|82086	2.65e-159	maker-SCF_000019-snap-gene-4.33-mRNA-1	0	gi|62512144|sp|P41823.2|SY65_APLCA	RecName: Full=Synaptotagmin-1; AltName: Full=Synaptotagmin I; AltName: Full=p65	1.81e-156	15.998	15.556	15.176	76.247	77.846	35.769	30.819	23.09	22.593	21.058	12.333	14.969
Cluster_4	comp23924_c1	jgi|Helro1|192108	3.85e-87	maker-SCF_092488-snap-gene-0.48-mRNA-1	6.38e-151	gi|82197907|sp|Q5ZMH1.1|SEPT2_CHICK	RecName: Full=Septin-2	3.75e-66	9.599	9.976	6.321	98.341	101.406	45.188	19.91	5.065	5.884	2.993	26.097	50.073
Cluster_4	comp26097_c2	jgi|Helro1|109918	1.84e-41	maker-SCF_090750-snap-gene-0.35-mRNA-1	2.55e-23	gi|12643487|sp|Q9QW07.2|PLCB4_RAT	RecName: Full=1-phosphatidylinositol 4,5-bisphosphate phosphodiesterase beta-4; AltName: Full=Phosphoinositide phospholipase C-beta-4; AltName: Full=Phospholipase C-beta-4; Short=PLC-beta-4	1.47e-18	19.654	19.618	17.472	83.364	109.415	31.058	26.413	22.481	12.763	23.955	4.154	11.17
Cluster_4	comp17295_c2	jgi|Helro1|185947	1.41e-12	maker-SCF_000185-snap-gene-0.54-mRNA-1	3.8e-31	gi|76363864|sp|Q93JT2.3|TPMT_PSEU5	RecName: Full=Thiopurine S-methyltransferase; AltName: Full=Thiopurine methyltransferase	1.43e-09	19.179	12.11	14.173	62.486	107.459	40.919	11.008	19.445	29.726	19.485	54.908	45.378
Cluster_4	comp18896_c0	jgi|Helro1|193047	1.31e-133	maker-SCF_090770-snap-gene-0.3-mRNA-1	2.48e-96	gi|75322845|sp|Q69IM9.1|CDPKM_ORYSJ	RecName: Full=Calcium-dependent protein kinase 22; Short=OsCDPK22; Short=OsCPK22	1.05e-10	11.482	10.097	17.353	68.395	107.177	30.516	36.591	18.924	16.734	19.336	36.878	69.397
Cluster_4	comp23677_c1	jgi|Helro1|128720	7.45e-22	genemark-SCF_092064-processed-gene-0.4-mRNA-1	0	gi|6093750|sp|Q90963.1|PRRX2_CHICK	RecName: Full=Paired mesoderm homeobox protein 2; Short=PRX-2	2.15e-07	17.53	16.446	8.241	133.242	88.04	59.402	19.225	15.032	17.678	12.397	39.954	41.221
Cluster_4	comp19054_c0	jgi|Helro1|87238	1.09e-08	maker-SCF_092136-snap-gene-0.62-mRNA-1	1.37e-47	gi|1345615|sp|P98069.1|BMPH_STRPU	RecName: Full=Bone morphogenetic protein 1 homolog; AltName: Full=SUBMP; Flags: Precursor	1.31e-08	19.047	16.899	17.048	48.694	103.348	12.302	8.331	18.748	52.014	17.915	94.436	70.139
Cluster_4	comp20248_c0	jgi|Helro1|73359	5.08e-30	genemark-SCF_089919-processed-gene-0.10-mRNA-1	5.67e-34	gi|123897593|sp|Q2VPH1.1|F50AA_XENLA	RecName: Full=Protein FAM50A-A [Xenopus laevis]	1.85e-26	15.303	10.606	8.651	12.3	370.89	27.515	18.099	15.643	10.314	4.178	1.437	3.285
Cluster_4	comp24533_c0	jgi|Helro1|157641	7.65e-42	maker-SCF_091853-snap-gene-0.38-mRNA-3	0	gi|296453040|sp|Q9UL36.2|ZN236_HUMAN	RecName: Full=Zinc finger protein 236	5.45e-101	2.977	3.466	3.556	0.985	485.268	1.767	1.698	4.782	4.228	3.414	1.967	0.018
Cluster_4	comp23920_c0	jgi|Helro1|192587	1.63e-122	maker-SCF_091319-snap-gene-0.34-mRNA-2	0	gi|62511891|sp|Q80ZI6.1|LRSM1_MOUSE	RecName: Full=E3 ubiquitin-protein ligase LRSAM1; AltName: Full=Leucine-rich repeat and sterile alpha motif-containing protein 1; AltName: Full=RING-type E3 ubiquitin transferase LRSAM1; AltName: Full=Tsg101-associated ligase	4.46e-103	28.286	27.438	22.672	82.026	140.742	49.598	33.865	18.384	16.171	20.734	28.219	61.692
Cluster_4	comp18058_c1	jgi|Helro1|156892	3.95e-28	maker-SCF_092256-snap-gene-0.54-mRNA-1	1.71e-39	gi|2495232|sp|P80912.2|HINT1_RABIT	RecName: Full=Histidine triad nucleotide-binding protein 1; AltName: Full=Adenosine 5'-monophosphoramidase; AltName: Full=P13.7	2.57e-27	30.992	27.86	25.831	73.187	125.033	72.457	43.813	18.142	24.494	13.826	11.207	64.444
Cluster_4	comp22303_c1	jgi|Helro1|81315	9.36e-61	maker-SCF_087437-snap-gene-0.23-mRNA-1	2.36e-61	gi|3287950|sp|O18696.2|PDE1_CAEEL	RecName: Full=Probable 3',5'-cyclic phosphodiesterase pde-1	4.42e-47	5.883	13.565	5.36	80.228	150.357	9.673	7.908	25.444	86.487	26.179	125.359	83.097
Cluster_4	comp24349_c0	jgi|Helro1|187585	2.13e-29			gi|44888252|sp|Q8CHJ1.3|PIGU_RAT	RecName: Full=Phosphatidylinositol glycan anchor biosynthesis class U protein; AltName: Full=Cell division cycle protein 91-like 1; Short=Protein CDC91-like 1; AltName: Full=GPI transamidase component PIG-U; AltName: Full=Liver regeneration-related protein LRRGT00059	3.86e-09	24.01	18.256	22.896	15.313	194.375	43.622	15.758	27.574	21.112	15.942	147.369	75.84
Cluster_4	comp13636_c0	jgi|Helro1|185250	1.7e-61	genemark-SCF_092172-processed-gene-0.4-mRNA-1	4.8e-113	gi|8928357|sp|Q9WU38.1|SCNNB_MOUSE	RecName: Full=Amiloride-sensitive sodium channel subunit beta; AltName: Full=Beta-NaCH; AltName: Full=Epithelial Na(+) channel subunit beta; Short=Beta-ENaC; AltName: Full=Nonvoltage-gated sodium channel 1 subunit beta; AltName: Full=SCNEB	4.37e-11	2.597	8.848	1.402	265.812	168.457	124.85	32.162	6.234	9.743	5.544	0.763	0.349
Cluster_4	comp14790_c1	jgi|Helro1|185803	9.78e-42	maker-SCF_092597-snap-gene-0.17-mRNA-1	1.17e-75	gi|109892794|sp|Q2JPL4.1|NDK_SYNJB	RecName: Full=Nucleoside diphosphate kinase; Short=NDK; Short=NDP kinase; AltName: Full=Nucleoside-2-P kinase	2.66e-40	87.108	77.521	101.013	83.948	246.319	83.8	85.278	33.749	22.425	28.058	101.111	41.381
Cluster_4	comp26384_c1	jgi|Helro1|182161	3.19e-50	maker-SCF_092868-snap-gene-0.33-mRNA-1	1.02e-83	gi|122066060|sp|Q9NZJ4.2|SACS_HUMAN	RecName: Full=Sacsin; AltName: Full=DnaJ homolog subfamily C member 29; Short=DNAJC29	4.42e-37	26.202	38.264	22.077	14.008	529.48	19.7	12.525	28.898	25.623	24.845	92.942	259.458
Cluster_4	comp15454_c0	jgi|Helro1|69346	1.5e-77	maker-SCF_085926-snap-gene-0.15-mRNA-1	0	gi|74761344|sp|Q9BZA7.1|PC11X_HUMAN	RecName: Full=Protocadherin-11 X-linked; Short=Protocadherin-11; AltName: Full=Protocadherin on the X chromosome; Short=PCDH-X; AltName: Full=Protocadherin-S; Flags: Precursor	2.58e-48	25.566	59.343	13.035	430.868	647.816	203.792	94.157	17.192	14.429	11.13	13.344	2.199
Cluster_4	comp26384_c0	jgi|Helro1|182161	0	maker-SCF_092404-snap-gene-0.74-mRNA-1	0	gi|122066060|sp|Q9NZJ4.2|SACS_HUMAN	RecName: Full=Sacsin; AltName: Full=DnaJ homolog subfamily C member 29; Short=DNAJC29	7.21e-92	57.453	117.382	76.09	95.234	796.907	66.332	66.627	56.999	71.417	67.35	339.338	123.254
Cluster_4	comp19322_c0	jgi|Helro1|185250	1.23e-43	genemark-SCF_092172-processed-gene-0.4-mRNA-1	1.77e-91	gi|2500843|sp|Q25011.1|FANA_HELAS	RecName: Full=FMRFamide-activated amiloride-sensitive sodium channel; AltName: Full=FANACH	1.91e-05	24.46	38.976	14.666	708.75	1547.09	649.942	282.24	18.532	30.54	20.054	1.442	0.834
Cluster_4	comp9477_c0	jgi|Helro1|185720	2.53e-46	genemark-SCF_092301-processed-gene-1.13-mRNA-1	1.31e-70	gi|2493475|sp|Q25088.1|CLSS_HAEMA	RecName: Full=Calsensin; AltName: Full=LAN3-6 antigen	2.96e-48	81.934	108.738	103.424	1000.53	991.403	249.344	165.139	346.862	370.955	247.441	12.741	32.994
Cluster_5	comp13524_c0	jgi|Helro1|190261	1.28e-66	maker-SCF_092392-snap-gene-0.66-mRNA-1	0	gi|68053316|sp|Q96SJ8.1|TSN18_HUMAN	RecName: Full=Tetraspanin-18; Short=Tspan-18	6.87e-05	3.332	4.928	2.747	21.761	6.341	23.798	11.896	2.776	2.955	2.028	12.661	13.492
Cluster_5	comp17831_c1	jgi|Helro1|115063	3.61e-06	maker-SCF_090707-snap-gene-0.73-mRNA-1	1.55e-27	gi|75041277|sp|Q5R6L8.1|GPI8_PONAB	RecName: Full=GPI-anchor transamidase; Short=GPI transamidase; AltName: Full=Phosphatidylinositol-glycan biosynthesis class K protein; Short=PIG-K; Flags: Precursor	0.048	8.519	7.23	9.422	16.61	24.589	23.361	12.767	3.961	4.359	1.543	0.581	6.168
Cluster_5	comp16293_c0	jgi|Helro1|73386	9.11e-16	maker-SCF_091392-snap-gene-0.40-mRNA-1	3.18e-115	gi|20532201|sp|Q9Z2X3.1|PSD10_RAT	RecName: Full=26S proteasome non-ATPase regulatory subunit 10; AltName: Full=26S proteasome regulatory subunit p28; AltName: Full=Gankyrin	1.73e-42	2.932	4.129	4.368	30.281	14.267	23.132	17.15	3.7	3.088	2.28	9.088	5.48
Cluster_5	comp19705_c0	jgi|Helro1|144008	1.28e-43	maker-SCF_091563-snap-gene-0.21-mRNA-1	0	gi|75018194|sp|Q8WPA2.1|AR_BOMMO	RecName: Full=Allatostatin-A receptor; Short=BAR	1.28e-32	7.367	10.756	4.533	24.966	19.799	16.949	20.067	5.245	4.405	7.543	0	0
Cluster_5	comp21615_c0	jgi|Helro1|181854	1.54e-23	maker-SCF_205941-snap-gene-0.17-mRNA-1	7.34e-20	gi|73920221|sp|Q24372.2|LACH_DROME	RecName: Full=Lachesin; Flags: Precursor	1.25e-18	4.936	9.41	3.897	39.681	20.699	10.305	13.215	8.445	6.56	9.588	1.852	3.758
Cluster_5	comp3697_c0	jgi|Helro1|94757	8.45e-66	maker-SCF_090762-snap-gene-0.18-mRNA-1	2.09e-167	gi|75054445|sp|Q95JH2.1|PLCA_BOVIN	RecName: Full=1-acyl-sn-glycerol-3-phosphate acyltransferase alpha; AltName: Full=1-acylglycerol-3-phosphate O-acyltransferase 1; Short=1-AGP acyltransferase 1; Short=1-AGPAT 1; AltName: Full=Lysophosphatidic acid acyltransferase alpha; Short=LPAAT-alpha; Flags: Precursor	4.43e-57	4.986	6.357	5.055	27.812	14.62	16.952	13.561	5.509	4.164	3.122	20.143	10.318
Cluster_5	comp19756_c1	jgi|Helro1|177655	2.34e-75	genemark-SCF_091007-processed-gene-0.13-mRNA-1	2.32e-101	gi|55736065|sp|Q8IZU9.1|KIRR3_HUMAN	RecName: Full=Kin of IRRE-like protein 3; AltName: Full=Kin of irregular chiasm-like protein 3; AltName: Full=Nephrin-like protein 2; Contains: RecName: Full=Processed kin of IRRE-like protein 3; Flags: Precursor	0.022	5.313	5.34	5.472	32.461	22.024	15.911	12.552	5.931	4.999	2.452	17.879	3.499
Cluster_5	comp21008_c0	jgi|Helro1|165838	2.77e-72	maker-SCF_089518-snap-gene-0.30-mRNA-1	0	gi|82188587|sp|Q7ZV50.1|MAGT1_DANRE	RecName: Full=Magnesium transporter protein 1; Short=MagT1; Flags: Precursor	2.75e-47	6.289	5.176	4.842	26.894	11.07	24.816	15.548	5.574	4.712	4.632	25.986	11.275
Cluster_5	comp13100_c1	jgi|Helro1|184835	3.7e-40	maker-SCF_092308-snap-gene-2.47-mRNA-1	5.32e-48	gi|166223489|sp|Q5ZL33.2|STRAP_CHICK	RecName: Full=Serine-threonine kinase receptor-associated protein	8.97e-31	8.805	4.166	6.762	27.465	23.605	21.124	18.405	6.584	2.821	6.198	4.655	20.242
Cluster_5	comp16141_c2	jgi|Helro1|81089	1.51e-41	maker-SCF_092802-snap-gene-1.47-mRNA-1	9.79e-49	gi|82177974|sp|Q561T9.1|OBRG_DANRE	RecName: Full=Leptin receptor gene-related protein; AltName: Full=Endospanin-1; AltName: Full=OB-R gene-related protein; Short=OB-RGRP	8.64e-25	3.831	7.428	9.648	26.636	11.573	33.955	18.975	3.27	3.508	1.621	0.45	30.582
Cluster_5	comp25834_c1	jgi|Helro1|166549	8.3e-31	genemark-SCF_083837-processed-gene-0.0-mRNA-1	1.72e-133	gi|417117|sp|P32828.1|SLX5_YEAST	RecName: Full=E3 ubiquitin-protein ligase complex SLX5-SLX8 subunit SLX5; AltName: Full=Hexose metabolism-related protein HEX3; AltName: Full=RING-type E3 ubiquitin transferase SLX5; AltName: Full=Synthetic lethal of unknown function protein 5	0.012	20.227	17.348	6.272	28.401	17.52	16.324	15.325	7.924	8.121	13.222	0.433	1.226
Cluster_5	comp24900_c1	jgi|Helro1|171329	5.45e-15	maker-SCF_091200-snap-gene-0.29-mRNA-1	5.35e-120	gi|81871840|sp|Q5RJF7.1|CA2D4_MOUSE	RecName: Full=Voltage-dependent calcium channel subunit alpha-2/delta-4; AltName: Full=Voltage-gated calcium channel subunit alpha-2/delta-4; Contains: RecName: Full=Voltage-dependent calcium channel subunit alpha-2-4; Contains: RecName: Full=Voltage-dependent calcium channel subunit delta-4; Flags: Precursor	0.04	7.046	9.744	4.353	25.374	14.675	26.76	29.425	5.745	5.603	7.941	13.255	6.632
Cluster_5	comp6995_c0	jgi|Helro1|156230	6.55e-131	genemark-SCF_091603-processed-gene-0.30-mRNA-1	6.08e-141	gi|2499837|sp|O09061.1|PSB1_MOUSE	RecName: Full=Proteasome subunit beta type-1; AltName: Full=Macropain subunit C5; AltName: Full=Multicatalytic endopeptidase complex subunit C5; AltName: Full=Proteasome component C5; AltName: Full=Proteasome gamma chain; Flags: Precursor	3.96e-97	6.614	8.858	8.119	23.768	18.409	32.972	22.914	7.143	5.375	5.695	16.06	5.927
Cluster_5	comp26117_c0	jgi|Helro1|112655	1.49e-17	maker-SCF_092091-snap-gene-0.78-mRNA-2	4.18e-155	gi|123778049|sp|O54982.2|KCNU1_MOUSE	RecName: Full=Potassium channel subfamily U member 1; AltName: Full=Calcium-activated potassium channel subunit alpha-3; AltName: Full=Calcium-activated potassium channel, subfamily M subunit alpha-3; AltName: Full=Pore-forming subunit of the sperm-specific alkalization activated K(+) current; Short=KSper; AltName: Full=Slowpoke homolog 3; Short=mSlo3; AltName: Full=pH-sensitive maxi potassium ch…	1.57e-16	5.627	5.968	5.203	42.313	34.47	15.138	12.437	4.266	12.99	3.17	21.329	0.984
Cluster_5	comp19449_c0	jgi|Helro1|169784	1.73e-72	maker-SCF_092470-snap-gene-0.50-mRNA-1	1.5e-96	gi|6016269|sp|O35878.1|HSPB2_RAT	RecName: Full=Heat shock protein beta-2; Short=HspB2	0.000241	15.666	12.076	7.703	35.295	21.943	23.281	25.059	6.425	4.78	9.738	0.524	3.106
Cluster_5	comp17914_c0	jgi|Helro1|184203	2.1e-17	maker-SCF_091611-snap-gene-0.23-mRNA-1	6.45e-50	gi|296439485|sp|Q9ULZ9.4|MMP17_HUMAN	RecName: Full=Matrix metalloproteinase-17; Short=MMP-17; AltName: Full=Membrane-type matrix metalloproteinase 4; Short=MT-MMP 4; Short=MTMMP4; AltName: Full=Membrane-type-4 matrix metalloproteinase; Short=MT4-MMP; Short=MT4MMP; Flags: Precursor	1.67e-06	7.119	6.086	6.642	27.359	35.606	25.947	29.701	11.213	8.626	7.931	3.078	0.445
Cluster_5	comp17683_c1	jgi|Helro1|176768	5.01e-116	maker-SCF_089575-snap-gene-0.11-mRNA-1	1.54e-130	gi|120781|sp|P26714.1|GBRB_LYMST	RecName: Full=Gamma-aminobutyric acid receptor subunit beta; AltName: Full=GABA(A) receptor; Flags: Precursor	5.6e-07	4.37	11.368	2.103	45.708	25.593	27.812	25.632	7.295	6.263	12.618	0.675	0.688
Cluster_5	comp19777_c0	jgi|Helro1|98540	5.01e-07	genemark-SCF_091982-processed-gene-0.13-mRNA-1	7.42e-57	gi|81885836|sp|Q6PST4.1|ATLA1_RAT	RecName: Full=Atlastin-1; AltName: Full=Spastic paraplegia 3A homolog	5.83e-06	6.814	11.177	6.958	33.211	23.785	24.624	16.464	7.78	6.584	4.461	6.794	21.624
Cluster_5	comp15913_c0	jgi|Helro1|173534	0.001	maker-SCF_092245-snap-gene-0.72-mRNA-1	4.05e-73	gi|51316093|sp|Q9GZQ3.1|COMD5_HUMAN	RecName: Full=COMM domain-containing protein 5; AltName: Full=Hypertension-related calcium-regulated gene protein; Short=HCaRG	2.14e-16	4.998	7.899	8.747	31.278	12.451	30.243	20.25	4.849	7.336	6.543	11.65	24.982
Cluster_5	comp23728_c0	jgi|Helro1|139327	3.69e-121	maker-SCF_103420-snap-gene-0.7-mRNA-1	1.7e-94	gi|209573159|sp|A7MB46.1|PCD18_BOVIN	RecName: Full=Protocadherin-18; Flags: Precursor	1.04e-74	16.703	24.701	13.563	22.613	32.34	16.906	19.958	10.835	5.489	12.896	1.336	0.261
Cluster_5	comp24491_c3	jgi|Helro1|191792	4.41e-41	maker-SCF_092136-snap-gene-0.62-mRNA-1	0	gi|1345615|sp|P98069.1|BMPH_STRPU	RecName: Full=Bone morphogenetic protein 1 homolog; AltName: Full=SUBMP; Flags: Precursor	3e-44	9.457	5.291	9.151	41.98	28.621	10.318	5.83	8.767	25.187	8.883	16.831	17.09
Cluster_5	comp19772_c1	jgi|Helro1|88955	0	maker-SCF_091207-snap-gene-0.90-mRNA-1	0	gi|6225593|sp|Q16974.2|KPC1_APLCA	RecName: Full=Calcium-dependent protein kinase C; AltName: Full=APL I	0	12.611	7.22	10.699	48.608	34.784	12.305	17.44	21.423	5.749	17.685	0.132	1.192
Cluster_5	comp19070_c0	jgi|Helro1|71646	5.57e-60	genemark-SCF_091879-processed-gene-0.20-mRNA-1	1.49e-149	gi|140602|sp|P21369.1|PNCA_ECOLI	RecName: Full=Nicotinamidase; AltName: Full=Nicotinamide deamidase; Short=NAMase; AltName: Full=Pyrazinamidase; Short=PZAase	1.91e-37	11.723	9.41	10.308	37.047	19.502	21.773	22.984	7.526	7.333	5.154	17.386	21.239
Cluster_5	comp24055_c0	jgi|Helro1|155709	6.82e-21	maker-SCF_090091-snap-gene-0.18-mRNA-1	3.04e-23	gi|206729907|sp|O43581.3|SYT7_HUMAN	RecName: Full=Synaptotagmin-7; AltName: Full=IPCA-7; AltName: Full=Prostate cancer-associated protein 7; AltName: Full=Synaptotagmin VII; Short=SytVII	1.08e-05	11.114	16.202	9.782	30.766	15.068	34.773	29.233	10.651	14.231	21.774	0	0.112
Cluster_5	comp10272_c0	jgi|Helro1|64710	1.87e-11	maker-SCF_091022-snap-gene-0.32-mRNA-1	4.35e-26	gi|74957545|sp|O17389.2|TYB_CAEEL	RecName: Full=Thymosin beta; AltName: Full=Tetrathymosin beta	0.000679	5.523	6.147	9.201	39.86	19.335	25.021	19.88	7.791	24.138	11.079	19.696	6.826
Cluster_5	comp17583_c0	jgi|Helro1|184963	2.67e-94	maker-SCF_000012-snap-gene-0.54-mRNA-1	0	gi|74757585|sp|Q6GMR7.1|FAAH2_HUMAN	RecName: Full=Fatty-acid amide hydrolase 2; AltName: Full=Amidase domain-containing protein; AltName: Full=Anandamide amidohydrolase 2; AltName: Full=Oleamide hydrolase 2	1.48e-85	11.557	16.748	20.316	25.574	34.095	19.691	26.07	9.528	5.63	7.921	4.07	14.451
Cluster_5	comp23139_c0	jgi|Helro1|113375	3.19e-146	genemark-SCF_092449-processed-gene-0.10-mRNA-1	0	gi|6685627|sp|O55236.1|MCE1_MOUSE	RecName: Full=mRNA-capping enzyme; AltName: Full=HCE; AltName: Full=MCE1; Includes: RecName: Full=Polynucleotide 5'-triphosphatase; Short=TPase; Short=mRNA 5'-triphosphatase; Includes: RecName: Full=mRNA guanylyltransferase; AltName: Full=GTP--RNA guanylyltransferase; Short=GTase	8.62e-164	7.13	10.068	8.525	30.992	36.493	29.531	20.289	11.589	6.782	9.267	11.925	15.931
Cluster_5	comp4840_c0	jgi|Helro1|184845	8.43e-82	maker-SCF_000301-snap-gene-0.31-mRNA-1	1.82e-42	gi|2501595|sp|P74897.1|YQA3_THEAQ	RecName: Full=Universal stress protein in QAH/OAS sulfhydrylase 3'region; Short=USP	1.9e-06	1.238	5.987	4.034	43.716	47.704	54.45	26.848	1.678	1.477	0.509	10.344	0.687
Cluster_5	comp18956_c0	jgi|Helro1|161435	4.09e-44	maker-SCF_103545-snap-gene-0.23-mRNA-1	0	gi|10720134|sp|Q90610.1|NEO1_CHICK	RecName: Full=Neogenin	2.65e-12	14.254	27.941	10.259	35.445	25.333	20.191	36.656	12.834	6.562	8.766	0	0.632
Cluster_5	comp14764_c0	jgi|Helro1|71395	3.42e-136	maker-SCF_091396-snap-gene-0.62-mRNA-1	1.86e-145	gi|308153670|sp|Q19958.4|STO2_CAEEL	RecName: Full=Stomatin-2	1.05e-114	17.814	32.253	13.785	51.208	24.732	15.113	17.912	11.252	6.993	9.538	0.802	0.6
Cluster_5	comp19746_c0	jgi|Helro1|89932	1.65e-47	maker-SCF_092043-snap-gene-0.49-mRNA-1	2.47e-80	gi|24418559|sp|Q9ERE7.1|MESD_MOUSE	RecName: Full=LRP chaperone MESD; AltName: Full=LDLR chaperone MESD; AltName: Full=Mesoderm development candidate 2; AltName: Full=Mesoderm development protein; Flags: Precursor	2.42e-45	5.161	5.861	7.828	70.07	7.26	36.018	24.566	9.223	6.103	5.931	1.281	23.229
Cluster_5	comp20706_c0	jgi|Helro1|79761	9.16e-26	maker-SCF_092625-snap-gene-0.84-mRNA-1	0	gi|226703867|sp|P29617.3|PROS_DROME	RecName: Full=Homeobox protein prospero	6.16e-23	22.275	26.706	7.072	49.011	32.296	20.048	11.899	6.836	6.879	6.133	8.498	6.849
Cluster_5	comp26132_c1	jgi|Helro1|64830	2.39e-13	snap-masked-SCF_122544-processed-gene-0.1-mRNA-1	0	gi|657193258|sp|Q7Z020.4|TRPA1_DROME	RecName: Full=Transient receptor potential cation channel subfamily A member 1; Short=dTRPA1; AltName: Full=Ankyrin-like with transmembrane domains protein 1; Short=dANKTM1	2e-75	1.503	2.2	1.173	71.759	87.533	17.069	8.006	6.404	5.025	6.476	0	0
Cluster_5	comp25304_c1	jgi|Helro1|109739	1.39e-113	maker-SCF_000011-snap-gene-2.59-mRNA-1	4.63e-164	gi|296439784|sp|B4JG34.1|TMEDE_DROGR	RecName: Full=Transmembrane emp24 domain-containing protein eca; Flags: Precursor	5.1e-91	7.743	9.423	10.317	40.018	18.162	30.98	26.467	5.955	5.766	6.981	32.545	15.77
Cluster_5	comp17921_c0	jgi|Helro1|188864	1.85e-14	genemark-SCF_192796-processed-gene-0.15-mRNA-1	2.7e-62	gi|5921928|sp|O46491.1|CP7A1_PIG	RecName: Full=Cholesterol 7-alpha-monooxygenase; AltName: Full=CYPVII; AltName: Full=Cholesterol 7-alpha-hydroxylase; AltName: Full=Cytochrome P450 7A1	8.07e-06	11.421	8.172	8.484	73.538	32.73	25.89	21.032	10.779	7.818	9.545	15.868	3.215
Cluster_5	comp25734_c1	jgi|Helro1|96714	8.9e-99	genemark-SCF_089213-processed-gene-0.3-mRNA-1	0	gi|134035016|sp|Q8N264.2|RHG24_HUMAN	RecName: Full=Rho GTPase-activating protein 24; AltName: Full=Filamin-A-associated RhoGAP; Short=FilGAP; AltName: Full=RAC1- and CDC42-specific GTPase-activating protein of 72 kDa; Short=RC-GAP72; AltName: Full=Rho-type GTPase-activating protein 24; AltName: Full=RhoGAP of 73 kDa; AltName: Full=Sarcoma antigen NY-SAR-88; AltName: Full=p73RhoGAP	2.49e-71	2.065	2.864	1.539	106.282	55.396	20.867	22.588	4.222	6.64	7.644	0.505	0.219
Cluster_5	comp20386_c0	jgi|Helro1|105102	0	snap-masked-SCF_092060-processed-gene-0.39-mRNA-1	0	gi|62286613|sp|Q5ZKY2.1|ATG7_CHICK	RecName: Full=Ubiquitin-like modifier-activating enzyme ATG7; AltName: Full=ATG12-activating enzyme E1 ATG7; AltName: Full=Autophagy-related protein 7; Short=APG7-like	0	10.083	12.835	11.921	45.373	34.335	35.532	25.043	10.662	7.146	8.764	7.106	40.534
Cluster_5	comp24762_c2	jgi|Helro1|193616	0	snap-masked-SCF_092084-processed-gene-0.47-mRNA-1	0	gi|54041631|sp|P63239.1|NEC1_MOUSE	RecName: Full=Neuroendocrine convertase 1; Short=NEC 1; AltName: Full=Furin homolog; AltName: Full=PC3; AltName: Full=Prohormone convertase 1; AltName: Full=Propeptide-processing protease; AltName: Full=Proprotein convertase 1; Short=PC1; Flags: Precursor	7e-159	5.191	8.328	7.738	28.214	5.34	69.364	80.762	12.104	10.256	23.832	0	0.141
Cluster_5	comp24859_c0	jgi|Helro1|189414	4.73e-117	maker-SCF_091820-snap-gene-0.109-mRNA-1	0	gi|385178634|sp|B1AS29.1|GRIK3_MOUSE	RecName: Full=Glutamate receptor ionotropic, kainate 3; Short=GluK3; AltName: Full=Glutamate receptor 7; Short=GluR-7; Short=GluR7; Flags: Precursor	1.29e-27	7.811	8.871	5.478	70.465	65.955	16.104	9.578	8.433	5.209	12.445	37.966	10.645
Cluster_5	comp17294_c0	jgi|Helro1|157354	5.73e-95	maker-SCF_092308-snap-gene-1.60-mRNA-1	1.58e-164	gi|172046189|sp|Q7L0Q8.1|RHOU_HUMAN	RecName: Full=Rho-related GTP-binding protein RhoU; AltName: Full=CDC42-like GTPase 1; AltName: Full=GTP-binding protein-like 1; AltName: Full=Rho GTPase-like protein ARHU; AltName: Full=Ryu GTPase; AltName: Full=Wnt-1 responsive Cdc42 homolog 1; Short=WRCH-1	4.52e-70	10.221	9.53	9.196	36.322	41.358	47.316	23.522	8.496	5.652	4.444	58.945	21.449
Cluster_5	comp19739_c0	jgi|Helro1|90106	1.66e-07	snap-masked-SCF_000058-processed-gene-0.45-mRNA-1	1.6e-151	gi|82234790|sp|Q68EI0.1|WDR18_DANRE	RecName: Full=WD repeat-containing protein 18	6.93e-22	20.314	42.368	10.634	47.111	44.642	43.977	42.397	7.745	7.757	11.459	0.471	0.893
Cluster_5	comp26097_c0	jgi|Helro1|112487	0	genemark-SCF_091120-processed-gene-0.16-mRNA-1	0	gi|28376971|sp|O08688.1|CAN5_MOUSE	RecName: Full=Calpain-5; AltName: Full=New calpain 3; Short=nCL-3	0	16.883	24.142	12.076	55.952	37.988	54.275	35.558	10.795	16.03	12.166	2.699	4.611
Cluster_5	comp25083_c0	jgi|Helro1|62653	0	maker-SCF_087437-snap-gene-0.23-mRNA-1	0	gi|57015315|sp|Q64338.2|PDE1C_MOUSE	RecName: Full=Calcium/calmodulin-dependent 3',5'-cyclic nucleotide phosphodiesterase 1C; Short=Cam-PDE 1C	2.3e-120	12.254	10.632	13.143	101.586	29.678	9.146	9.234	20.84	45.931	23.78	2.487	8.816
Cluster_5	comp24900_c0	jgi|Helro1|67485	7.65e-84	maker-SCF_090245-snap-gene-0.34-mRNA-1	2.39e-76	gi|81871225|sp|Q8CFG5.1|CA2D3_RAT	RecName: Full=Voltage-dependent calcium channel subunit alpha-2/delta-3; AltName: Full=Voltage-gated calcium channel subunit alpha-2/delta-3; Contains: RecName: Full=Voltage-dependent calcium channel subunit alpha-2-3; Contains: RecName: Full=Voltage-dependent calcium channel subunit delta-3; Flags: Precursor	4.18e-84	9.965	14.594	6.737	34.724	65.951	47.103	33.282	8.632	14.472	14.711	22.702	18.214
Cluster_5	comp19702_c0	jgi|Helro1|73178	7.35e-133	maker-SCF_087047-snap-gene-0.16-mRNA-1	0	gi|2499447|sp|Q63421.1|PDE1C_RAT	RecName: Full=Calcium/calmodulin-dependent 3',5'-cyclic nucleotide phosphodiesterase 1C; Short=Cam-PDE 1C	4.01e-120	11.137	22.44	8.312	96.154	51.438	31.321	28.994	10.961	13.59	15.471	2.51	1.373
Cluster_5	comp23415_c0	jgi|Helro1|110566	3.42e-24	maker-SCF_000023-snap-gene-3.66-mRNA-1	6.68e-71	gi|90110017|sp|O95672.3|ECEL1_HUMAN	RecName: Full=Endothelin-converting enzyme-like 1; AltName: Full=Xce protein	7.86e-32	3.896	11.463	2.537	153.845	49.697	42.322	21.649	3.761	4.704	3.771	0.073	10.171
Cluster_5	comp16152_c0	jgi|Helro1|184819	5.59e-51	genemark-SCF_000215-processed-gene-0.3-mRNA-1	7.07e-34	gi|75042123|sp|Q5RC35.1|EMC4_PONAB	RecName: Full=ER membrane protein complex subunit 4; AltName: Full=Transmembrane protein 85	2.93e-33	10.541	8.693	9.952	41.447	22.579	61.964	28.285	23.12	13.014	9.927	19.44	59.073
Cluster_5	comp17875_c0	jgi|Helro1|69335	2.81e-19	genemark-SCF_090790-processed-gene-0.1-mRNA-1	1.97e-21	gi|33112222|sp|Q92572.1|AP3S1_HUMAN	RecName: Full=AP-3 complex subunit sigma-1; AltName: Full=AP-3 complex subunit sigma-3A; AltName: Full=Adaptor-related protein complex 3 subunit sigma-1; AltName: Full=Clathrin-associated/assembly/adaptor protein, small 3; AltName: Full=Sigma-3A-adaptin; Short=Sigma3A-adaptin; AltName: Full=Sigma-adaptin 3a	0.008	12.888	11.136	15.774	81.499	19.504	48.94	37.642	10.066	9.264	8.58	45.992	14.737
Cluster_5	comp15724_c1	jgi|Helro1|176211	4.86e-33	genemark-SCF_090745-processed-gene-0.7-mRNA-1	1.78e-39	gi|1169687|sp|P45878.1|FKBP2_MOUSE	RecName: Full=Peptidyl-prolyl cis-trans isomerase FKBP2; Short=PPIase FKBP2; AltName: Full=13 kDa FK506-binding protein; Short=13 kDa FKBP; Short=FKBP-13; AltName: Full=FK506-binding protein 2; Short=FKBP-2; AltName: Full=Immunophilin FKBP13; AltName: Full=Rotamase; Flags: Precursor	8.35e-30	14.166	14.475	30.494	63.377	19.944	46.363	48.886	16.407	10.754	6.87	32.093	28.571
Cluster_5	comp18142_c0	jgi|Helro1|185956	6.73e-82	genemark-SCF_092661-processed-gene-0.2-mRNA-1	3.18e-92	gi|1171672|sp|P36609.2|NCS2_CAEEL	RecName: Full=Neuronal calcium sensor 2; Short=NCS-2	1.98e-47	5.329	12.75	6.824	166.294	66.575	32.224	18.855	9.994	10.675	6.597	3.449	8.069
Cluster_5	comp8121_c1	jgi|Helro1|77505	1.96e-63	maker-SCF_091374-snap-gene-0.52-mRNA-1	1.04e-111	gi|81875183|sp|Q8BTV1.1|TUSC3_MOUSE	RecName: Full=Tumor suppressor candidate 3; AltName: Full=Magnesium uptake/transporter TUSC3; AltName: Full=Protein N33; Flags: Precursor	6.66e-76	12.584	17.714	12.769	84.699	32.692	55.495	48.427	12.821	15.464	12.182	29.11	16.947
Cluster_5	comp4963_c0	jgi|Helro1|94829	1.83e-22	maker-SCF_091545-snap-gene-0.33-mRNA-1	5.56e-29	gi|135430|sp|P02553.1|TBA_LYTPI	RecName: Full=Tubulin alpha chain	1.12e-21	7.076	8.426	22.537	52.124	66.924	29.457	46.745	11.778	27.506	15.15	24.95	38.89
Cluster_5	comp15767_c0	jgi|Helro1|163653	1.94e-151	maker-SCF_091191-snap-gene-0.34-mRNA-1	2.55e-164	gi|3024347|sp|Q61205.1|PA1B3_MOUSE	RecName: Full=Platelet-activating factor acetylhydrolase IB subunit gamma; AltName: Full=PAF acetylhydrolase 29 kDa subunit; Short=PAF-AH 29 kDa subunit; AltName: Full=PAF-AH subunit gamma; Short=PAFAH subunit gamma	9.09e-81	18.914	20.35	15.642	57.775	49.431	48.771	42.28	15.882	15.331	12.868	39.208	24.316
Cluster_5	comp19656_c0	jgi|Helro1|74868	1e-20	maker-SCF_089568-snap-gene-0.51-mRNA-1	1.45e-117	gi|82182781|sp|Q6DF30.1|DHDH_XENTR	RecName: Full=Trans-1,2-dihydrobenzene-1,2-diol dehydrogenase; AltName: Full=D-xylose 1-dehydrogenase; AltName: Full=D-xylose-NADP dehydrogenase; AltName: Full=Dimeric dihydrodiol dehydrogenase	6.06e-26	43.425	31.267	24.309	51.217	73.753	62.49	39.727	17.208	16.643	7.785	15.435	9.826
Cluster_5	comp15034_c0	jgi|Helro1|194910	6.24e-38	maker-SCF_092379-snap-gene-0.21-mRNA-1	0	gi|55583959|sp|Q8STF6.1|DYC1_CAEEL	RecName: Full=Dystrophin-like protein 1; AltName: Full=Dyb-1-binding and CAPON-related protein	1.44e-44	18.543	30.021	16.76	95.675	47.622	41.718	42.31	15.674	13.969	20.293	22.179	31.082
Cluster_5	comp20859_c0	jgi|Helro1|80823	0.011	genemark-SCF_090849-processed-gene-0.3-mRNA-1	0	gi|229484092|sp|O35462.2|ANGP2_RAT	RecName: Full=Angiopoietin-2; Short=ANG-2; Flags: Precursor	0.03	13.855	16.86	18.052	127.446	153.791	8.991	8.32	12.603	7.868	9.793	6.094	28.613
Cluster_5	comp18825_c0	jgi|Helro1|131728	4.17e-21	maker-SCF_085863-snap-gene-0.19-mRNA-1	1.26e-62	gi|113053|sp|P09480.1|ACHA2_CHICK	RecName: Full=Neuronal acetylcholine receptor subunit alpha-2; Flags: Precursor	0.000116	29.132	46.613	12.194	100.657	84.528	33.099	22.527	9.671	12.712	9.381	25.218	30.618
Cluster_5	comp26452_c0	jgi|Helro1|85143	0	maker-SCF_091821-snap-gene-1.32-mRNA-1	0	gi|74843302|sp|Q8MPM1.1|GELS2_LUMTE	RecName: Full=Gelsolin-like protein 2; AltName: Full=Actin-modulator; Short=EWAM-P2	4.87e-174	53.135	51.204	14.622	88.8	10.083	106.425	63.545	3.402	6.133	5.438	17.974	8.054
Cluster_5	comp23287_c1	jgi|Helro1|188507	4.35e-17	maker-SCF_090371-snap-gene-0.38-mRNA-1	0	gi|229462879|sp|Q14118.2|DAG1_HUMAN	RecName: Full=Dystroglycan; AltName: Full=Dystrophin-associated glycoprotein 1; Contains: RecName: Full=Alpha-dystroglycan; Short=Alpha-DG; Contains: RecName: Full=Beta-dystroglycan; Short=Beta-DG; Flags: Precursor	1.6e-18	0.99	1.501	0.46	195.649	211.544	2.367	3.779	10.695	9.819	7.881	0.043	0.077
Cluster_5	comp14112_c0	jgi|Helro1|170743	3.91e-58	maker-SCF_090344-snap-gene-0.20-mRNA-1	1.35e-110	gi|122142172|sp|Q0P5A1.1|DCTN3_BOVIN	RecName: Full=Dynactin subunit 3	8.22e-17	26.1	23.991	20.393	105.033	19.827	87.362	50.947	15.645	18.677	15.364	42.793	34.653
Cluster_5	comp10554_c0	jgi|Helro1|192700	2.92e-28	snap-masked-SCF_000081-processed-gene-0.23-mRNA-1	1.89e-27	gi|134974|sp|P13668.2|STMN1_RAT	RecName: Full=Stathmin; AltName: Full=Leukemia-associated phosphoprotein p18; AltName: Full=Metablastin; AltName: Full=Oncoprotein 18; Short=Op18; AltName: Full=Phosphoprotein p19; Short=pp19; AltName: Full=Pr22 protein; AltName: Full=Prosolin; AltName: Full=pp17	1.24e-09	9.884	16.732	12.01	162.333	12.95	99.63	84.98	16.899	22.414	17.816	3.791	5.106
Cluster_5	comp17023_c0	jgi|Helro1|155694	2.24e-44	snap-masked-SCF_090973-processed-gene-0.19-mRNA-1	5.94e-31	gi|3023308|sp|P56377.1|AP1S2_HUMAN	RecName: Full=AP-1 complex subunit sigma-2; AltName: Full=Adaptor protein complex AP-1 subunit sigma-1B; AltName: Full=Adaptor-related protein complex 1 subunit sigma-1B; AltName: Full=Clathrin assembly protein complex 1 sigma-1B small chain; AltName: Full=Golgi adaptor HA1/AP1 adaptin sigma-1B subunit; AltName: Full=Sigma 1B subunit of AP-1 clathrin; AltName: Full=Sigma-adaptin 1B; AltName: Full…	1.5e-29	23.386	25.447	18.386	129.71	12.091	100.872	74.438	22.118	17.073	18.285	19.772	18.887
Cluster_5	comp18899_c0	jgi|Helro1|81871	1.52e-59	genemark-SCF_087753-processed-gene-0.1-mRNA-1	2.03e-125	gi|550544313|sp|Q61907.4|PEMT_MOUSE	RecName: Full=Phosphatidylethanolamine N-methyltransferase; Short=PEAMT; Short=PEMT; AltName: Full=Phospholipid methyltransferase; Short=PLMT	9.12e-40	15.709	23.138	18.626	189.988	98.786	25.92	31.771	11.752	13.128	13.546	25.974	19.85
Cluster_5	comp11054_c0	jgi|Helro1|81905	1.16e-116	maker-SCF_092680-snap-gene-3.139-mRNA-1	1.36e-71	gi|46577577|sp|P61023.2|CHP1_RAT	RecName: Full=Calcineurin B homologous protein 1; AltName: Full=Calcineurin B-like protein; AltName: Full=Calcium-binding protein CHP; AltName: Full=Calcium-binding protein p22; AltName: Full=EF-hand calcium-binding domain-containing protein p22	5.93e-75	30.183	21.622	39.798	117.268	24.27	80.072	95.042	19.399	16.361	17.737	55.971	16.296
Cluster_5	comp25173_c4	jgi|Helro1|193056	3.79e-37	maker-SCF_091864-snap-gene-0.102-mRNA-1	2.11e-65	gi|82248808|sp|Q9W6V2.1|NEGR1_CHICK	RecName: Full=Neuronal growth regulator 1; AltName: Full=Neurotractin; Flags: Precursor	1.61e-11	13.212	17.734	6.58	207.464	177.833	40.345	41.538	14.61	26.4	22.298	0	0.995
Cluster_5	comp3842_c0	jgi|Helro1|179242	2.82e-17	maker-SCF_089060-snap-gene-0.22-mRNA-1	1.4e-59	gi|115390|sp|P14533.1|CABO_DORPE	RecName: Full=Squidulin; AltName: Full=Optic lobe calcium-binding protein; AltName: Full=SCABP	1.88e-05	15.414	8.369	36.962	88.43	100.882	40.609	35.436	34.861	43.345	33.705	105.703	26.413
Cluster_5	comp13809_c0	jgi|Helro1|100017	1.09e-91	maker-SCF_092217-snap-gene-0.38-mRNA-1	3.41e-145	gi|74735365|sp|O15498.1|YKT6_HUMAN	RecName: Full=Synaptobrevin homolog YKT6; Flags: Precursor	2.91e-45	26.799	26.912	21.43	237.346	36.296	65.993	40.285	34.682	40.296	24.828	100.714	19.681
Cluster_5	comp9672_c0	jgi|Helro1|74560	2.32e-48	maker-SCF_101566-snap-gene-0.7-mRNA-1	1.41e-117	gi|62900631|sp|Q5XIU9.1|PGRC2_RAT	RecName: Full=Membrane-associated progesterone receptor component 2	5.56e-39	31.057	45.821	41.618	186.819	32.502	107.405	99.627	33.152	25.187	20.087	42.817	21.914
Cluster_5	comp25554_c0	jgi|Helro1|167191	2.1e-35	genemark-SCF_091924-processed-gene-0.0-mRNA-1	0	gi|97202549|sp|Q86VP1.2|TAXB1_HUMAN	RecName: Full=Tax1-binding protein 1; AltName: Full=TRAF6-binding protein	2.28e-12	28.713	66.764	17.992	159.421	106.705	158.343	143.087	18.852	17.488	26.795	17.508	4.812
Cluster_5	comp17963_c0	jgi|Helro1|155003	2.59e-60	maker-SCF_092050-snap-gene-0.75-mRNA-1	4.72e-117	gi|71152310|sp|Q5R8H3.3|BAP31_PONAB	RecName: Full=B-cell receptor-associated protein 31; Short=BCR-associated protein 31; Short=Bap31	1.24e-30	39.484	39.679	51.867	187.604	40.32	109.629	111.667	34.439	26.923	18.633	120.796	62.092
Cluster_5	comp23787_c0	jgi|Helro1|167061	4.36e-44	maker-SCF_090629-snap-gene-0.33-mRNA-1	3.3e-54	gi|81908630|sp|Q4V7C6.1|GUAA_RAT	RecName: Full=GMP synthase [glutamine-hydrolyzing]; AltName: Full=GMP synthetase; AltName: Full=Glutamine amidotransferase	3.44e-35	23.543	31.555	16.262	211.661	98.941	239.13	112.627	31.509	12.81	28.773	28.341	55.558
Cluster_5	comp19948_c1	jgi|Helro1|188109	1.15e-33	maker-SCF_092838-snap-gene-1.100-mRNA-1	5.4e-96	gi|42559860|sp|Q93212.3|SOL1_CAEEL	RecName: Full=Suppressor of lurcher protein 1; Flags: Precursor	7.46e-17	29.691	23.102	34.417	226.284	155.565	102.837	83.109	31.924	17.655	13.369	99.213	77.008
Cluster_5	comp16158_c0	jgi|Helro1|64688	9.44e-27	snap-masked-SCF_092783-processed-gene-0.55-mRNA-1	1.53e-113	gi|729088|sp|P40241.2|CD9_RAT	RecName: Full=CD9 antigen; AltName: CD_antigen=CD9	1.43e-41	21.824	31.058	11.564	221.386	210.597	269.87	134.417	10.296	5.901	3.947	28.721	4.213
Cluster_5	comp20462_c1	jgi|Helro1|158241	1.69e-65	genemark-SCF_092680-processed-gene-0.19-mRNA-1	4.74e-76	gi|84028038|sp|P0AF49.1|YJBQ_ECO57	RecName: Full=UPF0047 protein YjbQ	5.01e-41	29.67	43.114	20.249	393.106	264.491	95.146	39.609	14.009	19.674	13.37	11.777	19.756
Cluster_5	comp26264_c0	jgi|Helro1|178035	4.03e-88	maker-SCF_089076-snap-gene-0.8-mRNA-2	0	gi|259016241|sp|Q8IZF6.2|AGRG4_HUMAN	RecName: Full=Adhesion G-protein coupled receptor G4; AltName: Full=G-protein coupled receptor 112; Flags: Precursor	1.17e-16	22.467	57.252	14.776	246.62	220.309	374.025	163.454	7.595	9.023	5.969	0.627	1.012
Cluster_5	comp21450_c0	jgi|Helro1|162521	7.59e-17	maker-SCF_088286-snap-gene-0.22-mRNA-1	4.39e-122	gi|68053316|sp|Q96SJ8.1|TSN18_HUMAN	RecName: Full=Tetraspanin-18; Short=Tspan-18	0.000485	14.909	30.7	8.264	665.423	181.105	299.745	135.886	10.986	7.927	5.949	4.654	3.759
Cluster_5	comp21463_c1	jgi|Helro1|67713	1.37e-41	maker-SCF_092404-snap-gene-0.82-mRNA-1	4.02e-49	gi|66773956|sp|Q5E947.1|PRDX1_BOVIN	RecName: Full=Peroxiredoxin-1	2.9e-35	74.491	79.716	102.091	369.361	141.817	254.772	234.607	62.065	56.205	70.422	112.296	83.064
Cluster_5	comp14916_c0	jgi|Helro1|194477	5.8e-30	maker-SCF_091929-snap-gene-1.46-mRNA-1	2.78e-84	gi|2501593|sp|Q57951.1|Y531_METJA	RecName: Full=Universal stress protein MJ0531; Short=USP MJ0531	1.4e-11	91.246	86.449	91.147	460.087	240.831	441.843	276.749	51.576	23.272	26.409	16.586	1.309
Cluster_5	comp15224_c0	jgi|Helro1|71078	3.83e-71	genemark-SCF_191186-processed-gene-0.4-mRNA-1	3.2e-82	gi|44887915|sp|P60517.1|GBRAP_RAT	RecName: Full=Gamma-aminobutyric acid receptor-associated protein; AltName: Full=GABA(A) receptor-associated protein; Flags: Precursor	3.52e-70	80.905	65.258	78.371	379.725	154.049	227.563	194.486	59.681	52.285	42.822	332.613	197.268
Cluster_5	comp23290_c0	jgi|Helro1|109965	5.19e-129	maker-SCF_092205-snap-gene-1.101-mRNA-1	0	gi|150421666|sp|P35500.3|SCNA_DROME	RecName: Full=Sodium channel protein para; AltName: Full=Protein paralytic; AltName: Full=Sodium channel 1; Short=DmNav1	1.9e-117	61.078	116.6	36.22	586.237	632.574	136.61	107.469	54.509	49.018	39.677	61.088	25.181
Cluster_5	comp22441_c0	jgi|Helro1|191041	2.82e-72	maker-SCF_105467-snap-gene-0.5-mRNA-1	5.39e-127	gi|23830842|sp|P05408.2|7B2_HUMAN	RecName: Full=Neuroendocrine protein 7B2; AltName: Full=Pituitary polypeptide; AltName: Full=Secretogranin V; AltName: Full=Secretogranin-5; AltName: Full=Secretory granule endocrine protein I; Contains: RecName: Full=N-terminal peptide; Contains: RecName: Full=C-terminal peptide; Flags: Precursor	0.000769	82.948	125.636	96.537	389.37	87.351	368.463	456.632	117.208	61.759	94.534	68.404	108.856
Cluster_5	comp26395_c0	jgi|Helro1|185219	2e-58	maker-SCF_090673-snap-gene-0.12-mRNA-1	4.52e-87	gi|122063218|sp|P21251.2|CALM_STIJA	RecName: Full=Calmodulin; Short=CaM	1.65e-58	67.57	77.384	41.91	632.747	155.898	471.805	234.757	25.802	33.838	23.769	227.419	175.269
Cluster_5	comp15397_c0	jgi|Helro1|159054	1.89e-09	maker-SCF_092558-snap-gene-0.116-mRNA-1	3.63e-39	gi|298286871|sp|Q9Y639.2|NPTN_HUMAN	RecName: Full=Neuroplastin; AltName: Full=Stromal cell-derived receptor 1; Short=SDR-1; Flags: Precursor	0.009	109.874	92.88	142.847	412.891	308.18	331.062	407.297	110.357	88.998	73.245	176.026	147.242
Cluster_5	comp22870_c0	jgi|Helro1|97989	1.79e-21	genemark-SCF_000023-processed-gene-3.9-mRNA-1	1.24e-50	gi|74996818|sp|Q54MZ3.1|CDC20_DICDI	RecName: Full=Anaphase-promoting complex subunit cdc20	4.5e-27	27.856	80.926	12.84	801.58	994.653	221.933	127.653	42.747	34.25	28.747	35.986	2.934
Cluster_5	comp21226_c0	jgi|Helro1|64342	6.12e-52	maker-SCF_092453-snap-gene-1.74-mRNA-1	0	gi|41018378|sp|O77404.1|TYPX_TRYBB	RecName: Full=Tryparedoxin; Short=TryX	4.1e-38	140.346	138.705	173.419	801.291	349.933	289.672	330.845	133.215	101.083	46.869	255.533	400.304
Cluster_5	comp3758_c0	jgi|Helro1|163621	1.01e-36	maker-SCF_091191-snap-gene-1.53-mRNA-1	1.19e-170	gi|51701348|sp|Q99PA3.1|BASI_CRIGR	RecName: Full=Basigin; AltName: CD_antigen=CD147	3.2e-15	127.415	142.43	250.842	777.328	203.885	502.875	560.928	118.941	96.121	73.499	356.378	278.457
Cluster_5	comp17624_c0	jgi|Helro1|185069	2.4e-82	maker-SCF_090525-snap-gene-0.25-mRNA-1	1.08e-86	gi|14285418|sp|Q9JM83.2|CALM4_MOUSE	RecName: Full=Calmodulin-4; AltName: Full=Calcium-binding protein Dd112	1.32e-15	306.806	235.533	308.154	1249.32	295.295	765.394	748.241	144.173	123.59	98.563	220.027	254.001
Cluster_5	comp18083_c0	jgi|Helro1|156722	2.79e-58	maker-SCF_109393-snap-gene-0.4-mRNA-1	1.46e-67	gi|461903|sp|P34790.1|CP18C_ARATH	RecName: Full=Peptidyl-prolyl cis-trans isomerase CYP18-3; Short=PPIase CYP18-3; AltName: Full=Cyclophilin of 18 kDa 3; AltName: Full=Cyclosporin A-binding protein; AltName: Full=Rotamase cyclophilin-1	2.04e-53	284.438	485.81	259.577	2032.16	780.319	1175.68	902.097	218.811	199.886	179.332	385.24	785.075
Cluster_5	comp4546_c0	jgi|Helro1|179242	1.47e-05	genemark-SCF_092484-processed-gene-1.22-mRNA-1	2.87e-19	gi|2493440|sp|Q12798.1|CETN1_HUMAN	RecName: Full=Centrin-1; AltName: Full=Caltractin isoform 2	0.018	1256.14	1173.33	1409.48	7119.74	1495.72	5018.33	2815.54	779.669	1218.04	813.595	4876.73	2615.66
Cluster_7	comp21696_c0	jgi|Helro1|87006	2.48e-26	maker-SCF_085307-snap-gene-0.3-mRNA-1	2.9e-32	gi|26006798|sp|O35219.2|KCNH2_MOUSE	RecName: Full=Potassium voltage-gated channel subfamily H member 2; AltName: Full=Ether-a-go-go-related gene potassium channel 1; Short=ERG-1; Short=Eag-related protein 1; Short=Ether-a-go-go-related protein 1; Short=MERG; AltName: Full=Voltage-gated potassium channel subunit Kv11.1	4.61e-19	2.729	9.53	4.613	1.644	2.173	27.502	23.485	0.892	3.265	1.863	3.872	3.721
Cluster_7	comp26003_c1	jgi|Helro1|86941	0	maker-SCF_091827-snap-gene-0.37-mRNA-1	0	gi|229462892|sp|Q9NS40.2|KCNH7_HUMAN	RecName: Full=Potassium voltage-gated channel subfamily H member 7; AltName: Full=Ether-a-go-go-related gene potassium channel 3; Short=ERG-3; Short=Eag-related protein 3; Short=Ether-a-go-go-related protein 3; Short=hERG-3; AltName: Full=Voltage-gated potassium channel subunit Kv11.3	1.87e-171	8.657	10.459	4.436	1.535	0.213	36.552	24.636	0.98	1.404	1.656	0	0.314
Cluster_7	comp19905_c0	jgi|Helro1|72863	2.05e-102	maker-SCF_091743-snap-gene-0.40-mRNA-1	0	gi|1709911|sp|P50133.1|PTH1R_PIG	RecName: Full=Parathyroid hormone/parathyroid hormone-related peptide receptor; AltName: Full=PTH/PTHrP type I receptor; Short=PTH/PTHr receptor; AltName: Full=Parathyroid hormone 1 receptor; Short=PTH1 receptor; Flags: Precursor	5.17e-56	2.534	2.254	2.26	1.464	2.407	25.333	17.157	2.701	3.385	1.405	29.977	0.146
Cluster_7	comp25372_c0	jgi|Helro1|190223	1.98e-38	maker-SCF_208732-snap-gene-0.6-mRNA-1	3.54e-65	gi|68053264|sp|Q58CY8.1|TSN18_BOVIN	RecName: Full=Tetraspanin-18; Short=Tspan-18	0.00023	2.987	4.146	4.2	3.122	0.072	43.529	28.335	3.694	8.881	1.319	0.108	11.119
Cluster_7	comp20731_c0	jgi|Helro1|180750	2.02e-42	maker-SCF_000017-snap-gene-4.58-mRNA-1	1.39e-124	gi|205786023|sp|Q28ID3.2|GLRX3_XENTR	RecName: Full=Glutaredoxin-3; AltName: Full=Thioredoxin-like protein 2	2.13e-79	8.498	5.171	10.853	23.051	1.825	16.203	25.092	6.353	5.985	2.948	3.718	17.461
Cluster_7	comp15600_c0	jgi|Helro1|163279	6.04e-13	maker-SCF_092339-snap-gene-1.50-mRNA-1	8.45e-16	gi|171769756|sp|A1Z623.2|SEP15_PIG	RecName: Full=Selenoprotein F; AltName: Full=15 kDa selenoprotein; Flags: Precursor	0.001	9.468	4.823	3.793	15.008	4.095	20.978	13.51	4.398	5.989	2.137	44.578	2.077
Cluster_7	comp22602_c0	jgi|Helro1|194286	1.13e-60	snap-masked-SCF_091742-processed-gene-0.38-mRNA-1	6.64e-97	gi|74958204|sp|O18334.1|RAB6_DROME	RecName: Full=Ras-related protein Rab6; AltName: Full=Protein warthog	2.67e-64	6.822	8.572	13.874	10.641	1.832	39.409	29.061	7.956	5.945	4.485	8.135	1.671
Cluster_7	comp16305_c0	jgi|Helro1|136991	6.58e-16	genemark-SCF_092453-processed-gene-1.18-mRNA-1	1.78e-113	gi|206557835|sp|P0C7T6.1|ATX1L_MOUSE	RecName: Full=Ataxin-1-like; AltName: Full=Brother of ataxin-1	1.96e-15	8.506	10.64	22.483	0.033	0.418	29.698	44.848	1.936	1.468	7.516	16.492	0.962
Cluster_7	comp17156_c0	jgi|Helro1|75335	3.85e-94	maker-SCF_090291-snap-gene-0.31-mRNA-1	2.9e-86	gi|50402213|sp|P05945.2|MLE_TODPA	RecName: Full=Myosin catalytic light chain LC-1, mantle muscle	5.89e-64	4.467	2.906	4.131	27.179	7.102	53.034	19.807	2.552	2.79	2.352	7.667	11.723
Cluster_7	comp24582_c0	jgi|Helro1|74695	7.37e-45	maker-SCF_092765-snap-gene-0.73-mRNA-1	2.36e-122	gi|51701815|sp|Q8R189.1|PAQRA_MOUSE	RecName: Full=Monocyte to macrophage differentiation factor 2; AltName: Full=Progestin and adipoQ receptor family member 10; AltName: Full=Progestin and adipoQ receptor family member X	7.3e-54	5.802	6.326	8.834	21.096	11.216	26.067	19.008	6.452	6.143	4.071	21.113	10.522
Cluster_7	comp25846_c3	jgi|Helro1|156441	4.05e-71	maker-SCF_092565-snap-gene-0.22-mRNA-1	1.3e-132	gi|232096|sp|Q00688.1|FKBP3_HUMAN	RecName: Full=Peptidyl-prolyl cis-trans isomerase FKBP3; Short=PPIase FKBP3; AltName: Full=25 kDa FK506-binding protein; Short=25 kDa FKBP; Short=FKBP-25; AltName: Full=FK506-binding protein 3; Short=FKBP-3; AltName: Full=Immunophilin FKBP25; AltName: Full=Rapamycin-selective 25 kDa immunophilin; AltName: Full=Rotamase	1.19e-49	13.214	18.387	14.323	30.4	7.277	28.901	33.711	13.046	7.099	9.95	0.492	0.86
Cluster_7	comp16936_c1	jgi|Helro1|156500	7.75e-27	maker-SCF_000303-snap-gene-0.47-mRNA-2	4.89e-73	gi|74733294|sp|Q9BV81.1|EMC6_HUMAN	RecName: Full=ER membrane protein complex subunit 6; AltName: Full=Transmembrane protein 93	4.31e-17	5.794	4.877	17.347	35.288	19.069	68.713	33.499	6.716	7.752	5.153	36.538	2.129
Cluster_7	comp21426_c0	jgi|Helro1|62767	3.15e-72	maker-SCF_092558-snap-gene-0.125-mRNA-1	1.92e-105	gi|166977331|sp|A5D6U8.1|ACP7_DANRE	RecName: Full=Acid phosphatase type 7; AltName: Full=Purple acid phosphatase long form; Flags: Precursor	1.75e-38	22.311	31.36	13.269	20.539	2.972	73.92	38.508	13.101	6.476	8.72	3.452	15.881
Cluster_7	comp23820_c0	jgi|Helro1|165252	5.32e-54	maker-SCF_092464-snap-gene-1.74-mRNA-1	0	gi|74713144|sp|Q7RTS5.1|OTOP3_HUMAN	RecName: Full=Proton channel OTOP3; AltName: Full=Otopetrin-3	1.37e-07	6.125	29.07	8.786	1.066	10.321	90.807	63.21	1.789	3.218	3.794	20.405	24.813
Cluster_7	comp24767_c3	jgi|Helro1|168363	9.77e-115	maker-SCF_092533-snap-gene-0.60-mRNA-1	0	gi|462589|sp|P34886.1|MEC10_CAEEL	RecName: Full=Degenerin mec-10; AltName: Full=Mechanosensory abnormality protein 10	1.67e-37	9.134	23.325	8.872	8.892	20.013	145.268	84.898	7.159	3.796	6.831	0.912	4.294
Cluster_7	comp26199_c0	jgi|Helro1|96873	0	snap-masked-SCF_079993-processed-gene-0.2-mRNA-1	7.72e-84	gi|116256115|sp|Q2HJG5.1|VPS35_BOVIN	RecName: Full=Vacuolar protein sorting-associated protein 35; AltName: Full=Vesicle protein sorting 35	0	31.995	29.711	33.133	25.426	8.008	29.114	80.306	29.552	22.811	31.9	1.391	4.222
Cluster_7	comp15779_c0	jgi|Helro1|85174	0.004	maker-SCF_089483-snap-gene-0.16-mRNA-1	2.27e-22	gi|1170126|sp|P46443.1|GUAM_HIRNI	RecName: Full=Guamerin	1.41e-16	49.993	35.803	110.153	0.49	2.856	54.899	165.751	10.774	23.778	4.787	16.941	2.293
Cluster_7	comp25310_c0	jgi|Helro1|83631	3.34e-38	maker-SCF_090957-snap-gene-0.21-mRNA-2	4.58e-82	gi|57012755|sp|Q24352.1|GBRAL_DROME	RecName: Full=Gamma-aminobutyric acid receptor alpha-like; AltName: Full=GABA(A) receptor alpha-like and glycine receptor-like subunit of Drosophila; Short=GRD; Flags: Precursor	4.57e-29	7.685	20.58	8.224	19.662	126.087	296.536	63.768	2.011	3.24	0.189	0.072	0.053
Cluster_7	comp19003_c0	jgi|Helro1|71107	4.44e-137	maker-SCF_090983-snap-gene-0.19-mRNA-1	2.59e-109	gi|548941|sp|P36975.1|SNP25_DROME	RecName: Full=Synaptosomal-associated protein 25; Short=SNAP-25; AltName: Full=Synaptosomal-associated 25 kDa protein	8.94e-81	214.926	165.373	118.537	37.611	4.393	77.366	244.025	261.596	196.202	187.773	10.367	13.61
Cluster_7	comp11882_c0	jgi|Helro1|170099	2.27e-149	maker-SCF_091682-snap-gene-0.66-mRNA-1	0	gi|727863588|sp|Q68DQ2.3|CRBG3_HUMAN	RecName: Full=Very large A-kinase anchor protein; Short=vlAKAP; AltName: Full=Beta/gamma crystallin domain-containing protein 3	0.025	92.537	114.329	92.024	551.255	257.216	303.845	375.384	69.639	67.172	85.799	109.471	138.134
Cluster_7	comp25683_c0	jgi|Helro1|163761	3.49e-36	maker-SCF_091895-snap-gene-0.4-mRNA-1	5.06e-71	gi|408360296|sp|P29268.3|CTGF_MOUSE	RecName: Full=Connective tissue growth factor; AltName: Full=CCN family member 2; AltName: Full=Hypertrophic chondrocyte-specific protein 24; AltName: Full=Protein FISP-12; Flags: Precursor	3.3e-16	149.76	358.715	156.145	396.42	58.066	296.982	475.447	219.86	186.567	241.55	8.514	11.566
Cluster_7	comp24062_c0	jgi|Helro1|186143	0	snap-masked-SCF_090628-processed-gene-0.8-mRNA-1	0	gi|135489|sp|P11833.1|TBB_PARLI	RecName: Full=Tubulin beta chain; AltName: Full=Beta-tubulin	0	169.024	201.297	151.5	699.894	260.221	476.619	561.173	111.655	70.711	126.888	121.905	198.599
Cluster_8	comp22362_c0	jgi|Helro1|170263	5.26e-71	maker-SCF_091887-snap-gene-0.90-mRNA-1	1.7e-89	gi|81917067|sp|Q9D6P8.1|CALL3_MOUSE	RecName: Full=Calmodulin-like protein 3	1.66e-38	3.562	5.653	3.959	4.487	4.603	7.885	3.24	1.47	0.807	0.341	36.87	24.754
Cluster_8	comp20373_c1	jgi|Helro1|78664	6.92e-46	maker-SCF_090483-snap-gene-0.36-mRNA-1	4.03e-86	gi|82180285|sp|Q5XGK0.1|SPNS1_XENLA	RecName: Full=Protein spinster homolog 1	7.1e-31	7.664	4.39	7.022	6.565	10.136	6.607	2.039	3.344	2.935	4.949	23.742	20.349
Cluster_8	comp20765_c0	jgi|Helro1|187921	1.61e-75	maker-SCF_092558-snap-gene-0.107-mRNA-1	0	gi|71658800|sp|Q5U2Y9.1|LCA5_RAT	RecName: Full=Lebercilin; AltName: Full=Leber congenital amaurosis 5 protein homolog	0.002	2.855	3.862	4.155	6.824	8.966	6.039	4.187	4.917	3.681	3.379	30.128	27.708
Cluster_8	comp24330_c0	jgi|Helro1|162085	1.23e-87	snap-masked-SCF_092632-processed-gene-0.36-mRNA-1	7.27e-34	gi|82233528|sp|Q5XJX1.1|SEGN_DANRE	RecName: Full=Secretagogin	6.82e-22	5.194	2.469	6.871	0.458	0.14	3.23	3.978	3.464	4.186	4.384	67.244	34.833
Cluster_8	comp17914_c1	jgi|Helro1|186073	1.18e-164	maker-SCF_091611-snap-gene-0.23-mRNA-1	0	gi|296439485|sp|Q9ULZ9.4|MMP17_HUMAN	RecName: Full=Matrix metalloproteinase-17; Short=MMP-17; AltName: Full=Membrane-type matrix metalloproteinase 4; Short=MT-MMP 4; Short=MTMMP4; AltName: Full=Membrane-type-4 matrix metalloproteinase; Short=MT4-MMP; Short=MT4MMP; Flags: Precursor	7.85e-85	3.756	3.918	4.646	10.829	25.165	11.274	12.69	4.764	7.429	5.077	49.905	3.75
Cluster_8	comp18153_c1	jgi|Helro1|184989	1.33e-107	maker-SCF_091758-snap-gene-0.21-mRNA-1	1.14e-147	gi|1352267|sp|P49366.1|DHYS_HUMAN	RecName: Full=Deoxyhypusine synthase; Short=DHS	1.16e-84	5.65	4.857	5.38	21.848	8.233	16.887	14.882	4.027	3.525	4.085	54.327	17.133
Cluster_8	comp17673_c0	jgi|Helro1|191505	3.85e-21	genemark-SCF_090993-processed-gene-0.8-mRNA-1	2.86e-53	gi|20532309|sp|Q9VNA4.1|Y1161_DROME	RecName: Full=Uncharacterized protein CG1161	0.001	1.019	1.006	1.494	1.387	43.35	1.894	2.279	0.987	0.16	0.092	108.879	0.251
Cluster_8	comp22144_c1	jgi|Helro1|188099	2.51e-42	maker-SCF_000301-snap-gene-1.31-mRNA-1	0	gi|38372401|sp|P97686.2|NRCAM_RAT	RecName: Full=Neuronal cell adhesion molecule; Short=Nr-CAM; AltName: Full=Ankyrin-binding cell adhesion molecule NrCAM; AltName: Full=Neuronal surface protein Bravo; Short=rBravo; AltName: Full=NgCAM-related cell adhesion molecule; Short=Ng-CAM-related; Flags: Precursor	1.42e-14	3.387	7.355	3.137	5.492	9.57	6.593	10.602	2.97	4.024	6.242	82.943	26.489
Cluster_8	comp16950_c0	jgi|Helro1|108687	1.4e-30	maker-SCF_091668-snap-gene-0.91-mRNA-1	1.16e-45	gi|74752536|sp|Q9GZP4.1|PITH1_HUMAN	RecName: Full=PITH domain-containing protein 1	1.04e-17	7.386	5.496	4.525	16.708	16.342	12.98	7.343	6.184	8.685	1.74	62.671	23.655
Cluster_8	comp20887_c0	jgi|Helro1|88926	6.14e-33	maker-SCF_206442-snap-gene-0.10-mRNA-1	2.18e-77	gi|226694795|sp|B5FYC7.1|LYRM1_TAEGU	RecName: Full=LYR motif-containing protein 1	6.27e-26	9.872	12.549	19.099	15.822	14.131	5.783	10.194	7.745	3.088	7.43	37.597	30.585
Cluster_8	comp17991_c1	jgi|Helro1|101326	1.45e-17	maker-SCF_090846-snap-gene-0.25-mRNA-1	2.23e-30	gi|121988501|sp|Q28ZT4.1|CLP1_DROPS	RecName: Full=Protein CLP1 homolog	6.12e-13	3.84	6.548	14.756	23.852	14.47	23.756	10.65	4.366	2.059	2.893	69.064	5.539
Cluster_8	comp6387_c0	jgi|Helro1|101226	5.13e-28	maker-SCF_000262-snap-gene-0.41-mRNA-1	1.08e-110	gi|82183362|sp|Q6DI40.1|TTC33_DANRE	RecName: Full=Tetratricopeptide repeat protein 33; Short=TPR repeat protein 33	1.54e-31	8.437	8.002	11.339	3.182	21.469	4.174	5.18	8.312	4.293	7.14	67.556	34.214
Cluster_8	comp26307_c0	jgi|Helro1|130735	0.001	maker-SCF_092575-snap-gene-0.19-mRNA-1	2.91e-42	gi|82085579|sp|Q6E2N3.1|TRI33_DANRE	RecName: Full=E3 ubiquitin-protein ligase TRIM33; AltName: Full=Ectodermin homolog; AltName: Full=Protein moonshine; AltName: Full=RING-type E3 ubiquitin transferase TRIM33; AltName: Full=Transcription intermediary factor 1-gamma; Short=TIF1-gamma; AltName: Full=Tripartite motif-containing protein 33	0.000102	13.862	5.636	10.476	4.004	33.069	2.763	4.527	3.898	12.255	2.534	79.461	12.911
Cluster_8	comp17848_c0	jgi|Helro1|161501	2.73e-09	maker-SCF_091721-snap-gene-0.65-mRNA-1	1.06e-175	gi|82200329|sp|Q6DHQ1.1|HVCN1_DANRE	RecName: Full=Voltage-gated hydrogen channel 1; AltName: Full=Hydrogen voltage-gated channel 1; Short=HV1	4.35e-33	8.926	6.677	11.149	9.821	25.804	7.63	12.306	7.474	5.596	6.298	56.867	28.18
Cluster_8	comp26191_c1	jgi|Helro1|79805	0.002	snap-masked-SCF_090385-processed-gene-0.6-mRNA-1	0	gi|118684|sp|P11533.1|DMD_CHICK	RecName: Full=Dystrophin	9.42e-29	5.46	3.992	12.808	1.802	8.593	1.167	5.044	11.513	16.775	16.027	59.9	49.498
Cluster_8	comp17255_c0	jgi|Helro1|114157	5.01e-31	genemark-SCF_091505-processed-gene-0.28-mRNA-1	5.88e-56	gi|17365989|sp|Q9JJZ1.1|GTR8_RAT	RecName: Full=Solute carrier family 2, facilitated glucose transporter member 8; AltName: Full=Glucose transporter type 8; Short=GLUT-8; AltName: Full=Glucose transporter type X1	7.19e-17	7.14	7.03	10.079	27.972	5.487	20.069	17.202	10.945	13.945	4.505	46.998	30.95
Cluster_8	comp23424_c1	jgi|Helro1|82849	3.84e-79	maker-SCF_000301-snap-gene-2.28-mRNA-2	0	gi|68565930|sp|Q9BQG2.1|NUD12_HUMAN	RecName: Full=Peroxisomal NADH pyrophosphatase NUDT12; AltName: Full=Nucleoside diphosphate-linked moiety X motif 12; Short=Nudix motif 12	1.52e-48	8.869	6.26	6.092	13.571	4.882	21.103	7.141	16.33	9.014	7.484	98.586	21.994
Cluster_8	comp16078_c0	jgi|Helro1|185317	0	maker-SCF_091216-snap-gene-0.37-mRNA-1	0	gi|182701405|sp|A7RJI7.1|CCZ1_NEMVE	RecName: Full=Vacuolar fusion protein CCZ1 homolog	6.72e-113	9.036	11.966	11.653	17.986	33.377	14.393	16.5	9.359	8.674	6.701	56.868	29.338
Cluster_8	comp23293_c0	jgi|Helro1|64903	0	snap-masked-SCF_090188-processed-gene-0.23-mRNA-1	0	gi|3024109|sp|Q95327.1|MANBA_CAPHI	RecName: Full=Beta-mannosidase; AltName: Full=Lysosomal beta A mannosidase; AltName: Full=Mannanase; Short=Mannase; Flags: Precursor	0	8.719	10.009	11.621	26.367	19.895	12.958	9.905	12.82	17.762	10.935	62.074	24.518
Cluster_8	comp24366_c0	jgi|Helro1|169073	2.28e-156	maker-SCF_091726-snap-gene-0.63-mRNA-1	0	gi|46395885|sp|Q8IUH5.2|ZDH17_HUMAN	RecName: Full=Palmitoyltransferase ZDHHC17; AltName: Full=Huntingtin yeast partner H; AltName: Full=Huntingtin-interacting protein 14; Short=HIP-14; AltName: Full=Huntingtin-interacting protein 3; Short=HIP-3; AltName: Full=Huntingtin-interacting protein H; AltName: Full=Putative MAPK-activating protein PM11; AltName: Full=Putative NF-kappa-B-activating protein 205; AltName: Full=Zinc finger DHHC…	0	13.508	10.039	10.872	9.644	44.639	10.145	7.959	10.274	11.104	5.125	81.713	17.155
Cluster_8	comp25413_c0	jgi|Helro1|190893	0.005	maker-SCF_000157-snap-gene-0.12-mRNA-1	0	gi|257096741|sp|A7E300.1|RHG07_BOVIN	RecName: Full=Rho GTPase-activating protein 7; AltName: Full=Deleted in liver cancer 1 protein homolog; Short=DLC-1; AltName: Full=Rho-type GTPase-activating protein 7; AltName: Full=START domain-containing protein 12; Short=StARD12; AltName: Full=StAR-related lipid transfer protein 12	1.61e-12	12.001	5.967	18.095	8.373	8.505	4.961	9.623	11.144	18.35	5.628	80.95	61.477
Cluster_8	comp20021_c0	jgi|Helro1|194830	0	maker-SCF_091628-snap-gene-1.118-mRNA-1	0	gi|54036072|sp|Q96MC6.2|MF14A_HUMAN	RecName: Full=Hippocampus abundant transcript 1 protein; AltName: Full=Major facilitator superfamily domain-containing 14A; AltName: Full=Putative tetracycline transporter-like protein	6.08e-165	11.916	8.258	10.268	18.014	20.335	15.43	13.142	10.781	8.737	4.971	63.964	60.023
Cluster_8	comp26469_c0	jgi|Helro1|76604	0.026			gi|121662|sp|P19468.2|GSH1_RAT	RecName: Full=Glutamate--cysteine ligase catalytic subunit; AltName: Full=GCS heavy chain; AltName: Full=Gamma-ECS; AltName: Full=Gamma-glutamylcysteine synthetase	0.037	9.234	11.837	8.104	3.432	25.878	14.873	11.59	5.979	3.073	10.207	109.475	33.863
Cluster_8	comp23634_c0	jgi|Helro1|81147	1.41e-29	maker-SCF_092263-snap-gene-1.62-mRNA-1	2.72e-37	gi|550540858|sp|A5WFR0.1|PIF1_PSYWF	RecName: Full=ATP-dependent DNA helicase pif1	0.000349	5.157	8.078	8.97	14.289	11.898	17.771	10.938	9.073	11.84	7.764	99.095	44.084
Cluster_8	comp17754_c0	jgi|Helro1|167236	7.66e-37	maker-SCF_092128-snap-gene-0.83-mRNA-1	6.27e-43	gi|239938680|sp|Q9CZL5.2|PHS2_MOUSE	RecName: Full=Pterin-4-alpha-carbinolamine dehydratase 2; Short=PHS 2; AltName: Full=4-alpha-hydroxy-tetrahydropterin dehydratase 2; AltName: Full=DcoH-like protein DCoHm; AltName: Full=Dimerization cofactor of hepatocyte nuclear factor 1 from muscle; AltName: Full=HNF-1-alpha dimerization cofactor	7.12e-34	11.315	5.661	12.42	12.275	14.848	20.746	12.055	6.482	6.697	5.776	89.426	56.341
Cluster_8	comp23804_c0	jgi|Helro1|194215	2.97e-79	genemark-SCF_091907-processed-gene-0.20-mRNA-1	0	gi|189042270|sp|A0JMW6.1|T214A_XENLA	RecName: Full=Transmembrane protein 214-A	2.91e-43	10.165	9.949	9.186	10.355	13.804	7.635	7.646	9.853	25.259	14.444	146.01	10.751
Cluster_8	comp22519_c0	jgi|Helro1|69200	3.3e-47	genemark-SCF_092842-processed-gene-0.22-mRNA-1	7.25e-58	gi|84028113|sp|Q9BXW4.1|MLP3C_HUMAN	RecName: Full=Microtubule-associated proteins 1A/1B light chain 3C; AltName: Full=Autophagy-related protein LC3 C; AltName: Full=Autophagy-related ubiquitin-like modifier LC3 C; AltName: Full=MAP1 light chain 3-like protein 3; AltName: Full=MAP1A/MAP1B light chain 3 C; Short=MAP1A/MAP1B LC3 C; AltName: Full=Microtubule-associated protein 1 light chain 3 gamma; Flags: Precursor	6.32e-33	2.778	1.993	3.627	0.304	0.148	1.756	3.516	1.127	2.12	1.965	161.901	94.561
Cluster_8	comp21385_c0	jgi|Helro1|62417	0	genemark-SCF_092375-processed-gene-0.26-mRNA-1	0	gi|20138031|sp|Q9NPF5.1|DMAP1_HUMAN	RecName: Full=DNA methyltransferase 1-associated protein 1; Short=DNMAP1; Short=DNMT1-associated protein 1	4.29e-148	9.313	11.857	21.45	18.332	23.87	23.196	18.325	12.031	23.553	9.58	64.991	48.931
Cluster_8	comp23987_c0	jgi|Helro1|107948	3.5e-37	genemark-SCF_092464-processed-gene-0.6-mRNA-1	5.87e-47	gi|74760739|sp|Q96BP3.1|PPWD1_HUMAN	RecName: Full=Peptidylprolyl isomerase domain and WD repeat-containing protein 1; AltName: Full=Spliceosome-associated cyclophilin	1.31e-31	2.328	1.911	5.001	12.212	52.361	4.976	7.733	2.463	1.497	0.733	100.98	94.808
Cluster_8	comp24263_c0	jgi|Helro1|88479	1.38e-72	snap-masked-SCF_000017-processed-gene-1.9-mRNA-1	0	gi|75571333|sp|Q5ZKI4.1|CCD93_CHICK	RecName: Full=Coiled-coil domain-containing protein 93	6.96e-167	14.321	15.5	14.788	17.429	23.706	14.034	13.624	17.547	15.163	8.886	93.14	41.22
Cluster_8	comp20935_c0	jgi|Helro1|177056	5.97e-68	genemark-SCF_089413-processed-gene-0.1-mRNA-1	0	gi|82182830|sp|Q6DFA1.1|DCNL3_XENLA	RecName: Full=DCN1-like protein 3; AltName: Full=DCUN1 domain-containing protein 3; AltName: Full=Defective in cullin neddylation protein 1-like protein 3	4.84e-24	13.48	10.244	14.804	23.821	26.398	23.901	15.328	12.016	10.707	7.132	91.024	51.25
Cluster_8	comp24156_c0	jgi|Helro1|108992	0.025	genemark-SCF_089919-processed-gene-0.3-mRNA-1	0	gi|2842583|sp|Q58350.1|Y940_METJA	RecName: Full=TPR repeat-containing protein MJ0940	0.000137	7.627	8.756	21.49	17.745	70.404	17.408	6.457	9.26	13.436	3.767	91.935	39.313
Cluster_8	comp23943_c1	jgi|Helro1|131399	6.1e-43	genemark-SCF_092458-processed-gene-0.25-mRNA-1	1.79e-150	gi|56405305|sp|O88907.2|PIAS1_MOUSE	RecName: Full=E3 SUMO-protein ligase PIAS1; AltName: Full=DEAD/H box-binding protein 1; AltName: Full=Protein inhibitor of activated STAT protein 1; AltName: Full=RING-type E3 ubiquitin transferase PIAS1	9.29e-29	11.928	10.985	10.551	8.161	4.973	18.061	7.257	13.509	17.851	9.936	130.048	69.138
Cluster_8	comp21373_c0	jgi|Helro1|192839	0	genemark-SCF_092680-processed-gene-3.27-mRNA-1	0	gi|158705889|sp|Q5ZKV8.2|KIF2A_CHICK	RecName: Full=Kinesin-like protein KIF2A	0	17.993	18.939	18.366	19.146	44.165	14.744	16.949	16.383	12.881	7.787	68.75	59.23
Cluster_8	comp20964_c0	jgi|Helro1|108915	3.02e-122	genemark-SCF_090671-processed-gene-0.0-mRNA-1	2.69e-48	gi|20139581|sp|Q96AX2.3|RAB37_HUMAN	RecName: Full=Ras-related protein Rab-37; Flags: Precursor	2.72e-80	16.318	12.517	18.791	36.056	31.47	26.186	19.462	14.058	16.141	11.226	88.487	40.369
Cluster_8	comp25649_c0	jgi|Helro1|138322	2.85e-11	genemark-SCF_091337-processed-gene-0.8-mRNA-1	4.71e-173	gi|961512703|sp|C0HJU6.1|VKT5_HETCR	RecName: Full=Kunitz-type serine protease inhibitor HCRG1	3.34e-11	2.631	4.152	3.017	1.207	0.04	1.675	3.833	2.881	11.151	28.871	136.12	140.202
Cluster_8	comp19411_c1	jgi|Helro1|77677	1.72e-80	genemark-SCF_089655-processed-gene-0.8-mRNA-1	4.47e-170	gi|82209697|sp|Q7ZWG9.1|SGMR1_DANRE	RecName: Full=Sigma non-opioid intracellular receptor 1; AltName: Full=Sigma 1-type opioid receptor; Short=Sigma1-receptor; Short=Sigma1R	2.43e-50	15.108	14.618	15.192	22.579	38.997	21.726	19.91	14.583	11.39	9.621	87.221	64.932
Cluster_8	comp14019_c0	jgi|Helro1|63747	2.73e-119	maker-SCF_000301-snap-gene-1.36-mRNA-1	3.01e-155	gi|74762145|sp|Q15435.1|PP1R7_HUMAN	RecName: Full=Protein phosphatase 1 regulatory subunit 7; AltName: Full=Protein phosphatase 1 regulatory subunit 22	2.42e-83	15.822	13.697	16.876	45.517	24.606	35.749	32.508	12.901	16.673	10.775	74.541	39.98
Cluster_8	comp21883_c0	jgi|Helro1|71547	1.96e-124	genemark-SCF_089168-processed-gene-0.0-mRNA-1	0	gi|50401204|sp|Q9VCA2.1|ORCT_DROME	RecName: Full=Organic cation transporter protein	1.71e-59	6.429	5.538	2.866	9.636	12.929	9.501	1.631	3.088	3.574	3.034	274.708	8.357
Cluster_8	comp21947_c0	jgi|Helro1|187347	1.94e-25	maker-SCF_090493-snap-gene-0.22-mRNA-1	6.06e-36	gi|27923739|sp|Q9NZ32.1|ARP10_HUMAN	RecName: Full=Actin-related protein 10; AltName: Full=Actin-related protein 11; Short=hARP11	1.38e-07	5.337	7.867	6.832	7.499	16.293	5.665	12.637	6.371	3.822	8.932	189.308	74.832
Cluster_8	comp25011_c0	jgi|Helro1|170266	1.13e-111	maker-SCF_091887-snap-gene-0.91-mRNA-1	1.25e-142	gi|82177709|sp|Q9UA35.1|S28A3_EPTST	RecName: Full=Solute carrier family 28 member 3; AltName: Full=Concentrative Na(+)-nucleoside cotransporter 3; AltName: Full=hfCNT	4.14e-44	0.635	0.248	0	1.405	0.168	0.134	0.114	1.537	1.065	12.764	193.549	138.974
Cluster_8	comp16960_c0	jgi|Helro1|84829	1.75e-29	genemark-SCF_000010-processed-gene-2.0-mRNA-1	6.74e-31	gi|74731095|sp|Q96A72.1|MGN2_HUMAN	RecName: Full=Protein mago nashi homolog 2	2.2e-25	10.705	14.494	14.981	9.19	7.04	18.949	7.051	10.956	9.494	7.782	228.938	12.635
Cluster_8	comp22561_c0	jgi|Helro1|185132	8.58e-23	maker-SCF_090772-snap-gene-0.3-mRNA-1	1.52e-163	gi|20139300|sp|Q9Y3Q0.1|NALD2_HUMAN	RecName: Full=N-acetylated-alpha-linked acidic dipeptidase 2; AltName: Full=Glutamate carboxypeptidase III; Short=GCPIII; AltName: Full=N-acetylated-alpha-linked acidic dipeptidase II; Short=NAALADase II	3.26e-35	5.158	14.337	7.112	20.261	34.765	2.55	7.39	10.948	11.873	20.227	101.626	140.755
Cluster_8	comp9916_c0	jgi|Helro1|98827	3.25e-120	maker-SCF_092139-snap-gene-0.64-mRNA-1	2.75e-141	gi|51704266|sp|P26270.6|PSMD7_DROME	RecName: Full=26S proteasome non-ATPase regulatory subunit 7; AltName: Full=26S proteasome regulatory subunit RPN8; AltName: Full=26S proteasome regulatory subunit S12; AltName: Full=Proteasome subunit p39B; AltName: Full=Proteasome subunit p40; AltName: Full=Protein Mov34	8.51e-104	11.003	11.861	13.277	18.742	26.205	15.23	15.436	14.333	12.567	7.679	192.331	42.13
Cluster_8	comp22324_c0	jgi|Helro1|80858	7.67e-26	maker-SCF_092792-snap-gene-0.23-mRNA-1	0	gi|353678145|sp|D3ZTQ1.1|SFSWA_RAT	RecName: Full=Splicing factor, suppressor of white-apricot homolog; AltName: Full=Splicing factor, arginine/serine-rich 8; AltName: Full=Suppressor of white apricot protein homolog	2.65e-32	11.7	13.794	22.103	6.715	104.53	3.758	2.345	14.57	12.862	8.703	124.376	64.687
Cluster_8	comp16012_c0	jgi|Helro1|156844	3.44e-54	maker-SCF_091660-snap-gene-0.80-mRNA-1	1.22e-94	gi|81909480|sp|Q5BK46.1|RNH1_RAT	RecName: Full=Ribonuclease H1; Short=RNase H1	5.81e-35	9.475	13.853	15.997	29.874	60.972	16.584	16.564	10.127	12.223	11.137	122.343	72.27
Cluster_8	comp10044_c0	jgi|Helro1|102959	1.31e-141	maker-SCF_092748-snap-gene-0.35-mRNA-1	0	gi|2492684|sp|Q60445.2|COPE_CRIGR	RecName: Full=Coatomer subunit epsilon; AltName: Full=Epsilon-coat protein; Short=Epsilon-COP; AltName: Full=LDLF	7.91e-119	16.952	20.538	21.618	38.555	31.221	27.325	30.877	19.989	12.578	8.415	122.03	52.457
Cluster_8	comp12874_c0	jgi|Helro1|172954	6.17e-08	genemark-SCF_000012-processed-gene-3.7-mRNA-1	5.59e-20	gi|74731224|sp|Q96BD5.1|PF21A_HUMAN	RecName: Full=PHD finger protein 21A; AltName: Full=BHC80a; AltName: Full=BRAF35-HDAC complex protein BHC80	3.88e-07	17.524	16.458	19.495	36.769	13.507	34.703	39.492	17.107	9.641	8.891	126.927	64.442
Cluster_8	comp20374_c0	jgi|Helro1|193012	2.97e-19	maker-SCF_000010-snap-gene-3.89-mRNA-1	0	gi|9296954|sp|Q14094.1|CCNI_HUMAN	RecName: Full=Cyclin-I	0.035	23.517	16.824	32.366	16.727	18.213	21.694	25.225	23.995	23.015	13.63	111.984	78.734
Cluster_8	comp23281_c0	jgi|Helro1|99817	2.18e-21	maker-SCF_000012-snap-gene-1.49-mRNA-1	8.06e-27	gi|3913642|sp|O67610.1|FABG_AQUAE	RecName: Full=3-oxoacyl-[acyl-carrier-protein] reductase FabG; AltName: Full=3-ketoacyl-acyl carrier protein reductase; AltName: Full=Beta-Ketoacyl-acyl carrier protein reductase; AltName: Full=Beta-ketoacyl-ACP reductase	6.66e-08	35.248	27.731	37.794	14.221	27.483	17.715	26.336	25.64	17.436	15.248	101.066	66.772
Cluster_8	comp15897_c0	jgi|Helro1|185323	6.3e-116	maker-SCF_092529-snap-gene-0.65-mRNA-1	4.04e-153	gi|55976431|sp|Q6NUC2.1|CSN6_XENLA	RecName: Full=COP9 signalosome complex subunit 6; Short=Signalosome subunit 6	6.98e-93	17.51	16.035	17.03	36.614	25.046	23.957	19.709	19.668	11.769	7.837	150.941	72.103
Cluster_8	comp24723_c0	jgi|Helro1|188504	6.1e-14	maker-SCF_000124-snap-gene-0.30-mRNA-1	3.5e-63	gi|81900999|sp|Q8K2H2.1|OTU6B_MOUSE	RecName: Full=OTU domain-containing protein 6B	1.47e-09	10.06	10.91	10.725	46.21	44.328	32.559	18.55	11.961	12.218	6.798	158.903	62.32
Cluster_8	comp25511_c0	jgi|Helro1|97866	2.13e-42	maker-SCF_091223-snap-gene-0.56-mRNA-1	0	gi|77416865|sp|P28799.2|GRN_HUMAN	RecName: Full=Granulins; AltName: Full=Proepithelin; Short=PEPI; Contains: RecName: Full=Acrogranin; AltName: Full=Glycoprotein of 88 Kda; Short=GP88; Short=Glycoprotein 88; AltName: Full=Progranulin; Contains: RecName: Full=Paragranulin; Contains: RecName: Full=Granulin-1; AltName: Full=Granulin G; Contains: RecName: Full=Granulin-2; AltName: Full=Granulin F; Contains: RecName: Full=Granulin-3; …	3.08e-57	9.885	12.809	13.455	16.6	11.473	16.472	21.332	15.708	14.748	17.686	272.581	13.684
Cluster_8	comp14399_c0	jgi|Helro1|156389	2.7e-36	maker-SCF_088907-snap-gene-0.19-mRNA-1	1.22e-46	gi|74730773|sp|Q8WUW1.1|BRK1_HUMAN	RecName: Full=Protein BRICK1; Short=BRK1	2.7e-32	17.189	17.001	28.195	7.84	20.235	8.517	10.182	19.183	13.602	7.762	274.841	20.161
Cluster_8	comp24406_c0	jgi|Helro1|180975	1.18e-33	snap-masked-SCF_196790-processed-gene-0.4-mRNA-1	4.02e-175	gi|1099384244|sp|O16374.4|GALT1_CAEEL	RecName: Full=Beta-1,4-galactosyltransferase galt-1	8.55e-06	17.041	11.649	22.912	42.504	25.344	34.874	28.955	15.937	15.57	16.225	175.463	38.968
Cluster_8	comp13475_c0	jgi|Helro1|186162	0	maker-SCF_092417-snap-gene-0.62-mRNA-1	0	gi|115305839|sp|Q2T9X2.3|TCPD_BOVIN	RecName: Full=T-complex protein 1 subunit delta; Short=TCP-1-delta; AltName: Full=CCT-delta	0	14.666	12.534	12.65	55.151	15.024	34.812	27.178	11.63	13.166	9.848	236.966	11.079
Cluster_8	comp26432_c0	jgi|Helro1|66818	0	genemark-SCF_091706-processed-gene-1.22-mRNA-1	4.46e-153	gi|1731402|sp|P50464.1|UNC97_CAEEL	RecName: Full=LIM domain-containing protein unc-97; AltName: Full=PINCH homolog; AltName: Full=Uncoordinated protein 97	7.71e-159	17.602	20.229	17.101	56.368	38.614	45.438	36.843	13.842	10.568	6.653	136.085	63.204
Cluster_8	comp25011_c1	jgi|Helro1|170266	2.73e-74	maker-SCF_091887-snap-gene-0.91-mRNA-1	0	gi|82177709|sp|Q9UA35.1|S28A3_EPTST	RecName: Full=Solute carrier family 28 member 3; AltName: Full=Concentrative Na(+)-nucleoside cotransporter 3; AltName: Full=hfCNT	1.42e-50	0.179	0.135	0	0.522	0.565	0.062	0.167	0.677	0.911	9.851	262.202	193.207
Cluster_8	comp24499_c4	jgi|Helro1|65616	5.69e-79	snap-masked-SCF_000186-processed-gene-1.74-mRNA-1	6.54e-164	gi|81918174|sp|Q4QQW1.1|REEP4_RAT	RecName: Full=Receptor expression-enhancing protein 4	2.87e-57	17.65	15.474	17.732	28.853	53.161	30.863	24.892	15.629	21.507	13.658	151.356	79.351
Cluster_8	comp22499_c0	jgi|Helro1|160835	1.38e-63	snap-masked-SCF_089354-processed-gene-0.1-mRNA-1	3.35e-145	gi|78103151|sp|Q8CA03.2|TSCOT_MOUSE	RecName: Full=Thymic stromal cotransporter protein; AltName: Full=Solute carrier family 46 member 2	4.79e-12	4.648	2.318	0.807	2.468	2.56	2.681	1.954	3.446	8.247	10.873	253.443	177.226
Cluster_8	comp22466_c0	jgi|Helro1|141211	0	snap-masked-SCF_000145-processed-gene-0.59-mRNA-1	0	gi|215274145|sp|P16390.3|KCNA3_MOUSE	RecName: Full=Potassium voltage-gated channel subfamily A member 3; AltName: Full=MK3; AltName: Full=Voltage-gated potassium channel subunit Kv1.3	4.84e-158	32.157	22.844	43.735	19.009	29.282	23.351	15.312	26.321	10.936	17.887	120.227	112.982
Cluster_8	comp19546_c0	jgi|Helro1|154625	0	maker-SCF_091361-snap-gene-0.56-mRNA-1	0	gi|46397469|sp|P60892.2|PRPS1_RAT	RecName: Full=Ribose-phosphate pyrophosphokinase 1; AltName: Full=Phosphoribosyl pyrophosphate synthase I; Short=PRS-I	0	17.55	17.085	20.54	23.629	20.684	20.732	23.595	19.636	16.088	8.988	279.878	29.956
Cluster_8	comp23603_c0	jgi|Helro1|80861	0	maker-SCF_090849-snap-gene-0.26-mRNA-1	0	gi|33112324|sp|Q8K0U4.1|HS12A_MOUSE	RecName: Full=Heat shock 70 kDa protein 12A	2.15e-109	9.939	16.663	12.689	17.463	4.425	19.864	5.174	10.71	20.135	37.56	250.045	104.979
Cluster_8	comp18273_c0	jgi|Helro1|194924	1.14e-62	maker-SCF_091303-snap-gene-0.31-mRNA-1	4.24e-129	gi|82182024|sp|Q6AZM3.1|REEP4_XENLA	RecName: Full=Receptor expression-enhancing protein 4	3.3e-35	18.626	21.261	15.815	40.221	58.076	36.711	21.253	18.725	24.588	14.215	162.813	80.964
Cluster_8	comp21974_c3	jgi|Helro1|65229	0	maker-SCF_092804-snap-gene-0.90-mRNA-1	0	gi|306526251|sp|P54813.2|YME1_CAEEL	RecName: Full=ATP-dependent zinc metalloprotease YME1 homolog	0	28.889	32.953	21.549	33.82	50.502	27.068	20.494	35.947	29.89	25.605	99.904	110.879
Cluster_8	comp16464_c0	jgi|Helro1|66963	4.64e-39	maker-SCF_184663-snap-gene-0.7-mRNA-1	5.99e-61	gi|73620954|sp|Q9QXT8.2|CSEN_MOUSE	RecName: Full=Calsenilin; AltName: Full=A-type potassium channel modulatory protein 3; AltName: Full=DRE-antagonist modulator; Short=DREAM; AltName: Full=Kv channel-interacting protein 3; Short=KChIP3	2.05e-24	35.796	46.806	31.808	37.231	10.318	41.376	42.844	28.137	22.472	17.244	133.947	70.012
Cluster_8	comp26072_c0	jgi|Helro1|74180	4.58e-17	genemark-SCF_093003-processed-gene-0.0-mRNA-1	0	gi|215273864|sp|Q08174.2|PCDH1_HUMAN	RecName: Full=Protocadherin-1; AltName: Full=Cadherin-like protein 1; AltName: Full=Protocadherin-42; Short=PC42; Flags: Precursor	2.89e-16	1.872	1.054	1.401	3.079	0.385	0.175	0.966	3.781	2.825	21.76	291.737	229.032
Cluster_8	comp16401_c0	jgi|Helro1|185592	8.84e-54	genemark-SCF_000012-processed-gene-3.36-mRNA-1	1.38e-134	gi|30913424|sp|Q9VH39.1|NDUF4_DROME	RecName: Full=Protein NDUFAF4 homolog	1.87e-19	24.712	23.976	32.712	30.812	64.824	27.257	26.494	28.311	28.738	14.826	142.846	115.298
Cluster_8	comp14626_c0	jgi|Helro1|73566	4.94e-53	maker-SCF_091216-snap-gene-0.38-mRNA-1	1.92e-164	gi|134425|sp|P29355.1|SEM5_CAEEL	RecName: Full=Sex muscle abnormal protein 5	4.36e-75	13.202	11.682	19.156	32.256	19.058	22.363	19.182	12.267	11.317	9.984	396.49	24.769
Cluster_8	comp17836_c0	jgi|Helro1|78040	0.000616	maker-SCF_000294-snap-gene-1.27-mRNA-1	1.27e-31	gi|189041188|sp|A0JP80.1|FITM2_XENTR	RecName: Full=Fat storage-inducing transmembrane protein 2; AltName: Full=Fat-inducing protein 2	5.32e-05	25.705	37.128	60.884	39.543	22.942	44.251	36.304	33.241	19.911	8.606	171.486	102.306
Cluster_8	comp22674_c1	jgi|Helro1|62288	9.25e-66	genemark-SCF_089573-processed-gene-0.0-mRNA-1	7.64e-95	gi|34098413|sp|Q15311.3|RBP1_HUMAN	RecName: Full=RalA-binding protein 1; Short=RalBP1; AltName: Full=76 kDa Ral-interacting protein; AltName: Full=Dinitrophenyl S-glutathione ATPase; Short=DNP-SG ATPase; AltName: Full=Ral-interacting protein 1	5.93e-36	12.707	22.797	18.531	11.336	84.202	9.704	8.439	16.217	17.843	14.574	287.779	109.885
Cluster_8	comp18039_c0	jgi|Helro1|121951	9.46e-165	maker-SCF_000293-snap-gene-2.96-mRNA-1	0	gi|67462040|sp|Q6DDL7.1|UN93A_XENLA	RecName: Full=Protein unc-93 homolog A; Short=Unc-93A	2.1e-40	29.916	20.04	32.507	46.636	74.363	34.326	27.398	29.306	26.651	16.794	167.487	157.404
Cluster_8	comp16519_c0	jgi|Helro1|168939	1.15e-96	genemark-SCF_000150-processed-gene-0.13-mRNA-1	6.55e-117	gi|6094441|sp|O18477.1|TCTP_LUMRU	RecName: Full=Translationally-controlled tumor protein homolog; Short=TCTP	1.04e-77	28.466	21.494	30.497	85.69	47.487	59.481	59.763	20.126	21.516	18.915	224.173	52.768
Cluster_8	comp9920_c0	jgi|Helro1|105393	4.6e-73	maker-SCF_090991-snap-gene-0.23-mRNA-1	2.31e-88	gi|71151998|sp|Q8AWF2.1|NACA_ORENI	RecName: Full=Nascent polypeptide-associated complex subunit alpha; Short=NAC-alpha; AltName: Full=Alpha-NAC	2.3e-64	28.112	31.632	35.726	38.975	74.821	41.89	51.718	24.217	19.507	33.8	163.443	141.533
Cluster_8	comp20092_c0	jgi|Helro1|136103	2.34e-53	maker-SCF_092785-snap-gene-0.28-mRNA-1	0	gi|71152378|sp|Q6MG12.1|CF136_RAT	RecName: Full=Uncharacterized protein C6orf136 homolog	1.51e-21	32.99	27.017	23.032	45.426	74.966	44.394	33.623	26.227	54.393	17.649	244.395	84.165
Cluster_8	comp26421_c0	jgi|Helro1|157839	1.32e-37	genemark-SCF_090600-processed-gene-0.6-mRNA-1	5.43e-16	gi|74869351|sp|Q9VJ33.1|NEDD8_DROME	RecName: Full=NEDD8; AltName: Full=Neddylin; AltName: Full=Ubiquitin-like protein Nedd8; Flags: Precursor	2.96e-36	15.25	13.814	25.899	48.222	48.245	24.486	37.768	24.544	14.12	18.191	326.673	123.079
Cluster_8	comp8918_c0	jgi|Helro1|160072	8.79e-75	maker-SCF_000017-snap-gene-0.27-mRNA-1	1.6e-103	gi|74700824|sp|Q4P6E9.1|COFI_USTMA	RecName: Full=Cofilin; AltName: Full=Actin-depolymerizing factor 1	5.83e-36	29.834	28.772	38.453	87.333	83.726	48.017	45.238	25.005	25.348	18.546	188.712	186.018
Cluster_8	comp14141_c0	jgi|Helro1|162184	5.73e-09	maker-SCF_088658-snap-gene-0.17-mRNA-1	1.64e-05	gi|189081861|sp|B0KK26.1|CBPA_PSEPG	RecName: Full=Curved DNA-binding protein	8.05e-06	49.263	47.743	64.38	77.614	85.235	50.63	67.37	33.88	25.12	17.129	190.296	122.997
Cluster_8	comp26240_c0	jgi|Helro1|109006	7.75e-21	maker-SCF_000023-snap-gene-1.62-mRNA-2	2.64e-68	gi|62511099|sp|Q15042.3|RB3GP_HUMAN	RecName: Full=Rab3 GTPase-activating protein catalytic subunit; AltName: Full=RAB3 GTPase-activating protein 130 kDa subunit; AltName: Full=Rab3-GAP p130; Short=Rab3-GAP	3.38e-12	40.663	72.493	36.702	85.58	146.416	73.33	61.509	33.888	52.239	48.277	214.326	140.812
Cluster_8	comp22189_c0	jgi|Helro1|73987	0	genemark-SCF_000150-processed-gene-0.5-mRNA-1	0	gi|62286460|sp|Q13535.3|ATR_HUMAN	RecName: Full=Serine/threonine-protein kinase ATR; AltName: Full=Ataxia telangiectasia and Rad3-related protein; AltName: Full=FRAP-related protein 1	1.01e-174	22.322	15.336	40.381	20.015	38.678	24.346	17.217	33.879	67.774	33.611	515.668	323.77
Cluster_8	comp15745_c0	jgi|Helro1|185040	1.26e-41	maker-SCF_000019-snap-gene-1.40-mRNA-1	5.06e-38	gi|81649164|sp|Q6G8L7.1|Y1637_STAAS	RecName: Full=Putative universal stress protein SAS1637	0.000118	46.389	49.683	64.538	120.815	94.919	94.278	96.466	69.011	77.856	55.641	247.712	167.861
Cluster_8	comp13783_c0	jgi|Helro1|167561	2.18e-26	maker-SCF_091868-snap-gene-0.33-mRNA-1	1.62e-50	gi|952543427|sp|J7FQE8.1|CYTB_OPLFA	RecName: Full=Cystatin-B; AltName: Full=RbCyt-B; AltName: Full=Stefin-B	2.79e-18	35.985	42.731	42.887	101.35	117.079	70.545	52.624	34.864	29.353	26.203	397.654	268.154
Cluster_8	comp22674_c0	jgi|Helro1|62288	1.95e-86	genemark-SCF_089573-processed-gene-0.0-mRNA-1	0	gi|34098413|sp|Q15311.3|RBP1_HUMAN	RecName: Full=RalA-binding protein 1; Short=RalBP1; AltName: Full=76 kDa Ral-interacting protein; AltName: Full=Dinitrophenyl S-glutathione ATPase; Short=DNP-SG ATPase; AltName: Full=Ral-interacting protein 1	1.28e-36	70.148	59.377	67.474	68.544	63.075	55.759	54.491	110.13	74.299	77.414	447.995	119.721
Cluster_8	comp25717_c0	jgi|Helro1|157038	6.41e-95	maker-SCF_091620-snap-gene-0.37-mRNA-1	0	gi|166216087|sp|Q6ZQ08.2|CNOT1_MOUSE	RecName: Full=CCR4-NOT transcription complex subunit 1; AltName: Full=CCR4-associated factor 1	7.78e-107	44.11	40.729	22.857	26.993	31.293	22.537	25.204	42.334	33.652	48.569	1096.97	25.751
Cluster_8	comp9376_c0	jgi|Helro1|186164	9.72e-104	genemark-SCF_092417-processed-gene-0.16-mRNA-1	4.95e-112	gi|54039805|sp|P68036.1|UB2L3_HUMAN	RecName: Full=Ubiquitin-conjugating enzyme E2 L3; AltName: Full=E2 ubiquitin-conjugating enzyme L3; AltName: Full=L-UBC; AltName: Full=UbcH7; AltName: Full=Ubiquitin carrier protein L3; AltName: Full=Ubiquitin-conjugating enzyme E2-F1; AltName: Full=Ubiquitin-protein ligase L3	2.79e-88	55.404	60.972	90.814	140.625	162.048	114.342	103.642	60.798	54.191	41.375	350.965	308.277
Cluster_8	comp18061_c0	jgi|Helro1|66965	2.35e-88	maker-SCF_092734-snap-gene-0.16-mRNA-1	0	gi|74721317|sp|Q9Y2M2.1|SSUH2_HUMAN	RecName: Full=Protein SSUH2 homolog; AltName: Full=Protein ssu-2 homolog	3.87e-35	59.765	41.984	66.017	237.756	106.761	154.845	94.946	73.701	99.877	41.393	428.981	183.073
Cluster_8	comp22174_c0	jgi|Helro1|157319	9.07e-76	maker-SCF_096512-snap-gene-0.6-mRNA-1	4.36e-146	gi|342187072|sp|Q8K1T0.2|TMPS3_MOUSE	RecName: Full=Transmembrane protease serine 3	2.61e-38	18.681	14.298	9.476	15.202	6.019	0.675	9.96	62.144	56.044	77.191	735.373	606.093
Cluster_8	comp16934_c0	jgi|Helro1|185942	1.43e-119	genemark-SCF_090745-processed-gene-0.17-mRNA-1	8.19e-145	gi|131803|sp|P10536.1|RAB1B_RAT	RecName: Full=Ras-related protein Rab-1B	2.38e-119	40.829	34.018	56.006	68.764	97.923	53.17	67.451	36.621	28.119	19.997	1094.12	71.844
Cluster_8	comp17797_c0	jgi|Helro1|72187	7.47e-44	genemark-SCF_208455-processed-gene-0.0-mRNA-1	1.87e-59	gi|82225798|sp|Q4V7L5.1|MED9_XENLA	RecName: Full=Mediator of RNA polymerase II transcription subunit 9; AltName: Full=Mediator complex subunit 9	1.38e-20	14.375	15.84	13.768	58.475	11.691	72.549	30.906	12.551	16.484	19.425	1425.77	3.757
Cluster_8	comp3740_c1	jgi|Helro1|195043	4.98e-42	genemark-SCF_092909-processed-gene-0.11-mRNA-1	2.26e-77	gi|51316921|sp|Q9JJG6.1|TMM47_MOUSE	RecName: Full=Transmembrane protein 47; AltName: Full=Transmembrane 4 superfamily member 10	0.004	61.084	49.501	68.148	246.875	328.91	162.793	77.862	110.124	102.102	57.455	549.35	243.437
Cluster_8	comp18105_c1	jgi|Helro1|185883	1.38e-70	maker-SCF_092470-snap-gene-2.71-mRNA-1	2.05e-63	gi|113972|sp|P26256.1|ANX12_HYDVU	RecName: Full=Annexin-B12; AltName: Full=Annexin XII; AltName: Full=Annexin-12	4.83e-37	55.3	49.585	61.687	288.316	161.774	233.583	190.035	41.942	58.343	33.082	691.71	242.122
Cluster_8	comp8971_c0	jgi|Helro1|143881	1.14e-83	maker-SCF_091172-snap-gene-0.39-mRNA-1	1.05e-98	gi|3915123|sp|O35587.1|TMEDA_MESAU	RecName: Full=Transmembrane protein Tmp21; AltName: Full=21 kDa transmembrane-trafficking protein; AltName: Full=Integral membrane protein p23; AltName: Full=p24 family protein delta-1; Short=p24delta1; Flags: Precursor	1.8e-64	30.783	34.066	46.215	180.14	61.213	132.297	145.48	35.769	23.074	21.899	1482.19	118.899
Cluster_8	comp20306_c0	jgi|Helro1|152313	2.64e-39	maker-SCF_092632-snap-gene-1.82-mRNA-1	4.68e-58	gi|380876912|sp|F1N5S9.1|FUND1_BOVIN	RecName: Full=FUN14 domain-containing protein 1	8.37e-16	39.176	39.598	62.28	189.2	200.855	128.971	123.146	34.223	49.288	28.753	909.097	800.319
Cluster_8	comp17751_c0	jgi|Helro1|98458	4.02e-73	maker-SCF_117676-snap-gene-0.9-mRNA-1	0	gi|5902711|sp|P96463.2|EABF_STRLI	RecName: Full=Extracellular exo-alpha-L-arabinofuranosidase; Short=ABF; AltName: Full=Arabinosidase; AltName: Full=Arabinoxylan arabinofuranohydrolase; Flags: Precursor	0.001	91.787	112.55	64.68	333.109	151.099	278.236	211.616	56.007	62.372	43.538	1149.95	499.712
Cluster_8	comp22650_c1	jgi|Helro1|185207	0	genemark-SCF_204129-processed-gene-0.0-mRNA-1	0	gi|71153489|sp|P55264.2|ADK_MOUSE	RecName: Full=Adenosine kinase; Short=AK; AltName: Full=Adenosine 5'-phosphotransferase	2.56e-94	7.28	7.315	7.002	11.98	0.892	11.621	9.235	4.511	5.019	6.445	4150.54	1.904
Cluster_8	comp19417_c0	jgi|Helro1|79127	3.15e-20	genemark-SCF_083860-processed-gene-0.1-mRNA-1	1.28e-143	gi|82086463|sp|Q6IFY7.1|RTN1A_XENLA	RecName: Full=Reticulon-1-A; AltName: Full=RTN1.1; Short=xRTN1; AltName: Full=XRTN1-C.1	2.39e-29	133.213	152.105	131.934	341.907	470.799	206.285	199.755	156.999	116.959	75.556	1444.16	1031.17
Cluster_8	comp26414_c0	jgi|Helro1|67163	1.65e-69	snap-masked-SCF_084242-processed-gene-0.2-mRNA-1	3.76e-98	gi|47116746|sp|Q9CPU4.1|MGST3_MOUSE	RecName: Full=Microsomal glutathione S-transferase 3; Short=Microsomal GST-3; AltName: Full=Microsomal GST-III	7.21e-42	323.333	319.451	259.3	565.689	732.95	634.004	383.362	315.298	235.533	209.41	2034.49	932.502
Cluster_8	comp20946_c0	jgi|Helro1|189297	7.8e-11	maker-SCF_091191-snap-gene-1.44-mRNA-1	8.11e-127	gi|116026|sp|P08962.2|CD63_HUMAN	RecName: Full=CD63 antigen; AltName: Full=Granulophysin; AltName: Full=Lysosomal-associated membrane protein 3; Short=LAMP-3; AltName: Full=Melanoma-associated antigen ME491; AltName: Full=OMA81H; AltName: Full=Ocular melanoma-associated antigen; AltName: Full=Tetraspanin-30; Short=Tspan-30; AltName: CD_antigen=CD63	7.89e-12	136.981	208.28	153.539	569.738	380.105	225.028	178.431	285.994	415.447	146.711	2865.94	1687.91
Cluster_8	comp3725_c0	jgi|Helro1|175630	8.14e-07	genemark-SCF_000215-processed-gene-2.7-mRNA-1	1.41e-15	gi|74819314|sp|Q8T697.1|TYB_APLCA	RecName: Full=Thymosin beta; AltName: Full=Beta-thymosin	6.83e-08	167.868	179.407	377.341	1073.11	1657.25	536.336	628.363	182.232	155.811	108.572	3980.47	2964.91
