# Supplementary material for: Transcriptional profiling of identified neurons in leech
Source: BMC Genomics. 2021 Mar 25;22:215. doi: 10.1186/s12864-021-07526-0 (PMC7992859; doi:10.1186/s12864-021-07526-0)
Supplement: Supplementary file 6 — Additional file 6. [file 12864_2021_7526_MOESM6_ESM.xlsx]

## Sheet: Sheet1
Supplementary File 5: Cluster GO Term Enrichment
Cluster 1
category	over_represented_pvalue	under_represented_pvalue	numDEInCat	numInCat	term	ontology	over_represented_FDR	go_term	gene_ids
GO:0044707	1.55294e-06	0.999999	43	737	NA	NA	0.0243796	none	comp11175_c0, comp13413_c0, comp13712_c0, comp14323_c0, comp15108_c0, comp15399_c0, comp15410_c0, comp16302_c0, comp16507_c0, comp18115_c0, comp18240_c0, comp18688_c0, comp18866_c0, comp19132_c1, comp20195_c0, comp21170_c0, comp21283_c0, comp21381_c0, comp21684_c0, comp21844_c0, comp22007_c0, comp22316_c1, comp22339_c0, comp22994_c0, comp23107_c0, comp23540_c0, comp23593_c0, comp24108_c0, comp248…
Cluster 2
category	over_represented_pvalue	under_represented_pvalue	numDEInCat	numInCat	term	ontology	over_represented_FDR	go_term	gene_ids
GO:0044444	1.33674e-17	1	79	2655	NA	NA	2.09856e-13	none	comp10469_c0, comp10514_c0, comp10987_c0, comp11949_c0, comp12448_c0, comp13763_c0, comp13940_c0, comp14291_c0, comp14326_c0, comp14994_c0, comp15006_c0, comp15317_c0, comp15630_c0, comp15689_c0, comp15733_c0, comp16096_c0, comp16109_c0, comp16373_c0, comp16504_c0, comp16535_c0, comp16831_c0, comp17163_c0, comp17358_c0, comp17803_c0, comp17855_c1, comp18006_c0, comp18040_c0, comp18157_c0, comp187…
GO:0030529	5.42604e-17	1	29	386	NA	NA	4.25917e-13	none	comp10514_c0, comp13589_c0, comp13763_c0, comp14994_c0, comp15630_c0, comp16109_c0, comp16632_c0, comp17855_c1, comp17954_c0, comp19326_c0, comp19768_c1, comp20197_c1, comp20566_c0, comp20627_c0, comp20731_c2, comp20868_c0, comp21861_c0, comp22243_c0, comp23278_c0, comp25159_c0, comp26417_c0, comp26441_c0, comp26448_c0, comp26480_c0, comp3723_c0, comp3799_c0, comp4005_c0, comp4435_c0, comp8931_c0
GO:0044424	4.68261e-16	1	101	4211	NA	NA	2.45041e-12	none	comp10469_c0, comp10514_c0, comp10987_c0, comp11949_c0, comp12448_c0, comp13169_c0, comp13491_c0, comp13589_c0, comp13763_c0, comp13940_c0, comp14291_c0, comp14326_c0, comp14394_c0, comp14446_c0, comp14994_c0, comp15006_c0, comp15317_c0, comp15630_c0, comp15689_c0, comp15733_c0, comp16096_c0, comp16109_c0, comp16373_c0, comp16504_c0, comp16535_c0, comp16632_c0, comp16831_c0, comp17163_c0, comp173…
GO:1990904	7.23298e-16	1	29	430	ribonucleoprotein complex	CC	2.83876e-12	CC ribonucleoprotein complex	comp10514_c0, comp13589_c0, comp13763_c0, comp14994_c0, comp15630_c0, comp16109_c0, comp16632_c0, comp17855_c1, comp17954_c0, comp19326_c0, comp19768_c1, comp20197_c1, comp20566_c0, comp20627_c0, comp20731_c2, comp20868_c0, comp21861_c0, comp22243_c0, comp23278_c0, comp25159_c0, comp26417_c0, comp26441_c0, comp26448_c0, comp26480_c0, comp3723_c0, comp3799_c0, comp4005_c0, comp4435_c0, comp8931_c0
GO:0005575	2.69854e-15	1	110	4945	cellular_component	CC	8.47286e-12	CC cellular_component	comp10469_c0, comp10514_c0, comp10987_c0, comp11876_c0, comp11949_c0, comp12448_c0, comp13169_c0, comp13491_c0, comp13589_c0, comp13763_c0, comp13940_c0, comp14291_c0, comp14326_c0, comp14394_c0, comp14446_c0, comp14994_c0, comp15006_c0, comp15317_c0, comp15615_c0, comp15630_c0, comp15689_c0, comp15733_c0, comp16096_c0, comp16109_c0, comp16373_c0, comp16504_c0, comp16535_c0, comp16632_c0, comp168…
GO:0044429	1.8444e-14	1	24	297	NA	NA	4.82586e-11	none	comp10987_c0, comp14291_c0, comp15006_c0, comp15317_c0, comp15630_c0, comp15689_c0, comp15733_c0, comp16096_c0, comp16373_c0, comp17358_c0, comp18006_c0, comp18040_c0, comp18157_c0, comp18846_c0, comp19866_c0, comp20566_c0, comp20671_c0, comp20731_c2, comp21241_c0, comp23902_c1, comp24233_c0, comp25264_c1, comp26424_c0, comp4435_c0
GO:0044464	2.40501e-14	1	104	4693	NA	NA	5.39375e-11	none	comp10469_c0, comp10514_c0, comp10987_c0, comp11949_c0, comp12448_c0, comp13169_c0, comp13491_c0, comp13589_c0, comp13763_c0, comp13940_c0, comp14291_c0, comp14326_c0, comp14394_c0, comp14446_c0, comp14994_c0, comp15006_c0, comp15317_c0, comp15615_c0, comp15630_c0, comp15689_c0, comp15733_c0, comp16096_c0, comp16109_c0, comp16373_c0, comp16504_c0, comp16535_c0, comp16632_c0, comp16831_c0, comp171…
GO:0032991	3.07828e-14	1	59	1913	protein-containing complex	CC	6.04075e-11	CC protein-containing complex	comp10514_c0, comp10987_c0, comp13491_c0, comp13589_c0, comp13763_c0, comp14291_c0, comp14394_c0, comp14994_c0, comp15006_c0, comp15317_c0, comp15630_c0, comp16096_c0, comp16109_c0, comp16504_c0, comp16632_c0, comp17358_c0, comp17666_c0, comp17803_c0, comp17855_c1, comp17878_c0, comp17954_c0, comp18040_c0, comp18846_c0, comp19268_c0, comp19326_c0, comp19768_c1, comp19775_c0, comp19806_c1, comp201…
GO:0005840	1.69633e-13	1	13	76	ribosome	CC	2.95897e-10	CC ribosome	comp10514_c0, comp14994_c0, comp16109_c0, comp20197_c1, comp21861_c0, comp22243_c0, comp26417_c0, comp26441_c0, comp26448_c0, comp26480_c0, comp3723_c0, comp3799_c0, comp8931_c0
GO:0008150	8.34e-13	1	102	4858	biological_process	BP	1.3093e-09	BP biological_process	comp10321_c0, comp10469_c0, comp10514_c0, comp10987_c0, comp11949_c0, comp13169_c0, comp13491_c0, comp13589_c0, comp13763_c0, comp13940_c0, comp14291_c0, comp14326_c0, comp14394_c0, comp14446_c0, comp14994_c0, comp15317_c0, comp15615_c0, comp15630_c0, comp15689_c0, comp15733_c0, comp16096_c0, comp16109_c0, comp16373_c0, comp16504_c0, comp16535_c0, comp16632_c0, comp16831_c0, comp17163_c0, comp173…
GO:0003735	6.25237e-12	1	14	122	structural constituent of ribosome	MF	8.92327e-09	MF structural constituent of ribosome	comp10514_c0, comp13763_c0, comp14994_c0, comp15630_c0, comp16109_c0, comp20566_c0, comp20731_c2, comp22243_c0, comp26417_c0, comp26441_c0, comp26448_c0, comp3723_c0, comp4435_c0, comp8931_c0
GO:0009987	1.21534e-11	1	89	4175	cellular process	BP	1.58997e-08	BP cellular process	comp10321_c0, comp10469_c0, comp10514_c0, comp10987_c0, comp11949_c0, comp13169_c0, comp13491_c0, comp13589_c0, comp13763_c0, comp13940_c0, comp14291_c0, comp14394_c0, comp14446_c0, comp14994_c0, comp15317_c0, comp15630_c0, comp15733_c0, comp16096_c0, comp16109_c0, comp16373_c0, comp16504_c0, comp16535_c0, comp16632_c0, comp16831_c0, comp17163_c0, comp17358_c0, comp17666_c0, comp17855_c1, comp178…
GO:0044446	5.67707e-11	1	64	2574	NA	NA	6.85572e-08	none	comp10514_c0, comp10987_c0, comp12448_c0, comp13589_c0, comp13763_c0, comp13940_c0, comp14291_c0, comp14326_c0, comp14394_c0, comp14446_c0, comp15006_c0, comp15317_c0, comp15630_c0, comp15689_c0, comp15733_c0, comp16096_c0, comp16109_c0, comp16373_c0, comp16504_c0, comp16535_c0, comp16632_c0, comp17358_c0, comp17666_c0, comp17855_c1, comp17954_c0, comp18006_c0, comp18040_c0, comp18157_c0, comp188…
GO:0006412	9.25713e-11	1	14	145	translation	BP	1.03805e-07	BP translation	comp10514_c0, comp13763_c0, comp14994_c0, comp15630_c0, comp16109_c0, comp20566_c0, comp20731_c2, comp22243_c0, comp26417_c0, comp26441_c0, comp26448_c0, comp3723_c0, comp4435_c0, comp8931_c0
GO:0043043	1.56808e-10	1	14	150	peptide biosynthetic process	BP	1.64116e-07	BP peptide biosynthetic process	comp10514_c0, comp13763_c0, comp14994_c0, comp15630_c0, comp16109_c0, comp20566_c0, comp20731_c2, comp22243_c0, comp26417_c0, comp26441_c0, comp26448_c0, comp3723_c0, comp4435_c0, comp8931_c0
GO:0044422	1.94835e-10	1	64	2659	NA	NA	1.9117e-07	none	comp10514_c0, comp10987_c0, comp12448_c0, comp13589_c0, comp13763_c0, comp13940_c0, comp14291_c0, comp14326_c0, comp14394_c0, comp14446_c0, comp15006_c0, comp15317_c0, comp15630_c0, comp15689_c0, comp15733_c0, comp16096_c0, comp16109_c0, comp16373_c0, comp16504_c0, comp16535_c0, comp16632_c0, comp17358_c0, comp17666_c0, comp17855_c1, comp17954_c0, comp18006_c0, comp18040_c0, comp18157_c0, comp188…
GO:0043229	3.861e-10	1	66	2824	intracellular organelle	CC	3.56552e-07	CC intracellular organelle	comp10469_c0, comp10514_c0, comp10987_c0, comp11949_c0, comp13169_c0, comp13589_c0, comp14291_c0, comp14446_c0, comp14994_c0, comp15006_c0, comp16096_c0, comp16109_c0, comp16373_c0, comp16504_c0, comp16632_c0, comp17163_c0, comp17803_c0, comp17855_c1, comp17878_c0, comp18740_c0, comp18846_c0, comp19268_c0, comp19768_c1, comp19806_c1, comp19859_c0, comp19866_c0, comp20197_c1, comp20553_c0, comp206…
GO:0008152	5.12009e-10	1	64	2762	metabolic process	BP	4.32851e-07	BP metabolic process	comp10514_c0, comp10987_c0, comp11949_c0, comp13169_c0, comp13589_c0, comp13763_c0, comp13940_c0, comp14291_c0, comp14394_c0, comp14446_c0, comp14994_c0, comp15317_c0, comp15630_c0, comp16109_c0, comp16504_c0, comp16535_c0, comp16632_c0, comp16831_c0, comp17358_c0, comp17666_c0, comp17855_c1, comp17878_c0, comp17954_c0, comp18846_c0, comp18927_c0, comp19268_c0, comp19768_c1, comp19775_c0, comp199…
GO:0006518	5.23866e-10	1	15	191	peptide metabolic process	BP	4.32851e-07	BP peptide metabolic process	comp10514_c0, comp13763_c0, comp14994_c0, comp15630_c0, comp16109_c0, comp20566_c0, comp20731_c2, comp22243_c0, comp22660_c1, comp26417_c0, comp26441_c0, comp26448_c0, comp3723_c0, comp4435_c0, comp8931_c0
GO:0044391	7.04704e-10	1	11	89	ribosomal subunit	CC	5.53157e-07	CC ribosomal subunit	comp10514_c0, comp13763_c0, comp15630_c0, comp16109_c0, comp20566_c0, comp20731_c2, comp22243_c0, comp26417_c0, comp26448_c0, comp3723_c0, comp4435_c0
GO:0043604	1.05038e-09	1	14	173	amide biosynthetic process	BP	7.85234e-07	BP amide biosynthetic process	comp10514_c0, comp13763_c0, comp14994_c0, comp15630_c0, comp16109_c0, comp20566_c0, comp20731_c2, comp22243_c0, comp26417_c0, comp26441_c0, comp26448_c0, comp3723_c0, comp4435_c0, comp8931_c0
GO:0043226	5.16539e-09	1	66	3029	organelle	CC	3.54443e-06	CC organelle	comp10469_c0, comp10514_c0, comp10987_c0, comp11949_c0, comp13169_c0, comp13589_c0, comp14291_c0, comp14446_c0, comp14994_c0, comp15006_c0, comp16096_c0, comp16109_c0, comp16373_c0, comp16504_c0, comp16632_c0, comp17163_c0, comp17803_c0, comp17855_c1, comp17878_c0, comp18740_c0, comp18846_c0, comp19268_c0, comp19768_c1, comp19806_c1, comp19859_c0, comp19866_c0, comp20197_c1, comp20553_c0, comp206…
GO:0044237	5.19281e-09	1	59	2592	cellular metabolic process	BP	3.54443e-06	BP cellular metabolic process	comp10514_c0, comp10987_c0, comp11949_c0, comp13169_c0, comp13589_c0, comp13763_c0, comp13940_c0, comp14291_c0, comp14394_c0, comp14446_c0, comp14994_c0, comp15630_c0, comp16109_c0, comp16504_c0, comp16535_c0, comp16632_c0, comp17358_c0, comp17666_c0, comp17855_c1, comp17878_c0, comp17954_c0, comp18846_c0, comp19268_c0, comp19768_c1, comp19775_c0, comp19930_c0, comp20265_c0, comp20566_c0, comp206…
GO:0003674	7.72027e-09	1	89	4769	molecular_function	MF	5.05002e-06	MF molecular_function	comp10321_c0, comp10469_c0, comp10514_c0, comp10987_c0, comp11949_c0, comp12448_c0, comp13169_c0, comp13589_c0, comp13763_c0, comp13940_c0, comp14291_c0, comp14326_c0, comp14446_c0, comp14994_c0, comp15615_c0, comp15630_c0, comp15689_c0, comp15733_c0, comp16109_c0, comp16373_c0, comp16535_c0, comp16632_c0, comp16831_c0, comp17163_c0, comp17358_c0, comp17878_c0, comp17954_c0, comp18006_c0, comp180…
GO:0044455	8.91262e-09	1	10	79	NA	NA	5.49591e-06	none	comp10987_c0, comp14291_c0, comp15006_c0, comp15317_c0, comp16096_c0, comp17358_c0, comp18846_c0, comp21241_c0, comp23902_c1, comp25264_c1
GO:0043603	9.10209e-09	1	15	236	cellular amide metabolic process	BP	5.49591e-06	BP cellular amide metabolic process	comp10514_c0, comp13763_c0, comp14994_c0, comp15630_c0, comp16109_c0, comp20566_c0, comp20731_c2, comp22243_c0, comp22660_c1, comp26417_c0, comp26441_c0, comp26448_c0, comp3723_c0, comp4435_c0, comp8931_c0
GO:0031966	2.07095e-08	1	13	162	mitochondrial membrane	CC	1.20414e-05	CC mitochondrial membrane	comp10987_c0, comp14291_c0, comp15689_c0, comp16373_c0, comp18006_c0, comp18040_c0, comp20566_c0, comp20671_c0, comp20731_c2, comp21241_c0, comp23902_c1, comp24233_c0, comp25264_c1
GO:0005198	3.38629e-08	1	15	265	structural molecule activity	MF	1.89862e-05	MF structural molecule activity	comp10514_c0, comp13763_c0, comp14994_c0, comp15630_c0, comp16109_c0, comp20566_c0, comp20731_c2, comp22243_c0, comp25338_c0, comp26417_c0, comp26441_c0, comp26448_c0, comp3723_c0, comp4435_c0, comp8931_c0
GO:1901566	4.35379e-08	1	18	383	organonitrogen compound biosynthetic process	BP	2.3569e-05	BP organonitrogen compound biosynthetic process	comp10514_c0, comp13763_c0, comp14994_c0, comp15630_c0, comp16109_c0, comp17358_c0, comp18846_c0, comp20566_c0, comp20731_c2, comp22243_c0, comp24417_c0, comp25264_c1, comp26417_c0, comp26441_c0, comp26448_c0, comp3723_c0, comp4435_c0, comp8931_c0
GO:0071704	4.67718e-08	1	57	2630	organic substance metabolic process	BP	2.44757e-05	BP organic substance metabolic process	comp10514_c0, comp11949_c0, comp13169_c0, comp13589_c0, comp13763_c0, comp14394_c0, comp14446_c0, comp14994_c0, comp15630_c0, comp16109_c0, comp16504_c0, comp16535_c0, comp16632_c0, comp16831_c0, comp17358_c0, comp17666_c0, comp17855_c1, comp17878_c0, comp17954_c0, comp18846_c0, comp18927_c0, comp19268_c0, comp19768_c1, comp19775_c0, comp20265_c0, comp20566_c0, comp20572_c0, comp20627_c0, comp207…
GO:0006807	1.6337e-07	1	51	2326	nitrogen compound metabolic process	BP	8.2734e-05	BP nitrogen compound metabolic process	comp10514_c0, comp11949_c0, comp13169_c0, comp13589_c0, comp13763_c0, comp14394_c0, comp14446_c0, comp14994_c0, comp15630_c0, comp16109_c0, comp16504_c0, comp16535_c0, comp16632_c0, comp17358_c0, comp17666_c0, comp17855_c1, comp17878_c0, comp17954_c0, comp18846_c0, comp19268_c0, comp19768_c1, comp19775_c0, comp20265_c0, comp20566_c0, comp20572_c0, comp20627_c0, comp20731_c2, comp22243_c0, comp226…
GO:1901564	1.82397e-07	1	40	1578	organonitrogen compound metabolic process	BP	8.94827e-05	BP organonitrogen compound metabolic process	comp10514_c0, comp11949_c0, comp13763_c0, comp14394_c0, comp14446_c0, comp14994_c0, comp15630_c0, comp16109_c0, comp16504_c0, comp16535_c0, comp17358_c0, comp18846_c0, comp19268_c0, comp19775_c0, comp20265_c0, comp20566_c0, comp20572_c0, comp20731_c2, comp22243_c0, comp22660_c1, comp23902_c0, comp23902_c1, comp24227_c0, comp24417_c0, comp24684_c0, comp25264_c1, comp25650_c0, comp26147_c0, comp261…
GO:0005739	2.17084e-07	1	17	340	mitochondrion	CC	0.000103273	CC mitochondrion	comp10987_c0, comp11949_c0, comp14291_c0, comp15006_c0, comp16096_c0, comp16373_c0, comp18740_c0, comp18846_c0, comp19866_c0, comp21241_c0, comp22660_c1, comp23437_c0, comp23902_c1, comp25264_c1, comp26107_c0, comp26424_c0, comp4435_c0
GO:0015935	2.42479e-07	1	7	45	small ribosomal subunit	CC	0.000111961	CC small ribosomal subunit	comp10514_c0, comp13763_c0, comp20566_c0, comp20731_c2, comp22243_c0, comp26448_c0, comp4435_c0
GO:0098798	2.61837e-07	1	8	63	mitochondrial protein complex	CC	0.000117445	CC mitochondrial protein complex	comp10987_c0, comp14291_c0, comp15006_c0, comp15317_c0, comp16096_c0, comp17358_c0, comp18846_c0, comp21241_c0
GO:0043170	4.46345e-07	1	46	2021	macromolecule metabolic process	BP	0.000194644	BP macromolecule metabolic process	comp10514_c0, comp11949_c0, comp13169_c0, comp13589_c0, comp13763_c0, comp14394_c0, comp14446_c0, comp14994_c0, comp15630_c0, comp16109_c0, comp16504_c0, comp16535_c0, comp16632_c0, comp17666_c0, comp17855_c1, comp17878_c0, comp17954_c0, comp18927_c0, comp19268_c0, comp19768_c1, comp19775_c0, comp20566_c0, comp20572_c0, comp20627_c0, comp20731_c2, comp21861_c0, comp22243_c0, comp23278_c0, comp239…
GO:0034641	5.4138e-07	1	35	1381	cellular nitrogen compound metabolic process	BP	0.000229706	BP cellular nitrogen compound metabolic process	comp10514_c0, comp13169_c0, comp13589_c0, comp13763_c0, comp14994_c0, comp15630_c0, comp16109_c0, comp16535_c0, comp16632_c0, comp17358_c0, comp17666_c0, comp17855_c1, comp17878_c0, comp17954_c0, comp18846_c0, comp19768_c1, comp20566_c0, comp20627_c0, comp20731_c2, comp22243_c0, comp22660_c1, comp23278_c0, comp23902_c1, comp24227_c0, comp24684_c0, comp25264_c1, comp25650_c0, comp26041_c0, comp264…
GO:0034645	9.3571e-07	1	17	429	cellular macromolecule biosynthetic process	BP	0.000386571	BP cellular macromolecule biosynthetic process	comp10514_c0, comp13763_c0, comp14994_c0, comp15630_c0, comp16109_c0, comp17666_c0, comp20566_c0, comp20731_c2, comp21861_c0, comp22243_c0, comp25650_c0, comp26417_c0, comp26441_c0, comp26448_c0, comp3723_c0, comp4435_c0, comp8931_c0
GO:0002181	9.7509e-07	1	5	22	cytoplasmic translation	BP	0.000392511	BP cytoplasmic translation	comp10514_c0, comp16109_c0, comp22243_c0, comp26417_c0, comp26448_c0
GO:0044238	1.12012e-06	1	52	2504	primary metabolic process	BP	0.00043962	BP primary metabolic process	comp10514_c0, comp11949_c0, comp13169_c0, comp13589_c0, comp13763_c0, comp14394_c0, comp14446_c0, comp14994_c0, comp15630_c0, comp16109_c0, comp16504_c0, comp16535_c0, comp16632_c0, comp17358_c0, comp17666_c0, comp17855_c1, comp17878_c0, comp17954_c0, comp18846_c0, comp19268_c0, comp19768_c1, comp19775_c0, comp20265_c0, comp20566_c0, comp20572_c0, comp20627_c0, comp20731_c2, comp22243_c0, comp226…
GO:0098796	1.18217e-06	1	12	200	membrane protein complex	CC	0.000452657	CC membrane protein complex	comp10987_c0, comp14291_c0, comp15006_c0, comp15317_c0, comp16096_c0, comp17358_c0, comp18040_c0, comp18846_c0, comp21241_c0, comp25833_c1, comp26396_c0, comp7286_c0
GO:0098800	1.35606e-06	1	7	55	inner mitochondrial membrane protein complex	CC	0.000506876	CC inner mitochondrial membrane protein complex	comp10987_c0, comp14291_c0, comp15006_c0, comp15317_c0, comp16096_c0, comp17358_c0, comp18846_c0
GO:0009058	1.3937e-06	1	26	906	biosynthetic process	BP	0.000508829	BP biosynthetic process	comp10514_c0, comp13763_c0, comp14994_c0, comp15630_c0, comp16109_c0, comp17358_c0, comp17666_c0, comp18846_c0, comp19930_c0, comp20566_c0, comp20731_c2, comp21861_c0, comp22243_c0, comp24417_c0, comp24571_c0, comp24684_c0, comp25264_c1, comp25650_c0, comp25771_c3, comp26417_c0, comp26441_c0, comp26448_c0, comp3723_c0, comp4072_c0, comp4435_c0, comp8931_c0
GO:0044445	1.78149e-06	1	9	120	NA	NA	0.000635627	none	comp10514_c0, comp13763_c0, comp16109_c0, comp21861_c0, comp22243_c0, comp24684_c0, comp26417_c0, comp26448_c0, comp3723_c0
GO:0070271	2.53831e-06	1	5	21	NA	NA	0.00088553	none	comp14291_c0, comp15317_c0, comp18157_c0, comp23437_c0, comp26424_c0
GO:0000338	2.65835e-06	1	3	4	protein deneddylation	BP	0.00090725	BP protein deneddylation	comp14394_c0, comp16504_c0, comp24227_c0
GO:0033108	2.95298e-06	1	5	22	mitochondrial respiratory chain complex assembly	BP	0.000986359	BP mitochondrial respiratory chain complex assembly	comp14291_c0, comp15317_c0, comp18157_c0, comp23437_c0, comp26424_c0
GO:0044267	3.10112e-06	0.999999	28	994	cellular protein metabolic process	BP	0.00101088	BP cellular protein metabolic process	comp10514_c0, comp11949_c0, comp13763_c0, comp14394_c0, comp14446_c0, comp14994_c0, comp15630_c0, comp16109_c0, comp16504_c0, comp16535_c0, comp19268_c0, comp19775_c0, comp20566_c0, comp20731_c2, comp22243_c0, comp23902_c0, comp24227_c0, comp26147_c0, comp26147_c1, comp26417_c0, comp26436_c0, comp26441_c0, comp26448_c0, comp3723_c0, comp4435_c0, comp5600_c0, comp8931_c0, comp9409_c0
GO:0044260	3.15518e-06	0.999999	42	1897	cellular macromolecule metabolic process	BP	0.00101088	BP cellular macromolecule metabolic process	comp10514_c0, comp11949_c0, comp13169_c0, comp13589_c0, comp13763_c0, comp14394_c0, comp14446_c0, comp14994_c0, comp15630_c0, comp16109_c0, comp16504_c0, comp16535_c0, comp16632_c0, comp17666_c0, comp17855_c1, comp17878_c0, comp17954_c0, comp19268_c0, comp19768_c1, comp19775_c0, comp20566_c0, comp20627_c0, comp20731_c2, comp21861_c0, comp22243_c0, comp23278_c0, comp23902_c0, comp23902_c1, comp242…
GO:0044249	3.22088e-06	0.999999	24	836	cellular biosynthetic process	BP	0.00101129	BP cellular biosynthetic process	comp10514_c0, comp13763_c0, comp14994_c0, comp15630_c0, comp16109_c0, comp17358_c0, comp17666_c0, comp18846_c0, comp19930_c0, comp20566_c0, comp20731_c2, comp21861_c0, comp22243_c0, comp24417_c0, comp25264_c1, comp25650_c0, comp25771_c3, comp26417_c0, comp26441_c0, comp26448_c0, comp3723_c0, comp4072_c0, comp4435_c0, comp8931_c0
GO:0044271	3.98733e-06	0.999999	18	532	cellular nitrogen compound biosynthetic process	BP	0.00120398	BP cellular nitrogen compound biosynthetic process	comp10514_c0, comp13763_c0, comp14994_c0, comp15630_c0, comp16109_c0, comp17358_c0, comp18846_c0, comp20566_c0, comp20731_c2, comp22243_c0, comp25264_c1, comp25650_c0, comp26417_c0, comp26441_c0, comp26448_c0, comp3723_c0, comp4435_c0, comp8931_c0
GO:0019538	3.98796e-06	0.999999	31	1192	protein metabolic process	BP	0.00120398	BP protein metabolic process	comp10514_c0, comp11949_c0, comp13763_c0, comp14394_c0, comp14446_c0, comp14994_c0, comp15630_c0, comp16109_c0, comp16504_c0, comp16535_c0, comp19268_c0, comp19775_c0, comp20566_c0, comp20572_c0, comp20731_c2, comp22243_c0, comp23902_c0, comp24227_c0, comp26147_c0, comp26147_c1, comp26417_c0, comp26436_c0, comp26441_c0, comp26448_c0, comp3723_c0, comp4005_c0, comp4072_c0, comp4435_c0, comp5600_c0…
GO:0043232	4.54238e-06	0.999999	26	940	intracellular non-membrane-bounded organelle	CC	0.00134549	CC intracellular non-membrane-bounded organelle	comp10469_c0, comp10514_c0, comp14994_c0, comp16109_c0, comp16632_c0, comp19768_c1, comp19866_c0, comp20197_c1, comp20627_c0, comp21861_c0, comp22243_c0, comp23346_c0, comp23542_c1, comp25055_c0, comp25159_c0, comp25338_c0, comp25833_c1, comp26041_c0, comp26417_c0, comp26441_c0, comp26448_c0, comp26480_c0, comp3723_c0, comp3799_c0, comp4005_c0, comp8931_c0
GO:0043228	4.90543e-06	0.999998	26	943	non-membrane-bounded organelle	CC	0.00142612	CC non-membrane-bounded organelle	comp10469_c0, comp10514_c0, comp14994_c0, comp16109_c0, comp16632_c0, comp19768_c1, comp19866_c0, comp20197_c1, comp20627_c0, comp21861_c0, comp22243_c0, comp23346_c0, comp23542_c1, comp25055_c0, comp25159_c0, comp25338_c0, comp25833_c1, comp26041_c0, comp26417_c0, comp26441_c0, comp26448_c0, comp26480_c0, comp3723_c0, comp3799_c0, comp4005_c0, comp8931_c0
GO:0042788	5.46235e-06	1	4	15	polysomal ribosome	CC	0.00155915	CC polysomal ribosome	comp10514_c0, comp22243_c0, comp26417_c0, comp26448_c0
GO:1901576	7.51832e-06	0.999998	24	876	organic substance biosynthetic process	BP	0.00210605	BP organic substance biosynthetic process	comp10514_c0, comp13763_c0, comp14994_c0, comp15630_c0, comp16109_c0, comp17358_c0, comp17666_c0, comp18846_c0, comp20566_c0, comp20731_c2, comp21861_c0, comp22243_c0, comp24417_c0, comp24571_c0, comp24684_c0, comp25264_c1, comp25650_c0, comp25771_c3, comp26417_c0, comp26441_c0, comp26448_c0, comp3723_c0, comp4435_c0, comp8931_c0
GO:0009059	7.64665e-06	0.999998	17	497	macromolecule biosynthetic process	BP	0.00210605	BP macromolecule biosynthetic process	comp10514_c0, comp13763_c0, comp14994_c0, comp15630_c0, comp16109_c0, comp17666_c0, comp20566_c0, comp20731_c2, comp21861_c0, comp22243_c0, comp25650_c0, comp26417_c0, comp26441_c0, comp26448_c0, comp3723_c0, comp4435_c0, comp8931_c0
GO:0005743	7.83024e-06	0.999999	9	127	mitochondrial inner membrane	CC	0.00211943	CC mitochondrial inner membrane	comp10987_c0, comp14291_c0, comp15689_c0, comp16373_c0, comp18006_c0, comp20566_c0, comp20731_c2, comp23902_c1, comp24233_c0
GO:0015078	8.85968e-06	0.999999	7	75	proton transmembrane transporter activity	MF	0.00235743	MF proton transmembrane transporter activity	comp10987_c0, comp17358_c0, comp18006_c0, comp18846_c0, comp24233_c0, comp25833_c1, comp26396_c0
GO:0005741	1.07402e-05	1	5	27	mitochondrial outer membrane	CC	0.00281016	CC mitochondrial outer membrane	comp18040_c0, comp20671_c0, comp21241_c0, comp23902_c1, comp25264_c1
GO:0044085	1.09414e-05	0.999999	6	44	cellular component biogenesis	BP	0.00281589	BP cellular component biogenesis	comp14291_c0, comp15317_c0, comp16632_c0, comp18157_c0, comp23437_c0, comp26424_c0
GO:0043227	1.11968e-05	0.999995	50	2521	membrane-bounded organelle	CC	0.00283513	CC membrane-bounded organelle	comp10514_c0, comp10987_c0, comp11949_c0, comp13169_c0, comp13589_c0, comp14291_c0, comp14446_c0, comp15006_c0, comp16096_c0, comp16373_c0, comp16504_c0, comp16632_c0, comp17163_c0, comp17803_c0, comp17855_c1, comp17878_c0, comp18740_c0, comp18846_c0, comp19268_c0, comp19768_c1, comp19806_c1, comp19859_c0, comp19866_c0, comp20553_c0, comp20671_c0, comp21241_c0, comp22404_c2, comp22660_c1, comp232…
GO:0019866	1.76317e-05	0.999998	9	139	organelle inner membrane	CC	0.00439364	CC organelle inner membrane	comp10987_c0, comp14291_c0, comp15689_c0, comp16373_c0, comp18006_c0, comp20566_c0, comp20731_c2, comp23902_c1, comp24233_c0
GO:0031968	2.1331e-05	0.999999	5	31	organelle outer membrane	CC	0.00523244	CC organelle outer membrane	comp18040_c0, comp20671_c0, comp21241_c0, comp23902_c1, comp25264_c1
GO:0044425	2.17557e-05	0.999991	37	1704	NA	NA	0.00525451	none	comp10987_c0, comp12448_c0, comp13763_c0, comp13940_c0, comp14291_c0, comp14326_c0, comp15006_c0, comp15317_c0, comp15615_c0, comp16096_c0, comp16535_c0, comp17358_c0, comp18006_c0, comp18040_c0, comp18846_c0, comp19775_c0, comp20265_c0, comp21129_c0, comp21241_c0, comp21485_c0, comp22243_c0, comp23346_c0, comp23445_c4, comp23481_c1, comp23902_c0, comp23902_c1, comp24185_c0, comp24233_c0, comp252…
GO:0043231	2.23674e-05	0.99999	45	2227	intracellular membrane-bounded organelle	CC	0.00532038	CC intracellular membrane-bounded organelle	comp10514_c0, comp10987_c0, comp11949_c0, comp13169_c0, comp13589_c0, comp14291_c0, comp14446_c0, comp15006_c0, comp16096_c0, comp16373_c0, comp16632_c0, comp17803_c0, comp17855_c1, comp17878_c0, comp18740_c0, comp18846_c0, comp19268_c0, comp19768_c1, comp19806_c1, comp19859_c0, comp19866_c0, comp20553_c0, comp20671_c0, comp21241_c0, comp22404_c2, comp22660_c1, comp23278_c0, comp23346_c0, comp234…
GO:0031090	2.29154e-05	0.999993	21	704	organelle membrane	CC	0.00536938	CC organelle membrane	comp10987_c0, comp13940_c0, comp14291_c0, comp15689_c0, comp16373_c0, comp17855_c1, comp18006_c0, comp18040_c0, comp20566_c0, comp20671_c0, comp20731_c2, comp21241_c0, comp23346_c0, comp23481_c1, comp23902_c1, comp24233_c0, comp25264_c1, comp25833_c1, comp38750_c0, comp7286_c0, comp7306_c0
GO:0034622	2.58221e-05	0.999995	12	275	cellular protein-containing complex assembly	BP	0.00596149	BP cellular protein-containing complex assembly	comp13491_c0, comp14291_c0, comp14394_c0, comp15317_c0, comp18157_c0, comp19326_c0, comp19768_c1, comp23278_c0, comp23437_c0, comp25338_c0, comp26417_c0, comp26424_c0
GO:0019867	3.30811e-05	0.999998	5	36	outer membrane	CC	0.00752448	CC outer membrane	comp18040_c0, comp20671_c0, comp21241_c0, comp23902_c1, comp25264_c1
GO:0043234	3.35508e-05	0.999988	26	1047	NA	NA	0.00752448	none	comp10987_c0, comp13491_c0, comp14291_c0, comp14394_c0, comp15006_c0, comp15317_c0, comp16096_c0, comp16504_c0, comp17358_c0, comp17666_c0, comp17878_c0, comp17954_c0, comp18040_c0, comp18846_c0, comp19768_c1, comp19806_c1, comp21241_c0, comp23278_c0, comp23542_c1, comp24227_c0, comp25159_c0, comp25833_c1, comp26396_c0, comp3723_c0, comp4005_c0, comp7286_c0
GO:0033617	6.18366e-05	0.999999	3	8	mitochondrial cytochrome c oxidase assembly	BP	0.013483	BP mitochondrial cytochrome c oxidase assembly	comp18157_c0, comp23437_c0, comp26424_c0
GO:0097034	6.18366e-05	0.999999	3	8	NA	NA	0.013483	none	comp18157_c0, comp23437_c0, comp26424_c0
GO:0043623	6.72676e-05	0.999991	8	139	NA	NA	0.0144662	none	comp13491_c0, comp14291_c0, comp14394_c0, comp15317_c0, comp18157_c0, comp23437_c0, comp25338_c0, comp26424_c0
GO:0008180	0.000102642	0.999998	3	9	COP9 signalosome	CC	0.0217754	CC COP9 signalosome	comp14394_c0, comp16504_c0, comp24227_c0
GO:0000314	0.00012426	0.999998	3	9	organellar small ribosomal subunit	CC	0.0255552	CC organellar small ribosomal subunit	comp20566_c0, comp20731_c2, comp4435_c0
GO:0005763	0.00012426	0.999998	3	9	mitochondrial small ribosomal subunit	CC	0.0255552	CC mitochondrial small ribosomal subunit	comp20566_c0, comp20731_c2, comp4435_c0
GO:0022857	0.000125343	0.999965	15	475	transmembrane transporter activity	MF	0.0255552	MF transmembrane transporter activity	comp10987_c0, comp14326_c0, comp17358_c0, comp18006_c0, comp18040_c0, comp18846_c0, comp21241_c0, comp23445_c4, comp23481_c1, comp24233_c0, comp25264_c1, comp25310_c1, comp25833_c1, comp26396_c0, comp8933_c1
GO:0008535	0.000128338	0.999998	3	10	respiratory chain complex IV assembly	BP	0.0258305	BP respiratory chain complex IV assembly	comp18157_c0, comp23437_c0, comp26424_c0
GO:0022627	0.000156218	0.999993	4	30	cytosolic small ribosomal subunit	CC	0.0310439	CC cytosolic small ribosomal subunit	comp10514_c0, comp13763_c0, comp22243_c0, comp26448_c0
GO:0017004	0.000174137	0.999996	3	11	cytochrome complex assembly	BP	0.0341722	BP cytochrome complex assembly	comp18157_c0, comp23437_c0, comp26424_c0
GO:0015077	0.000180908	0.999967	9	194	monovalent inorganic cation transmembrane transporter activity	MF	0.0350627	MF monovalent inorganic cation transmembrane transporter activity	comp10987_c0, comp17358_c0, comp18006_c0, comp18846_c0, comp23445_c4, comp23481_c1, comp24233_c0, comp25833_c1, comp26396_c0
GO:0071569	0.000189833	1	2	2	protein ufmylation	BP	0.0354784	BP protein ufmylation	comp26147_c0, comp26147_c1
GO:1990564	0.000189833	1	2	2	protein polyufmylation	BP	0.0354784	BP protein polyufmylation	comp26147_c0, comp26147_c1
GO:1990592	0.000189833	1	2	2	protein K69-linked ufmylation	BP	0.0354784	BP protein K69-linked ufmylation	comp26147_c0, comp26147_c1
GO:0043933	0.000212393	0.999934	16	551	protein-containing complex subunit organization	BP	0.0392278	BP protein-containing complex subunit organization	comp10987_c0, comp13491_c0, comp14291_c0, comp14394_c0, comp15317_c0, comp18157_c0, comp19326_c0, comp19768_c1, comp19806_c1, comp23278_c0, comp23437_c0, comp23902_c1, comp25055_c0, comp25338_c0, comp26417_c0, comp26424_c0
GO:0044699	0.000229387	0.999874	54	3216	NA	NA	0.0418738	none	comp10469_c0, comp10987_c0, comp13940_c0, comp14291_c0, comp15317_c0, comp15689_c0, comp16096_c0, comp16373_c0, comp16535_c0, comp16831_c0, comp17358_c0, comp17666_c0, comp17855_c1, comp18006_c0, comp18846_c0, comp18927_c0, comp19268_c0, comp19775_c0, comp19806_c1, comp19866_c0, comp20265_c0, comp20553_c0, comp20566_c0, comp20572_c0, comp20671_c0, comp21241_c0, comp22404_c2, comp22660_c1, comp233…
Cluster 3
None
Cluster 4
None
Cluster 5
None
Cluster 6
None
Cluster 7
None
Cluster 8
category	over_represented_pvalue	under_represented_pvalue	numDEInCat	numInCat	term	ontology	over_represented_FDR	go_term	gene_ids
GO:0005575	7.94572e-09	1	74	4945	cellular_component	CC	0.00012474	CC cellular_component	comp10044_c0, comp10208_c0, comp12874_c0, comp12998_c0, comp13225_c0, comp13470_c0, comp13783_c0, comp14019_c0, comp14141_c0, comp14399_c0, comp14626_c0, comp14770_c0, comp15138_c0, comp16091_c0, comp16881_c0, comp16883_c1, comp16950_c0, comp16960_c0, comp17196_c0, comp17234_c0, comp17729_c1, comp17754_c0, comp17797_c0, comp17946_c0, comp17991_c1, comp18039_c0, comp18061_c0, comp18127_c0, comp183…
GO:0044464	5.35722e-08	1	69	4693	NA	NA	0.000286358	none	comp10044_c0, comp10208_c0, comp12874_c0, comp12998_c0, comp13225_c0, comp13470_c0, comp13783_c0, comp14019_c0, comp14141_c0, comp14399_c0, comp14626_c0, comp14770_c0, comp15138_c0, comp16091_c0, comp16881_c0, comp16883_c1, comp16950_c0, comp16960_c0, comp17196_c0, comp17234_c0, comp17729_c1, comp17754_c0, comp17797_c0, comp17946_c0, comp17991_c1, comp18061_c0, comp18127_c0, comp18308_c0, comp193…
GO:0044424	5.62835e-08	1	64	4211	NA	NA	0.000286358	none	comp10044_c0, comp10208_c0, comp12874_c0, comp12998_c0, comp13225_c0, comp13470_c0, comp13783_c0, comp14019_c0, comp14141_c0, comp14399_c0, comp14770_c0, comp15138_c0, comp16091_c0, comp16881_c0, comp16883_c1, comp16950_c0, comp16960_c0, comp17196_c0, comp17234_c0, comp17729_c1, comp17754_c0, comp17797_c0, comp17946_c0, comp17991_c1, comp18061_c0, comp18127_c0, comp18308_c0, comp19379_c0, comp193…
GO:0008150	7.29621e-08	1	70	4858	biological_process	BP	0.000286358	BP biological_process	comp10044_c0, comp10208_c0, comp12874_c0, comp12998_c0, comp13225_c0, comp13783_c0, comp14141_c0, comp14399_c0, comp14626_c0, comp14770_c0, comp15138_c0, comp16091_c0, comp16881_c0, comp16883_c1, comp16960_c0, comp17196_c0, comp17234_c0, comp17729_c1, comp17754_c0, comp17797_c0, comp17946_c0, comp17991_c1, comp18061_c0, comp18127_c0, comp18308_c0, comp19379_c0, comp19396_c0, comp19685_c0, comp203…
GO:0043229	6.22401e-07	1	47	2824	intracellular organelle	CC	0.00195422	CC intracellular organelle	comp12998_c0, comp13470_c0, comp14019_c0, comp14399_c0, comp14770_c0, comp15138_c0, comp16091_c0, comp16883_c1, comp16950_c0, comp16960_c0, comp17196_c0, comp17234_c0, comp17729_c1, comp17754_c0, comp17946_c0, comp18061_c0, comp18127_c0, comp18308_c0, comp19379_c0, comp19396_c0, comp19685_c0, comp20601_c0, comp21486_c1, comp22189_c0, comp22362_c0, comp22466_c0, comp22572_c0, comp23293_c0, comp235…
GO:0043226	1.67027e-06	0.999999	48	3029	organelle	CC	0.00385238	CC organelle	comp12998_c0, comp13470_c0, comp14019_c0, comp14399_c0, comp14770_c0, comp15138_c0, comp16091_c0, comp16883_c1, comp16950_c0, comp16960_c0, comp17196_c0, comp17234_c0, comp17729_c1, comp17754_c0, comp17946_c0, comp18061_c0, comp18127_c0, comp18308_c0, comp19379_c0, comp19396_c0, comp19685_c0, comp20601_c0, comp21486_c1, comp21883_c0, comp22189_c0, comp22362_c0, comp22466_c0, comp22572_c0, comp232…
GO:0044446	1.71773e-06	0.999999	43	2574	NA	NA	0.00385238	none	comp10044_c0, comp10208_c0, comp12874_c0, comp13225_c0, comp13470_c0, comp15138_c0, comp16881_c0, comp16883_c1, comp16960_c0, comp17196_c0, comp17234_c0, comp17729_c1, comp17797_c0, comp17991_c1, comp18127_c0, comp18308_c0, comp19379_c0, comp19396_c0, comp19685_c0, comp20306_c0, comp20601_c0, comp21234_c0, comp21314_c0, comp21486_c1, comp21947_c0, comp22189_c0, comp22324_c0, comp22466_c0, comp225…
GO:0003674	2.21701e-06	0.999999	65	4769	molecular_function	MF	0.00435061	MF molecular_function	comp10044_c0, comp10208_c0, comp10229_c0, comp12874_c0, comp12998_c0, comp13225_c0, comp13783_c0, comp14141_c0, comp14399_c0, comp14626_c0, comp14770_c0, comp15138_c0, comp16091_c0, comp16883_c1, comp16960_c0, comp17196_c0, comp17234_c0, comp17729_c1, comp17754_c0, comp17797_c0, comp17946_c0, comp17991_c1, comp18308_c0, comp19379_c0, comp19396_c0, comp19685_c0, comp20342_c0, comp20601_c0, comp212…
GO:0044422	3.80424e-06	0.999998	43	2659	NA	NA	0.00663586	none	comp10044_c0, comp10208_c0, comp12874_c0, comp13225_c0, comp13470_c0, comp15138_c0, comp16881_c0, comp16883_c1, comp16960_c0, comp17196_c0, comp17234_c0, comp17729_c1, comp17797_c0, comp17991_c1, comp18127_c0, comp18308_c0, comp19379_c0, comp19396_c0, comp19685_c0, comp20306_c0, comp20601_c0, comp21234_c0, comp21314_c0, comp21486_c1, comp21947_c0, comp22189_c0, comp22324_c0, comp22466_c0, comp225…
GO:0044429	5.03803e-06	0.999999	12	297	NA	NA	0.0074111	none	comp13470_c0, comp15138_c0, comp17196_c0, comp17234_c0, comp18127_c0, comp20306_c0, comp21314_c0, comp21486_c1, comp24366_c0, comp8945_c0, comp9508_c0, comp9924_c0
GO:0009987	5.19282e-06	0.999998	58	4175	cellular process	BP	0.0074111	BP cellular process	comp10208_c0, comp12874_c0, comp13225_c0, comp13783_c0, comp14141_c0, comp14399_c0, comp14626_c0, comp14770_c0, comp15138_c0, comp16091_c0, comp16881_c0, comp16883_c1, comp16960_c0, comp17196_c0, comp17234_c0, comp17729_c1, comp17754_c0, comp17991_c1, comp18127_c0, comp18308_c0, comp19379_c0, comp19396_c0, comp20306_c0, comp20601_c0, comp21234_c0, comp21385_c0, comp21486_c1, comp21883_c0, comp219…
GO:0043231	6.03283e-06	0.999998	38	2227	intracellular membrane-bounded organelle	CC	0.00789245	CC intracellular membrane-bounded organelle	comp12998_c0, comp13470_c0, comp14019_c0, comp14770_c0, comp15138_c0, comp16091_c0, comp16883_c1, comp16950_c0, comp16960_c0, comp17196_c0, comp17754_c0, comp17946_c0, comp18061_c0, comp18127_c0, comp19396_c0, comp19685_c0, comp20601_c0, comp21486_c1, comp22189_c0, comp22362_c0, comp22466_c0, comp22572_c0, comp23293_c0, comp23589_c0, comp23637_c0, comp23943_c1, comp24330_c0, comp24366_c0, comp244…
GO:0008152	7.04244e-06	0.999997	43	2762	metabolic process	BP	0.00809228	BP metabolic process	comp10208_c0, comp12998_c0, comp13225_c0, comp14770_c0, comp15138_c0, comp16091_c0, comp16881_c0, comp16883_c1, comp16960_c0, comp17196_c0, comp17234_c0, comp17729_c1, comp17754_c0, comp17946_c0, comp17991_c1, comp18308_c0, comp19379_c0, comp19396_c0, comp20306_c0, comp20601_c0, comp21234_c0, comp21486_c1, comp22174_c0, comp22189_c0, comp22324_c0, comp22466_c0, comp22572_c0, comp22674_c0, comp232…
GO:0043227	7.2165e-06	0.999997	41	2521	membrane-bounded organelle	CC	0.00809228	CC membrane-bounded organelle	comp12998_c0, comp13470_c0, comp14019_c0, comp14399_c0, comp14770_c0, comp15138_c0, comp16091_c0, comp16883_c1, comp16950_c0, comp16960_c0, comp17196_c0, comp17754_c0, comp17946_c0, comp18061_c0, comp18127_c0, comp19396_c0, comp19685_c0, comp20601_c0, comp21486_c1, comp21883_c0, comp22189_c0, comp22362_c0, comp22466_c0, comp22572_c0, comp23293_c0, comp23589_c0, comp23637_c0, comp23943_c1, comp243…
GO:0044444	1.7559e-05	0.999992	41	2655	NA	NA	0.0183773	none	comp10044_c0, comp12998_c0, comp13470_c0, comp14399_c0, comp15138_c0, comp16881_c0, comp17196_c0, comp17234_c0, comp17729_c1, comp17754_c0, comp17946_c0, comp18127_c0, comp19396_c0, comp20306_c0, comp21234_c0, comp21314_c0, comp21486_c1, comp21947_c0, comp22189_c0, comp22324_c0, comp22362_c0, comp22466_c0, comp22572_c0, comp23293_c0, comp23589_c0, comp23637_c0, comp23804_c0, comp24330_c0, comp243…
GO:0044085	3.72443e-05	0.999998	5	44	cellular component biogenesis	BP	0.0365437	BP cellular component biogenesis	comp17196_c0, comp17729_c1, comp18127_c0, comp18308_c0, comp21486_c1
GO:0044237	4.34988e-05	0.99998	39	2592	cellular metabolic process	BP	0.0401699	BP cellular metabolic process	comp10208_c0, comp13225_c0, comp14770_c0, comp15138_c0, comp16091_c0, comp16881_c0, comp16883_c1, comp16960_c0, comp17196_c0, comp17234_c0, comp17729_c1, comp17754_c0, comp17991_c1, comp18308_c0, comp19379_c0, comp19396_c0, comp20306_c0, comp20601_c0, comp21234_c0, comp21486_c1, comp22189_c0, comp22324_c0, comp22466_c0, comp22572_c0, comp22674_c0, comp23281_c0, comp23293_c0, comp23589_c0, comp239…
Cluster 9
None
